# Supplementary material for: Blaberidae (Blattodea) of Madre de Dios, Peru and a key to Epilamprinae s. s
Source: Zookeys. 2026 Jun 4;1281:171–232. doi: 10.3897/zookeys.1281.178573 (PMC13261311; doi:10.3897/zookeys.1281.178573)
Supplement: XML Treatment for Epilampra yompori [file zookeys.1281.178573-treatment1.xml]

<!DOCTYPE tp:taxon-treatment
  PUBLIC "-//TaxonX//DTD Taxonomic Treatment Publishing DTD v0 20100105//EN" "tax-treatment-NSO.dtd">
<tp:taxon-treatment xmlns:tp="http://www.plazi.org/taxpub"><tp:treatment-meta><kwd-group><label>Taxon classification</label><kwd>
                  <named-content content-type="kingdom">Animalia</named-content>
                </kwd><kwd>
                  <named-content content-type="order">Blattodea</named-content>
                </kwd><kwd>
                  <named-content content-type="family">Blaberidae</named-content>
                </kwd></kwd-group><mixed-citation publication-type="journal"><person-group><name><surname>Vanker</surname><given-names>Katharine</given-names></name><name><surname>Medina-Espinoza</surname><given-names>Emmy Fiorella</given-names></name><name><surname>Schwartz</surname><given-names>Johanna</given-names></name><name><surname>Martin</surname><given-names>Jared</given-names></name><name><surname>Evangelista</surname><given-names>Dominic A.</given-names></name></person-group><article-title><tp:taxon-name><tp:taxon-name-part taxon-name-part-type="family" reg="Blaberidae">Blaberidae</tp:taxon-name-part></tp:taxon-name> (<tp:taxon-name><tp:taxon-name-part taxon-name-part-type="order" reg="Blattodea">Blattodea</tp:taxon-name-part></tp:taxon-name>) of Madre de Dios, Peru and a key to <tp:taxon-name><tp:taxon-name-part taxon-name-part-type="subfamily" reg="Epilamprinae">Epilamprinae</tp:taxon-name-part></tp:taxon-name> s. s.</article-title><source>Zookeys</source><day>04</day><month>06</month><year>2026</year><volume>1281</volume><fpage>171</fpage><lpage>232</lpage><pub-id pub-id-type="doi">10.3897/zookeys.1281.178573</pub-id></mixed-citation></tp:treatment-meta><tp:nomenclature><tp:taxon-name><object-id xmlns:xlink="http://www.w3.org/1999/xlink" content-type="arpha" xlink:type="simple">4D1BE96F-215D-5931-8480-81E6B9A068AF</object-id>
                        		<tp:taxon-name-part taxon-name-part-type="genus" reg="Epilampra">Epilampra</tp:taxon-name-part> <tp:taxon-name-part taxon-name-part-type="species" reg="yompori">yompori</tp:taxon-name-part>
                        	
                        		<object-id xmlns:xlink="http://www.w3.org/1999/xlink" content-type="zoobank" xlink:type="simple">https://zoobank.org/DC11C1CC-856B-4A63-823A-2756D8F6B12F</object-id>
                        	</tp:taxon-name><tp:taxon-authority>Vanker, Medina-Espinoza, &amp; Evangelista</tp:taxon-authority><tp:taxon-status xmlns:xlink="http://www.w3.org/1999/xlink" xlink:type="simple">sp. nov.</tp:taxon-status><xref ref-type="fig" rid="F4">Figs 4</xref><xref ref-type="fig" rid="F5">, 5</xref><xref ref-type="table" rid="T3">, Table 3</xref></tp:nomenclature><tp:treatment-sec sec-type="Type material"><title>Type material.</title><p><bold><italic>Holotype</italic></bold>: • male, pinned, with genitalia in a separate microvial. Original label: “Trails in forest, near station at night. <named-content xmlns:xlink="http://www.w3.org/1999/xlink" content-type="dwc:verbatimCoordinates" xlink:type="simple">-12.2285, -69.1143</named-content>, 265 M. elev. Finca Las Piedras Res. Station, Madre de Dios. 13-Jul-2024. Coll. E. Emmy F. Medina E., Jared Martin, Johanna Schwartz, Dominic A. Evangelista” “UIRB-PE-23-76”. <bold><italic>Paratypes</italic></bold>. • 1 adult female: UIRB-PE-25-42. 9 juveniles: AUDE-PE-3-76, UIRB-PE-23-93, UIRB-PE-25-35, UIRB-PE-25-36, UIRB-PE-25-78, UIRB-PE-26-23, UIRB-PE-26-25, UIRB-PE-26-38, UIRB-PE-31-51 (locality and other data for all specimens are given in Table <xref ref-type="table" rid="T4">4</xref>).</p><fig id="F4" position="float" orientation="portrait"><object-id xmlns:xlink="http://www.w3.org/1999/xlink" content-type="doi" xlink:type="simple">10.3897/zookeys.1281.178573.figure4</object-id><object-id xmlns:xlink="http://www.w3.org/1999/xlink" content-type="arpha" xlink:type="simple">A092EA51-6019-570A-9B53-9438A042F56F</object-id><label>Figure 4.</label><caption><p><italic><tp:taxon-name><tp:taxon-name-part taxon-name-part-type="genus" reg="Epilampra">Epilampra</tp:taxon-name-part> <tp:taxon-name-part taxon-name-part-type="species" reg="yompori">yompori</tp:taxon-name-part></tp:taxon-name></italic> sp. nov. adult male, holotype UIRB-PE-23-76. <bold>A</bold>. Details of head; <bold>B</bold>. Dorsal habitus; <bold>C</bold>. Ventral habitus; <bold>D</bold>. Details of pronotum. Scale bars: 1 mm (<bold>A, D</bold>); 10 mm (<bold>B, C</bold>).</p></caption><graphic xmlns:xlink="http://www.w3.org/1999/xlink" xlink:href="zookeys-1281-171_article-178573__-g004.jpg" id="oo_1668100.jpg" position="float" orientation="portrait" xlink:type="simple"><uri content-type="original_file" xlink:type="simple">https://binary.pensoft.net/fig/1668100</uri></graphic></fig><fig id="F5" position="float" orientation="portrait"><object-id xmlns:xlink="http://www.w3.org/1999/xlink" content-type="doi" xlink:type="simple">10.3897/zookeys.1281.178573.figure5</object-id><object-id xmlns:xlink="http://www.w3.org/1999/xlink" content-type="arpha" xlink:type="simple">F83C44DE-5688-53D4-A1D7-9456848C2EED</object-id><label>Figure 5.</label><caption><p><italic><tp:taxon-name><tp:taxon-name-part taxon-name-part-type="genus" reg="Epilampra">Epilampra</tp:taxon-name-part> <tp:taxon-name-part taxon-name-part-type="species" reg="yompori">yompori</tp:taxon-name-part></tp:taxon-name></italic> sp. nov. male genital details, holotype UIRB-PE-23-76. <bold>A</bold>. Dorsal view of R’ phallomere; <bold>B</bold>. <italic>via</italic> and L10’ with apex of <italic>lve</italic>; <bold>C, E</bold>. L3’ with large subapical incision; <bold>D</bold>. ventral view of the dorsal terminal segments. Scale bars: 0.1 mm (<bold>A, C</bold>); 0.05 mm (<bold>B</bold>); 1 mm (<bold>D</bold>).</p></caption><graphic xmlns:xlink="http://www.w3.org/1999/xlink" xlink:href="zookeys-1281-171_article-178573__-g005.jpg" id="oo_1668101.jpg" position="float" orientation="portrait" xlink:type="simple"><uri content-type="original_file" xlink:type="simple">https://binary.pensoft.net/fig/1668101</uri></graphic></fig></tp:treatment-sec><tp:treatment-sec sec-type="Determination"><title>Determination.</title><p>This specimen was identified as <italic><tp:taxon-name><tp:taxon-name-part taxon-name-part-type="genus" reg="Epilampra">Epilampra</tp:taxon-name-part></tp:taxon-name></italic> (vs <italic><tp:taxon-name><tp:taxon-name-part taxon-name-part-type="genus" reg="Poeciloderrhis">Poeciloderrhis</tp:taxon-name-part></tp:taxon-name></italic>) based on presence of the following characters: the absence of medial tergal modifications on T1 and T2 (present in <italic><tp:taxon-name><tp:taxon-name-part taxon-name-part-type="genus" reg="Poeciloderrhis">Poeciloderrhis</tp:taxon-name-part></tp:taxon-name></italic>), hooked phallomere (L3’) with a subapical incision (incision absent in <italic><tp:taxon-name><tp:taxon-name-part taxon-name-part-type="genus" reg="Poeciloderrhis">Poeciloderrhis</tp:taxon-name-part></tp:taxon-name></italic>), and R’ phallomere cleft not fused (vs fused in <italic><tp:taxon-name><tp:taxon-name-part taxon-name-part-type="genus" reg="Poeciloderrhis">Poeciloderrhis</tp:taxon-name-part></tp:taxon-name></italic>).</p></tp:treatment-sec><tp:treatment-sec sec-type="Differential diagnosis"><title>Differential diagnosis.</title><p>The species may be differentiated from other <italic><tp:taxon-name><tp:taxon-name-part taxon-name-part-type="genus" reg="Epilampra">Epilampra</tp:taxon-name-part></tp:taxon-name></italic> spp. by a unique combination of the following characters. The pronotal coloration and <italic>via</italic>+L10’ morphology are most similar to species in the <italic>abdomennigrum</italic> group. However, the species lacks a setal brush on R’ phallomere, placing it in the <italic>burmeisteri</italic> group. <xref ref-type="bibr" rid="B55">Roth (1970d)</xref> separated subgroups A and B of the <italic>burmeisteri</italic> group based on the size of <italic>via</italic> compared to L10’ (<italic>via</italic> small in subgroup A, and large in subgroup B). By relative size, this species would fall in subgroup A. However, L10’ is elongated (as in <italic><tp:taxon-name><tp:taxon-name-part taxon-name-part-type="genus" reg="Epilampra">E.</tp:taxon-name-part> <tp:taxon-name-part taxon-name-part-type="species" reg="grisea">grisea</tp:taxon-name-part></tp:taxon-name></italic> – <italic>abdomennigrum</italic> group), so <italic>via</italic> may appear small relative to L10’ when in fact it is normally sized when compared to <italic>lve</italic>. Among the species in the <italic>burmeistei</italic> group, the L10’ and <italic>via</italic> shape are most similar to <italic><tp:taxon-name><tp:taxon-name-part taxon-name-part-type="genus" reg="Epilampra">E.</tp:taxon-name-part> <tp:taxon-name-part taxon-name-part-type="species" reg="opaca">opaca</tp:taxon-name-part></tp:taxon-name></italic> or <italic><tp:taxon-name><tp:taxon-name-part taxon-name-part-type="genus" reg="Epilampra">E.</tp:taxon-name-part> <tp:taxon-name-part taxon-name-part-type="species" reg="columbiana">columbiana</tp:taxon-name-part></tp:taxon-name></italic>. The species differs strongly from <italic><tp:taxon-name><tp:taxon-name-part taxon-name-part-type="genus" reg="Epilampra">E.</tp:taxon-name-part> <tp:taxon-name-part taxon-name-part-type="species" reg="opaca">opaca</tp:taxon-name-part></tp:taxon-name></italic> in the following characteristics: males 26 mm long (vs 20.5 mm in <italic><tp:taxon-name><tp:taxon-name-part taxon-name-part-type="genus" reg="Epilampra">E.</tp:taxon-name-part> <tp:taxon-name-part taxon-name-part-type="species" reg="opaca">opaca</tp:taxon-name-part></tp:taxon-name></italic> (<xref ref-type="bibr" rid="B11">Evangelista et al. 2015</xref>)), central region of pronotum fuscous as in <italic><tp:taxon-name><tp:taxon-name-part taxon-name-part-type="genus" reg="Epilampra">E.</tp:taxon-name-part> <tp:taxon-name-part taxon-name-part-type="species" reg="taira">taira</tp:taxon-name-part></tp:taxon-name></italic> (speckled with a symmetrical pattern in <italic><tp:taxon-name><tp:taxon-name-part taxon-name-part-type="genus" reg="Epilampra">E.</tp:taxon-name-part> <tp:taxon-name-part taxon-name-part-type="species" reg="opaca">opaca</tp:taxon-name-part></tp:taxon-name></italic> and <italic><tp:taxon-name><tp:taxon-name-part taxon-name-part-type="genus" reg="Epilampra">E.</tp:taxon-name-part> <tp:taxon-name-part taxon-name-part-type="species" reg="columbiana">columbiana</tp:taxon-name-part></tp:taxon-name></italic>), and L10’ elongated like in <italic><tp:taxon-name><tp:taxon-name-part taxon-name-part-type="genus" reg="Epilampra">E.</tp:taxon-name-part> <tp:taxon-name-part taxon-name-part-type="species" reg="grisea">grisea</tp:taxon-name-part></tp:taxon-name></italic> (vs mostly rounded in <italic><tp:taxon-name><tp:taxon-name-part taxon-name-part-type="genus" reg="Epilampra">E.</tp:taxon-name-part> <tp:taxon-name-part taxon-name-part-type="species" reg="opaca">opaca</tp:taxon-name-part></tp:taxon-name> and <tp:taxon-name><tp:taxon-name-part taxon-name-part-type="genus" reg="Epilampra">E.</tp:taxon-name-part> <tp:taxon-name-part taxon-name-part-type="species" reg="columbiana">columbiana</tp:taxon-name-part></tp:taxon-name></italic>).</p></tp:treatment-sec><tp:treatment-sec sec-type="Remarks"><title>Remarks.</title><p><xref ref-type="bibr" rid="B55">Roth (1970d)</xref> also noted the similarity in <italic>via</italic> and L10’ between various species in the <italic>abdomennigrum</italic> and <italic>burmeisteri</italic> groups. It is possible that these are close relatives, or that one is nested within the other. Hence, we refrain from placing <italic><tp:taxon-name><tp:taxon-name-part taxon-name-part-type="genus" reg="Epilampra">E.</tp:taxon-name-part> <tp:taxon-name-part taxon-name-part-type="species" reg="yompori">yompori</tp:taxon-name-part></tp:taxon-name></italic> in either group or creating a new one for it.</p></tp:treatment-sec><tp:treatment-sec sec-type="Description of holotype"><title>Description of holotype.</title><p><bold>Male</bold> (UIRB-PE-23-76). <bold><italic>Head</italic></bold>. Partially visible from dorsal side. Face predominantly pale brown with a dark brown or blackish interocular space ending at the anterior end of the ocelli, except for a circular pale patch in the interocellar space. Ocelli are circular, flat, slightly impressed, and adjacent to the anterior-medial corners of antennal sockets.</p><p><bold><italic>Thorax</italic>. <italic>Pronotum</italic></bold>. Subtrapezoidal anteriorly and with an elongated medial point posteriorly (typical of <italic><tp:taxon-name><tp:taxon-name-part taxon-name-part-type="genus" reg="Epilampra">Epilampra</tp:taxon-name-part></tp:taxon-name></italic> spp.). Coloration pale brown near the lateral borders, but mainly dark brown with speckled coloration toward the lateral, and posterior margins. The middle of the pronotum is more solidly dark brown. The thorax in the ventral view is pale brown. <bold><italic>Legs</italic></bold>. Primarily pale brown but with medium brown (or slightly reddish brown) stripes on the femora, with darker shaded spines on the femora and tibiae. The forefemur AV margin spination is type B2 with four large spines proximal to a row of short spines (16 on the right leg). On the posteroventral margin, there are four large spines, one of which is an apical spine. Foretibia has seven dorsal and five ventral spines and is darker than the femur. All tarsi have five tarsomeres and euplantulae, simple symmetrical claws with arolia. Foretarsus has longer first and fifth tarsomeres, with two rows small proximal spines on ventral side of the first tarsomere. Midfemur with four anteroventral spines, one of which is apical, one anterodorsal apical spine, and four posteroventral spines. The mid-tibia has 15 dorsal spines, two of which are apical, and 12 ventral spines, including one apical spine considerably longer than the other spines on the midtibia. First tarsomere of the middle leg considerably longer than the others with a row of small spines on the ventral side, and two short anterior spines and one short posterior spine. Second tarsomere also has two linear rows of short ventral spines. The first, second, and third tarsomeres have small apical spines on either side of the euplantulae. Hind femur with the same coloration and spination as middle leg. Hind tibia with ten dorsal spines, two of which are apical, and eight ventral spines. Hind tarsus with the first tarsomere slightly larger than all other tarsomeres combined and has two parallel rows of short spines along length of ventral margin and a shorter, more spaced-out row of short spines on the anterior margin. Second tarsomere has two parallel rows of short spines on ventral margin and apical spines around the euplantulae. The third tarsomere also has spines on either side of the euplantulae. Macropterous with tegmina terminating much posterior to the end of the cerci.</p><p><bold><italic>Abdomen</italic></bold>. Base coloration similar to the legs, but with some scant speckled and larger brown spots laterally and a rusty brown region towards the posterior end on the ventral side. Dorsal side without distinctive markings and lacking any tergal specializations. SA plate semi-circular with a short medial division. SG plate with typical <italic><tp:taxon-name><tp:taxon-name-part taxon-name-part-type="genus" reg="Epilampra">Epilampra</tp:taxon-name-part></tp:taxon-name></italic> shape (slightly asymmetrical, concave on the right side, with pin-like styli). L3’ strongly curved and narrow, with a very noticeable subapical incision.</p></tp:treatment-sec><tp:treatment-sec sec-type="Range"><title>Range.</title><p>We have no data from this species anywhere other than Madre De Dios, where it is widespread.</p></tp:treatment-sec><tp:treatment-sec sec-type="Habitat"><title>Habitat.</title><p>Low hill forest and flooded alluvial forest.</p></tp:treatment-sec><tp:treatment-sec sec-type="Etymology"><title>Etymology.</title><p>The specific epithet <italic>yompori</italic> means “forest spirit” in Piro, an indigenous language in southwestern Amazonia, spoken by communities in Madre de Dios and Ucayali. The language is widespread, as is the cockroach.</p></tp:treatment-sec><tp:treatment-sec><!--Section generated to contain objects referenced in tp:taxon-treatment.--><table-wrap id="T3" position="float" orientation="portrait"><label>Table 3.</label><caption><p>Morphological measurements of some <tp:taxon-name><tp:taxon-name-part taxon-name-part-type="family" reg="Blaberidae">Blaberidae</tp:taxon-name-part></tp:taxon-name> species examined. F: female; M: male.</p></caption><table><tbody><tr><th rowspan="1" colspan="1">Taxon</th><th rowspan="1" colspan="1">Specimen</th><th rowspan="1" colspan="1">Sex</th><th rowspan="1" colspan="5">Measurement (mm)</th></tr><tr><td rowspan="1" colspan="1">
                    <italic>Taxon</italic>
                  </td><td rowspan="1" colspan="1">
                    <italic>Specimen</italic>
                  </td><td rowspan="1" colspan="1">
                    <italic>Sex</italic>
                  </td><td rowspan="1" colspan="1">Total body length</td><td rowspan="1" colspan="1">Tegmina length</td><td rowspan="1" colspan="1">Pronotum length</td><td rowspan="1" colspan="1">Pronotum width</td><td rowspan="1" colspan="1">Cerci length</td></tr><tr><td rowspan="1" colspan="1"><italic><tp:taxon-name><tp:taxon-name-part taxon-name-part-type="genus" reg="Galiblatta">Galiblatta</tp:taxon-name-part></tp:taxon-name></italic> sp.</td><td rowspan="1" colspan="1">UIRB-PE-20-70</td><td rowspan="1" colspan="1">F</td><td rowspan="1" colspan="1">16.8</td><td rowspan="1" colspan="1">4.3</td><td rowspan="1" colspan="1">4.2</td><td rowspan="1" colspan="1">6.6</td><td rowspan="1" colspan="1">0.4</td></tr><tr><td rowspan="1" colspan="1"><italic><tp:taxon-name><tp:taxon-name-part taxon-name-part-type="genus" reg="Epilampra">Epilampra</tp:taxon-name-part> <tp:taxon-name-part taxon-name-part-type="species" reg="yompori">yompori</tp:taxon-name-part></tp:taxon-name></italic> sp. nov.</td><td rowspan="1" colspan="1">UIRB-PE-23-76</td><td rowspan="1" colspan="1">M</td><td rowspan="1" colspan="1">26.9</td><td rowspan="1" colspan="1">25.6</td><td rowspan="1" colspan="1">6.4</td><td rowspan="1" colspan="1">8.1</td><td rowspan="1" colspan="1">3.6</td></tr><tr><td rowspan="1" colspan="1"><italic><tp:taxon-name><tp:taxon-name-part taxon-name-part-type="genus" reg="Epilampra">Epilampra</tp:taxon-name-part> <tp:taxon-name-part taxon-name-part-type="species" reg="yompori">yompori</tp:taxon-name-part></tp:taxon-name></italic> sp. nov.</td><td rowspan="1" colspan="1">UIRB-PE-25-42</td><td rowspan="1" colspan="1">F</td><td rowspan="1" colspan="1">28</td><td rowspan="1" colspan="1">27.2</td><td rowspan="1" colspan="1">6.5</td><td rowspan="1" colspan="1">10</td><td rowspan="1" colspan="1">2.2</td></tr><tr><td rowspan="1" colspan="1"><italic><tp:taxon-name><tp:taxon-name-part taxon-name-part-type="genus" reg="Epilampra">Epilampra</tp:taxon-name-part> <tp:taxon-name-part taxon-name-part-type="species" reg="homage">homage</tp:taxon-name-part></tp:taxon-name></italic> sp. nov.</td><td rowspan="1" colspan="1">AUDE-PE-1-88</td><td rowspan="1" colspan="1">M</td><td rowspan="1" colspan="1">18.5 <sup>1</sup></td><td rowspan="1" colspan="1">17.9</td><td rowspan="1" colspan="1">4.5</td><td rowspan="1" colspan="1">6.1</td><td rowspan="1" colspan="1">2.1<sup>2</sup></td></tr><tr><td rowspan="1" colspan="1"><italic><tp:taxon-name><tp:taxon-name-part taxon-name-part-type="genus" reg="Epilampra">Epilampra</tp:taxon-name-part> <tp:taxon-name-part taxon-name-part-type="species" reg="wandpero">wandpero</tp:taxon-name-part></tp:taxon-name></italic> sp. nov.</td><td rowspan="1" colspan="1">AUDE-PE-03-86</td><td rowspan="1" colspan="1">M</td><td rowspan="1" colspan="1">18.2</td><td rowspan="1" colspan="1">18.6</td><td rowspan="1" colspan="1">4.6</td><td rowspan="1" colspan="1">6.14</td><td rowspan="1" colspan="1">2.6<sup>1</sup></td></tr><tr><td rowspan="1" colspan="1">
                    <tp:taxon-name><tp:taxon-name-part taxon-name-part-type="genus" reg="Epilampra">Epilampra</tp:taxon-name-part> <tp:taxon-name-part taxon-name-part-type="uncertainty-rank">sp.</tp:taxon-name-part> <tp:taxon-name-part taxon-name-part-type="uncertainty-rank">cf.</tp:taxon-name-part> <tp:taxon-name-part taxon-name-part-type="species" reg="azteca">azteca</tp:taxon-name-part></tp:taxon-name>
                  </td><td rowspan="1" colspan="1">AUDE-PE-3-96</td><td rowspan="1" colspan="1">F</td><td rowspan="1" colspan="1">17.3</td><td rowspan="1" colspan="1">19.3</td><td rowspan="1" colspan="1">4.7</td><td rowspan="1" colspan="1">5.7</td><td rowspan="1" colspan="1">2.1</td></tr><tr><td rowspan="1" colspan="1"><italic><tp:taxon-name><tp:taxon-name-part taxon-name-part-type="genus" reg="Epilampra">Epilampra</tp:taxon-name-part> <tp:taxon-name-part taxon-name-part-type="species" reg="conferta">conferta</tp:taxon-name-part></tp:taxon-name> “</italic>placa<italic>”</italic></td><td rowspan="1" colspan="1">AUDE-PE-1-84</td><td rowspan="1" colspan="1">M</td><td rowspan="1" colspan="1">23.5</td><td rowspan="1" colspan="1">25<sup>1</sup></td><td rowspan="1" colspan="1">5.6</td><td rowspan="1" colspan="1">7.8</td><td rowspan="1" colspan="1">2.6</td></tr><tr><td rowspan="1" colspan="1"><italic><tp:taxon-name><tp:taxon-name-part taxon-name-part-type="genus" reg="Epilampra">Epilampra</tp:taxon-name-part> <tp:taxon-name-part taxon-name-part-type="species" reg="conferta">conferta</tp:taxon-name-part></tp:taxon-name> “</italic>placa<italic>”</italic></td><td rowspan="1" colspan="1">AUDE-PE-1-87</td><td rowspan="1" colspan="1">F</td><td rowspan="1" colspan="1">33.8</td><td rowspan="1" colspan="1">30.5</td><td rowspan="1" colspan="1">7.4</td><td rowspan="1" colspan="1">9.8</td><td rowspan="1" colspan="1">2.8</td></tr><tr><td rowspan="1" colspan="1"><italic><tp:taxon-name><tp:taxon-name-part taxon-name-part-type="genus" reg="Epilampra">Epilampra</tp:taxon-name-part> <tp:taxon-name-part taxon-name-part-type="species" reg="conferta">conferta</tp:taxon-name-part></tp:taxon-name> “</italic>barra<italic>”</italic></td><td rowspan="1" colspan="1">AUDE-PE-1-82</td><td rowspan="1" colspan="1">M</td><td rowspan="1" colspan="1">20.8</td><td rowspan="1" colspan="1">21.5</td><td rowspan="1" colspan="1">5.7</td><td rowspan="1" colspan="1">7.2</td><td rowspan="1" colspan="1">1.9</td></tr><tr><td rowspan="1" colspan="1"><italic><tp:taxon-name><tp:taxon-name-part taxon-name-part-type="genus" reg="Epilampra">Epilampra</tp:taxon-name-part> <tp:taxon-name-part taxon-name-part-type="species" reg="sofia">sofia</tp:taxon-name-part></tp:taxon-name></italic> sp. nov.</td><td rowspan="1" colspan="1">UIRB-PE-26-37</td><td rowspan="1" colspan="1">M</td><td rowspan="1" colspan="1">23.3</td><td rowspan="1" colspan="1">22.6</td><td rowspan="1" colspan="1">5.5</td><td rowspan="1" colspan="1">6.3</td><td rowspan="1" colspan="1">2.33</td></tr><tr><td rowspan="1" colspan="1"><italic><tp:taxon-name><tp:taxon-name-part taxon-name-part-type="genus" reg="Epilampra">Epilampra</tp:taxon-name-part> <tp:taxon-name-part taxon-name-part-type="species" reg="sofia">sofia</tp:taxon-name-part></tp:taxon-name></italic> sp. nov.</td><td rowspan="1" colspan="1">UIRB-PE-25-77</td><td rowspan="1" colspan="1">F</td><td rowspan="1" colspan="1">27.4</td><td rowspan="1" colspan="1">26.1</td><td rowspan="1" colspan="1">7.4</td><td rowspan="1" colspan="1">8.4</td><td rowspan="1" colspan="1">2.2</td></tr><tr><td rowspan="1" colspan="1"><italic><tp:taxon-name><tp:taxon-name-part taxon-name-part-type="genus" reg="Epilampra">Epilampra</tp:taxon-name-part> <tp:taxon-name-part taxon-name-part-type="species" reg="paititi">paititi</tp:taxon-name-part></tp:taxon-name></italic> sp. nov.</td><td rowspan="1" colspan="1">AUDE-PE-1-83</td><td rowspan="1" colspan="1">M</td><td rowspan="1" colspan="1">22.5</td><td rowspan="1" colspan="1">25.6</td><td rowspan="1" colspan="1">5.2</td><td rowspan="1" colspan="1">6.7</td><td rowspan="1" colspan="1">2.5</td></tr><tr><td rowspan="1" colspan="1"><italic><tp:taxon-name><tp:taxon-name-part taxon-name-part-type="genus" reg="Lanxoblatta">Lanxoblatta</tp:taxon-name-part></tp:taxon-name></italic> sp. nov.</td><td rowspan="1" colspan="1">AUDE-PE-1-69</td><td rowspan="1" colspan="1">M</td><td rowspan="1" colspan="1">21.6</td><td rowspan="1" colspan="1">19.6</td><td rowspan="1" colspan="1">5.5</td><td rowspan="1" colspan="1">9.5</td><td rowspan="1" colspan="1">1.4</td></tr><tr><td rowspan="1" colspan="1"><italic><tp:taxon-name><tp:taxon-name-part taxon-name-part-type="genus" reg="Lanxoblatta">Lanxoblatta</tp:taxon-name-part></tp:taxon-name></italic> sp. nov.</td><td rowspan="1" colspan="1">UIRB-PE-26-74</td><td rowspan="1" colspan="1">F</td><td rowspan="1" colspan="1">21.3</td><td rowspan="1" colspan="1">11.8</td><td rowspan="1" colspan="1">6.3</td><td rowspan="1" colspan="1">11.5</td><td rowspan="1" colspan="1">1.2</td></tr><tr><td rowspan="1" colspan="1"><italic><tp:taxon-name><tp:taxon-name-part taxon-name-part-type="genus" reg="Phoetalia">Phoetalia</tp:taxon-name-part> <tp:taxon-name-part taxon-name-part-type="species" reg="amigo">amigo</tp:taxon-name-part></tp:taxon-name></italic> sp. nov.</td><td rowspan="1" colspan="1">AUDE-PE-1-95</td><td rowspan="1" colspan="1">M</td><td rowspan="1" colspan="1">13.6</td><td rowspan="1" colspan="1">12.4</td><td rowspan="1" colspan="1">3.4</td><td rowspan="1" colspan="1">4.9</td><td rowspan="1" colspan="1">0.9</td></tr><tr><td rowspan="1" colspan="1"><italic><tp:taxon-name><tp:taxon-name-part taxon-name-part-type="genus" reg="Phoetalia">Phoetalia</tp:taxon-name-part> <tp:taxon-name-part taxon-name-part-type="species" reg="amigo">amigo</tp:taxon-name-part></tp:taxon-name></italic> sp. nov.</td><td rowspan="1" colspan="1">UIRB-PE-30-77</td><td rowspan="1" colspan="1">F</td><td rowspan="1" colspan="1">19.1</td><td rowspan="1" colspan="1">14.2</td><td rowspan="1" colspan="1">4.2</td><td rowspan="1" colspan="1">6</td><td rowspan="1" colspan="1">1</td></tr></tbody></table><table-wrap-foot><fn><p>1 The feature is broken and the measurement is estimated. 2 Taken from AUDE-PE-3-64.</p></fn></table-wrap-foot></table-wrap><table-wrap id="T4" position="float" orientation="portrait"><label>Table 4.</label><caption><p>Occurrence records for each <tp:taxon-name><tp:taxon-name-part taxon-name-part-type="family" reg="Blaberidae">Blaberidae</tp:taxon-name-part></tp:taxon-name> specimen collected in Madre de Dios, Peru.</p></caption><table><tbody><tr><th rowspan="1" colspan="1">Catalog code</th><th rowspan="1" colspan="1">Number of individuals</th><th rowspan="1" colspan="1">Sex</th><th rowspan="1" colspan="1">Life Stage</th><th rowspan="1" colspan="1">Collection date</th><th rowspan="1" colspan="1">habitat</th><th rowspan="1" colspan="1">Sampling method</th><th rowspan="1" colspan="1">Collector</th><th rowspan="1" colspan="1">Country</th><th rowspan="1" colspan="1">Province</th><th rowspan="1" colspan="1">Locality</th><th rowspan="1" colspan="1">Altitude</th><th rowspan="1" colspan="1">Locality remarks</th><th rowspan="1" colspan="1">Latitude, Longitude</th><th rowspan="1" colspan="1">Type status</th><th rowspan="1" colspan="1">Scientific name</th></tr><tr><td rowspan="1" colspan="1">UIRB-PE-20-70</td><td rowspan="1" colspan="1">1</td><td rowspan="1" colspan="1">female</td><td rowspan="1" colspan="1">adult</td><td rowspan="1" colspan="1">2024-7-25</td><td rowspan="1" colspan="1"/><td rowspan="1" colspan="1">Hand collected</td><td rowspan="1" colspan="1">Emmy F. Medina E., Jared Martin, Johanna Schwartz, Dominic Evangelista</td><td rowspan="1" colspan="1">Peru</td><td rowspan="1" colspan="1">Madre de Dios</td><td rowspan="1" colspan="1">Kawsay Biological Station</td><td rowspan="1" colspan="1">193</td><td rowspan="1" colspan="1">Lindero trail or near station in concession</td><td rowspan="1" colspan="1">
                    <named-content xmlns:xlink="http://www.w3.org/1999/xlink" content-type="dwc:verbatimCoordinates" xlink:type="simple">-12.537, -69.004</named-content>
                  </td><td rowspan="1" colspan="1"/><td rowspan="1" colspan="1"><italic><tp:taxon-name><tp:taxon-name-part taxon-name-part-type="genus" reg="Galiblatta">Galiblatta</tp:taxon-name-part></tp:taxon-name></italic> sp.</td></tr><tr><td rowspan="1" colspan="1">UIRB-PE-21-07</td><td rowspan="1" colspan="1">1</td><td rowspan="1" colspan="1">female</td><td rowspan="1" colspan="1">adult</td><td rowspan="1" colspan="1">2024-7-18</td><td rowspan="1" colspan="1">in wood with <tp:taxon-name><tp:taxon-name-part taxon-name-part-type="family" reg="Passalidae">Passalidae</tp:taxon-name-part></tp:taxon-name></td><td rowspan="1" colspan="1">Hand collected</td><td rowspan="1" colspan="1">Emmy F. Medina E., Jared Martin, Johanna Schwartz, Dominic Evangelista</td><td rowspan="1" colspan="1">Peru</td><td rowspan="1" colspan="1">Madre de Dios</td><td rowspan="1" colspan="1">Kawsay Biological Station</td><td rowspan="1" colspan="1">175</td><td rowspan="1" colspan="1">Within concession, near station, atnight</td><td rowspan="1" colspan="1">
                    <named-content xmlns:xlink="http://www.w3.org/1999/xlink" content-type="dwc:verbatimCoordinates" xlink:type="simple">-12.5282, -69.0141</named-content>
                  </td><td rowspan="1" colspan="1"/><td rowspan="1" colspan="1"><italic><tp:taxon-name><tp:taxon-name-part taxon-name-part-type="genus" reg="Galiblatta">Galiblatta</tp:taxon-name-part></tp:taxon-name></italic> sp.</td></tr><tr><td rowspan="1" colspan="1">UIRB-PE-22-51</td><td rowspan="1" colspan="1">1</td><td rowspan="1" colspan="1"/><td rowspan="1" colspan="1">juvenile</td><td rowspan="1" colspan="1">2024-7-18</td><td rowspan="1" colspan="1"/><td rowspan="1" colspan="1">Hand collected</td><td rowspan="1" colspan="1">Emmy F. Medina E., Jared Martin, Johanna Schwartz, Dominic Evangelista</td><td rowspan="1" colspan="1">Peru</td><td rowspan="1" colspan="1">Madre de Dios</td><td rowspan="1" colspan="1">Kawsay Biological Station</td><td rowspan="1" colspan="1">175</td><td rowspan="1" colspan="1">Within concession, near station, atnight</td><td rowspan="1" colspan="1">
                    <named-content xmlns:xlink="http://www.w3.org/1999/xlink" content-type="dwc:verbatimCoordinates" xlink:type="simple">-12.5282, -69.0141</named-content>
                  </td><td rowspan="1" colspan="1"/><td rowspan="1" colspan="1"><italic><tp:taxon-name><tp:taxon-name-part taxon-name-part-type="genus" reg="Galiblatta">Galiblatta</tp:taxon-name-part></tp:taxon-name></italic> sp.</td></tr><tr><td rowspan="1" colspan="1">UIRB-PE-22-53</td><td rowspan="1" colspan="1">1</td><td rowspan="1" colspan="1"/><td rowspan="1" colspan="1">juvenile</td><td rowspan="1" colspan="1">2024-7-18</td><td rowspan="1" colspan="1"/><td rowspan="1" colspan="1">Hand collected</td><td rowspan="1" colspan="1">Emmy F. Medina E., Jared Martin, Johanna Schwartz, Dominic Evangelista</td><td rowspan="1" colspan="1">Peru</td><td rowspan="1" colspan="1">Madre de Dios</td><td rowspan="1" colspan="1">Kawsay Biological Station</td><td rowspan="1" colspan="1">175</td><td rowspan="1" colspan="1">Within concession, near station, atnight</td><td rowspan="1" colspan="1">
                    <named-content xmlns:xlink="http://www.w3.org/1999/xlink" content-type="dwc:verbatimCoordinates" xlink:type="simple">-12.5282, -69.0141</named-content>
                  </td><td rowspan="1" colspan="1"/><td rowspan="1" colspan="1">
                    <italic>
                      <tp:taxon-name>
                        <tp:taxon-name-part taxon-name-part-type="genus" reg="Galiblatta">Galiblatta</tp:taxon-name-part>
                      </tp:taxon-name>
                    </italic>
                  </td></tr><tr><td rowspan="1" colspan="1">UIRB-PE-29-66</td><td rowspan="1" colspan="1">1</td><td rowspan="1" colspan="1"/><td rowspan="1" colspan="1">juvenile</td><td rowspan="1" colspan="1">2024-7-17 to 20</td><td rowspan="1" colspan="1"/><td rowspan="1" colspan="1">Hand collected</td><td rowspan="1" colspan="1">Emmy F. Medina E., Jared Martin, Johanna Schwartz, Dominic Evangelista</td><td rowspan="1" colspan="1">Peru</td><td rowspan="1" colspan="1">Madre de Dios</td><td rowspan="1" colspan="1">Kawsay Biological Station</td><td rowspan="1" colspan="1">175</td><td rowspan="1" colspan="1">Collected in or near camp</td><td rowspan="1" colspan="1">
                    <named-content xmlns:xlink="http://www.w3.org/1999/xlink" content-type="dwc:verbatimCoordinates" xlink:type="simple">-12.5267, -69.0162</named-content>
                  </td><td rowspan="1" colspan="1"/><td rowspan="1" colspan="1">
                    <italic>
                      <tp:taxon-name>
                        <tp:taxon-name-part taxon-name-part-type="genus" reg="Galiblatta">Galiblatta</tp:taxon-name-part>
                      </tp:taxon-name>
                    </italic>
                  </td></tr><tr><td rowspan="1" colspan="1">UIRB-PE-30-78</td><td rowspan="1" colspan="1">1</td><td rowspan="1" colspan="1"/><td rowspan="1" colspan="1">juvenile</td><td rowspan="1" colspan="1">2024-7-25</td><td rowspan="1" colspan="1"/><td rowspan="1" colspan="1">Hand collected</td><td rowspan="1" colspan="1">Emmy F. Medina E., Jared Martin, Johanna Schwartz, Dominic Evangelista</td><td rowspan="1" colspan="1">Peru</td><td rowspan="1" colspan="1">Madre de Dios</td><td rowspan="1" colspan="1">Kawsay Biological Station</td><td rowspan="1" colspan="1">193</td><td rowspan="1" colspan="1">Lindero trail or near station in concession</td><td rowspan="1" colspan="1">
                    <named-content xmlns:xlink="http://www.w3.org/1999/xlink" content-type="dwc:verbatimCoordinates" xlink:type="simple">-12.537, -69.004</named-content>
                  </td><td rowspan="1" colspan="1"/><td rowspan="1" colspan="1">
                    <italic>
                      <tp:taxon-name>
                        <tp:taxon-name-part taxon-name-part-type="genus" reg="Galiblatta">Galiblatta</tp:taxon-name-part>
                      </tp:taxon-name>
                    </italic>
                  </td></tr><tr><td rowspan="1" colspan="1">UIRB-PE-32-15</td><td rowspan="1" colspan="1">1</td><td rowspan="1" colspan="1"/><td rowspan="1" colspan="1">juvenile</td><td rowspan="1" colspan="1">2024-7-18</td><td rowspan="1" colspan="1"/><td rowspan="1" colspan="1">Hand collected</td><td rowspan="1" colspan="1">Emmy F. Medina E., Jared Martin, Johanna Schwartz, Dominic Evangelista</td><td rowspan="1" colspan="1">Peru</td><td rowspan="1" colspan="1">Madre de Dios</td><td rowspan="1" colspan="1">Kawsay Biological Station</td><td rowspan="1" colspan="1">175</td><td rowspan="1" colspan="1">Within concession, near station, atnight</td><td rowspan="1" colspan="1">
                    <named-content xmlns:xlink="http://www.w3.org/1999/xlink" content-type="dwc:verbatimCoordinates" xlink:type="simple">-12.5282, -69.0141</named-content>
                  </td><td rowspan="1" colspan="1"/><td rowspan="1" colspan="1">
                    <italic>
                      <tp:taxon-name>
                        <tp:taxon-name-part taxon-name-part-type="genus" reg="Galiblatta">Galiblatta</tp:taxon-name-part>
                      </tp:taxon-name>
                    </italic>
                  </td></tr><tr><td rowspan="1" colspan="1">AUDE-PE-3-76</td><td rowspan="1" colspan="1">1</td><td rowspan="1" colspan="1"/><td rowspan="1" colspan="1">juvenile</td><td rowspan="1" colspan="1">2021-7-1</td><td rowspan="1" colspan="1"/><td rowspan="1" colspan="1"/><td rowspan="1" colspan="1">Evangelista-Huaman, Evangelista-Huaman, Medina Espinoza</td><td rowspan="1" colspan="1">Peru</td><td rowspan="1" colspan="1">Madre de Dios</td><td rowspan="1" colspan="1">Los Amigos Research Station</td><td rowspan="1" colspan="1"/><td rowspan="1" colspan="1">Cocha Lobos trail</td><td rowspan="1" colspan="1">
                    <named-content xmlns:xlink="http://www.w3.org/1999/xlink" content-type="dwc:verbatimCoordinates" xlink:type="simple">-12.571056, -70.094889</named-content>
                  </td><td rowspan="1" colspan="1"/><td rowspan="1" colspan="1"><italic><tp:taxon-name><tp:taxon-name-part taxon-name-part-type="genus" reg="Epilampra">Epilampra</tp:taxon-name-part> <tp:taxon-name-part taxon-name-part-type="species" reg="yompori">yompori</tp:taxon-name-part></tp:taxon-name></italic> Vanker, Medina-Espinoza, Evangelista</td></tr><tr><td rowspan="1" colspan="1">UIRB-PE-23-76</td><td rowspan="1" colspan="1">1</td><td rowspan="1" colspan="1">male</td><td rowspan="1" colspan="1">adult</td><td rowspan="1" colspan="1">2024-7-13</td><td rowspan="1" colspan="1"/><td rowspan="1" colspan="1">Hand collected</td><td rowspan="1" colspan="1">Emmy F. Medina E., Jared Martin, Johanna Schwartz, Dominic Evangelista</td><td rowspan="1" colspan="1">Peru</td><td rowspan="1" colspan="1">Madre de Dios</td><td rowspan="1" colspan="1">Finca Las Piedras Research Station</td><td rowspan="1" colspan="1">265</td><td rowspan="1" colspan="1">Trails in forest, near station at night</td><td rowspan="1" colspan="1">
                    <named-content xmlns:xlink="http://www.w3.org/1999/xlink" content-type="dwc:verbatimCoordinates" xlink:type="simple">-12.2285, -69.1143</named-content>
                  </td><td rowspan="1" colspan="1">holotype of <italic><tp:taxon-name><tp:taxon-name-part taxon-name-part-type="genus" reg="Epilampra">Epilampra</tp:taxon-name-part> <tp:taxon-name-part taxon-name-part-type="species" reg="yompori">yompori</tp:taxon-name-part></tp:taxon-name></italic></td><td rowspan="1" colspan="1"><italic><tp:taxon-name><tp:taxon-name-part taxon-name-part-type="genus" reg="Epilampra">Epilampra</tp:taxon-name-part> <tp:taxon-name-part taxon-name-part-type="species" reg="yompori">yompori</tp:taxon-name-part></tp:taxon-name></italic> Vanker, Medina-Espinoza, Evangelista</td></tr><tr><td rowspan="1" colspan="1">UIRB-PE-23-93</td><td rowspan="1" colspan="1">1</td><td rowspan="1" colspan="1"/><td rowspan="1" colspan="1">juvenile</td><td rowspan="1" colspan="1">2024-7-24</td><td rowspan="1" colspan="1"/><td rowspan="1" colspan="1">Hand collected</td><td rowspan="1" colspan="1">Emmy F. Medina E., Jared Martin, Johanna Schwartz, Dominic Evangelista</td><td rowspan="1" colspan="1">Peru</td><td rowspan="1" colspan="1">Madre de Dios</td><td rowspan="1" colspan="1">Kawsay Biological Station</td><td rowspan="1" colspan="1">185</td><td rowspan="1" colspan="1">Probably collected on trails D and X at night</td><td rowspan="1" colspan="1">
                    <named-content xmlns:xlink="http://www.w3.org/1999/xlink" content-type="dwc:verbatimCoordinates" xlink:type="simple">-12.5364, -69.0084</named-content>
                  </td><td rowspan="1" colspan="1"/><td rowspan="1" colspan="1"><italic><tp:taxon-name><tp:taxon-name-part taxon-name-part-type="genus" reg="Epilampra">Epilampra</tp:taxon-name-part> <tp:taxon-name-part taxon-name-part-type="species" reg="yompori">yompori</tp:taxon-name-part></tp:taxon-name></italic> Vanker, Medina-Espinoza, Evangelista</td></tr><tr><td rowspan="1" colspan="1">UIRB-PE-25-35</td><td rowspan="1" colspan="1">1</td><td rowspan="1" colspan="1"/><td rowspan="1" colspan="1">juvenile</td><td rowspan="1" colspan="1">2024-7-20</td><td rowspan="1" colspan="1"/><td rowspan="1" colspan="1">Hand collected</td><td rowspan="1" colspan="1">Emmy F. Medina E., Jared Martin, Johanna Schwartz, Dominic Evangelista</td><td rowspan="1" colspan="1">Peru</td><td rowspan="1" colspan="1">Madre de Dios</td><td rowspan="1" colspan="1">Kawsay Biological Station</td><td rowspan="1" colspan="1">175</td><td rowspan="1" colspan="1">Within concession, near station, atnight</td><td rowspan="1" colspan="1">
                    <named-content xmlns:xlink="http://www.w3.org/1999/xlink" content-type="dwc:verbatimCoordinates" xlink:type="simple">-12.5282, -69.0141</named-content>
                  </td><td rowspan="1" colspan="1"/><td rowspan="1" colspan="1"><italic><tp:taxon-name><tp:taxon-name-part taxon-name-part-type="genus" reg="Epilampra">Epilampra</tp:taxon-name-part> <tp:taxon-name-part taxon-name-part-type="species" reg="yompori">yompori</tp:taxon-name-part></tp:taxon-name></italic> Vanker, Medina-Espinoza, Evangelista</td></tr><tr><td rowspan="1" colspan="1">UIRB-PE-25-36</td><td rowspan="1" colspan="1">1</td><td rowspan="1" colspan="1"/><td rowspan="1" colspan="1">juvenile</td><td rowspan="1" colspan="1">2024-7-20</td><td rowspan="1" colspan="1"/><td rowspan="1" colspan="1">Hand collected</td><td rowspan="1" colspan="1">Emmy F. Medina E., Jared Martin, Johanna Schwartz, Dominic Evangelista</td><td rowspan="1" colspan="1">Peru</td><td rowspan="1" colspan="1">Madre de Dios</td><td rowspan="1" colspan="1">Kawsay Biological Station</td><td rowspan="1" colspan="1">175</td><td rowspan="1" colspan="1">Within concession, near station, atnight</td><td rowspan="1" colspan="1">
                    <named-content xmlns:xlink="http://www.w3.org/1999/xlink" content-type="dwc:verbatimCoordinates" xlink:type="simple">-12.5282, -69.0141</named-content>
                  </td><td rowspan="1" colspan="1"/><td rowspan="1" colspan="1"><italic><tp:taxon-name><tp:taxon-name-part taxon-name-part-type="genus" reg="Epilampra">Epilampra</tp:taxon-name-part> <tp:taxon-name-part taxon-name-part-type="species" reg="yompori">yompori</tp:taxon-name-part></tp:taxon-name></italic> Vanker, Medina-Espinoza, Evangelista</td></tr><tr><td rowspan="1" colspan="1">UIRB-PE-25-42</td><td rowspan="1" colspan="1">1</td><td rowspan="1" colspan="1">female</td><td rowspan="1" colspan="1">adult</td><td rowspan="1" colspan="1">2024-7-16</td><td rowspan="1" colspan="1"/><td rowspan="1" colspan="1">Hand collected</td><td rowspan="1" colspan="1">Emmy F. Medina E., Jared Martin, Johanna Schwartz, Dominic Evangelista</td><td rowspan="1" colspan="1">Peru</td><td rowspan="1" colspan="1">Madre de Dios</td><td rowspan="1" colspan="1">Finca Las Piedras Research Station</td><td rowspan="1" colspan="1">264</td><td rowspan="1" colspan="1">Night hike (Lindero, Tapir, Unguruhaui, Castana trails)</td><td rowspan="1" colspan="1">
                    <named-content xmlns:xlink="http://www.w3.org/1999/xlink" content-type="dwc:verbatimCoordinates" xlink:type="simple">-12.2262, -69.1124</named-content>
                  </td><td rowspan="1" colspan="1"/><td rowspan="1" colspan="1"><italic><tp:taxon-name><tp:taxon-name-part taxon-name-part-type="genus" reg="Epilampra">Epilampra</tp:taxon-name-part> <tp:taxon-name-part taxon-name-part-type="species" reg="yompori">yompori</tp:taxon-name-part></tp:taxon-name></italic> Vanker, Medina-Espinoza, Evangelista</td></tr><tr><td rowspan="1" colspan="1">UIRB-PE-25-78</td><td rowspan="1" colspan="1">1</td><td rowspan="1" colspan="1"/><td rowspan="1" colspan="1">juvenile</td><td rowspan="1" colspan="1">2024-7-15</td><td rowspan="1" colspan="1"/><td rowspan="1" colspan="1">Hand collected</td><td rowspan="1" colspan="1">Emmy F. Medina E., Jared Martin, Johanna Schwartz, Dominic Evangelista</td><td rowspan="1" colspan="1">Peru</td><td rowspan="1" colspan="1">Madre de Dios</td><td rowspan="1" colspan="1">Finca Las Piedras Research Station</td><td rowspan="1" colspan="1">264</td><td rowspan="1" colspan="1">Anaconda and Tapir trail, night hike</td><td rowspan="1" colspan="1">
                    <named-content xmlns:xlink="http://www.w3.org/1999/xlink" content-type="dwc:verbatimCoordinates" xlink:type="simple">-12.2273, -69.1075</named-content>
                  </td><td rowspan="1" colspan="1"/><td rowspan="1" colspan="1"><italic><tp:taxon-name><tp:taxon-name-part taxon-name-part-type="genus" reg="Epilampra">Epilampra</tp:taxon-name-part> <tp:taxon-name-part taxon-name-part-type="species" reg="yompori">yompori</tp:taxon-name-part></tp:taxon-name></italic> Vanker, Medina-Espinoza, Evangelista</td></tr><tr><td rowspan="1" colspan="1">UIRB-PE-26-23</td><td rowspan="1" colspan="1">1</td><td rowspan="1" colspan="1"/><td rowspan="1" colspan="1">juvenile</td><td rowspan="1" colspan="1">2024-7-23</td><td rowspan="1" colspan="1"/><td rowspan="1" colspan="1">Hand collected</td><td rowspan="1" colspan="1">Emmy F. Medina E., Jared Martin, Johanna Schwartz, Dominic Evangelista</td><td rowspan="1" colspan="1">Peru</td><td rowspan="1" colspan="1">Madre de Dios</td><td rowspan="1" colspan="1">Kawsay Biological Station</td><td rowspan="1" colspan="1">185</td><td rowspan="1" colspan="1">Trail E (atnight)</td><td rowspan="1" colspan="1">
                    <named-content xmlns:xlink="http://www.w3.org/1999/xlink" content-type="dwc:verbatimCoordinates" xlink:type="simple">-12.536, -69.008</named-content>
                  </td><td rowspan="1" colspan="1"/><td rowspan="1" colspan="1"><italic><tp:taxon-name><tp:taxon-name-part taxon-name-part-type="genus" reg="Epilampra">Epilampra</tp:taxon-name-part> <tp:taxon-name-part taxon-name-part-type="species" reg="yompori">yompori</tp:taxon-name-part></tp:taxon-name></italic> Vanker, Medina-Espinoza, Evangelista</td></tr><tr><td rowspan="1" colspan="1">UIRB-PE-26-25</td><td rowspan="1" colspan="1">1</td><td rowspan="1" colspan="1"/><td rowspan="1" colspan="1">juvenile</td><td rowspan="1" colspan="1">2024-7-23</td><td rowspan="1" colspan="1"/><td rowspan="1" colspan="1">Hand collected</td><td rowspan="1" colspan="1">Emmy F. Medina E., Jared Martin, Johanna Schwartz, Dominic Evangelista</td><td rowspan="1" colspan="1">Peru</td><td rowspan="1" colspan="1">Madre de Dios</td><td rowspan="1" colspan="1">Kawsay Biological Station</td><td rowspan="1" colspan="1">185</td><td rowspan="1" colspan="1">Trail E (atnight)</td><td rowspan="1" colspan="1">
                    <named-content xmlns:xlink="http://www.w3.org/1999/xlink" content-type="dwc:verbatimCoordinates" xlink:type="simple">-12.536, -69.008</named-content>
                  </td><td rowspan="1" colspan="1"/><td rowspan="1" colspan="1"><italic><tp:taxon-name><tp:taxon-name-part taxon-name-part-type="genus" reg="Epilampra">Epilampra</tp:taxon-name-part> <tp:taxon-name-part taxon-name-part-type="species" reg="yompori">yompori</tp:taxon-name-part></tp:taxon-name></italic> Vanker, Medina-Espinoza, Evangelista</td></tr><tr><td rowspan="1" colspan="1">UIRB-PE-26-38</td><td rowspan="1" colspan="1">1</td><td rowspan="1" colspan="1"/><td rowspan="1" colspan="1">juvenile</td><td rowspan="1" colspan="1">2024-7-11</td><td rowspan="1" colspan="1"/><td rowspan="1" colspan="1">Hand collected</td><td rowspan="1" colspan="1">Emmy F. Medina E., Jared Martin, Johanna Schwartz, Dominic Evangelista</td><td rowspan="1" colspan="1">Peru</td><td rowspan="1" colspan="1">Madre de Dios</td><td rowspan="1" colspan="1">Finca Las Piedras Research Station</td><td rowspan="1" colspan="1">265</td><td rowspan="1" colspan="1">Trails in forest near station at night</td><td rowspan="1" colspan="1">
                    <named-content xmlns:xlink="http://www.w3.org/1999/xlink" content-type="dwc:verbatimCoordinates" xlink:type="simple">-12.2258, -69.1143</named-content>
                  </td><td rowspan="1" colspan="1"/><td rowspan="1" colspan="1"><italic><tp:taxon-name><tp:taxon-name-part taxon-name-part-type="genus" reg="Epilampra">Epilampra</tp:taxon-name-part> <tp:taxon-name-part taxon-name-part-type="species" reg="yompori">yompori</tp:taxon-name-part></tp:taxon-name></italic> Vanker, Medina-Espinoza, Evangelista</td></tr><tr><td rowspan="1" colspan="1">UIRB-PE-31-51</td><td rowspan="1" colspan="1">1</td><td rowspan="1" colspan="1"/><td rowspan="1" colspan="1">juvenile</td><td rowspan="1" colspan="1">2024-7-15</td><td rowspan="1" colspan="1"/><td rowspan="1" colspan="1">Hand collected</td><td rowspan="1" colspan="1">Emmy F. Medina E., Jared Martin, Johanna Schwartz, Dominic Evangelista</td><td rowspan="1" colspan="1">Peru</td><td rowspan="1" colspan="1">Madre de Dios</td><td rowspan="1" colspan="1">Finca Las Piedras Research Station</td><td rowspan="1" colspan="1">264</td><td rowspan="1" colspan="1">Anaconda and Tapir trail, night hike</td><td rowspan="1" colspan="1">
                    <named-content xmlns:xlink="http://www.w3.org/1999/xlink" content-type="dwc:verbatimCoordinates" xlink:type="simple">-12.2273, -69.1075</named-content>
                  </td><td rowspan="1" colspan="1"/><td rowspan="1" colspan="1"><italic><tp:taxon-name><tp:taxon-name-part taxon-name-part-type="genus" reg="Epilampra">Epilampra</tp:taxon-name-part> <tp:taxon-name-part taxon-name-part-type="species" reg="yompori">yompori</tp:taxon-name-part></tp:taxon-name></italic> Vanker, Medina-Espinoza, Evangelista</td></tr><tr><td rowspan="1" colspan="1">AUDE-PE-1-85</td><td rowspan="1" colspan="1">1</td><td rowspan="1" colspan="1">male</td><td rowspan="1" colspan="1">adult</td><td rowspan="1" colspan="1">2021-6-25</td><td rowspan="1" colspan="1"/><td rowspan="1" colspan="1">night. Hand collected</td><td rowspan="1" colspan="1">Evangelista-Huaman, Evangelista-Huaman, Medina Espinoza</td><td rowspan="1" colspan="1">Peru</td><td rowspan="1" colspan="1">Madre de Dios</td><td rowspan="1" colspan="1">Puerto Maldonado</td><td rowspan="1" colspan="1"/><td rowspan="1" colspan="1">Kapievi Ecovillage</td><td rowspan="1" colspan="1"/><td rowspan="1" colspan="1"/><td rowspan="1" colspan="1"><italic><tp:taxon-name><tp:taxon-name-part taxon-name-part-type="genus" reg="Epilampra">Epilampra</tp:taxon-name-part> <tp:taxon-name-part taxon-name-part-type="species" reg="grisea">grisea</tp:taxon-name-part></tp:taxon-name></italic> (De Geer, 1773)</td></tr><tr><td rowspan="1" colspan="1">AUDE-PE-3-91</td><td rowspan="1" colspan="1">1</td><td rowspan="1" colspan="1">female</td><td rowspan="1" colspan="1">adult</td><td rowspan="1" colspan="1">2021-6-25 to 30</td><td rowspan="1" colspan="1"/><td rowspan="1" colspan="1">night. Hand collected</td><td rowspan="1" colspan="1">Evangelista-Huaman, Evangelista-Huaman, Medina Espinoza</td><td rowspan="1" colspan="1">Peru</td><td rowspan="1" colspan="1">Madre de Dios</td><td rowspan="1" colspan="1">Puerto Maldonado</td><td rowspan="1" colspan="1"/><td rowspan="1" colspan="1">Kapievi Ecovillage</td><td rowspan="1" colspan="1"/><td rowspan="1" colspan="1"/><td rowspan="1" colspan="1"><italic><tp:taxon-name><tp:taxon-name-part taxon-name-part-type="genus" reg="Epilampra">Epilampra</tp:taxon-name-part> <tp:taxon-name-part taxon-name-part-type="species" reg="grisea">grisea</tp:taxon-name-part></tp:taxon-name></italic> (De Geer, 1773)</td></tr><tr><td rowspan="1" colspan="1">UIRB-PE-24-15</td><td rowspan="1" colspan="1">1</td><td rowspan="1" colspan="1">female</td><td rowspan="1" colspan="1">adult</td><td rowspan="1" colspan="1">2024-7-23</td><td rowspan="1" colspan="1"/><td rowspan="1" colspan="1">Hand collected</td><td rowspan="1" colspan="1">Emmy F. Medina E., Jared Martin, Johanna Schwartz, Dominic Evangelista</td><td rowspan="1" colspan="1">Peru</td><td rowspan="1" colspan="1">Madre de Dios</td><td rowspan="1" colspan="1">Kawsay Biological Station</td><td rowspan="1" colspan="1">185</td><td rowspan="1" colspan="1">Trail E at night</td><td rowspan="1" colspan="1">
                    <named-content xmlns:xlink="http://www.w3.org/1999/xlink" content-type="dwc:verbatimCoordinates" xlink:type="simple">-12.536, -69.008</named-content>
                  </td><td rowspan="1" colspan="1"/><td rowspan="1" colspan="1"><italic><tp:taxon-name><tp:taxon-name-part taxon-name-part-type="genus" reg="Epilampra">Epilampra</tp:taxon-name-part> <tp:taxon-name-part taxon-name-part-type="species" reg="grisea">grisea</tp:taxon-name-part></tp:taxon-name></italic> (De Geer, 1773)</td></tr><tr><td rowspan="1" colspan="1">UIRB-PE-26-53</td><td rowspan="1" colspan="1">1</td><td rowspan="1" colspan="1">female</td><td rowspan="1" colspan="1">adult</td><td rowspan="1" colspan="1">2024-7-24</td><td rowspan="1" colspan="1"/><td rowspan="1" colspan="1">Hand collected</td><td rowspan="1" colspan="1">Emmy F. Medina E., Jared Martin, Johanna Schwartz, Dominic Evangelista</td><td rowspan="1" colspan="1">Peru</td><td rowspan="1" colspan="1">Madre de Dios</td><td rowspan="1" colspan="1">Kawsay Biological Station</td><td rowspan="1" colspan="1">185</td><td rowspan="1" colspan="1">Probably collected on trails D and X at night</td><td rowspan="1" colspan="1">
                    <named-content xmlns:xlink="http://www.w3.org/1999/xlink" content-type="dwc:verbatimCoordinates" xlink:type="simple">-12.5364, -69.0084</named-content>
                  </td><td rowspan="1" colspan="1"/><td rowspan="1" colspan="1"><italic><tp:taxon-name><tp:taxon-name-part taxon-name-part-type="genus" reg="Epilampra">Epilampra</tp:taxon-name-part> <tp:taxon-name-part taxon-name-part-type="species" reg="grisea">grisea</tp:taxon-name-part></tp:taxon-name></italic> (De Geer, 1773)</td></tr><tr><td rowspan="1" colspan="1">UIRB-PE-26-54</td><td rowspan="1" colspan="1">1</td><td rowspan="1" colspan="1">male</td><td rowspan="1" colspan="1">adult</td><td rowspan="1" colspan="1">2024-7-22 to 23</td><td rowspan="1" colspan="1"/><td rowspan="1" colspan="1">Pitfall traps baited with fish in ground</td><td rowspan="1" colspan="1">Emmy F. Medina E., Jared Martin, Johanna Schwartz, Dominic Evangelista</td><td rowspan="1" colspan="1">Peru</td><td rowspan="1" colspan="1">Madre de Dios</td><td rowspan="1" colspan="1">Kawsay Biological Station</td><td rowspan="1" colspan="1">185</td><td rowspan="1" colspan="1">Lindero trail</td><td rowspan="1" colspan="1">
                    <named-content xmlns:xlink="http://www.w3.org/1999/xlink" content-type="dwc:verbatimCoordinates" xlink:type="simple">-12.5316, -69.0072</named-content>
                  </td><td rowspan="1" colspan="1"/><td rowspan="1" colspan="1"><italic><tp:taxon-name><tp:taxon-name-part taxon-name-part-type="genus" reg="Epilampra">Epilampra</tp:taxon-name-part> <tp:taxon-name-part taxon-name-part-type="species" reg="grisea">grisea</tp:taxon-name-part></tp:taxon-name></italic> (De Geer, 1773)</td></tr><tr><td rowspan="1" colspan="1">UIRB-PE-26-45</td><td rowspan="1" colspan="1">1</td><td rowspan="1" colspan="1">male</td><td rowspan="1" colspan="1">adult</td><td rowspan="1" colspan="1">2024-7-15</td><td rowspan="1" colspan="1"/><td rowspan="1" colspan="1">Hand collected</td><td rowspan="1" colspan="1">Emmy F. Medina E., Jared Martin, Johanna Schwartz, Dominic Evangelista</td><td rowspan="1" colspan="1">Peru</td><td rowspan="1" colspan="1">Madre de Dios</td><td rowspan="1" colspan="1">Finca Las Piedras Research Station</td><td rowspan="1" colspan="1">264</td><td rowspan="1" colspan="1">Anaconda and Tapir trail, night hike</td><td rowspan="1" colspan="1">
                    <named-content xmlns:xlink="http://www.w3.org/1999/xlink" content-type="dwc:verbatimCoordinates" xlink:type="simple">-12.2273, -69.1075</named-content>
                  </td><td rowspan="1" colspan="1"/><td rowspan="1" colspan="1"><italic><tp:taxon-name><tp:taxon-name-part taxon-name-part-type="genus" reg="Epilampra">Epilampra</tp:taxon-name-part> <tp:taxon-name-part taxon-name-part-type="species" reg="opaca">opaca</tp:taxon-name-part></tp:taxon-name></italic> Walker, 1868</td></tr><tr><td rowspan="1" colspan="1">UIRB-PE-26-56</td><td rowspan="1" colspan="1">1</td><td rowspan="1" colspan="1">male</td><td rowspan="1" colspan="1">adult</td><td rowspan="1" colspan="1">2024-7-11</td><td rowspan="1" colspan="1"/><td rowspan="1" colspan="1">Hand collected</td><td rowspan="1" colspan="1">Emmy F. Medina E., Jared Martin, Johanna Schwartz, Dominic Evangelista</td><td rowspan="1" colspan="1">Peru</td><td rowspan="1" colspan="1">Madre de Dios</td><td rowspan="1" colspan="1">Finca Las Piedras Research Station</td><td rowspan="1" colspan="1">265</td><td rowspan="1" colspan="1">Trails in forest near station at night</td><td rowspan="1" colspan="1">
                    <named-content xmlns:xlink="http://www.w3.org/1999/xlink" content-type="dwc:verbatimCoordinates" xlink:type="simple">-12.2258, -69.1143</named-content>
                  </td><td rowspan="1" colspan="1"/><td rowspan="1" colspan="1"><italic><tp:taxon-name><tp:taxon-name-part taxon-name-part-type="genus" reg="Epilampra">Epilampra</tp:taxon-name-part> <tp:taxon-name-part taxon-name-part-type="species" reg="opaca">opaca</tp:taxon-name-part></tp:taxon-name></italic> Walker, 1868</td></tr><tr><td rowspan="1" colspan="1">AUDE-PE-1-88</td><td rowspan="1" colspan="1">1</td><td rowspan="1" colspan="1">male</td><td rowspan="1" colspan="1">adult</td><td rowspan="1" colspan="1">2021-7-6</td><td rowspan="1" colspan="1"/><td rowspan="1" colspan="1">day. Hand collected</td><td rowspan="1" colspan="1">Evangelista-Huaman, Evangelista-Huaman, Medina Espinoza</td><td rowspan="1" colspan="1">Peru</td><td rowspan="1" colspan="1">Madre de Dios</td><td rowspan="1" colspan="1">Los Amigos Research Station</td><td rowspan="1" colspan="1"/><td rowspan="1" colspan="1">Plataforma trail</td><td rowspan="1" colspan="1">
                    <named-content xmlns:xlink="http://www.w3.org/1999/xlink" content-type="dwc:verbatimCoordinates" xlink:type="simple">-12.563056, -70.103333</named-content>
                  </td><td rowspan="1" colspan="1">holotype of <italic><tp:taxon-name><tp:taxon-name-part taxon-name-part-type="genus" reg="Epilampra">Epilampra</tp:taxon-name-part> <tp:taxon-name-part taxon-name-part-type="species" reg="homage">homage</tp:taxon-name-part></tp:taxon-name></italic></td><td rowspan="1" colspan="1"><italic><tp:taxon-name><tp:taxon-name-part taxon-name-part-type="genus" reg="Epilampra">Epilampra</tp:taxon-name-part> <tp:taxon-name-part taxon-name-part-type="species" reg="homage">homage</tp:taxon-name-part></tp:taxon-name></italic> Vanker, Medina-Espinoza, Evangelista</td></tr><tr><td rowspan="1" colspan="1">AUDE-PE-3-63</td><td rowspan="1" colspan="1">1</td><td rowspan="1" colspan="1">male</td><td rowspan="1" colspan="1">adult</td><td rowspan="1" colspan="1">2021-7-4</td><td rowspan="1" colspan="1"/><td rowspan="1" colspan="1">night. Hand collected</td><td rowspan="1" colspan="1">Evangelista-Huaman, Evangelista-Huaman, Medina Espinoza</td><td rowspan="1" colspan="1">Peru</td><td rowspan="1" colspan="1">Madre de Dios</td><td rowspan="1" colspan="1">Los Amigos Research Station</td><td rowspan="1" colspan="1"/><td rowspan="1" colspan="1">Lowland forest</td><td rowspan="1" colspan="1">
                    <named-content xmlns:xlink="http://www.w3.org/1999/xlink" content-type="dwc:verbatimCoordinates" xlink:type="simple">-12.571389, -70.094444</named-content>
                  </td><td rowspan="1" colspan="1"/><td rowspan="1" colspan="1"><italic><tp:taxon-name><tp:taxon-name-part taxon-name-part-type="genus" reg="Epilampra">Epilampra</tp:taxon-name-part> <tp:taxon-name-part taxon-name-part-type="species" reg="homage">homage</tp:taxon-name-part></tp:taxon-name></italic> Vanker, Medina-Espinoza, Evangelista</td></tr><tr><td rowspan="1" colspan="1">AUDE-PE-3-64</td><td rowspan="1" colspan="1">1</td><td rowspan="1" colspan="1">male</td><td rowspan="1" colspan="1">adult</td><td rowspan="1" colspan="1">2021-7-4</td><td rowspan="1" colspan="1"/><td rowspan="1" colspan="1">night. Hand collected</td><td rowspan="1" colspan="1">Evangelista-Huaman, Evangelista-Huaman, Medina Espinoza</td><td rowspan="1" colspan="1">Peru</td><td rowspan="1" colspan="1">Madre de Dios</td><td rowspan="1" colspan="1">Los Amigos Research Station</td><td rowspan="1" colspan="1"/><td rowspan="1" colspan="1">Lowland forest</td><td rowspan="1" colspan="1">
                    <named-content xmlns:xlink="http://www.w3.org/1999/xlink" content-type="dwc:verbatimCoordinates" xlink:type="simple">-12.571389, -70.094444</named-content>
                  </td><td rowspan="1" colspan="1"/><td rowspan="1" colspan="1"><italic><tp:taxon-name><tp:taxon-name-part taxon-name-part-type="genus" reg="Epilampra">Epilampra</tp:taxon-name-part> <tp:taxon-name-part taxon-name-part-type="species" reg="homage">homage</tp:taxon-name-part></tp:taxon-name></italic> Vanker, Medina-Espinoza, Evangelista</td></tr><tr><td rowspan="1" colspan="1">UIRB-PE-24-14</td><td rowspan="1" colspan="1">1</td><td rowspan="1" colspan="1">male</td><td rowspan="1" colspan="1">adult</td><td rowspan="1" colspan="1">2024-7-14</td><td rowspan="1" colspan="1"/><td rowspan="1" colspan="1">Hand collected</td><td rowspan="1" colspan="1">Emmy F. Medina E., Jared Martin, Johanna Schwartz, Dominic Evangelista</td><td rowspan="1" colspan="1">Peru</td><td rowspan="1" colspan="1">Madre de Dios</td><td rowspan="1" colspan="1">Finca Las Piedras Research Station</td><td rowspan="1" colspan="1">265</td><td rowspan="1" colspan="1">Trails in forest, near station at night</td><td rowspan="1" colspan="1">
                    <named-content xmlns:xlink="http://www.w3.org/1999/xlink" content-type="dwc:verbatimCoordinates" xlink:type="simple">-12.2285, -69.1143</named-content>
                  </td><td rowspan="1" colspan="1"/><td rowspan="1" colspan="1"><italic><tp:taxon-name><tp:taxon-name-part taxon-name-part-type="genus" reg="Epilampra">Epilampra</tp:taxon-name-part> <tp:taxon-name-part taxon-name-part-type="species" reg="homage">homage</tp:taxon-name-part></tp:taxon-name></italic> Vanker, Medina-Espinoza, Evangelista</td></tr><tr><td rowspan="1" colspan="1">UIRB-PE-26-70</td><td rowspan="1" colspan="1">1</td><td rowspan="1" colspan="1">male</td><td rowspan="1" colspan="1">adult</td><td rowspan="1" colspan="1">2024-7-16</td><td rowspan="1" colspan="1"/><td rowspan="1" colspan="1">Hand collected</td><td rowspan="1" colspan="1">Emmy F. Medina E., Jared Martin, Johanna Schwartz, Dominic Evangelista</td><td rowspan="1" colspan="1">Peru</td><td rowspan="1" colspan="1">Madre de Dios</td><td rowspan="1" colspan="1">Finca Las Piedras Research Station</td><td rowspan="1" colspan="1">264</td><td rowspan="1" colspan="1">Night hike (Lindero, Tapir, Unguruhaui, Castana trails)</td><td rowspan="1" colspan="1">
                    <named-content xmlns:xlink="http://www.w3.org/1999/xlink" content-type="dwc:verbatimCoordinates" xlink:type="simple">-12.2262, -69.1124</named-content>
                  </td><td rowspan="1" colspan="1"/><td rowspan="1" colspan="1"><italic><tp:taxon-name><tp:taxon-name-part taxon-name-part-type="genus" reg="Epilampra">Epilampra</tp:taxon-name-part> <tp:taxon-name-part taxon-name-part-type="species" reg="homage">homage</tp:taxon-name-part></tp:taxon-name></italic> Vanker, Medina-Espinoza, Evangelista</td></tr><tr><td rowspan="1" colspan="1">AUDE-PE-3-86</td><td rowspan="1" colspan="1">1</td><td rowspan="1" colspan="1">male</td><td rowspan="1" colspan="1">adult</td><td rowspan="1" colspan="1">2021-6-29</td><td rowspan="1" colspan="1">on forest floor</td><td rowspan="1" colspan="1">night. Hand collected</td><td rowspan="1" colspan="1">Evangelista-Huaman, Evangelista-Huaman, Medina Espinoza</td><td rowspan="1" colspan="1">Peru</td><td rowspan="1" colspan="1">Madre de Dios</td><td rowspan="1" colspan="1">Ecoaventuras Amazonica</td><td rowspan="1" colspan="1"/><td rowspan="1" colspan="1"/><td rowspan="1" colspan="1">
                    <named-content xmlns:xlink="http://www.w3.org/1999/xlink" content-type="dwc:verbatimCoordinates" xlink:type="simple">-12.505556, -69.173889</named-content>
                  </td><td rowspan="1" colspan="1">holotype of <italic><tp:taxon-name><tp:taxon-name-part taxon-name-part-type="genus" reg="Epilampra">Epilampra</tp:taxon-name-part> <tp:taxon-name-part taxon-name-part-type="species" reg="wandpero">wandpero</tp:taxon-name-part></tp:taxon-name></italic></td><td rowspan="1" colspan="1"><italic><tp:taxon-name><tp:taxon-name-part taxon-name-part-type="genus" reg="Epilampra">Epilampra</tp:taxon-name-part> <tp:taxon-name-part taxon-name-part-type="species" reg="wandpero">wandpero</tp:taxon-name-part></tp:taxon-name></italic> Vanker, Medina-Espinoza, Evangelista</td></tr><tr><td rowspan="1" colspan="1">AUDE-PE-2-85</td><td rowspan="1" colspan="1">1</td><td rowspan="1" colspan="1">male</td><td rowspan="1" colspan="1">adult</td><td rowspan="1" colspan="1">2021-6-25</td><td rowspan="1" colspan="1"/><td rowspan="1" colspan="1">night. Hand collected</td><td rowspan="1" colspan="1">Evangelista-Huaman, Evangelista-Huaman, Medina Espinoza</td><td rowspan="1" colspan="1">Peru</td><td rowspan="1" colspan="1">Madre de Dios</td><td rowspan="1" colspan="1">Puerto Maldonado</td><td rowspan="1" colspan="1"/><td rowspan="1" colspan="1">Kapievi Ecovillage</td><td rowspan="1" colspan="1">
                    <named-content xmlns:xlink="http://www.w3.org/1999/xlink" content-type="dwc:verbatimCoordinates" xlink:type="simple">-12.612083, -69.196111</named-content>
                  </td><td rowspan="1" colspan="1"/><td rowspan="1" colspan="1"><italic><tp:taxon-name><tp:taxon-name-part taxon-name-part-type="genus" reg="Epilampra">Epilampra</tp:taxon-name-part> <tp:taxon-name-part taxon-name-part-type="species" reg="wandpero">wandpero</tp:taxon-name-part></tp:taxon-name></italic> Vanker, Medina-Espinoza, Evangelista</td></tr><tr><td rowspan="1" colspan="1">AUDE-PE-3-70</td><td rowspan="1" colspan="1">1</td><td rowspan="1" colspan="1">male</td><td rowspan="1" colspan="1">adult</td><td rowspan="1" colspan="1">2021-7-4</td><td rowspan="1" colspan="1"/><td rowspan="1" colspan="1">night. Hand collected</td><td rowspan="1" colspan="1">Evangelista-Huaman, Evangelista-Huaman, Medina Espinoza</td><td rowspan="1" colspan="1">Peru</td><td rowspan="1" colspan="1">Madre de Dios</td><td rowspan="1" colspan="1">Los Amigos Research Station</td><td rowspan="1" colspan="1"/><td rowspan="1" colspan="1">Lowland forest</td><td rowspan="1" colspan="1">
                    <named-content xmlns:xlink="http://www.w3.org/1999/xlink" content-type="dwc:verbatimCoordinates" xlink:type="simple">-12.571389, -70.094444</named-content>
                  </td><td rowspan="1" colspan="1"/><td rowspan="1" colspan="1"><italic><tp:taxon-name><tp:taxon-name-part taxon-name-part-type="genus" reg="Epilampra">Epilampra</tp:taxon-name-part> <tp:taxon-name-part taxon-name-part-type="species" reg="wandpero">wandpero</tp:taxon-name-part></tp:taxon-name></italic> Vanker, Medina-Espinoza, Evangelista</td></tr><tr><td rowspan="1" colspan="1">AUDE-PE-3-72</td><td rowspan="1" colspan="1">1</td><td rowspan="1" colspan="1">male</td><td rowspan="1" colspan="1">adult</td><td rowspan="1" colspan="1">2021-6-26</td><td rowspan="1" colspan="1"/><td rowspan="1" colspan="1">night. Hand collected</td><td rowspan="1" colspan="1">Evangelista-Huaman, Evangelista-Huaman, Medina Espinoza</td><td rowspan="1" colspan="1">Peru</td><td rowspan="1" colspan="1">Madre de Dios</td><td rowspan="1" colspan="1">Puerto Maldonado</td><td rowspan="1" colspan="1"/><td rowspan="1" colspan="1">“Camungo” trail</td><td rowspan="1" colspan="1">
                    <named-content xmlns:xlink="http://www.w3.org/1999/xlink" content-type="dwc:verbatimCoordinates" xlink:type="simple">-12.628833, -69.189694</named-content>
                  </td><td rowspan="1" colspan="1"/><td rowspan="1" colspan="1"><italic><tp:taxon-name><tp:taxon-name-part taxon-name-part-type="genus" reg="Epilampra">Epilampra</tp:taxon-name-part> <tp:taxon-name-part taxon-name-part-type="species" reg="wandpero">wandpero</tp:taxon-name-part></tp:taxon-name></italic> Vanker, Medina-Espinoza, Evangelista</td></tr><tr><td rowspan="1" colspan="1">AUDE-PE-3-80</td><td rowspan="1" colspan="1">1</td><td rowspan="1" colspan="1">male</td><td rowspan="1" colspan="1">adult</td><td rowspan="1" colspan="1">2021-7-1</td><td rowspan="1" colspan="1"/><td rowspan="1" colspan="1">night. Hand collected</td><td rowspan="1" colspan="1">Evangelista-Huaman, Evangelista-Huaman, Medina Espinoza</td><td rowspan="1" colspan="1">Peru</td><td rowspan="1" colspan="1">Madre de Dios</td><td rowspan="1" colspan="1">Puerto Maldonado</td><td rowspan="1" colspan="1"/><td rowspan="1" colspan="1">“Camungo” trail</td><td rowspan="1" colspan="1">
                    <named-content xmlns:xlink="http://www.w3.org/1999/xlink" content-type="dwc:verbatimCoordinates" xlink:type="simple">-12.628833, -69.189694</named-content>
                  </td><td rowspan="1" colspan="1"/><td rowspan="1" colspan="1"><italic><tp:taxon-name><tp:taxon-name-part taxon-name-part-type="genus" reg="Epilampra">Epilampra</tp:taxon-name-part> <tp:taxon-name-part taxon-name-part-type="species" reg="wandpero">wandpero</tp:taxon-name-part></tp:taxon-name></italic> Vanker, Medina-Espinoza, Evangelista</td></tr><tr><td rowspan="1" colspan="1">AUDE-PE-3-90</td><td rowspan="1" colspan="1">1</td><td rowspan="1" colspan="1">male</td><td rowspan="1" colspan="1">adult</td><td rowspan="1" colspan="1">2021-7-4</td><td rowspan="1" colspan="1"/><td rowspan="1" colspan="1">night. Hand collected</td><td rowspan="1" colspan="1">Evangelista-Huaman, Evangelista-Huaman, Medina Espinoza</td><td rowspan="1" colspan="1">Peru</td><td rowspan="1" colspan="1">Madre de Dios</td><td rowspan="1" colspan="1">Los Amigos Research Station</td><td rowspan="1" colspan="1"/><td rowspan="1" colspan="1">Lowland forest</td><td rowspan="1" colspan="1">
                    <named-content xmlns:xlink="http://www.w3.org/1999/xlink" content-type="dwc:verbatimCoordinates" xlink:type="simple">-12.571389, -70.094444</named-content>
                  </td><td rowspan="1" colspan="1"/><td rowspan="1" colspan="1"><italic><tp:taxon-name><tp:taxon-name-part taxon-name-part-type="genus" reg="Epilampra">Epilampra</tp:taxon-name-part> <tp:taxon-name-part taxon-name-part-type="species" reg="wandpero">wandpero</tp:taxon-name-part></tp:taxon-name></italic> Vanker, Medina-Espinoza, Evangelista</td></tr><tr><td rowspan="1" colspan="1">UIRB-PE-23-86</td><td rowspan="1" colspan="1">1</td><td rowspan="1" colspan="1">male</td><td rowspan="1" colspan="1">adult</td><td rowspan="1" colspan="1">2024-7-19</td><td rowspan="1" colspan="1"/><td rowspan="1" colspan="1">Hand collected</td><td rowspan="1" colspan="1">Emmy F. Medina E., Jared Martin, Johanna Schwartz, Dominic Evangelista</td><td rowspan="1" colspan="1">Peru</td><td rowspan="1" colspan="1">Madre de Dios</td><td rowspan="1" colspan="1">Kawsay Biological Station</td><td rowspan="1" colspan="1">175</td><td rowspan="1" colspan="1">Within concession, near station, atnight</td><td rowspan="1" colspan="1">
                    <named-content xmlns:xlink="http://www.w3.org/1999/xlink" content-type="dwc:verbatimCoordinates" xlink:type="simple">-12.5282, -69.0141</named-content>
                  </td><td rowspan="1" colspan="1"/><td rowspan="1" colspan="1"><italic><tp:taxon-name><tp:taxon-name-part taxon-name-part-type="genus" reg="Epilampra">Epilampra</tp:taxon-name-part> <tp:taxon-name-part taxon-name-part-type="species" reg="wandpero">wandpero</tp:taxon-name-part></tp:taxon-name></italic> Vanker, Medina-Espinoza, Evangelista</td></tr><tr><td rowspan="1" colspan="1">UIRB-PE-23-94</td><td rowspan="1" colspan="1">1</td><td rowspan="1" colspan="1">male</td><td rowspan="1" colspan="1">adult</td><td rowspan="1" colspan="1">2024-7-19</td><td rowspan="1" colspan="1"/><td rowspan="1" colspan="1">Hand collected</td><td rowspan="1" colspan="1">Emmy F. Medina E., Jared Martin, Johanna Schwartz, Dominic Evangelista</td><td rowspan="1" colspan="1">Peru</td><td rowspan="1" colspan="1">Madre de Dios</td><td rowspan="1" colspan="1">Kawsay Biological Station</td><td rowspan="1" colspan="1">175</td><td rowspan="1" colspan="1">Within concession, near station, atnight</td><td rowspan="1" colspan="1">
                    <named-content xmlns:xlink="http://www.w3.org/1999/xlink" content-type="dwc:verbatimCoordinates" xlink:type="simple">-12.5282, -69.0141</named-content>
                  </td><td rowspan="1" colspan="1"/><td rowspan="1" colspan="1"><italic><tp:taxon-name><tp:taxon-name-part taxon-name-part-type="genus" reg="Epilampra">Epilampra</tp:taxon-name-part> <tp:taxon-name-part taxon-name-part-type="species" reg="wandpero">wandpero</tp:taxon-name-part></tp:taxon-name></italic> Vanker, Medina-Espinoza, Evangelista</td></tr><tr><td rowspan="1" colspan="1">UIRB-PE-23-95</td><td rowspan="1" colspan="1">1</td><td rowspan="1" colspan="1">male</td><td rowspan="1" colspan="1">adult</td><td rowspan="1" colspan="1">2024-7-19</td><td rowspan="1" colspan="1"/><td rowspan="1" colspan="1">Hand collected</td><td rowspan="1" colspan="1">Emmy F. Medina E., Jared Martin, Johanna Schwartz, Dominic Evangelista</td><td rowspan="1" colspan="1">Peru</td><td rowspan="1" colspan="1">Madre de Dios</td><td rowspan="1" colspan="1">Kawsay Biological Station</td><td rowspan="1" colspan="1">175</td><td rowspan="1" colspan="1">Within concession, near station, atnight</td><td rowspan="1" colspan="1">
                    <named-content xmlns:xlink="http://www.w3.org/1999/xlink" content-type="dwc:verbatimCoordinates" xlink:type="simple">-12.5282, -69.0141</named-content>
                  </td><td rowspan="1" colspan="1"/><td rowspan="1" colspan="1"><italic><tp:taxon-name><tp:taxon-name-part taxon-name-part-type="genus" reg="Epilampra">Epilampra</tp:taxon-name-part> <tp:taxon-name-part taxon-name-part-type="species" reg="wandpero">wandpero</tp:taxon-name-part></tp:taxon-name></italic> Vanker, Medina-Espinoza, Evangelista</td></tr><tr><td rowspan="1" colspan="1">UIRB-PE-23-96</td><td rowspan="1" colspan="1">1</td><td rowspan="1" colspan="1">male</td><td rowspan="1" colspan="1">adult</td><td rowspan="1" colspan="1">2024-7-19</td><td rowspan="1" colspan="1"/><td rowspan="1" colspan="1">Hand collected</td><td rowspan="1" colspan="1">Emmy F. Medina E., Jared Martin, Johanna Schwartz, Dominic Evangelista</td><td rowspan="1" colspan="1">Peru</td><td rowspan="1" colspan="1">Madre de Dios</td><td rowspan="1" colspan="1">Kawsay Biological Station</td><td rowspan="1" colspan="1">175</td><td rowspan="1" colspan="1">Within concession, near station, atnight</td><td rowspan="1" colspan="1">
                    <named-content xmlns:xlink="http://www.w3.org/1999/xlink" content-type="dwc:verbatimCoordinates" xlink:type="simple">-12.5282, -69.0141</named-content>
                  </td><td rowspan="1" colspan="1"/><td rowspan="1" colspan="1"><italic><tp:taxon-name><tp:taxon-name-part taxon-name-part-type="genus" reg="Epilampra">Epilampra</tp:taxon-name-part> <tp:taxon-name-part taxon-name-part-type="species" reg="wandpero">wandpero</tp:taxon-name-part></tp:taxon-name></italic> Vanker, Medina-Espinoza, Evangelista</td></tr><tr><td rowspan="1" colspan="1">UIRB-PE-23-98</td><td rowspan="1" colspan="1">1</td><td rowspan="1" colspan="1">male</td><td rowspan="1" colspan="1">adult</td><td rowspan="1" colspan="1">2024-7-19</td><td rowspan="1" colspan="1"/><td rowspan="1" colspan="1">Hand collected</td><td rowspan="1" colspan="1">Emmy F. Medina E., Jared Martin, Johanna Schwartz, Dominic Evangelista</td><td rowspan="1" colspan="1">Peru</td><td rowspan="1" colspan="1">Madre de Dios</td><td rowspan="1" colspan="1">Kawsay Biological Station</td><td rowspan="1" colspan="1">175</td><td rowspan="1" colspan="1">Within concession, near station, atnight</td><td rowspan="1" colspan="1">
                    <named-content xmlns:xlink="http://www.w3.org/1999/xlink" content-type="dwc:verbatimCoordinates" xlink:type="simple">-12.5282, -69.0141</named-content>
                  </td><td rowspan="1" colspan="1"/><td rowspan="1" colspan="1"><italic><tp:taxon-name><tp:taxon-name-part taxon-name-part-type="genus" reg="Epilampra">Epilampra</tp:taxon-name-part> <tp:taxon-name-part taxon-name-part-type="species" reg="wandpero">wandpero</tp:taxon-name-part></tp:taxon-name></italic> Vanker, Medina-Espinoza, Evangelista</td></tr><tr><td rowspan="1" colspan="1">UIRB-PE-24-01</td><td rowspan="1" colspan="1">1</td><td rowspan="1" colspan="1">male</td><td rowspan="1" colspan="1">adult</td><td rowspan="1" colspan="1">2024-7-18</td><td rowspan="1" colspan="1"/><td rowspan="1" colspan="1">Hand collected</td><td rowspan="1" colspan="1">Emmy F. Medina E., Jared Martin, Johanna Schwartz, Dominic Evangelista</td><td rowspan="1" colspan="1">Peru</td><td rowspan="1" colspan="1">Madre de Dios</td><td rowspan="1" colspan="1">Kawsay Biological Station</td><td rowspan="1" colspan="1">175</td><td rowspan="1" colspan="1">Within concession, near station, atnight</td><td rowspan="1" colspan="1">
                    <named-content xmlns:xlink="http://www.w3.org/1999/xlink" content-type="dwc:verbatimCoordinates" xlink:type="simple">-12.5282, -69.0141</named-content>
                  </td><td rowspan="1" colspan="1"/><td rowspan="1" colspan="1"><italic><tp:taxon-name><tp:taxon-name-part taxon-name-part-type="genus" reg="Epilampra">Epilampra</tp:taxon-name-part> <tp:taxon-name-part taxon-name-part-type="species" reg="wandpero">wandpero</tp:taxon-name-part></tp:taxon-name></italic> Vanker, Medina-Espinoza, Evangelista</td></tr><tr><td rowspan="1" colspan="1">UIRB-PE-26-42</td><td rowspan="1" colspan="1">1</td><td rowspan="1" colspan="1">male</td><td rowspan="1" colspan="1">adult</td><td rowspan="1" colspan="1">2024-7-23</td><td rowspan="1" colspan="1"/><td rowspan="1" colspan="1">Hand collected</td><td rowspan="1" colspan="1">Emmy F. Medina E., Jared Martin, Johanna Schwartz, Dominic Evangelista</td><td rowspan="1" colspan="1">Peru</td><td rowspan="1" colspan="1">Madre de Dios</td><td rowspan="1" colspan="1">Kawsay Biological Station</td><td rowspan="1" colspan="1">185</td><td rowspan="1" colspan="1">Trail E at night</td><td rowspan="1" colspan="1">
                    <named-content xmlns:xlink="http://www.w3.org/1999/xlink" content-type="dwc:verbatimCoordinates" xlink:type="simple">-12.536, -69.008</named-content>
                  </td><td rowspan="1" colspan="1"/><td rowspan="1" colspan="1"><italic><tp:taxon-name><tp:taxon-name-part taxon-name-part-type="genus" reg="Epilampra">Epilampra</tp:taxon-name-part> <tp:taxon-name-part taxon-name-part-type="species" reg="wandpero">wandpero</tp:taxon-name-part></tp:taxon-name></italic> Vanker, Medina-Espinoza, Evangelista</td></tr><tr><td rowspan="1" colspan="1">UIRB-PE-26-50</td><td rowspan="1" colspan="1">1</td><td rowspan="1" colspan="1">male</td><td rowspan="1" colspan="1">adult</td><td rowspan="1" colspan="1">2024-7-22</td><td rowspan="1" colspan="1"/><td rowspan="1" colspan="1">Hand collected</td><td rowspan="1" colspan="1">Emmy F. Medina E., Jared Martin, Johanna Schwartz, Dominic Evangelista</td><td rowspan="1" colspan="1">Peru</td><td rowspan="1" colspan="1">Madre de Dios</td><td rowspan="1" colspan="1">Kawsay Biological Station</td><td rowspan="1" colspan="1">193</td><td rowspan="1" colspan="1">Within concession, near station, atnight</td><td rowspan="1" colspan="1">
                    <named-content xmlns:xlink="http://www.w3.org/1999/xlink" content-type="dwc:verbatimCoordinates" xlink:type="simple">-12.537, -69.004</named-content>
                  </td><td rowspan="1" colspan="1"/><td rowspan="1" colspan="1"><italic><tp:taxon-name><tp:taxon-name-part taxon-name-part-type="genus" reg="Epilampra">Epilampra</tp:taxon-name-part> <tp:taxon-name-part taxon-name-part-type="species" reg="wandpero">wandpero</tp:taxon-name-part></tp:taxon-name></italic> Vanker, Medina-Espinoza, Evangelista</td></tr><tr><td rowspan="1" colspan="1">UIRB-PE-26-51</td><td rowspan="1" colspan="1">1</td><td rowspan="1" colspan="1">male</td><td rowspan="1" colspan="1">adult</td><td rowspan="1" colspan="1">2024-7-22</td><td rowspan="1" colspan="1"/><td rowspan="1" colspan="1">Hand collected</td><td rowspan="1" colspan="1">Emmy F. Medina E., Jared Martin, Johanna Schwartz, Dominic Evangelista</td><td rowspan="1" colspan="1">Peru</td><td rowspan="1" colspan="1">Madre de Dios</td><td rowspan="1" colspan="1">Kawsay Biological Station</td><td rowspan="1" colspan="1">193</td><td rowspan="1" colspan="1">Within concession, near station, atnight</td><td rowspan="1" colspan="1">
                    <named-content xmlns:xlink="http://www.w3.org/1999/xlink" content-type="dwc:verbatimCoordinates" xlink:type="simple">-12.537, -69.004</named-content>
                  </td><td rowspan="1" colspan="1"/><td rowspan="1" colspan="1"><italic><tp:taxon-name><tp:taxon-name-part taxon-name-part-type="genus" reg="Epilampra">Epilampra</tp:taxon-name-part> <tp:taxon-name-part taxon-name-part-type="species" reg="wandpero">wandpero</tp:taxon-name-part></tp:taxon-name></italic> Vanker, Medina-Espinoza, Evangelista</td></tr><tr><td rowspan="1" colspan="1">UIRB-PE-26-55</td><td rowspan="1" colspan="1">1</td><td rowspan="1" colspan="1">male</td><td rowspan="1" colspan="1">adult</td><td rowspan="1" colspan="1">2024-7-24</td><td rowspan="1" colspan="1"/><td rowspan="1" colspan="1">Hand collected</td><td rowspan="1" colspan="1">Emmy F. Medina E., Jared Martin, Johanna Schwartz, Dominic Evangelista</td><td rowspan="1" colspan="1">Peru</td><td rowspan="1" colspan="1">Madre de Dios</td><td rowspan="1" colspan="1">Kawsay Biological Station</td><td rowspan="1" colspan="1">185</td><td rowspan="1" colspan="1">Probably collected on trails D and X at night</td><td rowspan="1" colspan="1">
                    <named-content xmlns:xlink="http://www.w3.org/1999/xlink" content-type="dwc:verbatimCoordinates" xlink:type="simple">-12.5364, -69.0084</named-content>
                  </td><td rowspan="1" colspan="1"/><td rowspan="1" colspan="1"><italic><tp:taxon-name><tp:taxon-name-part taxon-name-part-type="genus" reg="Epilampra">Epilampra</tp:taxon-name-part> <tp:taxon-name-part taxon-name-part-type="species" reg="wandpero">wandpero</tp:taxon-name-part></tp:taxon-name></italic> Vanker, Medina-Espinoza, Evangelista</td></tr><tr><td rowspan="1" colspan="1">UIRB-PE-26-71</td><td rowspan="1" colspan="1">1</td><td rowspan="1" colspan="1">male</td><td rowspan="1" colspan="1">adult</td><td rowspan="1" colspan="1">2024-7-17</td><td rowspan="1" colspan="1"/><td rowspan="1" colspan="1"/><td rowspan="1" colspan="1">Emmy F. Medina E., Jared Martin, Johanna Schwartz, Dominic Evangelista</td><td rowspan="1" colspan="1">Peru</td><td rowspan="1" colspan="1">Madre de Dios</td><td rowspan="1" colspan="1">Kawsay Biological Station</td><td rowspan="1" colspan="1">175</td><td rowspan="1" colspan="1">Collected in or near camp</td><td rowspan="1" colspan="1">
                    <named-content xmlns:xlink="http://www.w3.org/1999/xlink" content-type="dwc:verbatimCoordinates" xlink:type="simple">-12.5282, -69.0141</named-content>
                  </td><td rowspan="1" colspan="1"/><td rowspan="1" colspan="1"><italic><tp:taxon-name><tp:taxon-name-part taxon-name-part-type="genus" reg="Epilampra">Epilampra</tp:taxon-name-part> <tp:taxon-name-part taxon-name-part-type="species" reg="wandpero">wandpero</tp:taxon-name-part></tp:taxon-name></italic> Vanker, Medina-Espinoza, Evangelista</td></tr><tr><td rowspan="1" colspan="1">UIRB-PE-26-41</td><td rowspan="1" colspan="1">1</td><td rowspan="1" colspan="1">female</td><td rowspan="1" colspan="1">adult</td><td rowspan="1" colspan="1">2024-7-23</td><td rowspan="1" colspan="1"/><td rowspan="1" colspan="1">Hand collected</td><td rowspan="1" colspan="1">Emmy F. Medina E., Jared Martin, Johanna Schwartz, Dominic Evangelista</td><td rowspan="1" colspan="1">Peru</td><td rowspan="1" colspan="1">Madre de Dios</td><td rowspan="1" colspan="1">Kawsay Biological Station</td><td rowspan="1" colspan="1">185</td><td rowspan="1" colspan="1">Trail E at night</td><td rowspan="1" colspan="1">
                    <named-content xmlns:xlink="http://www.w3.org/1999/xlink" content-type="dwc:verbatimCoordinates" xlink:type="simple">-12.536, -69.008</named-content>
                  </td><td rowspan="1" colspan="1"/><td rowspan="1" colspan="1"><italic><tp:taxon-name><tp:taxon-name-part taxon-name-part-type="genus" reg="Epilampra">Epilampra</tp:taxon-name-part> <tp:taxon-name-part taxon-name-part-type="species" reg="wandpero">wandpero</tp:taxon-name-part></tp:taxon-name></italic> Vanker, Medina-Espinoza, Evangelista</td></tr><tr><td rowspan="1" colspan="1">UIRB-PE-26-43</td><td rowspan="1" colspan="1">1</td><td rowspan="1" colspan="1">female</td><td rowspan="1" colspan="1">adult</td><td rowspan="1" colspan="1">2024-7-23</td><td rowspan="1" colspan="1"/><td rowspan="1" colspan="1">Hand collected</td><td rowspan="1" colspan="1">Emmy F. Medina E., Jared Martin, Johanna Schwartz, Dominic Evangelista</td><td rowspan="1" colspan="1">Peru</td><td rowspan="1" colspan="1">Madre de Dios</td><td rowspan="1" colspan="1">Kawsay Biological Station</td><td rowspan="1" colspan="1">185</td><td rowspan="1" colspan="1">Trail E at night</td><td rowspan="1" colspan="1">
                    <named-content xmlns:xlink="http://www.w3.org/1999/xlink" content-type="dwc:verbatimCoordinates" xlink:type="simple">-12.536, -69.008</named-content>
                  </td><td rowspan="1" colspan="1"/><td rowspan="1" colspan="1"><italic><tp:taxon-name><tp:taxon-name-part taxon-name-part-type="genus" reg="Epilampra">Epilampra</tp:taxon-name-part> <tp:taxon-name-part taxon-name-part-type="species" reg="wandpero">wandpero</tp:taxon-name-part></tp:taxon-name></italic> Vanker, Medina-Espinoza, Evangelista</td></tr><tr><td rowspan="1" colspan="1">UIRB-PE-26-49</td><td rowspan="1" colspan="1">1</td><td rowspan="1" colspan="1">female</td><td rowspan="1" colspan="1">adult</td><td rowspan="1" colspan="1">2024-7-22</td><td rowspan="1" colspan="1"/><td rowspan="1" colspan="1">Hand collected</td><td rowspan="1" colspan="1">Emmy F. Medina E., Jared Martin, Johanna Schwartz, Dominic Evangelista</td><td rowspan="1" colspan="1">Peru</td><td rowspan="1" colspan="1">Madre de Dios</td><td rowspan="1" colspan="1">Kawsay Biological Station</td><td rowspan="1" colspan="1">193</td><td rowspan="1" colspan="1">Within concession, near station, atnight</td><td rowspan="1" colspan="1">
                    <named-content xmlns:xlink="http://www.w3.org/1999/xlink" content-type="dwc:verbatimCoordinates" xlink:type="simple">-12.537, -69.004</named-content>
                  </td><td rowspan="1" colspan="1"/><td rowspan="1" colspan="1"><italic><tp:taxon-name><tp:taxon-name-part taxon-name-part-type="genus" reg="Epilampra">Epilampra</tp:taxon-name-part> <tp:taxon-name-part taxon-name-part-type="species" reg="wandpero">wandpero</tp:taxon-name-part></tp:taxon-name></italic> Vanker, Medina-Espinoza, Evangelista</td></tr><tr><td rowspan="1" colspan="1">UIRB-PE-26-52</td><td rowspan="1" colspan="1">1</td><td rowspan="1" colspan="1">female</td><td rowspan="1" colspan="1">adult</td><td rowspan="1" colspan="1">2024-7-24</td><td rowspan="1" colspan="1"/><td rowspan="1" colspan="1">Hand collected</td><td rowspan="1" colspan="1">Emmy F. Medina E., Jared Martin, Johanna Schwartz, Dominic Evangelista</td><td rowspan="1" colspan="1">Peru</td><td rowspan="1" colspan="1">Madre de Dios</td><td rowspan="1" colspan="1">Kawsay Biological Station</td><td rowspan="1" colspan="1">185</td><td rowspan="1" colspan="1">Probably collected on trails D and X at night</td><td rowspan="1" colspan="1">
                    <named-content xmlns:xlink="http://www.w3.org/1999/xlink" content-type="dwc:verbatimCoordinates" xlink:type="simple">-12.5364, -69.0084</named-content>
                  </td><td rowspan="1" colspan="1"/><td rowspan="1" colspan="1"><italic><tp:taxon-name><tp:taxon-name-part taxon-name-part-type="genus" reg="Epilampra">Epilampra</tp:taxon-name-part> <tp:taxon-name-part taxon-name-part-type="species" reg="wandpero">wandpero</tp:taxon-name-part></tp:taxon-name></italic> Vanker, Medina-Espinoza, Evangelista</td></tr><tr><td rowspan="1" colspan="1">UIRB-PE-26-72</td><td rowspan="1" colspan="1">1</td><td rowspan="1" colspan="1">female</td><td rowspan="1" colspan="1">adult</td><td rowspan="1" colspan="1">2024-7-17</td><td rowspan="1" colspan="1"/><td rowspan="1" colspan="1"/><td rowspan="1" colspan="1">Emmy F. Medina E., Jared Martin, Johanna Schwartz, Dominic Evangelista</td><td rowspan="1" colspan="1">Peru</td><td rowspan="1" colspan="1">Madre de Dios</td><td rowspan="1" colspan="1">Kawsay Biological Station</td><td rowspan="1" colspan="1">175</td><td rowspan="1" colspan="1">Collected in or near camp</td><td rowspan="1" colspan="1">
                    <named-content xmlns:xlink="http://www.w3.org/1999/xlink" content-type="dwc:verbatimCoordinates" xlink:type="simple">-12.5282, -69.0141</named-content>
                  </td><td rowspan="1" colspan="1"/><td rowspan="1" colspan="1"><italic><tp:taxon-name><tp:taxon-name-part taxon-name-part-type="genus" reg="Epilampra">Epilampra</tp:taxon-name-part> <tp:taxon-name-part taxon-name-part-type="species" reg="wandpero">wandpero</tp:taxon-name-part></tp:taxon-name></italic> Vanker, Medina-Espinoza, Evangelista</td></tr><tr><td rowspan="1" colspan="1">AUDE-PE-3-92</td><td rowspan="1" colspan="1">1</td><td rowspan="1" colspan="1">female</td><td rowspan="1" colspan="1">adult</td><td rowspan="1" colspan="1">2021-7-4</td><td rowspan="1" colspan="1"/><td rowspan="1" colspan="1">night. Hand collected</td><td rowspan="1" colspan="1">Evangelista-Huaman, Evangelista-Huaman, Medina Espinoza</td><td rowspan="1" colspan="1">Peru</td><td rowspan="1" colspan="1">Madre de Dios</td><td rowspan="1" colspan="1">Los Amigos Research Station</td><td rowspan="1" colspan="1"/><td rowspan="1" colspan="1">Lowland forest</td><td rowspan="1" colspan="1">
                    <named-content xmlns:xlink="http://www.w3.org/1999/xlink" content-type="dwc:verbatimCoordinates" xlink:type="simple">-12.571389, -70.094444</named-content>
                  </td><td rowspan="1" colspan="1"/><td rowspan="1" colspan="1">
                    <italic>
                      <tp:taxon-name><tp:taxon-name-part taxon-name-part-type="genus" reg="Epilampra">Epilampra</tp:taxon-name-part> <tp:taxon-name-part taxon-name-part-type="uncertainty-rank">cf.</tp:taxon-name-part> <tp:taxon-name-part taxon-name-part-type="species" reg="azteca">azteca</tp:taxon-name-part></tp:taxon-name>
                    </italic>
                  </td></tr><tr><td rowspan="1" colspan="1">AUDE-PE-3-96</td><td rowspan="1" colspan="1">1</td><td rowspan="1" colspan="1">male</td><td rowspan="1" colspan="1">adult</td><td rowspan="1" colspan="1">2021-7-3</td><td rowspan="1" colspan="1"/><td rowspan="1" colspan="1">day. Hand collected</td><td rowspan="1" colspan="1">Evangelista-Huaman, Evangelista-Huaman, Medina Espinoza</td><td rowspan="1" colspan="1">Peru</td><td rowspan="1" colspan="1">Madre de Dios</td><td rowspan="1" colspan="1">Los Amigos Research Station</td><td rowspan="1" colspan="1"/><td rowspan="1" colspan="1">Plataforma trail</td><td rowspan="1" colspan="1">
                    <named-content xmlns:xlink="http://www.w3.org/1999/xlink" content-type="dwc:verbatimCoordinates" xlink:type="simple">-12.563056, -70.103333</named-content>
                  </td><td rowspan="1" colspan="1"/><td rowspan="1" colspan="1">
                    <italic>
                      <tp:taxon-name><tp:taxon-name-part taxon-name-part-type="genus" reg="Epilampra">Epilampra</tp:taxon-name-part> <tp:taxon-name-part taxon-name-part-type="uncertainty-rank">cf.</tp:taxon-name-part> <tp:taxon-name-part taxon-name-part-type="species" reg="azteca">azteca</tp:taxon-name-part></tp:taxon-name>
                    </italic>
                  </td></tr><tr><td rowspan="1" colspan="1">AUDE-PE-1-67</td><td rowspan="1" colspan="1">1</td><td rowspan="1" colspan="1">male</td><td rowspan="1" colspan="1">adult</td><td rowspan="1" colspan="1">2021-7-6</td><td rowspan="1" colspan="1"/><td rowspan="1" colspan="1">night. Hand collected</td><td rowspan="1" colspan="1">Evangelista-Huaman, Evangelista-Huaman, Medina Espinoza</td><td rowspan="1" colspan="1">Peru</td><td rowspan="1" colspan="1">Madre de Dios</td><td rowspan="1" colspan="1">Los Amigos Research Station</td><td rowspan="1" colspan="1"/><td rowspan="1" colspan="1">Trail 10</td><td rowspan="1" colspan="1">
                    <named-content xmlns:xlink="http://www.w3.org/1999/xlink" content-type="dwc:verbatimCoordinates" xlink:type="simple">-12.566389, -70.099722</named-content>
                  </td><td rowspan="1" colspan="1"/><td rowspan="1" colspan="1"><italic><tp:taxon-name><tp:taxon-name-part taxon-name-part-type="genus" reg="Epilampra">Epilampra</tp:taxon-name-part> <tp:taxon-name-part taxon-name-part-type="species" reg="conferta">conferta</tp:taxon-name-part></tp:taxon-name></italic> “barra”</td></tr><tr><td rowspan="1" colspan="1">AUDE-PE-1-82</td><td rowspan="1" colspan="1">1</td><td rowspan="1" colspan="1">male</td><td rowspan="1" colspan="1">adult</td><td rowspan="1" colspan="1">2021-7-6</td><td rowspan="1" colspan="1"/><td rowspan="1" colspan="1">night. Hand collected</td><td rowspan="1" colspan="1">Evangelista-Huaman, Evangelista-Huaman, Medina Espinoza</td><td rowspan="1" colspan="1">Peru</td><td rowspan="1" colspan="1">Madre de Dios</td><td rowspan="1" colspan="1">Los Amigos Research Station</td><td rowspan="1" colspan="1"/><td rowspan="1" colspan="1">Trail 10</td><td rowspan="1" colspan="1">
                    <named-content xmlns:xlink="http://www.w3.org/1999/xlink" content-type="dwc:verbatimCoordinates" xlink:type="simple">-12.566389, -70.099722</named-content>
                  </td><td rowspan="1" colspan="1"/><td rowspan="1" colspan="1"><italic><tp:taxon-name><tp:taxon-name-part taxon-name-part-type="genus" reg="Epilampra">Epilampra</tp:taxon-name-part> <tp:taxon-name-part taxon-name-part-type="species" reg="conferta">conferta</tp:taxon-name-part></tp:taxon-name></italic> “barra”</td></tr><tr><td rowspan="1" colspan="1">AUDE-PE-2-61</td><td rowspan="1" colspan="1">1</td><td rowspan="1" colspan="1">male</td><td rowspan="1" colspan="1">adult</td><td rowspan="1" colspan="1">2021-7-3</td><td rowspan="1" colspan="1"/><td rowspan="1" colspan="1">night. Hand collected</td><td rowspan="1" colspan="1">Evangelista-Huaman, Evangelista-Huaman, Medina Espinoza</td><td rowspan="1" colspan="1">Peru</td><td rowspan="1" colspan="1">Madre de Dios</td><td rowspan="1" colspan="1">Los Amigos Research Station</td><td rowspan="1" colspan="1"/><td rowspan="1" colspan="1">Plataforma trail</td><td rowspan="1" colspan="1">
                    <named-content xmlns:xlink="http://www.w3.org/1999/xlink" content-type="dwc:verbatimCoordinates" xlink:type="simple">-12.565481, -70.1027</named-content>
                  </td><td rowspan="1" colspan="1"/><td rowspan="1" colspan="1"><italic><tp:taxon-name><tp:taxon-name-part taxon-name-part-type="genus" reg="Epilampra">Epilampra</tp:taxon-name-part> <tp:taxon-name-part taxon-name-part-type="species" reg="conferta">conferta</tp:taxon-name-part></tp:taxon-name></italic> “barra”</td></tr><tr><td rowspan="1" colspan="1">AUDE-PE-2-63</td><td rowspan="1" colspan="1">1</td><td rowspan="1" colspan="1">male</td><td rowspan="1" colspan="1">adult</td><td rowspan="1" colspan="1">2021-7-3</td><td rowspan="1" colspan="1"/><td rowspan="1" colspan="1">day. Hand collected</td><td rowspan="1" colspan="1">Evangelista-Huaman, Evangelista-Huaman, Medina Espinoza</td><td rowspan="1" colspan="1">Peru</td><td rowspan="1" colspan="1">Madre de Dios</td><td rowspan="1" colspan="1">Los Amigos Research Station</td><td rowspan="1" colspan="1"/><td rowspan="1" colspan="1">Plataforma trail</td><td rowspan="1" colspan="1">
                    <named-content xmlns:xlink="http://www.w3.org/1999/xlink" content-type="dwc:verbatimCoordinates" xlink:type="simple">-12.565481, -70.1027</named-content>
                  </td><td rowspan="1" colspan="1"/><td rowspan="1" colspan="1"><italic><tp:taxon-name><tp:taxon-name-part taxon-name-part-type="genus" reg="Epilampra">Epilampra</tp:taxon-name-part> <tp:taxon-name-part taxon-name-part-type="species" reg="conferta">conferta</tp:taxon-name-part></tp:taxon-name></italic> “barra”</td></tr><tr><td rowspan="1" colspan="1">AUDE-PE-2-64</td><td rowspan="1" colspan="1">1</td><td rowspan="1" colspan="1">male</td><td rowspan="1" colspan="1">adult</td><td rowspan="1" colspan="1">2021-7-6</td><td rowspan="1" colspan="1"/><td rowspan="1" colspan="1">night. Hand collected</td><td rowspan="1" colspan="1">Evangelista-Huaman, Evangelista-Huaman, Medina Espinoza</td><td rowspan="1" colspan="1">Peru</td><td rowspan="1" colspan="1">Madre de Dios</td><td rowspan="1" colspan="1">Los Amigos Research Station</td><td rowspan="1" colspan="1"/><td rowspan="1" colspan="1">Trail 10</td><td rowspan="1" colspan="1">
                    <named-content xmlns:xlink="http://www.w3.org/1999/xlink" content-type="dwc:verbatimCoordinates" xlink:type="simple">-12.566389, -70.099722</named-content>
                  </td><td rowspan="1" colspan="1"/><td rowspan="1" colspan="1"><italic><tp:taxon-name><tp:taxon-name-part taxon-name-part-type="genus" reg="Epilampra">Epilampra</tp:taxon-name-part> <tp:taxon-name-part taxon-name-part-type="species" reg="conferta">conferta</tp:taxon-name-part></tp:taxon-name></italic> “barra”</td></tr><tr><td rowspan="1" colspan="1">AUDE-PE-2-66</td><td rowspan="1" colspan="1">1</td><td rowspan="1" colspan="1">male</td><td rowspan="1" colspan="1">adult</td><td rowspan="1" colspan="1">2021-7-6</td><td rowspan="1" colspan="1"/><td rowspan="1" colspan="1">night. Hand collected</td><td rowspan="1" colspan="1">Evangelista-Huaman, Evangelista-Huaman, Medina Espinoza</td><td rowspan="1" colspan="1">Peru</td><td rowspan="1" colspan="1">Madre de Dios</td><td rowspan="1" colspan="1">Los Amigos Research Station</td><td rowspan="1" colspan="1"/><td rowspan="1" colspan="1">Trail 10</td><td rowspan="1" colspan="1">
                    <named-content xmlns:xlink="http://www.w3.org/1999/xlink" content-type="dwc:verbatimCoordinates" xlink:type="simple">-12.566389, -70.099722</named-content>
                  </td><td rowspan="1" colspan="1"/><td rowspan="1" colspan="1"><italic><tp:taxon-name><tp:taxon-name-part taxon-name-part-type="genus" reg="Epilampra">Epilampra</tp:taxon-name-part> <tp:taxon-name-part taxon-name-part-type="species" reg="conferta">conferta</tp:taxon-name-part></tp:taxon-name></italic> “barra”</td></tr><tr><td rowspan="1" colspan="1">AUDE-PE-2-94</td><td rowspan="1" colspan="1">1</td><td rowspan="1" colspan="1">male</td><td rowspan="1" colspan="1">adult</td><td rowspan="1" colspan="1">2021-7-4</td><td rowspan="1" colspan="1"/><td rowspan="1" colspan="1">night. Hand collected</td><td rowspan="1" colspan="1">Evangelista-Huaman, Evangelista-Huaman, Medina Espinoza</td><td rowspan="1" colspan="1">Peru</td><td rowspan="1" colspan="1">Madre de Dios</td><td rowspan="1" colspan="1">Los Amigos Research Station</td><td rowspan="1" colspan="1"/><td rowspan="1" colspan="1">Lowland forest</td><td rowspan="1" colspan="1">
                    <named-content xmlns:xlink="http://www.w3.org/1999/xlink" content-type="dwc:verbatimCoordinates" xlink:type="simple">-12.571389, -70.094444</named-content>
                  </td><td rowspan="1" colspan="1"/><td rowspan="1" colspan="1"><italic><tp:taxon-name><tp:taxon-name-part taxon-name-part-type="genus" reg="Epilampra">Epilampra</tp:taxon-name-part> <tp:taxon-name-part taxon-name-part-type="species" reg="conferta">conferta</tp:taxon-name-part></tp:taxon-name></italic> “barra”</td></tr><tr><td rowspan="1" colspan="1">UIRB-PE-26-46</td><td rowspan="1" colspan="1">1</td><td rowspan="1" colspan="1">male</td><td rowspan="1" colspan="1">adult</td><td rowspan="1" colspan="1">2024-7-11</td><td rowspan="1" colspan="1"/><td rowspan="1" colspan="1">Hand collected</td><td rowspan="1" colspan="1">Emmy F. Medina E., Jared Martin, Johanna Schwartz, Dominic Evangelista</td><td rowspan="1" colspan="1">Peru</td><td rowspan="1" colspan="1">Madre de Dios</td><td rowspan="1" colspan="1">Finca Las Piedras Research Station</td><td rowspan="1" colspan="1"/><td rowspan="1" colspan="1">Trails in forest near station at night</td><td rowspan="1" colspan="1">
                    <named-content xmlns:xlink="http://www.w3.org/1999/xlink" content-type="dwc:verbatimCoordinates" xlink:type="simple">-12.2258, -69.1143</named-content>
                  </td><td rowspan="1" colspan="1"/><td rowspan="1" colspan="1"><italic><tp:taxon-name><tp:taxon-name-part taxon-name-part-type="genus" reg="Epilampra">Epilampra</tp:taxon-name-part> <tp:taxon-name-part taxon-name-part-type="species" reg="conferta">conferta</tp:taxon-name-part></tp:taxon-name></italic> “barra”</td></tr><tr><td rowspan="1" colspan="1">AUDE-PE-1-74</td><td rowspan="1" colspan="1">1</td><td rowspan="1" colspan="1">male</td><td rowspan="1" colspan="1">adult</td><td rowspan="1" colspan="1">2021-7-4</td><td rowspan="1" colspan="1"/><td rowspan="1" colspan="1">night. Hand collected</td><td rowspan="1" colspan="1">Evangelista-Huaman, Evangelista-Huaman, Medina Espinoza</td><td rowspan="1" colspan="1">Peru</td><td rowspan="1" colspan="1">Madre de Dios</td><td rowspan="1" colspan="1">Los Amigos Research Station</td><td rowspan="1" colspan="1"/><td rowspan="1" colspan="1">Lowland forest</td><td rowspan="1" colspan="1">
                    <named-content xmlns:xlink="http://www.w3.org/1999/xlink" content-type="dwc:verbatimCoordinates" xlink:type="simple">-12.571389, -70.094444</named-content>
                  </td><td rowspan="1" colspan="1"/><td rowspan="1" colspan="1"><italic><tp:taxon-name><tp:taxon-name-part taxon-name-part-type="genus" reg="Epilampra">Epilampra</tp:taxon-name-part> <tp:taxon-name-part taxon-name-part-type="species" reg="conferta">conferta</tp:taxon-name-part></tp:taxon-name></italic> “placa”</td></tr><tr><td rowspan="1" colspan="1">AUDE-PE-1-84</td><td rowspan="1" colspan="1">1</td><td rowspan="1" colspan="1">male</td><td rowspan="1" colspan="1">adult</td><td rowspan="1" colspan="1">2021-7-3</td><td rowspan="1" colspan="1"/><td rowspan="1" colspan="1">day. Hand collected</td><td rowspan="1" colspan="1">Evangelista-Huaman, Evangelista-Huaman, Medina Espinoza</td><td rowspan="1" colspan="1">Peru</td><td rowspan="1" colspan="1">Madre de Dios</td><td rowspan="1" colspan="1">Los Amigos Research Station</td><td rowspan="1" colspan="1"/><td rowspan="1" colspan="1">Plataforma trail</td><td rowspan="1" colspan="1">
                    <named-content xmlns:xlink="http://www.w3.org/1999/xlink" content-type="dwc:verbatimCoordinates" xlink:type="simple">-12.565481, -70.1027</named-content>
                  </td><td rowspan="1" colspan="1"/><td rowspan="1" colspan="1"><italic><tp:taxon-name><tp:taxon-name-part taxon-name-part-type="genus" reg="Epilampra">Epilampra</tp:taxon-name-part> <tp:taxon-name-part taxon-name-part-type="species" reg="conferta">conferta</tp:taxon-name-part></tp:taxon-name></italic> “placa”</td></tr><tr><td rowspan="1" colspan="1">AUDE-PE-1-86</td><td rowspan="1" colspan="1">1</td><td rowspan="1" colspan="1">male</td><td rowspan="1" colspan="1">adult</td><td rowspan="1" colspan="1">2021-7-4</td><td rowspan="1" colspan="1"/><td rowspan="1" colspan="1">night. Hand collected</td><td rowspan="1" colspan="1">Evangelista-Huaman, Evangelista-Huaman, Medina Espinoza</td><td rowspan="1" colspan="1">Peru</td><td rowspan="1" colspan="1">Madre de Dios</td><td rowspan="1" colspan="1">Los Amigos Research Station</td><td rowspan="1" colspan="1"/><td rowspan="1" colspan="1">Lowland forest</td><td rowspan="1" colspan="1">
                    <named-content xmlns:xlink="http://www.w3.org/1999/xlink" content-type="dwc:verbatimCoordinates" xlink:type="simple">-12.571389, -70.094444</named-content>
                  </td><td rowspan="1" colspan="1"/><td rowspan="1" colspan="1"><italic><tp:taxon-name><tp:taxon-name-part taxon-name-part-type="genus" reg="Epilampra">Epilampra</tp:taxon-name-part> <tp:taxon-name-part taxon-name-part-type="species" reg="conferta">conferta</tp:taxon-name-part></tp:taxon-name></italic> “placa”</td></tr><tr><td rowspan="1" colspan="1">AUDE-PE-1-87</td><td rowspan="1" colspan="1">1</td><td rowspan="1" colspan="1">female</td><td rowspan="1" colspan="1">adult</td><td rowspan="1" colspan="1">2021-7-4</td><td rowspan="1" colspan="1"/><td rowspan="1" colspan="1">night. Hand collected</td><td rowspan="1" colspan="1">Evangelista-Huaman, Evangelista-Huaman, Medina Espinoza</td><td rowspan="1" colspan="1">Peru</td><td rowspan="1" colspan="1">Madre de Dios</td><td rowspan="1" colspan="1">Los Amigos Research Station</td><td rowspan="1" colspan="1"/><td rowspan="1" colspan="1">Lowland forest</td><td rowspan="1" colspan="1">
                    <named-content xmlns:xlink="http://www.w3.org/1999/xlink" content-type="dwc:verbatimCoordinates" xlink:type="simple">-12.571389, -70.094444</named-content>
                  </td><td rowspan="1" colspan="1"/><td rowspan="1" colspan="1"><italic><tp:taxon-name><tp:taxon-name-part taxon-name-part-type="genus" reg="Epilampra">Epilampra</tp:taxon-name-part> <tp:taxon-name-part taxon-name-part-type="species" reg="conferta">conferta</tp:taxon-name-part></tp:taxon-name></italic> “placa”</td></tr><tr><td rowspan="1" colspan="1">AUDE-PE-3-59</td><td rowspan="1" colspan="1">1</td><td rowspan="1" colspan="1">male</td><td rowspan="1" colspan="1">adult</td><td rowspan="1" colspan="1">2021-6-29</td><td rowspan="1" colspan="1">on forest floor</td><td rowspan="1" colspan="1">night. Hand collected</td><td rowspan="1" colspan="1">Evangelista-Huaman, Evangelista-Huaman, Medina Espinoza</td><td rowspan="1" colspan="1">Peru</td><td rowspan="1" colspan="1">Madre de Dios</td><td rowspan="1" colspan="1">Ecoaventuras Amazonica</td><td rowspan="1" colspan="1"/><td rowspan="1" colspan="1"/><td rowspan="1" colspan="1">
                    <named-content xmlns:xlink="http://www.w3.org/1999/xlink" content-type="dwc:verbatimCoordinates" xlink:type="simple">-12.505556, -69.173889</named-content>
                  </td><td rowspan="1" colspan="1"/><td rowspan="1" colspan="1"><italic><tp:taxon-name><tp:taxon-name-part taxon-name-part-type="genus" reg="Epilampra">Epilampra</tp:taxon-name-part> <tp:taxon-name-part taxon-name-part-type="species" reg="conferta">conferta</tp:taxon-name-part></tp:taxon-name></italic> “placa”</td></tr><tr><td rowspan="1" colspan="1">AUDE-PE-3-68</td><td rowspan="1" colspan="1">1</td><td rowspan="1" colspan="1"/><td rowspan="1" colspan="1">adult</td><td rowspan="1" colspan="1">2021-7-4</td><td rowspan="1" colspan="1"/><td rowspan="1" colspan="1">night. Hand collected</td><td rowspan="1" colspan="1">Evangelista-Huaman, Evangelista-Huaman, Medina Espinoza</td><td rowspan="1" colspan="1">Peru</td><td rowspan="1" colspan="1">Madre de Dios</td><td rowspan="1" colspan="1">Los Amigos Research Station</td><td rowspan="1" colspan="1"/><td rowspan="1" colspan="1">Lowland forest</td><td rowspan="1" colspan="1">
                    <named-content xmlns:xlink="http://www.w3.org/1999/xlink" content-type="dwc:verbatimCoordinates" xlink:type="simple">-12.571389, -70.094444</named-content>
                  </td><td rowspan="1" colspan="1"/><td rowspan="1" colspan="1"><italic><tp:taxon-name><tp:taxon-name-part taxon-name-part-type="genus" reg="Epilampra">Epilampra</tp:taxon-name-part> <tp:taxon-name-part taxon-name-part-type="species" reg="conferta">conferta</tp:taxon-name-part></tp:taxon-name></italic> “placa”</td></tr><tr><td rowspan="1" colspan="1">AUDE-PE-3-69</td><td rowspan="1" colspan="1">1</td><td rowspan="1" colspan="1">male</td><td rowspan="1" colspan="1">adult</td><td rowspan="1" colspan="1">2021-7-3</td><td rowspan="1" colspan="1"/><td rowspan="1" colspan="1">night. Hand collected</td><td rowspan="1" colspan="1">Evangelista-Huaman, Evangelista-Huaman, Medina Espinoza</td><td rowspan="1" colspan="1">Peru</td><td rowspan="1" colspan="1">Madre de Dios</td><td rowspan="1" colspan="1">Los Amigos Research Station</td><td rowspan="1" colspan="1"/><td rowspan="1" colspan="1">Plataforma trail</td><td rowspan="1" colspan="1">
                    <named-content xmlns:xlink="http://www.w3.org/1999/xlink" content-type="dwc:verbatimCoordinates" xlink:type="simple">-12.565481, -70.1027</named-content>
                  </td><td rowspan="1" colspan="1"/><td rowspan="1" colspan="1"><italic><tp:taxon-name><tp:taxon-name-part taxon-name-part-type="genus" reg="Epilampra">Epilampra</tp:taxon-name-part> <tp:taxon-name-part taxon-name-part-type="species" reg="conferta">conferta</tp:taxon-name-part></tp:taxon-name></italic> “placa”</td></tr><tr><td rowspan="1" colspan="1">AUDE-PE-3-74</td><td rowspan="1" colspan="1">1</td><td rowspan="1" colspan="1">male</td><td rowspan="1" colspan="1">adult</td><td rowspan="1" colspan="1">2021-7-3</td><td rowspan="1" colspan="1"/><td rowspan="1" colspan="1">day. Hand collected</td><td rowspan="1" colspan="1">Evangelista-Huaman, Evangelista-Huaman, Medina Espinoza</td><td rowspan="1" colspan="1">Peru</td><td rowspan="1" colspan="1">Madre de Dios</td><td rowspan="1" colspan="1">Los Amigos Research Station</td><td rowspan="1" colspan="1"/><td rowspan="1" colspan="1">Plataforma trail</td><td rowspan="1" colspan="1">
                    <named-content xmlns:xlink="http://www.w3.org/1999/xlink" content-type="dwc:verbatimCoordinates" xlink:type="simple">-12.565481, -70.1027</named-content>
                  </td><td rowspan="1" colspan="1"/><td rowspan="1" colspan="1"><italic><tp:taxon-name><tp:taxon-name-part taxon-name-part-type="genus" reg="Epilampra">Epilampra</tp:taxon-name-part> <tp:taxon-name-part taxon-name-part-type="species" reg="conferta">conferta</tp:taxon-name-part></tp:taxon-name></italic> “placa”</td></tr><tr><td rowspan="1" colspan="1">AUDE-PE-3-75</td><td rowspan="1" colspan="1">1</td><td rowspan="1" colspan="1">male</td><td rowspan="1" colspan="1">adult</td><td rowspan="1" colspan="1">2021-7-6</td><td rowspan="1" colspan="1"/><td rowspan="1" colspan="1">night. Hand collected</td><td rowspan="1" colspan="1">Evangelista-Huaman, Evangelista-Huaman, Medina Espinoza</td><td rowspan="1" colspan="1">Peru</td><td rowspan="1" colspan="1">Madre de Dios</td><td rowspan="1" colspan="1">Los Amigos Research Station</td><td rowspan="1" colspan="1"/><td rowspan="1" colspan="1">Trail 17 &amp; 2</td><td rowspan="1" colspan="1">
                    <named-content xmlns:xlink="http://www.w3.org/1999/xlink" content-type="dwc:verbatimCoordinates" xlink:type="simple">-12.559556, -70.107667</named-content>
                  </td><td rowspan="1" colspan="1"/><td rowspan="1" colspan="1"><italic><tp:taxon-name><tp:taxon-name-part taxon-name-part-type="genus" reg="Epilampra">Epilampra</tp:taxon-name-part> <tp:taxon-name-part taxon-name-part-type="species" reg="conferta">conferta</tp:taxon-name-part></tp:taxon-name></italic> “placa”</td></tr><tr><td rowspan="1" colspan="1">AUDE-PE-3-79</td><td rowspan="1" colspan="1">1</td><td rowspan="1" colspan="1">female</td><td rowspan="1" colspan="1">adult</td><td rowspan="1" colspan="1">2021-7-6</td><td rowspan="1" colspan="1"/><td rowspan="1" colspan="1">night. Hand collected</td><td rowspan="1" colspan="1">Evangelista-Huaman, Evangelista-Huaman, Medina Espinoza</td><td rowspan="1" colspan="1">Peru</td><td rowspan="1" colspan="1">Madre de Dios</td><td rowspan="1" colspan="1">Los Amigos Research Station</td><td rowspan="1" colspan="1"/><td rowspan="1" colspan="1">Trail 10</td><td rowspan="1" colspan="1">
                    <named-content xmlns:xlink="http://www.w3.org/1999/xlink" content-type="dwc:verbatimCoordinates" xlink:type="simple">-12.566389, -70.099722</named-content>
                  </td><td rowspan="1" colspan="1"/><td rowspan="1" colspan="1"><italic><tp:taxon-name><tp:taxon-name-part taxon-name-part-type="genus" reg="Epilampra">Epilampra</tp:taxon-name-part> <tp:taxon-name-part taxon-name-part-type="species" reg="conferta">conferta</tp:taxon-name-part></tp:taxon-name></italic> “placa”</td></tr><tr><td rowspan="1" colspan="1">AUDE-PE-3-87</td><td rowspan="1" colspan="1">1</td><td rowspan="1" colspan="1">male</td><td rowspan="1" colspan="1">adult</td><td rowspan="1" colspan="1">2021-7-4</td><td rowspan="1" colspan="1"/><td rowspan="1" colspan="1">night. Hand collected</td><td rowspan="1" colspan="1">Evangelista-Huaman, Evangelista-Huaman, Medina Espinoza</td><td rowspan="1" colspan="1">Peru</td><td rowspan="1" colspan="1">Madre de Dios</td><td rowspan="1" colspan="1">Los Amigos Research Station</td><td rowspan="1" colspan="1"/><td rowspan="1" colspan="1">Lowland forest</td><td rowspan="1" colspan="1">
                    <named-content xmlns:xlink="http://www.w3.org/1999/xlink" content-type="dwc:verbatimCoordinates" xlink:type="simple">-12.571389, -70.094444</named-content>
                  </td><td rowspan="1" colspan="1"/><td rowspan="1" colspan="1"><italic><tp:taxon-name><tp:taxon-name-part taxon-name-part-type="genus" reg="Epilampra">Epilampra</tp:taxon-name-part> <tp:taxon-name-part taxon-name-part-type="species" reg="conferta">conferta</tp:taxon-name-part></tp:taxon-name></italic> “placa”</td></tr><tr><td rowspan="1" colspan="1">UIRB-PE-23-77</td><td rowspan="1" colspan="1">1</td><td rowspan="1" colspan="1">female</td><td rowspan="1" colspan="1">adult</td><td rowspan="1" colspan="1">2024-7-24</td><td rowspan="1" colspan="1"/><td rowspan="1" colspan="1">Hand collected</td><td rowspan="1" colspan="1">Emmy F. Medina E., Jared Martin, Johanna Schwartz, Dominic Evangelista</td><td rowspan="1" colspan="1">Peru</td><td rowspan="1" colspan="1">Madre de Dios</td><td rowspan="1" colspan="1">Kawsay Biological Station</td><td rowspan="1" colspan="1"/><td rowspan="1" colspan="1">Probably collected on trails D and X at night</td><td rowspan="1" colspan="1">
                    <named-content xmlns:xlink="http://www.w3.org/1999/xlink" content-type="dwc:verbatimCoordinates" xlink:type="simple">-12.5364, -69.0084</named-content>
                  </td><td rowspan="1" colspan="1"/><td rowspan="1" colspan="1"><italic><tp:taxon-name><tp:taxon-name-part taxon-name-part-type="genus" reg="Epilampra">Epilampra</tp:taxon-name-part> <tp:taxon-name-part taxon-name-part-type="species" reg="conferta">conferta</tp:taxon-name-part></tp:taxon-name></italic> “placa”</td></tr><tr><td rowspan="1" colspan="1">UIRB-PE-23-80</td><td rowspan="1" colspan="1">1</td><td rowspan="1" colspan="1">female</td><td rowspan="1" colspan="1">adult</td><td rowspan="1" colspan="1">2024-7-21</td><td rowspan="1" colspan="1"/><td rowspan="1" colspan="1">Hand collected</td><td rowspan="1" colspan="1">Emmy F. Medina E., Jared Martin, Johanna Schwartz, Dominic Evangelista</td><td rowspan="1" colspan="1">Peru</td><td rowspan="1" colspan="1">Madre de Dios</td><td rowspan="1" colspan="1">Kawsay Biological Station</td><td rowspan="1" colspan="1"/><td rowspan="1" colspan="1">Lindero trail to concession edge (at night)</td><td rowspan="1" colspan="1">
                    <named-content xmlns:xlink="http://www.w3.org/1999/xlink" content-type="dwc:verbatimCoordinates" xlink:type="simple">-12.532, -69.01</named-content>
                  </td><td rowspan="1" colspan="1"/><td rowspan="1" colspan="1"><italic><tp:taxon-name><tp:taxon-name-part taxon-name-part-type="genus" reg="Epilampra">Epilampra</tp:taxon-name-part> <tp:taxon-name-part taxon-name-part-type="species" reg="conferta">conferta</tp:taxon-name-part></tp:taxon-name></italic> “placa”</td></tr><tr><td rowspan="1" colspan="1">UIRB-PE-23-97</td><td rowspan="1" colspan="1">1</td><td rowspan="1" colspan="1">male</td><td rowspan="1" colspan="1">adult</td><td rowspan="1" colspan="1">2024-7-11</td><td rowspan="1" colspan="1"/><td rowspan="1" colspan="1">Hand collected</td><td rowspan="1" colspan="1">Emmy F. Medina E., Jared Martin, Johanna Schwartz, Dominic Evangelista</td><td rowspan="1" colspan="1">Peru</td><td rowspan="1" colspan="1">Madre de Dios</td><td rowspan="1" colspan="1">Finca Las Piedras Research Station</td><td rowspan="1" colspan="1"/><td rowspan="1" colspan="1">Trails in forest, near station at night</td><td rowspan="1" colspan="1">
                    <named-content xmlns:xlink="http://www.w3.org/1999/xlink" content-type="dwc:verbatimCoordinates" xlink:type="simple">-12.2285, -69.1143</named-content>
                  </td><td rowspan="1" colspan="1"/><td rowspan="1" colspan="1"><italic><tp:taxon-name><tp:taxon-name-part taxon-name-part-type="genus" reg="Epilampra">Epilampra</tp:taxon-name-part> <tp:taxon-name-part taxon-name-part-type="species" reg="conferta">conferta</tp:taxon-name-part></tp:taxon-name></italic> “placa”</td></tr><tr><td rowspan="1" colspan="1">UIRB-PE-23-99</td><td rowspan="1" colspan="1">1</td><td rowspan="1" colspan="1">female</td><td rowspan="1" colspan="1">adult</td><td rowspan="1" colspan="1">2024-7-11</td><td rowspan="1" colspan="1"/><td rowspan="1" colspan="1">Hand collected</td><td rowspan="1" colspan="1">Emmy F. Medina E., Jared Martin, Johanna Schwartz, Dominic Evangelista</td><td rowspan="1" colspan="1">Peru</td><td rowspan="1" colspan="1">Madre de Dios</td><td rowspan="1" colspan="1">Finca Las Piedras Research Station</td><td rowspan="1" colspan="1"/><td rowspan="1" colspan="1">Trails in forest, near station at night</td><td rowspan="1" colspan="1">
                    <named-content xmlns:xlink="http://www.w3.org/1999/xlink" content-type="dwc:verbatimCoordinates" xlink:type="simple">-12.2285, -69.1143</named-content>
                  </td><td rowspan="1" colspan="1"/><td rowspan="1" colspan="1"><italic><tp:taxon-name><tp:taxon-name-part taxon-name-part-type="genus" reg="Epilampra">Epilampra</tp:taxon-name-part> <tp:taxon-name-part taxon-name-part-type="species" reg="conferta">conferta</tp:taxon-name-part></tp:taxon-name></italic> “placa”</td></tr><tr><td rowspan="1" colspan="1">UIRB-PE-24-02</td><td rowspan="1" colspan="1">1</td><td rowspan="1" colspan="1">male</td><td rowspan="1" colspan="1">adult</td><td rowspan="1" colspan="1">2024-7-18</td><td rowspan="1" colspan="1"/><td rowspan="1" colspan="1">Hand collected</td><td rowspan="1" colspan="1">Emmy F. Medina E., Jared Martin, Johanna Schwartz, Dominic Evangelista</td><td rowspan="1" colspan="1">Peru</td><td rowspan="1" colspan="1">Madre de Dios</td><td rowspan="1" colspan="1">Kawsay Biological Station</td><td rowspan="1" colspan="1"/><td rowspan="1" colspan="1">Within concession, near station, atnight</td><td rowspan="1" colspan="1">
                    <named-content xmlns:xlink="http://www.w3.org/1999/xlink" content-type="dwc:verbatimCoordinates" xlink:type="simple">-12.5282, -69.0141</named-content>
                  </td><td rowspan="1" colspan="1"/><td rowspan="1" colspan="1"><italic><tp:taxon-name><tp:taxon-name-part taxon-name-part-type="genus" reg="Epilampra">Epilampra</tp:taxon-name-part> <tp:taxon-name-part taxon-name-part-type="species" reg="conferta">conferta</tp:taxon-name-part></tp:taxon-name></italic> “placa”</td></tr><tr><td rowspan="1" colspan="1">UIRB-PE-24-03</td><td rowspan="1" colspan="1">1</td><td rowspan="1" colspan="1">male</td><td rowspan="1" colspan="1">adult</td><td rowspan="1" colspan="1">2024-7-18</td><td rowspan="1" colspan="1"/><td rowspan="1" colspan="1">Hand collected</td><td rowspan="1" colspan="1">Emmy F. Medina E., Jared Martin, Johanna Schwartz, Dominic Evangelista</td><td rowspan="1" colspan="1">Peru</td><td rowspan="1" colspan="1">Madre de Dios</td><td rowspan="1" colspan="1">Kawsay Biological Station</td><td rowspan="1" colspan="1"/><td rowspan="1" colspan="1">Within concession, near station, atnight</td><td rowspan="1" colspan="1">
                    <named-content xmlns:xlink="http://www.w3.org/1999/xlink" content-type="dwc:verbatimCoordinates" xlink:type="simple">-12.5282, -69.0141</named-content>
                  </td><td rowspan="1" colspan="1"/><td rowspan="1" colspan="1"><italic><tp:taxon-name><tp:taxon-name-part taxon-name-part-type="genus" reg="Epilampra">Epilampra</tp:taxon-name-part> <tp:taxon-name-part taxon-name-part-type="species" reg="conferta">conferta</tp:taxon-name-part></tp:taxon-name></italic> “placa”</td></tr><tr><td rowspan="1" colspan="1">UIRB-PE-24-04</td><td rowspan="1" colspan="1">1</td><td rowspan="1" colspan="1">male</td><td rowspan="1" colspan="1">adult</td><td rowspan="1" colspan="1">2024-7-13</td><td rowspan="1" colspan="1"/><td rowspan="1" colspan="1">Hand collected</td><td rowspan="1" colspan="1">Emmy F. Medina E., Jared Martin, Johanna Schwartz, Dominic Evangelista</td><td rowspan="1" colspan="1">Peru</td><td rowspan="1" colspan="1">Madre de Dios</td><td rowspan="1" colspan="1">Finca Las Piedras Research Station</td><td rowspan="1" colspan="1"/><td rowspan="1" colspan="1">Trails in forest, near station at night</td><td rowspan="1" colspan="1">
                    <named-content xmlns:xlink="http://www.w3.org/1999/xlink" content-type="dwc:verbatimCoordinates" xlink:type="simple">-12.2285, -69.1143</named-content>
                  </td><td rowspan="1" colspan="1"/><td rowspan="1" colspan="1"><italic><tp:taxon-name><tp:taxon-name-part taxon-name-part-type="genus" reg="Epilampra">Epilampra</tp:taxon-name-part> <tp:taxon-name-part taxon-name-part-type="species" reg="conferta">conferta</tp:taxon-name-part></tp:taxon-name></italic> “placa”</td></tr><tr><td rowspan="1" colspan="1">UIRB-PE-24-05</td><td rowspan="1" colspan="1">1</td><td rowspan="1" colspan="1">male</td><td rowspan="1" colspan="1">adult</td><td rowspan="1" colspan="1">2024-7-13</td><td rowspan="1" colspan="1"/><td rowspan="1" colspan="1">Hand collected</td><td rowspan="1" colspan="1">Emmy F. Medina E., Jared Martin, Johanna Schwartz, Dominic Evangelista</td><td rowspan="1" colspan="1">Peru</td><td rowspan="1" colspan="1">Madre de Dios</td><td rowspan="1" colspan="1">Finca Las Piedras Research Station</td><td rowspan="1" colspan="1"/><td rowspan="1" colspan="1">Trails in forest, near station at night</td><td rowspan="1" colspan="1">
                    <named-content xmlns:xlink="http://www.w3.org/1999/xlink" content-type="dwc:verbatimCoordinates" xlink:type="simple">-12.2285, -69.1143</named-content>
                  </td><td rowspan="1" colspan="1"/><td rowspan="1" colspan="1"><italic><tp:taxon-name><tp:taxon-name-part taxon-name-part-type="genus" reg="Epilampra">Epilampra</tp:taxon-name-part> <tp:taxon-name-part taxon-name-part-type="species" reg="conferta">conferta</tp:taxon-name-part></tp:taxon-name></italic> “placa”</td></tr><tr><td rowspan="1" colspan="1">UIRB-PE-24-06</td><td rowspan="1" colspan="1">1</td><td rowspan="1" colspan="1">male</td><td rowspan="1" colspan="1">adult</td><td rowspan="1" colspan="1">2024-7-13</td><td rowspan="1" colspan="1"/><td rowspan="1" colspan="1">Hand collected</td><td rowspan="1" colspan="1">Emmy F. Medina E., Jared Martin, Johanna Schwartz, Dominic Evangelista</td><td rowspan="1" colspan="1">Peru</td><td rowspan="1" colspan="1">Madre de Dios</td><td rowspan="1" colspan="1">Finca Las Piedras Research Station</td><td rowspan="1" colspan="1"/><td rowspan="1" colspan="1">Trails in forest, near station at night</td><td rowspan="1" colspan="1">
                    <named-content xmlns:xlink="http://www.w3.org/1999/xlink" content-type="dwc:verbatimCoordinates" xlink:type="simple">-12.2285, -69.1143</named-content>
                  </td><td rowspan="1" colspan="1"/><td rowspan="1" colspan="1"><italic><tp:taxon-name><tp:taxon-name-part taxon-name-part-type="genus" reg="Epilampra">Epilampra</tp:taxon-name-part> <tp:taxon-name-part taxon-name-part-type="species" reg="conferta">conferta</tp:taxon-name-part></tp:taxon-name></italic> “placa”</td></tr><tr><td rowspan="1" colspan="1">UIRB-PE-24-07</td><td rowspan="1" colspan="1">1</td><td rowspan="1" colspan="1">female</td><td rowspan="1" colspan="1">adult</td><td rowspan="1" colspan="1">2024-7-25</td><td rowspan="1" colspan="1"/><td rowspan="1" colspan="1">Hand collected</td><td rowspan="1" colspan="1">Emmy F. Medina E., Jared Martin, Johanna Schwartz, Dominic Evangelista</td><td rowspan="1" colspan="1">Peru</td><td rowspan="1" colspan="1">Madre de Dios</td><td rowspan="1" colspan="1">Kawsay Biological Station</td><td rowspan="1" colspan="1"/><td rowspan="1" colspan="1">Lindero trail or near station in concession</td><td rowspan="1" colspan="1">
                    <named-content xmlns:xlink="http://www.w3.org/1999/xlink" content-type="dwc:verbatimCoordinates" xlink:type="simple">-12.537, -69.004</named-content>
                  </td><td rowspan="1" colspan="1"/><td rowspan="1" colspan="1"><italic><tp:taxon-name><tp:taxon-name-part taxon-name-part-type="genus" reg="Epilampra">Epilampra</tp:taxon-name-part> <tp:taxon-name-part taxon-name-part-type="species" reg="conferta">conferta</tp:taxon-name-part></tp:taxon-name></italic> “placa”</td></tr><tr><td rowspan="1" colspan="1">UIRB-PE-24-09</td><td rowspan="1" colspan="1">1</td><td rowspan="1" colspan="1">female</td><td rowspan="1" colspan="1">adult</td><td rowspan="1" colspan="1">2024-7-23</td><td rowspan="1" colspan="1"/><td rowspan="1" colspan="1">Hand collected</td><td rowspan="1" colspan="1">Emmy F. Medina E., Jared Martin, Johanna Schwartz, Dominic Evangelista</td><td rowspan="1" colspan="1">Peru</td><td rowspan="1" colspan="1">Madre de Dios</td><td rowspan="1" colspan="1">Kawsay Biological Station</td><td rowspan="1" colspan="1"/><td rowspan="1" colspan="1">Trail E at night</td><td rowspan="1" colspan="1">
                    <named-content xmlns:xlink="http://www.w3.org/1999/xlink" content-type="dwc:verbatimCoordinates" xlink:type="simple">-12.536, -69.008</named-content>
                  </td><td rowspan="1" colspan="1"/><td rowspan="1" colspan="1"><italic><tp:taxon-name><tp:taxon-name-part taxon-name-part-type="genus" reg="Epilampra">Epilampra</tp:taxon-name-part> <tp:taxon-name-part taxon-name-part-type="species" reg="conferta">conferta</tp:taxon-name-part></tp:taxon-name></italic> “placa”</td></tr><tr><td rowspan="1" colspan="1">UIRB-PE-24-11</td><td rowspan="1" colspan="1">1</td><td rowspan="1" colspan="1">female</td><td rowspan="1" colspan="1">adult</td><td rowspan="1" colspan="1">2024-7-25</td><td rowspan="1" colspan="1"/><td rowspan="1" colspan="1">Hand collected</td><td rowspan="1" colspan="1">Emmy F. Medina E., Jared Martin, Johanna Schwartz, Dominic Evangelista</td><td rowspan="1" colspan="1">Peru</td><td rowspan="1" colspan="1">Madre de Dios</td><td rowspan="1" colspan="1">Kawsay Biological Station</td><td rowspan="1" colspan="1"/><td rowspan="1" colspan="1">Lindero trail or near station in concession</td><td rowspan="1" colspan="1">
                    <named-content xmlns:xlink="http://www.w3.org/1999/xlink" content-type="dwc:verbatimCoordinates" xlink:type="simple">-12.537, -69.004</named-content>
                  </td><td rowspan="1" colspan="1"/><td rowspan="1" colspan="1"><italic><tp:taxon-name><tp:taxon-name-part taxon-name-part-type="genus" reg="Epilampra">Epilampra</tp:taxon-name-part> <tp:taxon-name-part taxon-name-part-type="species" reg="conferta">conferta</tp:taxon-name-part></tp:taxon-name></italic> “placa”</td></tr><tr><td rowspan="1" colspan="1">UIRB-PE-26-44</td><td rowspan="1" colspan="1">1</td><td rowspan="1" colspan="1">male</td><td rowspan="1" colspan="1">adult</td><td rowspan="1" colspan="1">2024-7-15</td><td rowspan="1" colspan="1"/><td rowspan="1" colspan="1">Hand collected</td><td rowspan="1" colspan="1">Emmy F. Medina E., Jared Martin, Johanna Schwartz, Dominic Evangelista</td><td rowspan="1" colspan="1">Peru</td><td rowspan="1" colspan="1">Madre de Dios</td><td rowspan="1" colspan="1">Finca Las Piedras Research Station</td><td rowspan="1" colspan="1"/><td rowspan="1" colspan="1">Anaconda and Tapir trail, night hike</td><td rowspan="1" colspan="1">
                    <named-content xmlns:xlink="http://www.w3.org/1999/xlink" content-type="dwc:verbatimCoordinates" xlink:type="simple">-12.2273, -69.1075</named-content>
                  </td><td rowspan="1" colspan="1"/><td rowspan="1" colspan="1"><italic><tp:taxon-name><tp:taxon-name-part taxon-name-part-type="genus" reg="Epilampra">Epilampra</tp:taxon-name-part> <tp:taxon-name-part taxon-name-part-type="species" reg="conferta">conferta</tp:taxon-name-part></tp:taxon-name></italic> “placa”</td></tr><tr><td rowspan="1" colspan="1">UIRB-PE-26-48</td><td rowspan="1" colspan="1">1</td><td rowspan="1" colspan="1">male</td><td rowspan="1" colspan="1">adult</td><td rowspan="1" colspan="1">2024-7-14</td><td rowspan="1" colspan="1"/><td rowspan="1" colspan="1">Hand collected</td><td rowspan="1" colspan="1">Emmy F. Medina E., Jared Martin, Johanna Schwartz, Dominic Evangelista</td><td rowspan="1" colspan="1">Peru</td><td rowspan="1" colspan="1">Madre de Dios</td><td rowspan="1" colspan="1">Finca Las Piedras Research Station</td><td rowspan="1" colspan="1"/><td rowspan="1" colspan="1">Trails in forest, near station at night</td><td rowspan="1" colspan="1">
                    <named-content xmlns:xlink="http://www.w3.org/1999/xlink" content-type="dwc:verbatimCoordinates" xlink:type="simple">-12.2285, -69.1143</named-content>
                  </td><td rowspan="1" colspan="1"/><td rowspan="1" colspan="1"><italic><tp:taxon-name><tp:taxon-name-part taxon-name-part-type="genus" reg="Epilampra">Epilampra</tp:taxon-name-part> <tp:taxon-name-part taxon-name-part-type="species" reg="conferta">conferta</tp:taxon-name-part></tp:taxon-name></italic> “placa”</td></tr><tr><td rowspan="1" colspan="1">UIRB-PE-26-80</td><td rowspan="1" colspan="1">1</td><td rowspan="1" colspan="1">male</td><td rowspan="1" colspan="1">adult</td><td rowspan="1" colspan="1">2024-7-16</td><td rowspan="1" colspan="1"/><td rowspan="1" colspan="1"/><td rowspan="1" colspan="1">Emmy F. Medina E., Jared Martin, Johanna Schwartz, Dominic Evangelista</td><td rowspan="1" colspan="1">Peru</td><td rowspan="1" colspan="1">Madre de Dios</td><td rowspan="1" colspan="1">Finca Las Piedras Research Station</td><td rowspan="1" colspan="1"/><td rowspan="1" colspan="1">Night hike (Lindero, Tapir, Unguruhaui, Castana trails)</td><td rowspan="1" colspan="1">
                    <named-content xmlns:xlink="http://www.w3.org/1999/xlink" content-type="dwc:verbatimCoordinates" xlink:type="simple">-12.2262, -69.1124</named-content>
                  </td><td rowspan="1" colspan="1"/><td rowspan="1" colspan="1"><italic><tp:taxon-name><tp:taxon-name-part taxon-name-part-type="genus" reg="Epilampra">Epilampra</tp:taxon-name-part> <tp:taxon-name-part taxon-name-part-type="species" reg="conferta">conferta</tp:taxon-name-part></tp:taxon-name></italic> “placa”</td></tr><tr><td rowspan="1" colspan="1">UIRB-PE-25-77</td><td rowspan="1" colspan="1">1</td><td rowspan="1" colspan="1">female</td><td rowspan="1" colspan="1">adult</td><td rowspan="1" colspan="1">2024-7-18</td><td rowspan="1" colspan="1"/><td rowspan="1" colspan="1">Hand collected</td><td rowspan="1" colspan="1">Emmy F. Medina E., Jared Martin, Johanna Schwartz, Dominic Evangelista</td><td rowspan="1" colspan="1">Peru</td><td rowspan="1" colspan="1">Madre de Dios</td><td rowspan="1" colspan="1">Kawsay Biological Station</td><td rowspan="1" colspan="1">175</td><td rowspan="1" colspan="1">Within concession, near station, atnight</td><td rowspan="1" colspan="1">
                    <named-content xmlns:xlink="http://www.w3.org/1999/xlink" content-type="dwc:verbatimCoordinates" xlink:type="simple">-12.5282, -69.0141</named-content>
                  </td><td rowspan="1" colspan="1"/><td rowspan="1" colspan="1"><italic><tp:taxon-name><tp:taxon-name-part taxon-name-part-type="genus" reg="Epilampra">Epilampra</tp:taxon-name-part> <tp:taxon-name-part taxon-name-part-type="species" reg="sofia">sofia</tp:taxon-name-part></tp:taxon-name></italic> Vanker, Medina-Espinoza, Evangelista</td></tr><tr><td rowspan="1" colspan="1">UIRB-PE-26-37</td><td rowspan="1" colspan="1">1</td><td rowspan="1" colspan="1">male</td><td rowspan="1" colspan="1">adult</td><td rowspan="1" colspan="1">2024-7-18</td><td rowspan="1" colspan="1"/><td rowspan="1" colspan="1">Hand collected</td><td rowspan="1" colspan="1">Emmy F. Medina E., Jared Martin, Johanna Schwartz, Dominic Evangelista</td><td rowspan="1" colspan="1">Peru</td><td rowspan="1" colspan="1">Madre de Dios</td><td rowspan="1" colspan="1">Kawsay Biological Station</td><td rowspan="1" colspan="1">175</td><td rowspan="1" colspan="1">Within concession, near station, atnight</td><td rowspan="1" colspan="1">
                    <named-content xmlns:xlink="http://www.w3.org/1999/xlink" content-type="dwc:verbatimCoordinates" xlink:type="simple">-12.5282, -69.0141</named-content>
                  </td><td rowspan="1" colspan="1">holotype of <italic><tp:taxon-name><tp:taxon-name-part taxon-name-part-type="genus" reg="Epilampra">Epilampra</tp:taxon-name-part> <tp:taxon-name-part taxon-name-part-type="species" reg="sofia">sofia</tp:taxon-name-part></tp:taxon-name></italic></td><td rowspan="1" colspan="1"><italic><tp:taxon-name><tp:taxon-name-part taxon-name-part-type="genus" reg="Epilampra">Epilampra</tp:taxon-name-part> <tp:taxon-name-part taxon-name-part-type="species" reg="sofia">sofia</tp:taxon-name-part></tp:taxon-name></italic> Vanker, Medina-Espinoza, Evangelista</td></tr><tr><td rowspan="1" colspan="1">AUDE-PE-1-83</td><td rowspan="1" colspan="1">1</td><td rowspan="1" colspan="1">male</td><td rowspan="1" colspan="1">adult</td><td rowspan="1" colspan="1">2021-7-3</td><td rowspan="1" colspan="1"/><td rowspan="1" colspan="1">day. Hand collected</td><td rowspan="1" colspan="1">Evangelista-Huaman, Evangelista-Huaman, Medina Espinoza</td><td rowspan="1" colspan="1">Peru</td><td rowspan="1" colspan="1">Madre de Dios</td><td rowspan="1" colspan="1">Los Amigos Research Station</td><td rowspan="1" colspan="1"/><td rowspan="1" colspan="1">Plataforma trail</td><td rowspan="1" colspan="1">
                    <named-content xmlns:xlink="http://www.w3.org/1999/xlink" content-type="dwc:verbatimCoordinates" xlink:type="simple">-12.565481, -70.1027</named-content>
                  </td><td rowspan="1" colspan="1">holotype of <italic><tp:taxon-name><tp:taxon-name-part taxon-name-part-type="genus" reg="Epilampra">Epilampra</tp:taxon-name-part> <tp:taxon-name-part taxon-name-part-type="species" reg="paititi">paititi</tp:taxon-name-part></tp:taxon-name></italic></td><td rowspan="1" colspan="1"><italic><tp:taxon-name><tp:taxon-name-part taxon-name-part-type="genus" reg="Epilampra">Epilampra</tp:taxon-name-part> <tp:taxon-name-part taxon-name-part-type="species" reg="paititi">paititi</tp:taxon-name-part></tp:taxon-name></italic> Vanker, Medina-Espinoza, Evangelista</td></tr><tr><td rowspan="1" colspan="1">UIRB-PE-20-37</td><td rowspan="1" colspan="1">1</td><td rowspan="1" colspan="1"/><td rowspan="1" colspan="1">juvenile</td><td rowspan="1" colspan="1">2024-7-13</td><td rowspan="1" colspan="1"/><td rowspan="1" colspan="1">Hand collected</td><td rowspan="1" colspan="1">Emmy F. Medina E., Jared Martin, Johanna Schwartz, Dominic Evangelista</td><td rowspan="1" colspan="1">Peru</td><td rowspan="1" colspan="1">Madre de Dios</td><td rowspan="1" colspan="1">Finca Las Piedras Research Station</td><td rowspan="1" colspan="1">265</td><td rowspan="1" colspan="1">Trails in forest, near station at night</td><td rowspan="1" colspan="1">
                    <named-content xmlns:xlink="http://www.w3.org/1999/xlink" content-type="dwc:verbatimCoordinates" xlink:type="simple">-12.2285, -69.1143</named-content>
                  </td><td rowspan="1" colspan="1"/><td rowspan="1" colspan="1">
                    <italic>
                      <tp:taxon-name>
                        <tp:taxon-name-part taxon-name-part-type="genus" reg="Phortioeca">Phortioeca</tp:taxon-name-part>
                      </tp:taxon-name>
                    </italic>
                  </td></tr><tr><td rowspan="1" colspan="1">UIRB-PE-20-38</td><td rowspan="1" colspan="1">1</td><td rowspan="1" colspan="1"/><td rowspan="1" colspan="1">juvenile</td><td rowspan="1" colspan="1">2024-7-13</td><td rowspan="1" colspan="1"/><td rowspan="1" colspan="1">Hand collected</td><td rowspan="1" colspan="1">Emmy F. Medina E., Jared Martin, Johanna Schwartz, Dominic Evangelista</td><td rowspan="1" colspan="1">Peru</td><td rowspan="1" colspan="1">Madre de Dios</td><td rowspan="1" colspan="1">Finca Las Piedras Research Station</td><td rowspan="1" colspan="1">265</td><td rowspan="1" colspan="1">Trails in forest, near station at night</td><td rowspan="1" colspan="1">
                    <named-content xmlns:xlink="http://www.w3.org/1999/xlink" content-type="dwc:verbatimCoordinates" xlink:type="simple">-12.2285, -69.1143</named-content>
                  </td><td rowspan="1" colspan="1"/><td rowspan="1" colspan="1">
                    <italic>
                      <tp:taxon-name>
                        <tp:taxon-name-part taxon-name-part-type="genus" reg="Phortioeca">Phortioeca</tp:taxon-name-part>
                      </tp:taxon-name>
                    </italic>
                  </td></tr><tr><td rowspan="1" colspan="1">UIRB-PE-20-39</td><td rowspan="1" colspan="1">1</td><td rowspan="1" colspan="1"/><td rowspan="1" colspan="1">juvenile</td><td rowspan="1" colspan="1">2024-7-13</td><td rowspan="1" colspan="1"/><td rowspan="1" colspan="1">Hand collected</td><td rowspan="1" colspan="1">Emmy F. Medina E., Jared Martin, Johanna Schwartz, Dominic Evangelista</td><td rowspan="1" colspan="1">Peru</td><td rowspan="1" colspan="1">Madre de Dios</td><td rowspan="1" colspan="1">Finca Las Piedras Research Station</td><td rowspan="1" colspan="1">265</td><td rowspan="1" colspan="1">Trails in forest, near station at night</td><td rowspan="1" colspan="1">
                    <named-content xmlns:xlink="http://www.w3.org/1999/xlink" content-type="dwc:verbatimCoordinates" xlink:type="simple">-12.2285, -69.1143</named-content>
                  </td><td rowspan="1" colspan="1"/><td rowspan="1" colspan="1">
                    <italic>
                      <tp:taxon-name>
                        <tp:taxon-name-part taxon-name-part-type="genus" reg="Phortioeca">Phortioeca</tp:taxon-name-part>
                      </tp:taxon-name>
                    </italic>
                  </td></tr><tr><td rowspan="1" colspan="1">UIRB-PE-20-40</td><td rowspan="1" colspan="1">1</td><td rowspan="1" colspan="1"/><td rowspan="1" colspan="1">juvenile</td><td rowspan="1" colspan="1">2024-7-13</td><td rowspan="1" colspan="1"/><td rowspan="1" colspan="1">Hand collected</td><td rowspan="1" colspan="1">Emmy F. Medina E., Jared Martin, Johanna Schwartz, Dominic Evangelista</td><td rowspan="1" colspan="1">Peru</td><td rowspan="1" colspan="1">Madre de Dios</td><td rowspan="1" colspan="1">Finca Las Piedras Research Station</td><td rowspan="1" colspan="1">265</td><td rowspan="1" colspan="1">Trails in forest, near station at night</td><td rowspan="1" colspan="1">
                    <named-content xmlns:xlink="http://www.w3.org/1999/xlink" content-type="dwc:verbatimCoordinates" xlink:type="simple">-12.2285, -69.1143</named-content>
                  </td><td rowspan="1" colspan="1"/><td rowspan="1" colspan="1">
                    <italic>
                      <tp:taxon-name>
                        <tp:taxon-name-part taxon-name-part-type="genus" reg="Phortioeca">Phortioeca</tp:taxon-name-part>
                      </tp:taxon-name>
                    </italic>
                  </td></tr><tr><td rowspan="1" colspan="1">UIRB-PE-20-41</td><td rowspan="1" colspan="1">1</td><td rowspan="1" colspan="1"/><td rowspan="1" colspan="1">juvenile</td><td rowspan="1" colspan="1">2024-7-13</td><td rowspan="1" colspan="1"/><td rowspan="1" colspan="1">Hand collected</td><td rowspan="1" colspan="1">Emmy F. Medina E., Jared Martin, Johanna Schwartz, Dominic Evangelista</td><td rowspan="1" colspan="1">Peru</td><td rowspan="1" colspan="1">Madre de Dios</td><td rowspan="1" colspan="1">Finca Las Piedras Research Station</td><td rowspan="1" colspan="1">265</td><td rowspan="1" colspan="1">Trails in forest, near station at night</td><td rowspan="1" colspan="1">
                    <named-content xmlns:xlink="http://www.w3.org/1999/xlink" content-type="dwc:verbatimCoordinates" xlink:type="simple">-12.2285, -69.1143</named-content>
                  </td><td rowspan="1" colspan="1"/><td rowspan="1" colspan="1">
                    <italic>
                      <tp:taxon-name>
                        <tp:taxon-name-part taxon-name-part-type="genus" reg="Phortioeca">Phortioeca</tp:taxon-name-part>
                      </tp:taxon-name>
                    </italic>
                  </td></tr><tr><td rowspan="1" colspan="1">UIRB-PE-20-42</td><td rowspan="1" colspan="1">1</td><td rowspan="1" colspan="1"/><td rowspan="1" colspan="1">juvenile</td><td rowspan="1" colspan="1">2024-7-13</td><td rowspan="1" colspan="1"/><td rowspan="1" colspan="1">Hand collected</td><td rowspan="1" colspan="1">Emmy F. Medina E., Jared Martin, Johanna Schwartz, Dominic Evangelista</td><td rowspan="1" colspan="1">Peru</td><td rowspan="1" colspan="1">Madre de Dios</td><td rowspan="1" colspan="1">Finca Las Piedras Research Station</td><td rowspan="1" colspan="1">265</td><td rowspan="1" colspan="1">Trails in forest, near station at night</td><td rowspan="1" colspan="1">
                    <named-content xmlns:xlink="http://www.w3.org/1999/xlink" content-type="dwc:verbatimCoordinates" xlink:type="simple">-12.2285, -69.1143</named-content>
                  </td><td rowspan="1" colspan="1"/><td rowspan="1" colspan="1">
                    <italic>
                      <tp:taxon-name>
                        <tp:taxon-name-part taxon-name-part-type="genus" reg="Phortioeca">Phortioeca</tp:taxon-name-part>
                      </tp:taxon-name>
                    </italic>
                  </td></tr><tr><td rowspan="1" colspan="1">UIRB-PE-20-43</td><td rowspan="1" colspan="1">1</td><td rowspan="1" colspan="1"/><td rowspan="1" colspan="1">juvenile</td><td rowspan="1" colspan="1">2024-7-13</td><td rowspan="1" colspan="1"/><td rowspan="1" colspan="1">Hand collected</td><td rowspan="1" colspan="1">Emmy F. Medina E., Jared Martin, Johanna Schwartz, Dominic Evangelista</td><td rowspan="1" colspan="1">Peru</td><td rowspan="1" colspan="1">Madre de Dios</td><td rowspan="1" colspan="1">Finca Las Piedras Research Station</td><td rowspan="1" colspan="1">265</td><td rowspan="1" colspan="1">Trails in forest, near station at night</td><td rowspan="1" colspan="1">
                    <named-content xmlns:xlink="http://www.w3.org/1999/xlink" content-type="dwc:verbatimCoordinates" xlink:type="simple">-12.2285, -69.1143</named-content>
                  </td><td rowspan="1" colspan="1"/><td rowspan="1" colspan="1">
                    <italic>
                      <tp:taxon-name>
                        <tp:taxon-name-part taxon-name-part-type="genus" reg="Phortioeca">Phortioeca</tp:taxon-name-part>
                      </tp:taxon-name>
                    </italic>
                  </td></tr><tr><td rowspan="1" colspan="1">UIRB-PE-20-44</td><td rowspan="1" colspan="1">1</td><td rowspan="1" colspan="1"/><td rowspan="1" colspan="1">juvenile</td><td rowspan="1" colspan="1">2024-7-13</td><td rowspan="1" colspan="1"/><td rowspan="1" colspan="1">Hand collected</td><td rowspan="1" colspan="1">Emmy F. Medina E., Jared Martin, Johanna Schwartz, Dominic Evangelista</td><td rowspan="1" colspan="1">Peru</td><td rowspan="1" colspan="1">Madre de Dios</td><td rowspan="1" colspan="1">Finca Las Piedras Research Station</td><td rowspan="1" colspan="1">265</td><td rowspan="1" colspan="1">Trails in forest, near station at night</td><td rowspan="1" colspan="1">
                    <named-content xmlns:xlink="http://www.w3.org/1999/xlink" content-type="dwc:verbatimCoordinates" xlink:type="simple">-12.2285, -69.1143</named-content>
                  </td><td rowspan="1" colspan="1"/><td rowspan="1" colspan="1">
                    <italic>
                      <tp:taxon-name>
                        <tp:taxon-name-part taxon-name-part-type="genus" reg="Phortioeca">Phortioeca</tp:taxon-name-part>
                      </tp:taxon-name>
                    </italic>
                  </td></tr><tr><td rowspan="1" colspan="1">UIRB-PE-20-45</td><td rowspan="1" colspan="1">1</td><td rowspan="1" colspan="1"/><td rowspan="1" colspan="1">juvenile</td><td rowspan="1" colspan="1">2024-7-13</td><td rowspan="1" colspan="1"/><td rowspan="1" colspan="1">Hand collected</td><td rowspan="1" colspan="1">Emmy F. Medina E., Jared Martin, Johanna Schwartz, Dominic Evangelista</td><td rowspan="1" colspan="1">Peru</td><td rowspan="1" colspan="1">Madre de Dios</td><td rowspan="1" colspan="1">Finca Las Piedras Research Station</td><td rowspan="1" colspan="1">265</td><td rowspan="1" colspan="1">Trails in forest, near station at night</td><td rowspan="1" colspan="1">
                    <named-content xmlns:xlink="http://www.w3.org/1999/xlink" content-type="dwc:verbatimCoordinates" xlink:type="simple">-12.2285, -69.1143</named-content>
                  </td><td rowspan="1" colspan="1"/><td rowspan="1" colspan="1">
                    <italic>
                      <tp:taxon-name>
                        <tp:taxon-name-part taxon-name-part-type="genus" reg="Phortioeca">Phortioeca</tp:taxon-name-part>
                      </tp:taxon-name>
                    </italic>
                  </td></tr><tr><td rowspan="1" colspan="1">UIRB-PE-26-59</td><td rowspan="1" colspan="1">1</td><td rowspan="1" colspan="1"/><td rowspan="1" colspan="1">juvenile</td><td rowspan="1" colspan="1">2024-7-16</td><td rowspan="1" colspan="1"/><td rowspan="1" colspan="1">Hand collected</td><td rowspan="1" colspan="1">Emmy F. Medina E., Jared Martin, Johanna Schwartz, Dominic Evangelista</td><td rowspan="1" colspan="1">Peru</td><td rowspan="1" colspan="1">Madre de Dios</td><td rowspan="1" colspan="1">Finca Las Piedras Research Station</td><td rowspan="1" colspan="1">264</td><td rowspan="1" colspan="1">Night hike (Lindero, Tapir, Unguruhaui, Castana trails)</td><td rowspan="1" colspan="1">
                    <named-content xmlns:xlink="http://www.w3.org/1999/xlink" content-type="dwc:verbatimCoordinates" xlink:type="simple">-12.2262, -69.1124</named-content>
                  </td><td rowspan="1" colspan="1"/><td rowspan="1" colspan="1">
                    <italic>
                      <tp:taxon-name>
                        <tp:taxon-name-part taxon-name-part-type="genus" reg="Phortioeca">Phortioeca</tp:taxon-name-part>
                      </tp:taxon-name>
                    </italic>
                  </td></tr><tr><td rowspan="1" colspan="1">AUDE-PE-1-69</td><td rowspan="1" colspan="1">1</td><td rowspan="1" colspan="1">male</td><td rowspan="1" colspan="1">adult</td><td rowspan="1" colspan="1">2021-7-6</td><td rowspan="1" colspan="1"/><td rowspan="1" colspan="1">night. Hand collected</td><td rowspan="1" colspan="1">Evangelista-Huaman, Evangelista-Huaman, Medina Espinoza</td><td rowspan="1" colspan="1">Peru</td><td rowspan="1" colspan="1">Madre de Dios</td><td rowspan="1" colspan="1">Los Amigos Research Station</td><td rowspan="1" colspan="1"/><td rowspan="1" colspan="1">Trail 10</td><td rowspan="1" colspan="1">
                    <named-content xmlns:xlink="http://www.w3.org/1999/xlink" content-type="dwc:verbatimCoordinates" xlink:type="simple">-12.566389, -70.099722</named-content>
                  </td><td rowspan="1" colspan="1">holotype of <italic><tp:taxon-name><tp:taxon-name-part taxon-name-part-type="genus" reg="Lanxoblatta">Lanxoblatta</tp:taxon-name-part> <tp:taxon-name-part taxon-name-part-type="species" reg="patriciae">patriciae</tp:taxon-name-part></tp:taxon-name></italic></td><td rowspan="1" colspan="1"><italic><tp:taxon-name><tp:taxon-name-part taxon-name-part-type="genus" reg="Lanxoblatta">Lanxoblatta</tp:taxon-name-part> <tp:taxon-name-part taxon-name-part-type="species" reg="patriciae">patriciae</tp:taxon-name-part></tp:taxon-name></italic> Vanker, Medina-Espinoza, Evangelista</td></tr><tr><td rowspan="1" colspan="1">AUDE-PE-1-89</td><td rowspan="1" colspan="1">1</td><td rowspan="1" colspan="1">male</td><td rowspan="1" colspan="1">adult</td><td rowspan="1" colspan="1">2021-7-6</td><td rowspan="1" colspan="1"/><td rowspan="1" colspan="1">night. Hand collected</td><td rowspan="1" colspan="1">Evangelista-Huaman, Evangelista-Huaman, Medina Espinoza</td><td rowspan="1" colspan="1">Peru</td><td rowspan="1" colspan="1">Madre de Dios</td><td rowspan="1" colspan="1">Los Amigos Research Station</td><td rowspan="1" colspan="1"/><td rowspan="1" colspan="1">Trail 17 &amp; 2</td><td rowspan="1" colspan="1">
                    <named-content xmlns:xlink="http://www.w3.org/1999/xlink" content-type="dwc:verbatimCoordinates" xlink:type="simple">-12.559556, -70.107667</named-content>
                  </td><td rowspan="1" colspan="1"/><td rowspan="1" colspan="1"><italic><tp:taxon-name><tp:taxon-name-part taxon-name-part-type="genus" reg="Lanxoblatta">Lanxoblatta</tp:taxon-name-part> <tp:taxon-name-part taxon-name-part-type="species" reg="patriciae">patriciae</tp:taxon-name-part></tp:taxon-name></italic> Vanker, Medina-Espinoza, Evangelista</td></tr><tr><td rowspan="1" colspan="1">AUDE-PE-1-90</td><td rowspan="1" colspan="1">1</td><td rowspan="1" colspan="1">male</td><td rowspan="1" colspan="1">adult</td><td rowspan="1" colspan="1">2021-7-2</td><td rowspan="1" colspan="1"/><td rowspan="1" colspan="1">night</td><td rowspan="1" colspan="1">Evangelista-Huaman, Evangelista-Huaman, Medina Espinoza</td><td rowspan="1" colspan="1">Peru</td><td rowspan="1" colspan="1">Madre de Dios</td><td rowspan="1" colspan="1">Los Amigos Research Station</td><td rowspan="1" colspan="1"/><td rowspan="1" colspan="1">in/ around buildings</td><td rowspan="1" colspan="1">
                    <named-content xmlns:xlink="http://www.w3.org/1999/xlink" content-type="dwc:verbatimCoordinates" xlink:type="simple">-12.569139, -70.100361</named-content>
                  </td><td rowspan="1" colspan="1"/><td rowspan="1" colspan="1"><italic><tp:taxon-name><tp:taxon-name-part taxon-name-part-type="genus" reg="Lanxoblatta">Lanxoblatta</tp:taxon-name-part> <tp:taxon-name-part taxon-name-part-type="species" reg="patriciae">patriciae</tp:taxon-name-part></tp:taxon-name></italic> Vanker, Medina-Espinoza, Evangelista</td></tr><tr><td rowspan="1" colspan="1">UIRB-PE-26-61</td><td rowspan="1" colspan="1">1</td><td rowspan="1" colspan="1">male</td><td rowspan="1" colspan="1">adult</td><td rowspan="1" colspan="1">2024-7-16</td><td rowspan="1" colspan="1"/><td rowspan="1" colspan="1">Hand collected</td><td rowspan="1" colspan="1">Emmy F. Medina E., Jared Martin, Johanna Schwartz, Dominic Evangelista</td><td rowspan="1" colspan="1">Peru</td><td rowspan="1" colspan="1">Madre de Dios</td><td rowspan="1" colspan="1">Finca Las Piedras Research Station</td><td rowspan="1" colspan="1"/><td rowspan="1" colspan="1">Night hike (Lindero, Tapir, Unguruhaui, Castana trails)</td><td rowspan="1" colspan="1">
                    <named-content xmlns:xlink="http://www.w3.org/1999/xlink" content-type="dwc:verbatimCoordinates" xlink:type="simple">-12.2262, -69.1124</named-content>
                  </td><td rowspan="1" colspan="1"/><td rowspan="1" colspan="1"><italic><tp:taxon-name><tp:taxon-name-part taxon-name-part-type="genus" reg="Lanxoblatta">Lanxoblatta</tp:taxon-name-part> <tp:taxon-name-part taxon-name-part-type="species" reg="patriciae">patriciae</tp:taxon-name-part></tp:taxon-name></italic> Vanker, Medina-Espinoza, Evangelista</td></tr><tr><td rowspan="1" colspan="1">UIRB-PE-26-62</td><td rowspan="1" colspan="1">1</td><td rowspan="1" colspan="1">female</td><td rowspan="1" colspan="1">adult</td><td rowspan="1" colspan="1">2024-7-16</td><td rowspan="1" colspan="1"/><td rowspan="1" colspan="1">Hand collected</td><td rowspan="1" colspan="1">Emmy F. Medina E., Jared Martin, Johanna Schwartz, Dominic Evangelista</td><td rowspan="1" colspan="1">Peru</td><td rowspan="1" colspan="1">Madre de Dios</td><td rowspan="1" colspan="1">Finca Las Piedras Research Station</td><td rowspan="1" colspan="1"/><td rowspan="1" colspan="1">Night hike (Lindero, Tapir, Unguruhaui, Castana trails)</td><td rowspan="1" colspan="1">
                    <named-content xmlns:xlink="http://www.w3.org/1999/xlink" content-type="dwc:verbatimCoordinates" xlink:type="simple">-12.2262, -69.1124</named-content>
                  </td><td rowspan="1" colspan="1"/><td rowspan="1" colspan="1"><italic><tp:taxon-name><tp:taxon-name-part taxon-name-part-type="genus" reg="Lanxoblatta">Lanxoblatta</tp:taxon-name-part> <tp:taxon-name-part taxon-name-part-type="species" reg="patriciae">patriciae</tp:taxon-name-part></tp:taxon-name></italic> Vanker, Medina-Espinoza, Evangelista</td></tr><tr><td rowspan="1" colspan="1">UIRB-PE-26-74</td><td rowspan="1" colspan="1">1</td><td rowspan="1" colspan="1">female</td><td rowspan="1" colspan="1">adult</td><td rowspan="1" colspan="1">2024-7-15</td><td rowspan="1" colspan="1"/><td rowspan="1" colspan="1">Hand collected</td><td rowspan="1" colspan="1">Emmy F. Medina E., Jared Martin, Johanna Schwartz, Dominic Evangelista</td><td rowspan="1" colspan="1">Peru</td><td rowspan="1" colspan="1">Madre de Dios</td><td rowspan="1" colspan="1">Finca Las Piedras Research Station</td><td rowspan="1" colspan="1"/><td rowspan="1" colspan="1">Anaconda and Tapir trail, night hike</td><td rowspan="1" colspan="1">
                    <named-content xmlns:xlink="http://www.w3.org/1999/xlink" content-type="dwc:verbatimCoordinates" xlink:type="simple">-12.2273, -69.1075</named-content>
                  </td><td rowspan="1" colspan="1"/><td rowspan="1" colspan="1"><italic><tp:taxon-name><tp:taxon-name-part taxon-name-part-type="genus" reg="Lanxoblatta">Lanxoblatta</tp:taxon-name-part> <tp:taxon-name-part taxon-name-part-type="species" reg="patriciae">patriciae</tp:taxon-name-part></tp:taxon-name></italic> Vanker, Medina-Espinoza, Evangelista</td></tr><tr><td rowspan="1" colspan="1">UIRB-PE-26-75</td><td rowspan="1" colspan="1">1</td><td rowspan="1" colspan="1">male</td><td rowspan="1" colspan="1">adult</td><td rowspan="1" colspan="1">2024-7-15</td><td rowspan="1" colspan="1"/><td rowspan="1" colspan="1">Hand collected</td><td rowspan="1" colspan="1">Emmy F. Medina E., Jared Martin, Johanna Schwartz, Dominic Evangelista</td><td rowspan="1" colspan="1">Peru</td><td rowspan="1" colspan="1">Madre de Dios</td><td rowspan="1" colspan="1">Finca Las Piedras Research Station</td><td rowspan="1" colspan="1"/><td rowspan="1" colspan="1">Anaconda and Tapir trail, night hike</td><td rowspan="1" colspan="1">
                    <named-content xmlns:xlink="http://www.w3.org/1999/xlink" content-type="dwc:verbatimCoordinates" xlink:type="simple">-12.2273, -69.1075</named-content>
                  </td><td rowspan="1" colspan="1"/><td rowspan="1" colspan="1"><italic><tp:taxon-name><tp:taxon-name-part taxon-name-part-type="genus" reg="Lanxoblatta">Lanxoblatta</tp:taxon-name-part> <tp:taxon-name-part taxon-name-part-type="species" reg="patriciae">patriciae</tp:taxon-name-part></tp:taxon-name></italic> Vanker, Medina-Espinoza, Evangelista</td></tr><tr><td rowspan="1" colspan="1">UIRB-PE-26-76</td><td rowspan="1" colspan="1">1</td><td rowspan="1" colspan="1">male</td><td rowspan="1" colspan="1">adult</td><td rowspan="1" colspan="1">2024-7-15</td><td rowspan="1" colspan="1">wood</td><td rowspan="1" colspan="1">Hand collected</td><td rowspan="1" colspan="1">Emmy F. Medina E., Jared Martin, Johanna Schwartz, Dominic Evangelista</td><td rowspan="1" colspan="1">Peru</td><td rowspan="1" colspan="1">Madre de Dios</td><td rowspan="1" colspan="1">Finca Las Piedras Research Station</td><td rowspan="1" colspan="1"/><td rowspan="1" colspan="1">Anaconda and Tapir trail, night hike</td><td rowspan="1" colspan="1">
                    <named-content xmlns:xlink="http://www.w3.org/1999/xlink" content-type="dwc:verbatimCoordinates" xlink:type="simple">-12.2273, -69.1075</named-content>
                  </td><td rowspan="1" colspan="1"/><td rowspan="1" colspan="1"><italic><tp:taxon-name><tp:taxon-name-part taxon-name-part-type="genus" reg="Lanxoblatta">Lanxoblatta</tp:taxon-name-part> <tp:taxon-name-part taxon-name-part-type="species" reg="patriciae">patriciae</tp:taxon-name-part></tp:taxon-name></italic> Vanker, Medina-Espinoza, Evangelista</td></tr><tr><td rowspan="1" colspan="1">UIRB-PE-26-77</td><td rowspan="1" colspan="1">1</td><td rowspan="1" colspan="1"/><td rowspan="1" colspan="1">juvenile</td><td rowspan="1" colspan="1">2024-7-15</td><td rowspan="1" colspan="1">wood</td><td rowspan="1" colspan="1">Hand collected</td><td rowspan="1" colspan="1">Emmy F. Medina E., Jared Martin, Johanna Schwartz, Dominic Evangelista</td><td rowspan="1" colspan="1">Peru</td><td rowspan="1" colspan="1">Madre de Dios</td><td rowspan="1" colspan="1">Finca Las Piedras Research Station</td><td rowspan="1" colspan="1"/><td rowspan="1" colspan="1">Anaconda and Tapir trail, night hike</td><td rowspan="1" colspan="1">
                    <named-content xmlns:xlink="http://www.w3.org/1999/xlink" content-type="dwc:verbatimCoordinates" xlink:type="simple">-12.2273, -69.1075</named-content>
                  </td><td rowspan="1" colspan="1"/><td rowspan="1" colspan="1"><italic><tp:taxon-name><tp:taxon-name-part taxon-name-part-type="genus" reg="Lanxoblatta">Lanxoblatta</tp:taxon-name-part> <tp:taxon-name-part taxon-name-part-type="species" reg="patriciae">patriciae</tp:taxon-name-part></tp:taxon-name></italic> Vanker, Medina-Espinoza, Evangelista</td></tr><tr><td rowspan="1" colspan="1">UIRB-PE-26-81</td><td rowspan="1" colspan="1">1</td><td rowspan="1" colspan="1"/><td rowspan="1" colspan="1">juvenile</td><td rowspan="1" colspan="1">2024-7-20</td><td rowspan="1" colspan="1">wood</td><td rowspan="1" colspan="1">Hand collected</td><td rowspan="1" colspan="1">Emmy F. Medina E., Jared Martin, Johanna Schwartz, Dominic Evangelista</td><td rowspan="1" colspan="1">Peru</td><td rowspan="1" colspan="1">Madre de Dios</td><td rowspan="1" colspan="1">Kawsay Biological Station</td><td rowspan="1" colspan="1"/><td rowspan="1" colspan="1">Within concession, near station, atnight</td><td rowspan="1" colspan="1">
                    <named-content xmlns:xlink="http://www.w3.org/1999/xlink" content-type="dwc:verbatimCoordinates" xlink:type="simple">-12.5282, -69.0141</named-content>
                  </td><td rowspan="1" colspan="1"/><td rowspan="1" colspan="1"><italic><tp:taxon-name><tp:taxon-name-part taxon-name-part-type="genus" reg="Lanxoblatta">Lanxoblatta</tp:taxon-name-part> <tp:taxon-name-part taxon-name-part-type="species" reg="patriciae">patriciae</tp:taxon-name-part></tp:taxon-name></italic> Vanker, Medina-Espinoza, Evangelista</td></tr><tr><td rowspan="1" colspan="1">UIRB-PE-26-82</td><td rowspan="1" colspan="1">1</td><td rowspan="1" colspan="1"/><td rowspan="1" colspan="1">juvenile</td><td rowspan="1" colspan="1">2024-7-20</td><td rowspan="1" colspan="1"/><td rowspan="1" colspan="1">Hand collected</td><td rowspan="1" colspan="1">Emmy F. Medina E., Jared Martin, Johanna Schwartz, Dominic Evangelista</td><td rowspan="1" colspan="1">Peru</td><td rowspan="1" colspan="1">Madre de Dios</td><td rowspan="1" colspan="1">Kawsay Biological Station</td><td rowspan="1" colspan="1"/><td rowspan="1" colspan="1">Within concession, near station, atnight</td><td rowspan="1" colspan="1">
                    <named-content xmlns:xlink="http://www.w3.org/1999/xlink" content-type="dwc:verbatimCoordinates" xlink:type="simple">-12.5282, -69.0141</named-content>
                  </td><td rowspan="1" colspan="1"/><td rowspan="1" colspan="1"><italic><tp:taxon-name><tp:taxon-name-part taxon-name-part-type="genus" reg="Lanxoblatta">Lanxoblatta</tp:taxon-name-part> <tp:taxon-name-part taxon-name-part-type="species" reg="patriciae">patriciae</tp:taxon-name-part></tp:taxon-name></italic> Vanker, Medina-Espinoza, Evangelista</td></tr><tr><td rowspan="1" colspan="1">UIRB-PE-26-83</td><td rowspan="1" colspan="1">1</td><td rowspan="1" colspan="1"/><td rowspan="1" colspan="1">juvenile</td><td rowspan="1" colspan="1">2024-7-20</td><td rowspan="1" colspan="1"/><td rowspan="1" colspan="1">Hand collected</td><td rowspan="1" colspan="1">Emmy F. Medina E., Jared Martin, Johanna Schwartz, Dominic Evangelista</td><td rowspan="1" colspan="1">Peru</td><td rowspan="1" colspan="1">Madre de Dios</td><td rowspan="1" colspan="1">Kawsay Biological Station</td><td rowspan="1" colspan="1"/><td rowspan="1" colspan="1">Within concession, near station, atnight</td><td rowspan="1" colspan="1">
                    <named-content xmlns:xlink="http://www.w3.org/1999/xlink" content-type="dwc:verbatimCoordinates" xlink:type="simple">-12.5282, -69.0141</named-content>
                  </td><td rowspan="1" colspan="1"/><td rowspan="1" colspan="1"><italic><tp:taxon-name><tp:taxon-name-part taxon-name-part-type="genus" reg="Lanxoblatta">Lanxoblatta</tp:taxon-name-part> <tp:taxon-name-part taxon-name-part-type="species" reg="patriciae">patriciae</tp:taxon-name-part></tp:taxon-name></italic> Vanker, Medina-Espinoza, Evangelista</td></tr><tr><td rowspan="1" colspan="1">AUDE-PE-1-93</td><td rowspan="1" colspan="1">1</td><td rowspan="1" colspan="1"/><td rowspan="1" colspan="1">adult</td><td rowspan="1" colspan="1">2021-7-6</td><td rowspan="1" colspan="1">On wood</td><td rowspan="1" colspan="1">night. Hand collected</td><td rowspan="1" colspan="1">Evangelista-Huaman, Evangelista-Huaman, Medina Espinoza</td><td rowspan="1" colspan="1">Peru</td><td rowspan="1" colspan="1">Madre de Dios</td><td rowspan="1" colspan="1">Los Amigos Research Station</td><td rowspan="1" colspan="1"/><td rowspan="1" colspan="1">Trail 17 &amp; 2</td><td rowspan="1" colspan="1">
                    <named-content xmlns:xlink="http://www.w3.org/1999/xlink" content-type="dwc:verbatimCoordinates" xlink:type="simple">-12.559556, -70.107667</named-content>
                  </td><td rowspan="1" colspan="1"/><td rowspan="1" colspan="1">
                    <italic>
                      <tp:taxon-name>
                        <tp:taxon-name-part taxon-name-part-type="genus" reg="Blaberus">Blaberus</tp:taxon-name-part>
                      </tp:taxon-name>
                    </italic>
                  </td></tr><tr><td rowspan="1" colspan="1">AUDE-PE-1-94</td><td rowspan="1" colspan="1">1</td><td rowspan="1" colspan="1"/><td rowspan="1" colspan="1">juvenile</td><td rowspan="1" colspan="1">2021-6-29</td><td rowspan="1" colspan="1">On wood</td><td rowspan="1" colspan="1">night. Hand collected</td><td rowspan="1" colspan="1">Evangelista-Huaman, Evangelista-Huaman, Medina Espinoza</td><td rowspan="1" colspan="1">Peru</td><td rowspan="1" colspan="1">Madre de Dios</td><td rowspan="1" colspan="1">Ecoaventuras Amazonica</td><td rowspan="1" colspan="1"/><td rowspan="1" colspan="1"/><td rowspan="1" colspan="1">
                    <named-content xmlns:xlink="http://www.w3.org/1999/xlink" content-type="dwc:verbatimCoordinates" xlink:type="simple">-12.505556, -69.173889</named-content>
                  </td><td rowspan="1" colspan="1"/><td rowspan="1" colspan="1">
                    <italic>
                      <tp:taxon-name>
                        <tp:taxon-name-part taxon-name-part-type="genus" reg="Blaberus">Blaberus</tp:taxon-name-part>
                      </tp:taxon-name>
                    </italic>
                  </td></tr><tr><td rowspan="1" colspan="1">AUDE-PE-1-97</td><td rowspan="1" colspan="1">1</td><td rowspan="1" colspan="1"/><td rowspan="1" colspan="1">juvenile</td><td rowspan="1" colspan="1">2021-7-3</td><td rowspan="1" colspan="1"/><td rowspan="1" colspan="1">day. Hand collected</td><td rowspan="1" colspan="1">Evangelista-Huaman, Evangelista-Huaman, Medina Espinoza</td><td rowspan="1" colspan="1">Peru</td><td rowspan="1" colspan="1">Madre de Dios</td><td rowspan="1" colspan="1">Los Amigos Research Station</td><td rowspan="1" colspan="1"/><td rowspan="1" colspan="1">Plataforma trail</td><td rowspan="1" colspan="1">
                    <named-content xmlns:xlink="http://www.w3.org/1999/xlink" content-type="dwc:verbatimCoordinates" xlink:type="simple">-12.565481, -70.1027</named-content>
                  </td><td rowspan="1" colspan="1"/><td rowspan="1" colspan="1">
                    <italic>
                      <tp:taxon-name>
                        <tp:taxon-name-part taxon-name-part-type="genus" reg="Blaberus">Blaberus</tp:taxon-name-part>
                      </tp:taxon-name>
                    </italic>
                  </td></tr><tr><td rowspan="1" colspan="1">AUDE-PE-1-98</td><td rowspan="1" colspan="1">1</td><td rowspan="1" colspan="1"/><td rowspan="1" colspan="1">juvenile</td><td rowspan="1" colspan="1">2021-7-30</td><td rowspan="1" colspan="1"/><td rowspan="1" colspan="1">night. Hand collected</td><td rowspan="1" colspan="1">Evangelista-Huaman, Evangelista-Huaman, Medina Espinoza</td><td rowspan="1" colspan="1">Peru</td><td rowspan="1" colspan="1">Madre de Dios</td><td rowspan="1" colspan="1">Puerto Maldonado</td><td rowspan="1" colspan="1"/><td rowspan="1" colspan="1">“Camungo” trail</td><td rowspan="1" colspan="1">
                    <named-content xmlns:xlink="http://www.w3.org/1999/xlink" content-type="dwc:verbatimCoordinates" xlink:type="simple">-12.628833, -69.189694</named-content>
                  </td><td rowspan="1" colspan="1"/><td rowspan="1" colspan="1">
                    <italic>
                      <tp:taxon-name>
                        <tp:taxon-name-part taxon-name-part-type="genus" reg="Blaberus">Blaberus</tp:taxon-name-part>
                      </tp:taxon-name>
                    </italic>
                  </td></tr><tr><td rowspan="1" colspan="1">UIRB-PE-20-01</td><td rowspan="1" colspan="1">1</td><td rowspan="1" colspan="1"/><td rowspan="1" colspan="1">juvenile</td><td rowspan="1" colspan="1">2024-7-12</td><td rowspan="1" colspan="1"/><td rowspan="1" colspan="1">Hand collected</td><td rowspan="1" colspan="1">Emmy F. Medina E., Jared Martin, Johanna Schwartz, Dominic Evangelista</td><td rowspan="1" colspan="1">Peru</td><td rowspan="1" colspan="1">Madre de Dios</td><td rowspan="1" colspan="1">Finca Las Piedras Research Station</td><td rowspan="1" colspan="1"/><td rowspan="1" colspan="1">Trails in forest, near station at night</td><td rowspan="1" colspan="1">
                    <named-content xmlns:xlink="http://www.w3.org/1999/xlink" content-type="dwc:verbatimCoordinates" xlink:type="simple">-12.2285, -69.1143</named-content>
                  </td><td rowspan="1" colspan="1"/><td rowspan="1" colspan="1">
                    <italic>
                      <tp:taxon-name>
                        <tp:taxon-name-part taxon-name-part-type="genus" reg="Blaberus">Blaberus</tp:taxon-name-part>
                      </tp:taxon-name>
                    </italic>
                  </td></tr><tr><td rowspan="1" colspan="1">UIRB-PE-20-02</td><td rowspan="1" colspan="1">1</td><td rowspan="1" colspan="1"/><td rowspan="1" colspan="1">juvenile</td><td rowspan="1" colspan="1">2024-7-12</td><td rowspan="1" colspan="1"/><td rowspan="1" colspan="1">Hand collected</td><td rowspan="1" colspan="1">Emmy F. Medina E., Jared Martin, Johanna Schwartz, Dominic Evangelista</td><td rowspan="1" colspan="1">Peru</td><td rowspan="1" colspan="1">Madre de Dios</td><td rowspan="1" colspan="1">Finca Las Piedras Research Station</td><td rowspan="1" colspan="1"/><td rowspan="1" colspan="1">Trails in forest, near station at night</td><td rowspan="1" colspan="1">
                    <named-content xmlns:xlink="http://www.w3.org/1999/xlink" content-type="dwc:verbatimCoordinates" xlink:type="simple">-12.2285, -69.1143</named-content>
                  </td><td rowspan="1" colspan="1"/><td rowspan="1" colspan="1">
                    <italic>
                      <tp:taxon-name>
                        <tp:taxon-name-part taxon-name-part-type="genus" reg="Blaberus">Blaberus</tp:taxon-name-part>
                      </tp:taxon-name>
                    </italic>
                  </td></tr><tr><td rowspan="1" colspan="1">UIRB-PE-20-03</td><td rowspan="1" colspan="1">1</td><td rowspan="1" colspan="1"/><td rowspan="1" colspan="1">juvenile</td><td rowspan="1" colspan="1">2024-7-22</td><td rowspan="1" colspan="1"/><td rowspan="1" colspan="1">Hand collected</td><td rowspan="1" colspan="1">Emmy F. Medina E., Jared Martin, Johanna Schwartz, Dominic Evangelista</td><td rowspan="1" colspan="1">Peru</td><td rowspan="1" colspan="1">Madre de Dios</td><td rowspan="1" colspan="1">Kawsay Biological Station</td><td rowspan="1" colspan="1"/><td rowspan="1" colspan="1">Within concession forestatnight</td><td rowspan="1" colspan="1">
                    <named-content xmlns:xlink="http://www.w3.org/1999/xlink" content-type="dwc:verbatimCoordinates" xlink:type="simple">-12.537, -69.004</named-content>
                  </td><td rowspan="1" colspan="1"/><td rowspan="1" colspan="1">
                    <italic>
                      <tp:taxon-name>
                        <tp:taxon-name-part taxon-name-part-type="genus" reg="Blaberus">Blaberus</tp:taxon-name-part>
                      </tp:taxon-name>
                    </italic>
                  </td></tr><tr><td rowspan="1" colspan="1">UIRB-PE-20-04</td><td rowspan="1" colspan="1">1</td><td rowspan="1" colspan="1"/><td rowspan="1" colspan="1">juvenile</td><td rowspan="1" colspan="1">2024-7-22</td><td rowspan="1" colspan="1"/><td rowspan="1" colspan="1">Hand collected</td><td rowspan="1" colspan="1">Emmy F. Medina E., Jared Martin, Johanna Schwartz, Dominic Evangelista</td><td rowspan="1" colspan="1">Peru</td><td rowspan="1" colspan="1">Madre de Dios</td><td rowspan="1" colspan="1">Kawsay Biological Station</td><td rowspan="1" colspan="1"/><td rowspan="1" colspan="1">Within concession forestatnight</td><td rowspan="1" colspan="1">
                    <named-content xmlns:xlink="http://www.w3.org/1999/xlink" content-type="dwc:verbatimCoordinates" xlink:type="simple">-12.537, -69.004</named-content>
                  </td><td rowspan="1" colspan="1"/><td rowspan="1" colspan="1">
                    <italic>
                      <tp:taxon-name>
                        <tp:taxon-name-part taxon-name-part-type="genus" reg="Blaberus">Blaberus</tp:taxon-name-part>
                      </tp:taxon-name>
                    </italic>
                  </td></tr><tr><td rowspan="1" colspan="1">UIRB-PE-20-05</td><td rowspan="1" colspan="1">1</td><td rowspan="1" colspan="1"/><td rowspan="1" colspan="1">juvenile</td><td rowspan="1" colspan="1">2024-7-22</td><td rowspan="1" colspan="1"/><td rowspan="1" colspan="1">Hand collected</td><td rowspan="1" colspan="1">Emmy F. Medina E., Jared Martin, Johanna Schwartz, Dominic Evangelista</td><td rowspan="1" colspan="1">Peru</td><td rowspan="1" colspan="1">Madre de Dios</td><td rowspan="1" colspan="1">Kawsay Biological Station</td><td rowspan="1" colspan="1"/><td rowspan="1" colspan="1">Within concession forestatnight</td><td rowspan="1" colspan="1">
                    <named-content xmlns:xlink="http://www.w3.org/1999/xlink" content-type="dwc:verbatimCoordinates" xlink:type="simple">-12.537, -69.004</named-content>
                  </td><td rowspan="1" colspan="1"/><td rowspan="1" colspan="1">
                    <italic>
                      <tp:taxon-name>
                        <tp:taxon-name-part taxon-name-part-type="genus" reg="Blaberus">Blaberus</tp:taxon-name-part>
                      </tp:taxon-name>
                    </italic>
                  </td></tr><tr><td rowspan="1" colspan="1">UIRB-PE-20-06</td><td rowspan="1" colspan="1">1</td><td rowspan="1" colspan="1"/><td rowspan="1" colspan="1">juvenile</td><td rowspan="1" colspan="1">2024-7-22</td><td rowspan="1" colspan="1"/><td rowspan="1" colspan="1">Hand collected</td><td rowspan="1" colspan="1">Emmy F. Medina E., Jared Martin, Johanna Schwartz, Dominic Evangelista</td><td rowspan="1" colspan="1">Peru</td><td rowspan="1" colspan="1">Madre de Dios</td><td rowspan="1" colspan="1">Kawsay Biological Station</td><td rowspan="1" colspan="1"/><td rowspan="1" colspan="1">Within concession forestatnight</td><td rowspan="1" colspan="1">
                    <named-content xmlns:xlink="http://www.w3.org/1999/xlink" content-type="dwc:verbatimCoordinates" xlink:type="simple">-12.537, -69.004</named-content>
                  </td><td rowspan="1" colspan="1"/><td rowspan="1" colspan="1">
                    <italic>
                      <tp:taxon-name>
                        <tp:taxon-name-part taxon-name-part-type="genus" reg="Blaberus">Blaberus</tp:taxon-name-part>
                      </tp:taxon-name>
                    </italic>
                  </td></tr><tr><td rowspan="1" colspan="1">UIRB-PE-20-07</td><td rowspan="1" colspan="1">1</td><td rowspan="1" colspan="1"/><td rowspan="1" colspan="1">juvenile</td><td rowspan="1" colspan="1">2024-7-24</td><td rowspan="1" colspan="1"/><td rowspan="1" colspan="1">Hand collected</td><td rowspan="1" colspan="1">Emmy F. Medina E., Jared Martin, Johanna Schwartz, Dominic Evangelista</td><td rowspan="1" colspan="1">Peru</td><td rowspan="1" colspan="1">Madre de Dios</td><td rowspan="1" colspan="1">Kawsay Biological Station</td><td rowspan="1" colspan="1"/><td rowspan="1" colspan="1">Probably collected on trails D and X at night</td><td rowspan="1" colspan="1">
                    <named-content xmlns:xlink="http://www.w3.org/1999/xlink" content-type="dwc:verbatimCoordinates" xlink:type="simple">-12.5364, -69.0084</named-content>
                  </td><td rowspan="1" colspan="1"/><td rowspan="1" colspan="1">
                    <italic>
                      <tp:taxon-name>
                        <tp:taxon-name-part taxon-name-part-type="genus" reg="Blaberus">Blaberus</tp:taxon-name-part>
                      </tp:taxon-name>
                    </italic>
                  </td></tr><tr><td rowspan="1" colspan="1">UIRB-PE-20-08</td><td rowspan="1" colspan="1">1</td><td rowspan="1" colspan="1"/><td rowspan="1" colspan="1">juvenile</td><td rowspan="1" colspan="1">2024-7-20</td><td rowspan="1" colspan="1"/><td rowspan="1" colspan="1">Hand collected</td><td rowspan="1" colspan="1">Emmy F. Medina E., Jared Martin, Johanna Schwartz, Dominic Evangelista</td><td rowspan="1" colspan="1">Peru</td><td rowspan="1" colspan="1">Madre de Dios</td><td rowspan="1" colspan="1">Kawsay Biological Station</td><td rowspan="1" colspan="1"/><td rowspan="1" colspan="1">Within concession, near station, atnight</td><td rowspan="1" colspan="1">
                    <named-content xmlns:xlink="http://www.w3.org/1999/xlink" content-type="dwc:verbatimCoordinates" xlink:type="simple">-12.5282, -69.0141</named-content>
                  </td><td rowspan="1" colspan="1"/><td rowspan="1" colspan="1">
                    <italic>
                      <tp:taxon-name>
                        <tp:taxon-name-part taxon-name-part-type="genus" reg="Blaberus">Blaberus</tp:taxon-name-part>
                      </tp:taxon-name>
                    </italic>
                  </td></tr><tr><td rowspan="1" colspan="1">UIRB-PE-20-09</td><td rowspan="1" colspan="1">1</td><td rowspan="1" colspan="1"/><td rowspan="1" colspan="1">juvenile</td><td rowspan="1" colspan="1">2024-7-20</td><td rowspan="1" colspan="1"/><td rowspan="1" colspan="1">Hand collected</td><td rowspan="1" colspan="1">Emmy F. Medina E., Jared Martin, Johanna Schwartz, Dominic Evangelista</td><td rowspan="1" colspan="1">Peru</td><td rowspan="1" colspan="1">Madre de Dios</td><td rowspan="1" colspan="1">Kawsay Biological Station</td><td rowspan="1" colspan="1"/><td rowspan="1" colspan="1">Within concession, near station, atnight</td><td rowspan="1" colspan="1">
                    <named-content xmlns:xlink="http://www.w3.org/1999/xlink" content-type="dwc:verbatimCoordinates" xlink:type="simple">-12.5282, -69.0141</named-content>
                  </td><td rowspan="1" colspan="1"/><td rowspan="1" colspan="1">
                    <italic>
                      <tp:taxon-name>
                        <tp:taxon-name-part taxon-name-part-type="genus" reg="Blaberus">Blaberus</tp:taxon-name-part>
                      </tp:taxon-name>
                    </italic>
                  </td></tr><tr><td rowspan="1" colspan="1">UIRB-PE-20-10</td><td rowspan="1" colspan="1">1</td><td rowspan="1" colspan="1"/><td rowspan="1" colspan="1">juvenile</td><td rowspan="1" colspan="1">2024-7-16</td><td rowspan="1" colspan="1"/><td rowspan="1" colspan="1">Hand collected</td><td rowspan="1" colspan="1">Emmy F. Medina E., Jared Martin, Johanna Schwartz, Dominic Evangelista</td><td rowspan="1" colspan="1">Peru</td><td rowspan="1" colspan="1">Madre de Dios</td><td rowspan="1" colspan="1">Finca Las Piedras Research Station</td><td rowspan="1" colspan="1"/><td rowspan="1" colspan="1">Night hike (Lindero, Tapir, Unguruhaui, Castana trails)</td><td rowspan="1" colspan="1">
                    <named-content xmlns:xlink="http://www.w3.org/1999/xlink" content-type="dwc:verbatimCoordinates" xlink:type="simple">-12.2262, -69.1124</named-content>
                  </td><td rowspan="1" colspan="1"/><td rowspan="1" colspan="1">
                    <italic>
                      <tp:taxon-name>
                        <tp:taxon-name-part taxon-name-part-type="genus" reg="Blaberus">Blaberus</tp:taxon-name-part>
                      </tp:taxon-name>
                    </italic>
                  </td></tr><tr><td rowspan="1" colspan="1">UIRB-PE-20-12</td><td rowspan="1" colspan="1">1</td><td rowspan="1" colspan="1"/><td rowspan="1" colspan="1">juvenile</td><td rowspan="1" colspan="1">2024-7-19</td><td rowspan="1" colspan="1"/><td rowspan="1" colspan="1">Hand collected</td><td rowspan="1" colspan="1">Emmy F. Medina E., Jared Martin, Johanna Schwartz, Dominic Evangelista</td><td rowspan="1" colspan="1">Peru</td><td rowspan="1" colspan="1">Madre de Dios</td><td rowspan="1" colspan="1">Kawsay Biological Station</td><td rowspan="1" colspan="1"/><td rowspan="1" colspan="1">Within concession, near station, atnight</td><td rowspan="1" colspan="1">
                    <named-content xmlns:xlink="http://www.w3.org/1999/xlink" content-type="dwc:verbatimCoordinates" xlink:type="simple">-12.5282, -69.0141</named-content>
                  </td><td rowspan="1" colspan="1"/><td rowspan="1" colspan="1">
                    <italic>
                      <tp:taxon-name>
                        <tp:taxon-name-part taxon-name-part-type="genus" reg="Blaberus">Blaberus</tp:taxon-name-part>
                      </tp:taxon-name>
                    </italic>
                  </td></tr><tr><td rowspan="1" colspan="1">UIRB-PE-20-13</td><td rowspan="1" colspan="1">1</td><td rowspan="1" colspan="1"/><td rowspan="1" colspan="1">juvenile</td><td rowspan="1" colspan="1">2024-7-19</td><td rowspan="1" colspan="1"/><td rowspan="1" colspan="1">Hand collected</td><td rowspan="1" colspan="1">Emmy F. Medina E., Jared Martin, Johanna Schwartz, Dominic Evangelista</td><td rowspan="1" colspan="1">Peru</td><td rowspan="1" colspan="1">Madre de Dios</td><td rowspan="1" colspan="1">Kawsay Biological Station</td><td rowspan="1" colspan="1"/><td rowspan="1" colspan="1">Within concession, near station, atnight</td><td rowspan="1" colspan="1">
                    <named-content xmlns:xlink="http://www.w3.org/1999/xlink" content-type="dwc:verbatimCoordinates" xlink:type="simple">-12.5282, -69.0141</named-content>
                  </td><td rowspan="1" colspan="1"/><td rowspan="1" colspan="1">
                    <italic>
                      <tp:taxon-name>
                        <tp:taxon-name-part taxon-name-part-type="genus" reg="Blaberus">Blaberus</tp:taxon-name-part>
                      </tp:taxon-name>
                    </italic>
                  </td></tr><tr><td rowspan="1" colspan="1">UIRB-PE-20-14</td><td rowspan="1" colspan="1">1</td><td rowspan="1" colspan="1"/><td rowspan="1" colspan="1">juvenile</td><td rowspan="1" colspan="1">2024-7-19</td><td rowspan="1" colspan="1"/><td rowspan="1" colspan="1">Hand collected</td><td rowspan="1" colspan="1">Emmy F. Medina E., Jared Martin, Johanna Schwartz, Dominic Evangelista</td><td rowspan="1" colspan="1">Peru</td><td rowspan="1" colspan="1">Madre de Dios</td><td rowspan="1" colspan="1">Kawsay Biological Station</td><td rowspan="1" colspan="1"/><td rowspan="1" colspan="1">Within concession, near station, atnight</td><td rowspan="1" colspan="1">
                    <named-content xmlns:xlink="http://www.w3.org/1999/xlink" content-type="dwc:verbatimCoordinates" xlink:type="simple">-12.5282, -69.0141</named-content>
                  </td><td rowspan="1" colspan="1"/><td rowspan="1" colspan="1">
                    <italic>
                      <tp:taxon-name>
                        <tp:taxon-name-part taxon-name-part-type="genus" reg="Blaberus">Blaberus</tp:taxon-name-part>
                      </tp:taxon-name>
                    </italic>
                  </td></tr><tr><td rowspan="1" colspan="1">UIRB-PE-20-15</td><td rowspan="1" colspan="1">1</td><td rowspan="1" colspan="1"/><td rowspan="1" colspan="1">juvenile</td><td rowspan="1" colspan="1">2024-7-19</td><td rowspan="1" colspan="1"/><td rowspan="1" colspan="1">Hand collected</td><td rowspan="1" colspan="1">Emmy F. Medina E., Jared Martin, Johanna Schwartz, Dominic Evangelista</td><td rowspan="1" colspan="1">Peru</td><td rowspan="1" colspan="1">Madre de Dios</td><td rowspan="1" colspan="1">Kawsay Biological Station</td><td rowspan="1" colspan="1"/><td rowspan="1" colspan="1">Within concession, near station, atnight</td><td rowspan="1" colspan="1">
                    <named-content xmlns:xlink="http://www.w3.org/1999/xlink" content-type="dwc:verbatimCoordinates" xlink:type="simple">-12.5282, -69.0141</named-content>
                  </td><td rowspan="1" colspan="1"/><td rowspan="1" colspan="1">
                    <italic>
                      <tp:taxon-name>
                        <tp:taxon-name-part taxon-name-part-type="genus" reg="Blaberus">Blaberus</tp:taxon-name-part>
                      </tp:taxon-name>
                    </italic>
                  </td></tr><tr><td rowspan="1" colspan="1">UIRB-PE-20-16</td><td rowspan="1" colspan="1">1</td><td rowspan="1" colspan="1"/><td rowspan="1" colspan="1">juvenile</td><td rowspan="1" colspan="1">2024-7-19</td><td rowspan="1" colspan="1"/><td rowspan="1" colspan="1">Hand collected</td><td rowspan="1" colspan="1">Emmy F. Medina E., Jared Martin, Johanna Schwartz, Dominic Evangelista</td><td rowspan="1" colspan="1">Peru</td><td rowspan="1" colspan="1">Madre de Dios</td><td rowspan="1" colspan="1">Kawsay Biological Station</td><td rowspan="1" colspan="1"/><td rowspan="1" colspan="1">Within concession, near station, atnight</td><td rowspan="1" colspan="1">
                    <named-content xmlns:xlink="http://www.w3.org/1999/xlink" content-type="dwc:verbatimCoordinates" xlink:type="simple">-12.5282, -69.0141</named-content>
                  </td><td rowspan="1" colspan="1"/><td rowspan="1" colspan="1">
                    <italic>
                      <tp:taxon-name>
                        <tp:taxon-name-part taxon-name-part-type="genus" reg="Blaberus">Blaberus</tp:taxon-name-part>
                      </tp:taxon-name>
                    </italic>
                  </td></tr><tr><td rowspan="1" colspan="1">UIRB-PE-20-17</td><td rowspan="1" colspan="1">1</td><td rowspan="1" colspan="1"/><td rowspan="1" colspan="1">juvenile</td><td rowspan="1" colspan="1">2024-7-19</td><td rowspan="1" colspan="1"/><td rowspan="1" colspan="1">Hand collected</td><td rowspan="1" colspan="1">Emmy F. Medina E., Jared Martin, Johanna Schwartz, Dominic Evangelista</td><td rowspan="1" colspan="1">Peru</td><td rowspan="1" colspan="1">Madre de Dios</td><td rowspan="1" colspan="1">Kawsay Biological Station</td><td rowspan="1" colspan="1"/><td rowspan="1" colspan="1">Within concession, near station, atnight</td><td rowspan="1" colspan="1">
                    <named-content xmlns:xlink="http://www.w3.org/1999/xlink" content-type="dwc:verbatimCoordinates" xlink:type="simple">-12.5282, -69.0141</named-content>
                  </td><td rowspan="1" colspan="1"/><td rowspan="1" colspan="1">
                    <italic>
                      <tp:taxon-name>
                        <tp:taxon-name-part taxon-name-part-type="genus" reg="Blaberus">Blaberus</tp:taxon-name-part>
                      </tp:taxon-name>
                    </italic>
                  </td></tr><tr><td rowspan="1" colspan="1">UIRB-PE-20-18</td><td rowspan="1" colspan="1">1</td><td rowspan="1" colspan="1"/><td rowspan="1" colspan="1">juvenile</td><td rowspan="1" colspan="1">2024-7-19</td><td rowspan="1" colspan="1">In wood with <tp:taxon-name><tp:taxon-name-part taxon-name-part-type="family" reg="Passalidae">Passalidae</tp:taxon-name-part></tp:taxon-name></td><td rowspan="1" colspan="1">Hand collected</td><td rowspan="1" colspan="1">Emmy F. Medina E., Jared Martin, Johanna Schwartz, Dominic Evangelista</td><td rowspan="1" colspan="1">Peru</td><td rowspan="1" colspan="1">Madre de Dios</td><td rowspan="1" colspan="1">Kawsay Biological Station</td><td rowspan="1" colspan="1"/><td rowspan="1" colspan="1">Within concession, near station, atnight</td><td rowspan="1" colspan="1">
                    <named-content xmlns:xlink="http://www.w3.org/1999/xlink" content-type="dwc:verbatimCoordinates" xlink:type="simple">-12.5282, -69.0141</named-content>
                  </td><td rowspan="1" colspan="1"/><td rowspan="1" colspan="1">
                    <italic>
                      <tp:taxon-name>
                        <tp:taxon-name-part taxon-name-part-type="genus" reg="Blaberus">Blaberus</tp:taxon-name-part>
                      </tp:taxon-name>
                    </italic>
                  </td></tr><tr><td rowspan="1" colspan="1">UIRB-PE-20-21</td><td rowspan="1" colspan="1">1</td><td rowspan="1" colspan="1"/><td rowspan="1" colspan="1">juvenile</td><td rowspan="1" colspan="1">2024-7-19</td><td rowspan="1" colspan="1">In wood with <tp:taxon-name><tp:taxon-name-part taxon-name-part-type="family" reg="Passalidae">Passalidae</tp:taxon-name-part></tp:taxon-name></td><td rowspan="1" colspan="1">Hand collected</td><td rowspan="1" colspan="1">Emmy F. Medina E., Jared Martin, Johanna Schwartz, Dominic Evangelista</td><td rowspan="1" colspan="1">Peru</td><td rowspan="1" colspan="1">Madre de Dios</td><td rowspan="1" colspan="1">Kawsay Biological Station</td><td rowspan="1" colspan="1"/><td rowspan="1" colspan="1">Within concession, near station, atnight</td><td rowspan="1" colspan="1">
                    <named-content xmlns:xlink="http://www.w3.org/1999/xlink" content-type="dwc:verbatimCoordinates" xlink:type="simple">-12.5282, -69.0141</named-content>
                  </td><td rowspan="1" colspan="1"/><td rowspan="1" colspan="1">
                    <italic>
                      <tp:taxon-name>
                        <tp:taxon-name-part taxon-name-part-type="genus" reg="Blaberus">Blaberus</tp:taxon-name-part>
                      </tp:taxon-name>
                    </italic>
                  </td></tr><tr><td rowspan="1" colspan="1">UIRB-PE-20-22</td><td rowspan="1" colspan="1">1</td><td rowspan="1" colspan="1"/><td rowspan="1" colspan="1">juvenile</td><td rowspan="1" colspan="1">2024-7-19</td><td rowspan="1" colspan="1"/><td rowspan="1" colspan="1">Hand collected</td><td rowspan="1" colspan="1">Emmy F. Medina E., Jared Martin, Johanna Schwartz, Dominic Evangelista</td><td rowspan="1" colspan="1">Peru</td><td rowspan="1" colspan="1">Madre de Dios</td><td rowspan="1" colspan="1">Kawsay Biological Station</td><td rowspan="1" colspan="1"/><td rowspan="1" colspan="1">Within concession, near station, atnight</td><td rowspan="1" colspan="1">
                    <named-content xmlns:xlink="http://www.w3.org/1999/xlink" content-type="dwc:verbatimCoordinates" xlink:type="simple">-12.5282, -69.0141</named-content>
                  </td><td rowspan="1" colspan="1"/><td rowspan="1" colspan="1">
                    <italic>
                      <tp:taxon-name>
                        <tp:taxon-name-part taxon-name-part-type="genus" reg="Blaberus">Blaberus</tp:taxon-name-part>
                      </tp:taxon-name>
                    </italic>
                  </td></tr><tr><td rowspan="1" colspan="1">UIRB-PE-20-23</td><td rowspan="1" colspan="1">1</td><td rowspan="1" colspan="1"/><td rowspan="1" colspan="1">juvenile</td><td rowspan="1" colspan="1">2024-7-19</td><td rowspan="1" colspan="1"/><td rowspan="1" colspan="1">Hand collected</td><td rowspan="1" colspan="1">Emmy F. Medina E., Jared Martin, Johanna Schwartz, Dominic Evangelista</td><td rowspan="1" colspan="1">Peru</td><td rowspan="1" colspan="1">Madre de Dios</td><td rowspan="1" colspan="1">Kawsay Biological Station</td><td rowspan="1" colspan="1"/><td rowspan="1" colspan="1">Within concession, near station, atnight</td><td rowspan="1" colspan="1">
                    <named-content xmlns:xlink="http://www.w3.org/1999/xlink" content-type="dwc:verbatimCoordinates" xlink:type="simple">-12.5282, -69.0141</named-content>
                  </td><td rowspan="1" colspan="1"/><td rowspan="1" colspan="1">
                    <italic>
                      <tp:taxon-name>
                        <tp:taxon-name-part taxon-name-part-type="genus" reg="Blaberus">Blaberus</tp:taxon-name-part>
                      </tp:taxon-name>
                    </italic>
                  </td></tr><tr><td rowspan="1" colspan="1">UIRB-PE-20-24</td><td rowspan="1" colspan="1">1</td><td rowspan="1" colspan="1"/><td rowspan="1" colspan="1">juvenile</td><td rowspan="1" colspan="1">2024-7-19</td><td rowspan="1" colspan="1"/><td rowspan="1" colspan="1">Hand collected</td><td rowspan="1" colspan="1">Emmy F. Medina E., Jared Martin, Johanna Schwartz, Dominic Evangelista</td><td rowspan="1" colspan="1">Peru</td><td rowspan="1" colspan="1">Madre de Dios</td><td rowspan="1" colspan="1">Kawsay Biological Station</td><td rowspan="1" colspan="1"/><td rowspan="1" colspan="1">Within concession, near station, atnight</td><td rowspan="1" colspan="1">
                    <named-content xmlns:xlink="http://www.w3.org/1999/xlink" content-type="dwc:verbatimCoordinates" xlink:type="simple">-12.5282, -69.0141</named-content>
                  </td><td rowspan="1" colspan="1"/><td rowspan="1" colspan="1">
                    <italic>
                      <tp:taxon-name>
                        <tp:taxon-name-part taxon-name-part-type="genus" reg="Blaberus">Blaberus</tp:taxon-name-part>
                      </tp:taxon-name>
                    </italic>
                  </td></tr><tr><td rowspan="1" colspan="1">UIRB-PE-20-25</td><td rowspan="1" colspan="1">1</td><td rowspan="1" colspan="1"/><td rowspan="1" colspan="1">juvenile</td><td rowspan="1" colspan="1">2024-7-19</td><td rowspan="1" colspan="1"/><td rowspan="1" colspan="1">Hand collected</td><td rowspan="1" colspan="1">Emmy F. Medina E., Jared Martin, Johanna Schwartz, Dominic Evangelista</td><td rowspan="1" colspan="1">Peru</td><td rowspan="1" colspan="1">Madre de Dios</td><td rowspan="1" colspan="1">Kawsay Biological Station</td><td rowspan="1" colspan="1"/><td rowspan="1" colspan="1">Within concession, near station, atnight</td><td rowspan="1" colspan="1">
                    <named-content xmlns:xlink="http://www.w3.org/1999/xlink" content-type="dwc:verbatimCoordinates" xlink:type="simple">-12.5282, -69.0141</named-content>
                  </td><td rowspan="1" colspan="1"/><td rowspan="1" colspan="1">
                    <italic>
                      <tp:taxon-name>
                        <tp:taxon-name-part taxon-name-part-type="genus" reg="Blaberus">Blaberus</tp:taxon-name-part>
                      </tp:taxon-name>
                    </italic>
                  </td></tr><tr><td rowspan="1" colspan="1">UIRB-PE-20-26</td><td rowspan="1" colspan="1">1</td><td rowspan="1" colspan="1"/><td rowspan="1" colspan="1">juvenile</td><td rowspan="1" colspan="1">2024-7-19</td><td rowspan="1" colspan="1"/><td rowspan="1" colspan="1">Hand collected</td><td rowspan="1" colspan="1">Emmy F. Medina E., Jared Martin, Johanna Schwartz, Dominic Evangelista</td><td rowspan="1" colspan="1">Peru</td><td rowspan="1" colspan="1">Madre de Dios</td><td rowspan="1" colspan="1">Kawsay Biological Station</td><td rowspan="1" colspan="1"/><td rowspan="1" colspan="1">Within concession, near station, atnight</td><td rowspan="1" colspan="1">
                    <named-content xmlns:xlink="http://www.w3.org/1999/xlink" content-type="dwc:verbatimCoordinates" xlink:type="simple">-12.5282, -69.0141</named-content>
                  </td><td rowspan="1" colspan="1"/><td rowspan="1" colspan="1">
                    <italic>
                      <tp:taxon-name>
                        <tp:taxon-name-part taxon-name-part-type="genus" reg="Blaberus">Blaberus</tp:taxon-name-part>
                      </tp:taxon-name>
                    </italic>
                  </td></tr><tr><td rowspan="1" colspan="1">UIRB-PE-20-27</td><td rowspan="1" colspan="1">1</td><td rowspan="1" colspan="1"/><td rowspan="1" colspan="1">juvenile</td><td rowspan="1" colspan="1">2024-7-24</td><td rowspan="1" colspan="1"/><td rowspan="1" colspan="1">Hand collected</td><td rowspan="1" colspan="1">Emmy F. Medina E., Jared Martin, Johanna Schwartz, Dominic Evangelista</td><td rowspan="1" colspan="1">Peru</td><td rowspan="1" colspan="1">Madre de Dios</td><td rowspan="1" colspan="1">Kawsay Biological Station</td><td rowspan="1" colspan="1"/><td rowspan="1" colspan="1">Probably collected on trails D and X at night</td><td rowspan="1" colspan="1">
                    <named-content xmlns:xlink="http://www.w3.org/1999/xlink" content-type="dwc:verbatimCoordinates" xlink:type="simple">-12.5364, -69.0084</named-content>
                  </td><td rowspan="1" colspan="1"/><td rowspan="1" colspan="1">
                    <italic>
                      <tp:taxon-name>
                        <tp:taxon-name-part taxon-name-part-type="genus" reg="Blaberus">Blaberus</tp:taxon-name-part>
                      </tp:taxon-name>
                    </italic>
                  </td></tr><tr><td rowspan="1" colspan="1">UIRB-PE-20-28</td><td rowspan="1" colspan="1">1</td><td rowspan="1" colspan="1"/><td rowspan="1" colspan="1">juvenile</td><td rowspan="1" colspan="1">2024-7-23</td><td rowspan="1" colspan="1"/><td rowspan="1" colspan="1">Hand collected</td><td rowspan="1" colspan="1">Emmy F. Medina E., Jared Martin, Johanna Schwartz, Dominic Evangelista</td><td rowspan="1" colspan="1">Peru</td><td rowspan="1" colspan="1">Madre de Dios</td><td rowspan="1" colspan="1">Kawsay Biological Station</td><td rowspan="1" colspan="1"/><td rowspan="1" colspan="1">Trail E at night</td><td rowspan="1" colspan="1">
                    <named-content xmlns:xlink="http://www.w3.org/1999/xlink" content-type="dwc:verbatimCoordinates" xlink:type="simple">-12.536, -69.008</named-content>
                  </td><td rowspan="1" colspan="1"/><td rowspan="1" colspan="1">
                    <italic>
                      <tp:taxon-name>
                        <tp:taxon-name-part taxon-name-part-type="genus" reg="Blaberus">Blaberus</tp:taxon-name-part>
                      </tp:taxon-name>
                    </italic>
                  </td></tr><tr><td rowspan="1" colspan="1">UIRB-PE-20-29</td><td rowspan="1" colspan="1">1</td><td rowspan="1" colspan="1"/><td rowspan="1" colspan="1">juvenile</td><td rowspan="1" colspan="1">2024-7-23</td><td rowspan="1" colspan="1"/><td rowspan="1" colspan="1">Hand collected</td><td rowspan="1" colspan="1">Emmy F. Medina E., Jared Martin, Johanna Schwartz, Dominic Evangelista</td><td rowspan="1" colspan="1">Peru</td><td rowspan="1" colspan="1">Madre de Dios</td><td rowspan="1" colspan="1">Kawsay Biological Station</td><td rowspan="1" colspan="1"/><td rowspan="1" colspan="1">Trail E at night</td><td rowspan="1" colspan="1">
                    <named-content xmlns:xlink="http://www.w3.org/1999/xlink" content-type="dwc:verbatimCoordinates" xlink:type="simple">-12.536, -69.008</named-content>
                  </td><td rowspan="1" colspan="1"/><td rowspan="1" colspan="1">
                    <italic>
                      <tp:taxon-name>
                        <tp:taxon-name-part taxon-name-part-type="genus" reg="Blaberus">Blaberus</tp:taxon-name-part>
                      </tp:taxon-name>
                    </italic>
                  </td></tr><tr><td rowspan="1" colspan="1">UIRB-PE-20-30</td><td rowspan="1" colspan="1">1</td><td rowspan="1" colspan="1"/><td rowspan="1" colspan="1">juvenile</td><td rowspan="1" colspan="1">2024-7-23</td><td rowspan="1" colspan="1"/><td rowspan="1" colspan="1">Hand collected</td><td rowspan="1" colspan="1">Emmy F. Medina E., Jared Martin, Johanna Schwartz, Dominic Evangelista</td><td rowspan="1" colspan="1">Peru</td><td rowspan="1" colspan="1">Madre de Dios</td><td rowspan="1" colspan="1">Kawsay Biological Station</td><td rowspan="1" colspan="1"/><td rowspan="1" colspan="1">Trail E at night</td><td rowspan="1" colspan="1">
                    <named-content xmlns:xlink="http://www.w3.org/1999/xlink" content-type="dwc:verbatimCoordinates" xlink:type="simple">-12.536, -69.008</named-content>
                  </td><td rowspan="1" colspan="1"/><td rowspan="1" colspan="1">
                    <italic>
                      <tp:taxon-name>
                        <tp:taxon-name-part taxon-name-part-type="genus" reg="Blaberus">Blaberus</tp:taxon-name-part>
                      </tp:taxon-name>
                    </italic>
                  </td></tr><tr><td rowspan="1" colspan="1">UIRB-PE-20-31</td><td rowspan="1" colspan="1">1</td><td rowspan="1" colspan="1"/><td rowspan="1" colspan="1">juvenile</td><td rowspan="1" colspan="1">2024-7-23</td><td rowspan="1" colspan="1"/><td rowspan="1" colspan="1">Hand collected</td><td rowspan="1" colspan="1">Emmy F. Medina E., Jared Martin, Johanna Schwartz, Dominic Evangelista</td><td rowspan="1" colspan="1">Peru</td><td rowspan="1" colspan="1">Madre de Dios</td><td rowspan="1" colspan="1">Kawsay Biological Station</td><td rowspan="1" colspan="1"/><td rowspan="1" colspan="1">Trail E at night</td><td rowspan="1" colspan="1">
                    <named-content xmlns:xlink="http://www.w3.org/1999/xlink" content-type="dwc:verbatimCoordinates" xlink:type="simple">-12.536, -69.008</named-content>
                  </td><td rowspan="1" colspan="1"/><td rowspan="1" colspan="1">
                    <italic>
                      <tp:taxon-name>
                        <tp:taxon-name-part taxon-name-part-type="genus" reg="Blaberus">Blaberus</tp:taxon-name-part>
                      </tp:taxon-name>
                    </italic>
                  </td></tr><tr><td rowspan="1" colspan="1">UIRB-PE-20-32</td><td rowspan="1" colspan="1">1</td><td rowspan="1" colspan="1"/><td rowspan="1" colspan="1">juvenile</td><td rowspan="1" colspan="1">2024-7-13</td><td rowspan="1" colspan="1"/><td rowspan="1" colspan="1">Hand collected</td><td rowspan="1" colspan="1">Emmy F. Medina E., Jared Martin, Johanna Schwartz, Dominic Evangelista</td><td rowspan="1" colspan="1">Peru</td><td rowspan="1" colspan="1">Madre de Dios</td><td rowspan="1" colspan="1">Finca Las Piedras Research Station</td><td rowspan="1" colspan="1"/><td rowspan="1" colspan="1">Trails in forest, near station at night</td><td rowspan="1" colspan="1">
                    <named-content xmlns:xlink="http://www.w3.org/1999/xlink" content-type="dwc:verbatimCoordinates" xlink:type="simple">-12.2285, -69.1143</named-content>
                  </td><td rowspan="1" colspan="1"/><td rowspan="1" colspan="1">
                    <italic>
                      <tp:taxon-name>
                        <tp:taxon-name-part taxon-name-part-type="genus" reg="Blaberus">Blaberus</tp:taxon-name-part>
                      </tp:taxon-name>
                    </italic>
                  </td></tr><tr><td rowspan="1" colspan="1">UIRB-PE-20-34</td><td rowspan="1" colspan="1">1</td><td rowspan="1" colspan="1"/><td rowspan="1" colspan="1">juvenile</td><td rowspan="1" colspan="1">2024-7-18</td><td rowspan="1" colspan="1"/><td rowspan="1" colspan="1">Hand collected</td><td rowspan="1" colspan="1">Emmy F. Medina E., Jared Martin, Johanna Schwartz, Dominic Evangelista</td><td rowspan="1" colspan="1">Peru</td><td rowspan="1" colspan="1">Madre de Dios</td><td rowspan="1" colspan="1">Kawsay Biological Station</td><td rowspan="1" colspan="1"/><td rowspan="1" colspan="1">Within concession, near station, atnight</td><td rowspan="1" colspan="1">
                    <named-content xmlns:xlink="http://www.w3.org/1999/xlink" content-type="dwc:verbatimCoordinates" xlink:type="simple">-12.5282, -69.0141</named-content>
                  </td><td rowspan="1" colspan="1"/><td rowspan="1" colspan="1">
                    <italic>
                      <tp:taxon-name>
                        <tp:taxon-name-part taxon-name-part-type="genus" reg="Blaberus">Blaberus</tp:taxon-name-part>
                      </tp:taxon-name>
                    </italic>
                  </td></tr><tr><td rowspan="1" colspan="1">UIRB-PE-20-36</td><td rowspan="1" colspan="1">1</td><td rowspan="1" colspan="1"/><td rowspan="1" colspan="1">juvenile</td><td rowspan="1" colspan="1">2024-7-18</td><td rowspan="1" colspan="1"/><td rowspan="1" colspan="1">Hand collected</td><td rowspan="1" colspan="1">Emmy F. Medina E., Jared Martin, Johanna Schwartz, Dominic Evangelista</td><td rowspan="1" colspan="1">Peru</td><td rowspan="1" colspan="1">Madre de Dios</td><td rowspan="1" colspan="1">Kawsay Biological Station</td><td rowspan="1" colspan="1"/><td rowspan="1" colspan="1">Within concession, near station, atnight</td><td rowspan="1" colspan="1">
                    <named-content xmlns:xlink="http://www.w3.org/1999/xlink" content-type="dwc:verbatimCoordinates" xlink:type="simple">-12.5282, -69.0141</named-content>
                  </td><td rowspan="1" colspan="1"/><td rowspan="1" colspan="1">
                    <italic>
                      <tp:taxon-name>
                        <tp:taxon-name-part taxon-name-part-type="genus" reg="Blaberus">Blaberus</tp:taxon-name-part>
                      </tp:taxon-name>
                    </italic>
                  </td></tr><tr><td rowspan="1" colspan="1">UIRB-PE-20-46</td><td rowspan="1" colspan="1">1</td><td rowspan="1" colspan="1"/><td rowspan="1" colspan="1">adult</td><td rowspan="1" colspan="1">2024-7-19</td><td rowspan="1" colspan="1"/><td rowspan="1" colspan="1">Hand collected</td><td rowspan="1" colspan="1">Emmy F. Medina E., Jared Martin, Johanna Schwartz, Dominic Evangelista</td><td rowspan="1" colspan="1">Peru</td><td rowspan="1" colspan="1">Madre de Dios</td><td rowspan="1" colspan="1">Kawsay Biological Station</td><td rowspan="1" colspan="1"/><td rowspan="1" colspan="1">At camp</td><td rowspan="1" colspan="1">
                    <named-content xmlns:xlink="http://www.w3.org/1999/xlink" content-type="dwc:verbatimCoordinates" xlink:type="simple">-12.5282, -69.0141</named-content>
                  </td><td rowspan="1" colspan="1"/><td rowspan="1" colspan="1">
                    <italic>
                      <tp:taxon-name>
                        <tp:taxon-name-part taxon-name-part-type="genus" reg="Blaberus">Blaberus</tp:taxon-name-part>
                      </tp:taxon-name>
                    </italic>
                  </td></tr><tr><td rowspan="1" colspan="1">UIRB-PE-20-47</td><td rowspan="1" colspan="1">1</td><td rowspan="1" colspan="1"/><td rowspan="1" colspan="1">adult</td><td rowspan="1" colspan="1">2024-7-25</td><td rowspan="1" colspan="1"/><td rowspan="1" colspan="1">Hand collected</td><td rowspan="1" colspan="1">Emmy F. Medina E., Jared Martin, Johanna Schwartz, Dominic Evangelista</td><td rowspan="1" colspan="1">Peru</td><td rowspan="1" colspan="1">Madre de Dios</td><td rowspan="1" colspan="1">Kawsay Biological Station</td><td rowspan="1" colspan="1"/><td rowspan="1" colspan="1">Lindero trail or near station in concession</td><td rowspan="1" colspan="1">
                    <named-content xmlns:xlink="http://www.w3.org/1999/xlink" content-type="dwc:verbatimCoordinates" xlink:type="simple">-12.537, -69.004</named-content>
                  </td><td rowspan="1" colspan="1"/><td rowspan="1" colspan="1">
                    <italic>
                      <tp:taxon-name>
                        <tp:taxon-name-part taxon-name-part-type="genus" reg="Blaberus">Blaberus</tp:taxon-name-part>
                      </tp:taxon-name>
                    </italic>
                  </td></tr><tr><td rowspan="1" colspan="1">UIRB-PE-20-48</td><td rowspan="1" colspan="1">1</td><td rowspan="1" colspan="1"/><td rowspan="1" colspan="1">adult</td><td rowspan="1" colspan="1">2024-7-25</td><td rowspan="1" colspan="1"/><td rowspan="1" colspan="1">Hand collected</td><td rowspan="1" colspan="1">Emmy F. Medina E., Jared Martin, Johanna Schwartz, Dominic Evangelista</td><td rowspan="1" colspan="1">Peru</td><td rowspan="1" colspan="1">Madre de Dios</td><td rowspan="1" colspan="1">Kawsay Biological Station</td><td rowspan="1" colspan="1"/><td rowspan="1" colspan="1">Lindero trail or near station in concession</td><td rowspan="1" colspan="1">
                    <named-content xmlns:xlink="http://www.w3.org/1999/xlink" content-type="dwc:verbatimCoordinates" xlink:type="simple">-12.537, -69.004</named-content>
                  </td><td rowspan="1" colspan="1"/><td rowspan="1" colspan="1">
                    <italic>
                      <tp:taxon-name>
                        <tp:taxon-name-part taxon-name-part-type="genus" reg="Blaberus">Blaberus</tp:taxon-name-part>
                      </tp:taxon-name>
                    </italic>
                  </td></tr><tr><td rowspan="1" colspan="1">UIRB-PE-20-69</td><td rowspan="1" colspan="1">1</td><td rowspan="1" colspan="1"/><td rowspan="1" colspan="1">juvenile</td><td rowspan="1" colspan="1">2024-7-18</td><td rowspan="1" colspan="1"/><td rowspan="1" colspan="1">Hand collected</td><td rowspan="1" colspan="1">Emmy F. Medina E., Jared Martin, Johanna Schwartz, Dominic Evangelista</td><td rowspan="1" colspan="1">Peru</td><td rowspan="1" colspan="1">Madre de Dios</td><td rowspan="1" colspan="1">Kawsay Biological Station</td><td rowspan="1" colspan="1"/><td rowspan="1" colspan="1">Within concession, near station, atnight</td><td rowspan="1" colspan="1">
                    <named-content xmlns:xlink="http://www.w3.org/1999/xlink" content-type="dwc:verbatimCoordinates" xlink:type="simple">-12.5282, -69.0141</named-content>
                  </td><td rowspan="1" colspan="1"/><td rowspan="1" colspan="1">
                    <tp:taxon-name>
                      <tp:taxon-name-part taxon-name-part-type="tribe" reg="Hormeticini">Hormeticini</tp:taxon-name-part>
                    </tp:taxon-name>
                  </td></tr><tr><td rowspan="1" colspan="1">UIRB-PE-21-04</td><td rowspan="1" colspan="1">1</td><td rowspan="1" colspan="1"/><td rowspan="1" colspan="1">juvenile</td><td rowspan="1" colspan="1">2024-7-22</td><td rowspan="1" colspan="1"/><td rowspan="1" colspan="1">Hand collected</td><td rowspan="1" colspan="1">Emmy F. Medina E., Jared Martin, Johanna Schwartz, Dominic Evangelista</td><td rowspan="1" colspan="1">Peru</td><td rowspan="1" colspan="1">Madre de Dios</td><td rowspan="1" colspan="1">Kawsay Biological Station</td><td rowspan="1" colspan="1"/><td rowspan="1" colspan="1">Within concession forestatnight</td><td rowspan="1" colspan="1">
                    <named-content xmlns:xlink="http://www.w3.org/1999/xlink" content-type="dwc:verbatimCoordinates" xlink:type="simple">-12.537, -69.004</named-content>
                  </td><td rowspan="1" colspan="1"/><td rowspan="1" colspan="1">
                    <tp:taxon-name>
                      <tp:taxon-name-part taxon-name-part-type="tribe" reg="Hormeticini">Hormeticini</tp:taxon-name-part>
                    </tp:taxon-name>
                  </td></tr><tr><td rowspan="1" colspan="1">UIRB-PE-21-20</td><td rowspan="1" colspan="1">1</td><td rowspan="1" colspan="1"/><td rowspan="1" colspan="1">juvenile</td><td rowspan="1" colspan="1">2024-7</td><td rowspan="1" colspan="1"/><td rowspan="1" colspan="1"/><td rowspan="1" colspan="1">Emmy F. Medina E., Jared Martin, Johanna Schwartz, Dominic Evangelista</td><td rowspan="1" colspan="1">Peru</td><td rowspan="1" colspan="1">Madre de Dios</td><td rowspan="1" colspan="1">Madre de Dios</td><td rowspan="1" colspan="1"/><td rowspan="1" colspan="1">Unk. Locality</td><td rowspan="1" colspan="1"/><td rowspan="1" colspan="1"/><td rowspan="1" colspan="1">
                    <tp:taxon-name>
                      <tp:taxon-name-part taxon-name-part-type="tribe" reg="Hormeticini">Hormeticini</tp:taxon-name-part>
                    </tp:taxon-name>
                  </td></tr><tr><td rowspan="1" colspan="1">UIRB-PE-29-40</td><td rowspan="1" colspan="1">1</td><td rowspan="1" colspan="1"/><td rowspan="1" colspan="1">juvenile</td><td rowspan="1" colspan="1">2024-7-23</td><td rowspan="1" colspan="1"/><td rowspan="1" colspan="1">Hand collected</td><td rowspan="1" colspan="1">Emmy F. Medina E., Jared Martin, Johanna Schwartz, Dominic Evangelista</td><td rowspan="1" colspan="1">Peru</td><td rowspan="1" colspan="1">Madre de Dios</td><td rowspan="1" colspan="1">Kawsay Biological Station</td><td rowspan="1" colspan="1"/><td rowspan="1" colspan="1">Trail E at night</td><td rowspan="1" colspan="1">
                    <named-content xmlns:xlink="http://www.w3.org/1999/xlink" content-type="dwc:verbatimCoordinates" xlink:type="simple">-12.536, -69.008</named-content>
                  </td><td rowspan="1" colspan="1"/><td rowspan="1" colspan="1">
                    <tp:taxon-name>
                      <tp:taxon-name-part taxon-name-part-type="tribe" reg="Hormeticini">Hormeticini</tp:taxon-name-part>
                    </tp:taxon-name>
                  </td></tr><tr><td rowspan="1" colspan="1">UIRB-PE-30-76</td><td rowspan="1" colspan="1">1</td><td rowspan="1" colspan="1">male</td><td rowspan="1" colspan="1">adult</td><td rowspan="1" colspan="1">2024-7-20 to 23</td><td rowspan="1" colspan="1"/><td rowspan="1" colspan="1"/><td rowspan="1" colspan="1">Emmy F. Medina E., Jared Martin, Johanna Schwartz, Dominic Evangelista</td><td rowspan="1" colspan="1">Peru</td><td rowspan="1" colspan="1">Madre de Dios</td><td rowspan="1" colspan="1">Kawsay Biological Station</td><td rowspan="1" colspan="1"/><td rowspan="1" colspan="1"/><td rowspan="1" colspan="1">
                    <named-content xmlns:xlink="http://www.w3.org/1999/xlink" content-type="dwc:verbatimCoordinates" xlink:type="simple">-12.5282, -69.0141</named-content>
                  </td><td rowspan="1" colspan="1"/><td rowspan="1" colspan="1"><italic><tp:taxon-name><tp:taxon-name-part taxon-name-part-type="genus" reg="Phoetalia">Phoetalia</tp:taxon-name-part> <tp:taxon-name-part taxon-name-part-type="species" reg="pallida">pallida</tp:taxon-name-part></tp:taxon-name></italic> (Brunner von Wattenwyl, 1865)</td></tr><tr><td rowspan="1" colspan="1">UIRB-PE-30-77</td><td rowspan="1" colspan="1">1</td><td rowspan="1" colspan="1">female</td><td rowspan="1" colspan="1">adult</td><td rowspan="1" colspan="1">2024-7-17 to 20</td><td rowspan="1" colspan="1"/><td rowspan="1" colspan="1"/><td rowspan="1" colspan="1">Emmy F. Medina E., Jared Martin, Johanna Schwartz, Dominic Evangelista</td><td rowspan="1" colspan="1">Peru</td><td rowspan="1" colspan="1">Madre de Dios</td><td rowspan="1" colspan="1">Kawsay Biological Station</td><td rowspan="1" colspan="1"/><td rowspan="1" colspan="1">Collected in or near camp</td><td rowspan="1" colspan="1">
                    <named-content xmlns:xlink="http://www.w3.org/1999/xlink" content-type="dwc:verbatimCoordinates" xlink:type="simple">-12.5282, -69.0141</named-content>
                  </td><td rowspan="1" colspan="1"/><td rowspan="1" colspan="1"><italic><tp:taxon-name><tp:taxon-name-part taxon-name-part-type="genus" reg="Phoetalia">Phoetalia</tp:taxon-name-part> <tp:taxon-name-part taxon-name-part-type="species" reg="amigo">amigo</tp:taxon-name-part></tp:taxon-name></italic> Vanker, Medina-Espinoza, Evangelista</td></tr><tr><td rowspan="1" colspan="1">AUDE-PE-1-95</td><td rowspan="1" colspan="1">1</td><td rowspan="1" colspan="1">male</td><td rowspan="1" colspan="1">adult</td><td rowspan="1" colspan="1">2021-7-5 to 8</td><td rowspan="1" colspan="1"/><td rowspan="1" colspan="1">night.</td><td rowspan="1" colspan="1">Evangelista-Huaman, Evangelista-Huaman, Medina Espinoza</td><td rowspan="1" colspan="1">Peru</td><td rowspan="1" colspan="1">Madre de Dios</td><td rowspan="1" colspan="1">Los Amigos Research Station</td><td rowspan="1" colspan="1"/><td rowspan="1" colspan="1">in/ around buildings</td><td rowspan="1" colspan="1">
                    <named-content xmlns:xlink="http://www.w3.org/1999/xlink" content-type="dwc:verbatimCoordinates" xlink:type="simple">-12.569139, -70.100361</named-content>
                  </td><td rowspan="1" colspan="1">holotype of <italic><tp:taxon-name><tp:taxon-name-part taxon-name-part-type="genus" reg="Phoetalia">Phoetalia</tp:taxon-name-part> <tp:taxon-name-part taxon-name-part-type="species" reg="amigo">amigo</tp:taxon-name-part></tp:taxon-name></italic></td><td rowspan="1" colspan="1"><italic><tp:taxon-name><tp:taxon-name-part taxon-name-part-type="genus" reg="Phoetalia">Phoetalia</tp:taxon-name-part> <tp:taxon-name-part taxon-name-part-type="species" reg="amigo">amigo</tp:taxon-name-part></tp:taxon-name></italic> Vanker, Medina-Espinoza, Evangelista</td></tr><tr><td rowspan="1" colspan="1">AUDE-PE-1-70</td><td rowspan="1" colspan="1">1</td><td rowspan="1" colspan="1">male</td><td rowspan="1" colspan="1">adult</td><td rowspan="1" colspan="1">2021-7-3</td><td rowspan="1" colspan="1"/><td rowspan="1" colspan="1">day. Hand collected</td><td rowspan="1" colspan="1">Evangelista-Huaman, Evangelista-Huaman, Medina Espinoza</td><td rowspan="1" colspan="1">Peru</td><td rowspan="1" colspan="1">Madre de Dios</td><td rowspan="1" colspan="1">Los Amigos Research Station</td><td rowspan="1" colspan="1"/><td rowspan="1" colspan="1">Plataforma trail</td><td rowspan="1" colspan="1">
                    <named-content xmlns:xlink="http://www.w3.org/1999/xlink" content-type="dwc:verbatimCoordinates" xlink:type="simple">-12.565481, -70.1027</named-content>
                  </td><td rowspan="1" colspan="1"/><td rowspan="1" colspan="1"><italic><tp:taxon-name><tp:taxon-name-part taxon-name-part-type="genus" reg="Hyporhicnoda">Hyporhicnoda</tp:taxon-name-part> <tp:taxon-name-part taxon-name-part-type="species" reg="humilior">humilior</tp:taxon-name-part></tp:taxon-name></italic> Hebard, 1933</td></tr><tr><td rowspan="1" colspan="1">AUDE-PE-1-91</td><td rowspan="1" colspan="1">1</td><td rowspan="1" colspan="1"/><td rowspan="1" colspan="1">juvenile</td><td rowspan="1" colspan="1">2021-7-3 to 4</td><td rowspan="1" colspan="1"/><td rowspan="1" colspan="1">pitfall traps (bailed with beer)</td><td rowspan="1" colspan="1">Evangelista-Huaman, Evangelista-Huaman, Medina Espinoza</td><td rowspan="1" colspan="1">Peru</td><td rowspan="1" colspan="1">Madre de Dios</td><td rowspan="1" colspan="1">Los Amigos Research Station</td><td rowspan="1" colspan="1"/><td rowspan="1" colspan="1">Perro trail</td><td rowspan="1" colspan="1">
                    <named-content xmlns:xlink="http://www.w3.org/1999/xlink" content-type="dwc:verbatimCoordinates" xlink:type="simple">-12.563028, -70.103556</named-content>
                  </td><td rowspan="1" colspan="1"/><td rowspan="1" colspan="1"><italic><tp:taxon-name><tp:taxon-name-part taxon-name-part-type="genus" reg="Hyporhicnoda">Hyporhicnoda</tp:taxon-name-part> <tp:taxon-name-part taxon-name-part-type="species" reg="humilior">humilior</tp:taxon-name-part></tp:taxon-name></italic> Hebard, 1934</td></tr><tr><td rowspan="1" colspan="1">AUDE-PE-1-92</td><td rowspan="1" colspan="1">1</td><td rowspan="1" colspan="1"/><td rowspan="1" colspan="1">juvenile</td><td rowspan="1" colspan="1">2021-7-3</td><td rowspan="1" colspan="1"/><td rowspan="1" colspan="1">night. Hand collected</td><td rowspan="1" colspan="1">Evangelista-Huaman, Evangelista-Huaman, Medina Espinoza</td><td rowspan="1" colspan="1">Peru</td><td rowspan="1" colspan="1">Madre de Dios</td><td rowspan="1" colspan="1">Los Amigos Research Station</td><td rowspan="1" colspan="1"/><td rowspan="1" colspan="1">Plataforma trail</td><td rowspan="1" colspan="1">
                    <named-content xmlns:xlink="http://www.w3.org/1999/xlink" content-type="dwc:verbatimCoordinates" xlink:type="simple">-12.565481, -70.1027</named-content>
                  </td><td rowspan="1" colspan="1"/><td rowspan="1" colspan="1"><italic><tp:taxon-name><tp:taxon-name-part taxon-name-part-type="genus" reg="Hyporhicnoda">Hyporhicnoda</tp:taxon-name-part> <tp:taxon-name-part taxon-name-part-type="species" reg="humilior">humilior</tp:taxon-name-part></tp:taxon-name></italic> Hebard, 1935</td></tr><tr><td rowspan="1" colspan="1">AUDE-PE-2-92</td><td rowspan="1" colspan="1">1</td><td rowspan="1" colspan="1">male</td><td rowspan="1" colspan="1">adult</td><td rowspan="1" colspan="1">2021-7-6</td><td rowspan="1" colspan="1"/><td rowspan="1" colspan="1">LED white light trap at night in field</td><td rowspan="1" colspan="1">Evangelista-Huaman, Evangelista-Huaman, Medina Espinoza</td><td rowspan="1" colspan="1">Peru</td><td rowspan="1" colspan="1">Madre de Dios</td><td rowspan="1" colspan="1">Los Amigos Research Station</td><td rowspan="1" colspan="1"/><td rowspan="1" colspan="1"/><td rowspan="1" colspan="1">
                    <named-content xmlns:xlink="http://www.w3.org/1999/xlink" content-type="dwc:verbatimCoordinates" xlink:type="simple">-12.569139, -70.100361</named-content>
                  </td><td rowspan="1" colspan="1"/><td rowspan="1" colspan="1"><italic><tp:taxon-name><tp:taxon-name-part taxon-name-part-type="genus" reg="Achroblatta">Achroblatta</tp:taxon-name-part> <tp:taxon-name-part taxon-name-part-type="species" reg="luteola">luteola</tp:taxon-name-part></tp:taxon-name></italic> (Blanchard, 1843)</td></tr><tr><td rowspan="1" colspan="1">AUDE-PE-2-97</td><td rowspan="1" colspan="1">1</td><td rowspan="1" colspan="1">male</td><td rowspan="1" colspan="1">adult</td><td rowspan="1" colspan="1">2021-7-6</td><td rowspan="1" colspan="1"/><td rowspan="1" colspan="1"/><td rowspan="1" colspan="1">Evangelista-Huaman, Evangelista-Huaman, Medina Espinoza</td><td rowspan="1" colspan="1">Peru</td><td rowspan="1" colspan="1">Madre de Dios</td><td rowspan="1" colspan="1">Los Amigos Research Station</td><td rowspan="1" colspan="1"/><td rowspan="1" colspan="1">in/ around buildings</td><td rowspan="1" colspan="1">
                    <named-content xmlns:xlink="http://www.w3.org/1999/xlink" content-type="dwc:verbatimCoordinates" xlink:type="simple">-12.569139, -70.100361</named-content>
                  </td><td rowspan="1" colspan="1"/><td rowspan="1" colspan="1"><italic><tp:taxon-name><tp:taxon-name-part taxon-name-part-type="genus" reg="Achroblatta">Achroblatta</tp:taxon-name-part> <tp:taxon-name-part taxon-name-part-type="species" reg="luteola">luteola</tp:taxon-name-part></tp:taxon-name></italic> (Blanchard, 1843)</td></tr><tr><td rowspan="1" colspan="1">AUDE-PE-2-99</td><td rowspan="1" colspan="1">1</td><td rowspan="1" colspan="1">male</td><td rowspan="1" colspan="1">adult</td><td rowspan="1" colspan="1">2021-7-6</td><td rowspan="1" colspan="1"/><td rowspan="1" colspan="1">LED white light trap at night in field</td><td rowspan="1" colspan="1">Evangelista-Huaman, Evangelista-Huaman, Medina Espinoza</td><td rowspan="1" colspan="1">Peru</td><td rowspan="1" colspan="1">Madre de Dios</td><td rowspan="1" colspan="1">Los Amigos Research Station</td><td rowspan="1" colspan="1"/><td rowspan="1" colspan="1"/><td rowspan="1" colspan="1">
                    <named-content xmlns:xlink="http://www.w3.org/1999/xlink" content-type="dwc:verbatimCoordinates" xlink:type="simple">-12.569139, -70.100361</named-content>
                  </td><td rowspan="1" colspan="1"/><td rowspan="1" colspan="1"><italic><tp:taxon-name><tp:taxon-name-part taxon-name-part-type="genus" reg="Achroblatta">Achroblatta</tp:taxon-name-part> <tp:taxon-name-part taxon-name-part-type="species" reg="luteola">luteola</tp:taxon-name-part></tp:taxon-name></italic> (Blanchard, 1843)</td></tr><tr><td rowspan="1" colspan="1">AUDE-PE-3-60</td><td rowspan="1" colspan="1">1</td><td rowspan="1" colspan="1">male</td><td rowspan="1" colspan="1">adult</td><td rowspan="1" colspan="1">2021-7-6</td><td rowspan="1" colspan="1"/><td rowspan="1" colspan="1">LED white light trap at night in field</td><td rowspan="1" colspan="1">Evangelista-Huaman, Evangelista-Huaman, Medina Espinoza</td><td rowspan="1" colspan="1">Peru</td><td rowspan="1" colspan="1">Madre de Dios</td><td rowspan="1" colspan="1">Los Amigos Research Station</td><td rowspan="1" colspan="1"/><td rowspan="1" colspan="1">in/ around buildings</td><td rowspan="1" colspan="1">
                    <named-content xmlns:xlink="http://www.w3.org/1999/xlink" content-type="dwc:verbatimCoordinates" xlink:type="simple">-12.569139, -70.100361</named-content>
                  </td><td rowspan="1" colspan="1"/><td rowspan="1" colspan="1">
                    <italic>
                      <tp:taxon-name>
                        <tp:taxon-name-part taxon-name-part-type="genus" reg="Panchlora">Panchlora</tp:taxon-name-part>
                      </tp:taxon-name>
                    </italic>
                  </td></tr><tr><td rowspan="1" colspan="1">AUDE-PE-3-62</td><td rowspan="1" colspan="1">1</td><td rowspan="1" colspan="1">male</td><td rowspan="1" colspan="1">adult</td><td rowspan="1" colspan="1">2021-7-6</td><td rowspan="1" colspan="1"/><td rowspan="1" colspan="1">LED white light trap at night in field</td><td rowspan="1" colspan="1">Evangelista-Huaman, Evangelista-Huaman, Medina Espinoza</td><td rowspan="1" colspan="1">Peru</td><td rowspan="1" colspan="1">Madre de Dios</td><td rowspan="1" colspan="1">Los Amigos Research Station</td><td rowspan="1" colspan="1"/><td rowspan="1" colspan="1">in/ around buildings</td><td rowspan="1" colspan="1">
                    <named-content xmlns:xlink="http://www.w3.org/1999/xlink" content-type="dwc:verbatimCoordinates" xlink:type="simple">-12.569139, -70.100361</named-content>
                  </td><td rowspan="1" colspan="1"/><td rowspan="1" colspan="1">
                    <italic>
                      <tp:taxon-name>
                        <tp:taxon-name-part taxon-name-part-type="genus" reg="Panchlora">Panchlora</tp:taxon-name-part>
                      </tp:taxon-name>
                    </italic>
                  </td></tr><tr><td rowspan="1" colspan="1">AUDE-PE-3-66</td><td rowspan="1" colspan="1">1</td><td rowspan="1" colspan="1">male</td><td rowspan="1" colspan="1">adult</td><td rowspan="1" colspan="1">2021-7-5</td><td rowspan="1" colspan="1"/><td rowspan="1" colspan="1">LED white light trap at night in field</td><td rowspan="1" colspan="1">Evangelista-Huaman, Evangelista-Huaman, Medina Espinoza</td><td rowspan="1" colspan="1">Peru</td><td rowspan="1" colspan="1">Madre de Dios</td><td rowspan="1" colspan="1">Los Amigos Research Station</td><td rowspan="1" colspan="1"/><td rowspan="1" colspan="1">in/ around buildings</td><td rowspan="1" colspan="1">
                    <named-content xmlns:xlink="http://www.w3.org/1999/xlink" content-type="dwc:verbatimCoordinates" xlink:type="simple">-12.569139, -70.100361</named-content>
                  </td><td rowspan="1" colspan="1"/><td rowspan="1" colspan="1">
                    <italic>
                      <tp:taxon-name>
                        <tp:taxon-name-part taxon-name-part-type="genus" reg="Panchlora">Panchlora</tp:taxon-name-part>
                      </tp:taxon-name>
                    </italic>
                  </td></tr><tr><td rowspan="1" colspan="1">AUDE-PE-3-67</td><td rowspan="1" colspan="1">1</td><td rowspan="1" colspan="1">male</td><td rowspan="1" colspan="1">adult</td><td rowspan="1" colspan="1">2021-7-6</td><td rowspan="1" colspan="1"/><td rowspan="1" colspan="1">LED white light trap at night in field</td><td rowspan="1" colspan="1">Evangelista-Huaman, Evangelista-Huaman, Medina Espinoza</td><td rowspan="1" colspan="1">Peru</td><td rowspan="1" colspan="1">Madre de Dios</td><td rowspan="1" colspan="1">Los Amigos Research Station</td><td rowspan="1" colspan="1"/><td rowspan="1" colspan="1">in/ around buildings</td><td rowspan="1" colspan="1">
                    <named-content xmlns:xlink="http://www.w3.org/1999/xlink" content-type="dwc:verbatimCoordinates" xlink:type="simple">-12.569139, -70.100361</named-content>
                  </td><td rowspan="1" colspan="1"/><td rowspan="1" colspan="1">
                    <italic>
                      <tp:taxon-name>
                        <tp:taxon-name-part taxon-name-part-type="genus" reg="Panchlora">Panchlora</tp:taxon-name-part>
                      </tp:taxon-name>
                    </italic>
                  </td></tr><tr><td rowspan="1" colspan="1">AUDE-PE-3-71</td><td rowspan="1" colspan="1">1</td><td rowspan="1" colspan="1">male</td><td rowspan="1" colspan="1">adult</td><td rowspan="1" colspan="1">2021-7-6</td><td rowspan="1" colspan="1"/><td rowspan="1" colspan="1">LED white light trap at night in field</td><td rowspan="1" colspan="1">Evangelista-Huaman, Evangelista-Huaman, Medina Espinoza</td><td rowspan="1" colspan="1">Peru</td><td rowspan="1" colspan="1">Madre de Dios</td><td rowspan="1" colspan="1">Los Amigos Research Station</td><td rowspan="1" colspan="1"/><td rowspan="1" colspan="1">in/ around buildings</td><td rowspan="1" colspan="1">
                    <named-content xmlns:xlink="http://www.w3.org/1999/xlink" content-type="dwc:verbatimCoordinates" xlink:type="simple">-12.569139, -70.100361</named-content>
                  </td><td rowspan="1" colspan="1"/><td rowspan="1" colspan="1">
                    <italic>
                      <tp:taxon-name>
                        <tp:taxon-name-part taxon-name-part-type="genus" reg="Panchlora">Panchlora</tp:taxon-name-part>
                      </tp:taxon-name>
                    </italic>
                  </td></tr><tr><td rowspan="1" colspan="1">AUDE-PE-3-73</td><td rowspan="1" colspan="1">1</td><td rowspan="1" colspan="1">male</td><td rowspan="1" colspan="1">adult</td><td rowspan="1" colspan="1">2021-7-6</td><td rowspan="1" colspan="1"/><td rowspan="1" colspan="1">LED white light trap at night in field</td><td rowspan="1" colspan="1">Evangelista-Huaman, Evangelista-Huaman, Medina Espinoza</td><td rowspan="1" colspan="1">Peru</td><td rowspan="1" colspan="1">Madre de Dios</td><td rowspan="1" colspan="1">Los Amigos Research Station</td><td rowspan="1" colspan="1"/><td rowspan="1" colspan="1">in/ around buildings</td><td rowspan="1" colspan="1">
                    <named-content xmlns:xlink="http://www.w3.org/1999/xlink" content-type="dwc:verbatimCoordinates" xlink:type="simple">-12.569139, -70.100361</named-content>
                  </td><td rowspan="1" colspan="1"/><td rowspan="1" colspan="1">
                    <italic>
                      <tp:taxon-name>
                        <tp:taxon-name-part taxon-name-part-type="genus" reg="Panchlora">Panchlora</tp:taxon-name-part>
                      </tp:taxon-name>
                    </italic>
                  </td></tr><tr><td rowspan="1" colspan="1">AUDE-PE-3-82</td><td rowspan="1" colspan="1">1</td><td rowspan="1" colspan="1">male</td><td rowspan="1" colspan="1">adult</td><td rowspan="1" colspan="1">2021-7-6</td><td rowspan="1" colspan="1"/><td rowspan="1" colspan="1">LED white light trap at night in field</td><td rowspan="1" colspan="1">Evangelista-Huaman, Evangelista-Huaman, Medina Espinoza</td><td rowspan="1" colspan="1">Peru</td><td rowspan="1" colspan="1">Madre de Dios</td><td rowspan="1" colspan="1">Los Amigos Research Station</td><td rowspan="1" colspan="1"/><td rowspan="1" colspan="1">in/ around buildings</td><td rowspan="1" colspan="1">
                    <named-content xmlns:xlink="http://www.w3.org/1999/xlink" content-type="dwc:verbatimCoordinates" xlink:type="simple">-12.569139, -70.100361</named-content>
                  </td><td rowspan="1" colspan="1"/><td rowspan="1" colspan="1">
                    <italic>
                      <tp:taxon-name>
                        <tp:taxon-name-part taxon-name-part-type="genus" reg="Panchlora">Panchlora</tp:taxon-name-part>
                      </tp:taxon-name>
                    </italic>
                  </td></tr><tr><td rowspan="1" colspan="1">AUDE-PE-3-83</td><td rowspan="1" colspan="1">1</td><td rowspan="1" colspan="1">male</td><td rowspan="1" colspan="1">adult</td><td rowspan="1" colspan="1">2021-7-5</td><td rowspan="1" colspan="1"/><td rowspan="1" colspan="1">LED white light trap at night in field</td><td rowspan="1" colspan="1">Evangelista-Huaman, Evangelista-Huaman, Medina Espinoza</td><td rowspan="1" colspan="1">Peru</td><td rowspan="1" colspan="1">Madre de Dios</td><td rowspan="1" colspan="1">Los Amigos Research Station</td><td rowspan="1" colspan="1"/><td rowspan="1" colspan="1">in/ around buildings</td><td rowspan="1" colspan="1">
                    <named-content xmlns:xlink="http://www.w3.org/1999/xlink" content-type="dwc:verbatimCoordinates" xlink:type="simple">-12.569139, -70.100361</named-content>
                  </td><td rowspan="1" colspan="1"/><td rowspan="1" colspan="1">
                    <italic>
                      <tp:taxon-name>
                        <tp:taxon-name-part taxon-name-part-type="genus" reg="Panchlora">Panchlora</tp:taxon-name-part>
                      </tp:taxon-name>
                    </italic>
                  </td></tr><tr><td rowspan="1" colspan="1">AUDE-PE-3-84</td><td rowspan="1" colspan="1">1</td><td rowspan="1" colspan="1">male</td><td rowspan="1" colspan="1">adult</td><td rowspan="1" colspan="1">2021-7-6</td><td rowspan="1" colspan="1"/><td rowspan="1" colspan="1">LED white light trap at night in field</td><td rowspan="1" colspan="1">Evangelista-Huaman, Evangelista-Huaman, Medina Espinoza</td><td rowspan="1" colspan="1">Peru</td><td rowspan="1" colspan="1">Madre de Dios</td><td rowspan="1" colspan="1">Los Amigos Research Station</td><td rowspan="1" colspan="1"/><td rowspan="1" colspan="1">in/ around buildings</td><td rowspan="1" colspan="1">
                    <named-content xmlns:xlink="http://www.w3.org/1999/xlink" content-type="dwc:verbatimCoordinates" xlink:type="simple">-12.569139, -70.100361</named-content>
                  </td><td rowspan="1" colspan="1"/><td rowspan="1" colspan="1">
                    <italic>
                      <tp:taxon-name>
                        <tp:taxon-name-part taxon-name-part-type="genus" reg="Panchlora">Panchlora</tp:taxon-name-part>
                      </tp:taxon-name>
                    </italic>
                  </td></tr><tr><td rowspan="1" colspan="1">AUDE-PE-3-85</td><td rowspan="1" colspan="1">1</td><td rowspan="1" colspan="1">male</td><td rowspan="1" colspan="1">adult</td><td rowspan="1" colspan="1">2021-7-6</td><td rowspan="1" colspan="1"/><td rowspan="1" colspan="1">LED white light trap at night in field</td><td rowspan="1" colspan="1">Evangelista-Huaman, Evangelista-Huaman, Medina Espinoza</td><td rowspan="1" colspan="1">Peru</td><td rowspan="1" colspan="1">Madre de Dios</td><td rowspan="1" colspan="1">Los Amigos Research Station</td><td rowspan="1" colspan="1"/><td rowspan="1" colspan="1">in/ around buildings</td><td rowspan="1" colspan="1">
                    <named-content xmlns:xlink="http://www.w3.org/1999/xlink" content-type="dwc:verbatimCoordinates" xlink:type="simple">-12.569139, -70.100361</named-content>
                  </td><td rowspan="1" colspan="1"/><td rowspan="1" colspan="1">
                    <italic>
                      <tp:taxon-name>
                        <tp:taxon-name-part taxon-name-part-type="genus" reg="Panchlora">Panchlora</tp:taxon-name-part>
                      </tp:taxon-name>
                    </italic>
                  </td></tr><tr><td rowspan="1" colspan="1">AUDE-PE-3-88</td><td rowspan="1" colspan="1">1</td><td rowspan="1" colspan="1">male</td><td rowspan="1" colspan="1">adult</td><td rowspan="1" colspan="1">2021-7-6</td><td rowspan="1" colspan="1"/><td rowspan="1" colspan="1">LED white light trap at night in field</td><td rowspan="1" colspan="1">Evangelista-Huaman, Evangelista-Huaman, Medina Espinoza</td><td rowspan="1" colspan="1">Peru</td><td rowspan="1" colspan="1">Madre de Dios</td><td rowspan="1" colspan="1">Los Amigos Research Station</td><td rowspan="1" colspan="1"/><td rowspan="1" colspan="1">in/ around buildings</td><td rowspan="1" colspan="1">
                    <named-content xmlns:xlink="http://www.w3.org/1999/xlink" content-type="dwc:verbatimCoordinates" xlink:type="simple">-12.569139, -70.100361</named-content>
                  </td><td rowspan="1" colspan="1"/><td rowspan="1" colspan="1">
                    <italic>
                      <tp:taxon-name>
                        <tp:taxon-name-part taxon-name-part-type="genus" reg="Panchlora">Panchlora</tp:taxon-name-part>
                      </tp:taxon-name>
                    </italic>
                  </td></tr><tr><td rowspan="1" colspan="1">AUDE-PE-3-93</td><td rowspan="1" colspan="1">1</td><td rowspan="1" colspan="1">male</td><td rowspan="1" colspan="1">adult</td><td rowspan="1" colspan="1">2021-7-5</td><td rowspan="1" colspan="1"/><td rowspan="1" colspan="1">LED white light trap at night in field</td><td rowspan="1" colspan="1">Evangelista-Huaman, Evangelista-Huaman, Medina Espinoza</td><td rowspan="1" colspan="1">Peru</td><td rowspan="1" colspan="1">Madre de Dios</td><td rowspan="1" colspan="1">Los Amigos Research Station</td><td rowspan="1" colspan="1"/><td rowspan="1" colspan="1">in/ around buildings</td><td rowspan="1" colspan="1">
                    <named-content xmlns:xlink="http://www.w3.org/1999/xlink" content-type="dwc:verbatimCoordinates" xlink:type="simple">-12.569139, -70.100361</named-content>
                  </td><td rowspan="1" colspan="1"/><td rowspan="1" colspan="1">
                    <italic>
                      <tp:taxon-name>
                        <tp:taxon-name-part taxon-name-part-type="genus" reg="Panchlora">Panchlora</tp:taxon-name-part>
                      </tp:taxon-name>
                    </italic>
                  </td></tr><tr><td rowspan="1" colspan="1">AUDE-PE-3-95</td><td rowspan="1" colspan="1">1</td><td rowspan="1" colspan="1">male</td><td rowspan="1" colspan="1">adult</td><td rowspan="1" colspan="1">2021-7-6</td><td rowspan="1" colspan="1"/><td rowspan="1" colspan="1">LED white light trap at night in field</td><td rowspan="1" colspan="1">Evangelista-Huaman, Evangelista-Huaman, Medina Espinoza</td><td rowspan="1" colspan="1">Peru</td><td rowspan="1" colspan="1">Madre de Dios</td><td rowspan="1" colspan="1">Los Amigos Research Station</td><td rowspan="1" colspan="1"/><td rowspan="1" colspan="1">in/ around buildings</td><td rowspan="1" colspan="1">
                    <named-content xmlns:xlink="http://www.w3.org/1999/xlink" content-type="dwc:verbatimCoordinates" xlink:type="simple">-12.569139, -70.100361</named-content>
                  </td><td rowspan="1" colspan="1"/><td rowspan="1" colspan="1">
                    <italic>
                      <tp:taxon-name>
                        <tp:taxon-name-part taxon-name-part-type="genus" reg="Panchlora">Panchlora</tp:taxon-name-part>
                      </tp:taxon-name>
                    </italic>
                  </td></tr><tr><td rowspan="1" colspan="1">AUDE-PE-4-58</td><td rowspan="1" colspan="1">1</td><td rowspan="1" colspan="1">female</td><td rowspan="1" colspan="1">adult</td><td rowspan="1" colspan="1">2021-7-1</td><td rowspan="1" colspan="1"/><td rowspan="1" colspan="1">night. Hand collected</td><td rowspan="1" colspan="1">Evangelista-Huaman, Evangelista-Huaman, Medina Espinoza</td><td rowspan="1" colspan="1">Peru</td><td rowspan="1" colspan="1">Madre de Dios</td><td rowspan="1" colspan="1">Puerto Maldonado</td><td rowspan="1" colspan="1"/><td rowspan="1" colspan="1">“Camungo” trail</td><td rowspan="1" colspan="1">
                    <named-content xmlns:xlink="http://www.w3.org/1999/xlink" content-type="dwc:verbatimCoordinates" xlink:type="simple">-12.628833, -69.189694</named-content>
                  </td><td rowspan="1" colspan="1"/><td rowspan="1" colspan="1">
                    <italic>
                      <tp:taxon-name>
                        <tp:taxon-name-part taxon-name-part-type="genus" reg="Panchlora">Panchlora</tp:taxon-name-part>
                      </tp:taxon-name>
                    </italic>
                  </td></tr><tr><td rowspan="1" colspan="1">AUDE-PE-4-59</td><td rowspan="1" colspan="1">1</td><td rowspan="1" colspan="1">male</td><td rowspan="1" colspan="1">adult</td><td rowspan="1" colspan="1">2021-7-6</td><td rowspan="1" colspan="1"/><td rowspan="1" colspan="1">LED white light trap at night in field</td><td rowspan="1" colspan="1">Evangelista-Huaman, Evangelista-Huaman, Medina Espinoza</td><td rowspan="1" colspan="1">Peru</td><td rowspan="1" colspan="1">Madre de Dios</td><td rowspan="1" colspan="1">Los Amigos Research Station</td><td rowspan="1" colspan="1"/><td rowspan="1" colspan="1">in/ around buildings</td><td rowspan="1" colspan="1">
                    <named-content xmlns:xlink="http://www.w3.org/1999/xlink" content-type="dwc:verbatimCoordinates" xlink:type="simple">-12.569139, -70.100361</named-content>
                  </td><td rowspan="1" colspan="1"/><td rowspan="1" colspan="1">
                    <italic>
                      <tp:taxon-name>
                        <tp:taxon-name-part taxon-name-part-type="genus" reg="Panchlora">Panchlora</tp:taxon-name-part>
                      </tp:taxon-name>
                    </italic>
                  </td></tr><tr><td rowspan="1" colspan="1">AUDE-PE-4-60</td><td rowspan="1" colspan="1">1</td><td rowspan="1" colspan="1">male</td><td rowspan="1" colspan="1">adult</td><td rowspan="1" colspan="1">2021-7-6</td><td rowspan="1" colspan="1"/><td rowspan="1" colspan="1">LED white light trap at night in field</td><td rowspan="1" colspan="1">Evangelista-Huaman, Evangelista-Huaman, Medina Espinoza</td><td rowspan="1" colspan="1">Peru</td><td rowspan="1" colspan="1">Madre de Dios</td><td rowspan="1" colspan="1">Los Amigos Research Station</td><td rowspan="1" colspan="1"/><td rowspan="1" colspan="1">in/ around buildings</td><td rowspan="1" colspan="1">
                    <named-content xmlns:xlink="http://www.w3.org/1999/xlink" content-type="dwc:verbatimCoordinates" xlink:type="simple">-12.569139, -70.100361</named-content>
                  </td><td rowspan="1" colspan="1"/><td rowspan="1" colspan="1">
                    <italic>
                      <tp:taxon-name>
                        <tp:taxon-name-part taxon-name-part-type="genus" reg="Panchlora">Panchlora</tp:taxon-name-part>
                      </tp:taxon-name>
                    </italic>
                  </td></tr><tr><td rowspan="1" colspan="1">AUDE-PE-4-61</td><td rowspan="1" colspan="1">1</td><td rowspan="1" colspan="1">male</td><td rowspan="1" colspan="1">adult</td><td rowspan="1" colspan="1">2021-7-6</td><td rowspan="1" colspan="1"/><td rowspan="1" colspan="1">LED white light trap at night in field</td><td rowspan="1" colspan="1">Evangelista-Huaman, Evangelista-Huaman, Medina Espinoza</td><td rowspan="1" colspan="1">Peru</td><td rowspan="1" colspan="1">Madre de Dios</td><td rowspan="1" colspan="1">Los Amigos Research Station</td><td rowspan="1" colspan="1"/><td rowspan="1" colspan="1">in/ around buildings</td><td rowspan="1" colspan="1">
                    <named-content xmlns:xlink="http://www.w3.org/1999/xlink" content-type="dwc:verbatimCoordinates" xlink:type="simple">-12.569139, -70.100361</named-content>
                  </td><td rowspan="1" colspan="1"/><td rowspan="1" colspan="1">
                    <italic>
                      <tp:taxon-name>
                        <tp:taxon-name-part taxon-name-part-type="genus" reg="Panchlora">Panchlora</tp:taxon-name-part>
                      </tp:taxon-name>
                    </italic>
                  </td></tr><tr><td rowspan="1" colspan="1">AUDE-PE-4-62</td><td rowspan="1" colspan="1">1</td><td rowspan="1" colspan="1">male</td><td rowspan="1" colspan="1">adult</td><td rowspan="1" colspan="1">2021-7-6</td><td rowspan="1" colspan="1"/><td rowspan="1" colspan="1">night. Hand collected</td><td rowspan="1" colspan="1">Evangelista-Huaman, Evangelista-Huaman, Medina Espinoza</td><td rowspan="1" colspan="1">Peru</td><td rowspan="1" colspan="1">Madre de Dios</td><td rowspan="1" colspan="1">Los Amigos Research Station</td><td rowspan="1" colspan="1"/><td rowspan="1" colspan="1">Trail 17 &amp; 2</td><td rowspan="1" colspan="1">
                    <named-content xmlns:xlink="http://www.w3.org/1999/xlink" content-type="dwc:verbatimCoordinates" xlink:type="simple">-12.559556, -70.107667</named-content>
                  </td><td rowspan="1" colspan="1"/><td rowspan="1" colspan="1">
                    <italic>
                      <tp:taxon-name>
                        <tp:taxon-name-part taxon-name-part-type="genus" reg="Panchlora">Panchlora</tp:taxon-name-part>
                      </tp:taxon-name>
                    </italic>
                  </td></tr><tr><td rowspan="1" colspan="1">AUDE-PE-4-63</td><td rowspan="1" colspan="1">1</td><td rowspan="1" colspan="1">male</td><td rowspan="1" colspan="1">adult</td><td rowspan="1" colspan="1">2021-7-6</td><td rowspan="1" colspan="1"/><td rowspan="1" colspan="1">LED white light trap at night in field</td><td rowspan="1" colspan="1">Evangelista-Huaman, Evangelista-Huaman, Medina Espinoza</td><td rowspan="1" colspan="1">Peru</td><td rowspan="1" colspan="1">Madre de Dios</td><td rowspan="1" colspan="1">Los Amigos Research Station</td><td rowspan="1" colspan="1"/><td rowspan="1" colspan="1">in/ around buildings</td><td rowspan="1" colspan="1">
                    <named-content xmlns:xlink="http://www.w3.org/1999/xlink" content-type="dwc:verbatimCoordinates" xlink:type="simple">-12.569139, -70.100361</named-content>
                  </td><td rowspan="1" colspan="1"/><td rowspan="1" colspan="1">
                    <italic>
                      <tp:taxon-name>
                        <tp:taxon-name-part taxon-name-part-type="genus" reg="Panchlora">Panchlora</tp:taxon-name-part>
                      </tp:taxon-name>
                    </italic>
                  </td></tr><tr><td rowspan="1" colspan="1">AUDE-PE-9-51</td><td rowspan="1" colspan="1">1</td><td rowspan="1" colspan="1">male</td><td rowspan="1" colspan="1">adult</td><td rowspan="1" colspan="1">2021-7-6</td><td rowspan="1" colspan="1"/><td rowspan="1" colspan="1">LED white light trap at night in field</td><td rowspan="1" colspan="1">Evangelista-Huaman, Evangelista-Huaman, Medina Espinoza</td><td rowspan="1" colspan="1">Peru</td><td rowspan="1" colspan="1">Madre de Dios</td><td rowspan="1" colspan="1">Los Amigos Research Station</td><td rowspan="1" colspan="1"/><td rowspan="1" colspan="1">in/ around buildings</td><td rowspan="1" colspan="1">
                    <named-content xmlns:xlink="http://www.w3.org/1999/xlink" content-type="dwc:verbatimCoordinates" xlink:type="simple">-12.569139, -70.100361</named-content>
                  </td><td rowspan="1" colspan="1"/><td rowspan="1" colspan="1">
                    <italic>
                      <tp:taxon-name>
                        <tp:taxon-name-part taxon-name-part-type="genus" reg="Panchlora">Panchlora</tp:taxon-name-part>
                      </tp:taxon-name>
                    </italic>
                  </td></tr><tr><td rowspan="1" colspan="1">AUDE-PE-9-52</td><td rowspan="1" colspan="1">1</td><td rowspan="1" colspan="1">male</td><td rowspan="1" colspan="1">adult</td><td rowspan="1" colspan="1">2021-7-6</td><td rowspan="1" colspan="1"/><td rowspan="1" colspan="1">LED white light trap at night in field</td><td rowspan="1" colspan="1">Evangelista-Huaman, Evangelista-Huaman, Medina Espinoza</td><td rowspan="1" colspan="1">Peru</td><td rowspan="1" colspan="1">Madre de Dios</td><td rowspan="1" colspan="1">Los Amigos Research Station</td><td rowspan="1" colspan="1"/><td rowspan="1" colspan="1">in/ around buildings</td><td rowspan="1" colspan="1">
                    <named-content xmlns:xlink="http://www.w3.org/1999/xlink" content-type="dwc:verbatimCoordinates" xlink:type="simple">-12.569139, -70.100361</named-content>
                  </td><td rowspan="1" colspan="1"/><td rowspan="1" colspan="1">
                    <italic>
                      <tp:taxon-name>
                        <tp:taxon-name-part taxon-name-part-type="genus" reg="Panchlora">Panchlora</tp:taxon-name-part>
                      </tp:taxon-name>
                    </italic>
                  </td></tr><tr><td rowspan="1" colspan="1">AUDE-PE-9-53</td><td rowspan="1" colspan="1">1</td><td rowspan="1" colspan="1">male</td><td rowspan="1" colspan="1">adult</td><td rowspan="1" colspan="1">2021-7-5</td><td rowspan="1" colspan="1"/><td rowspan="1" colspan="1">LED light trap at night in field</td><td rowspan="1" colspan="1">Evangelista-Huaman, Evangelista-Huaman, Medina Espinoza</td><td rowspan="1" colspan="1">Peru</td><td rowspan="1" colspan="1">Madre de Dios</td><td rowspan="1" colspan="1">Los Amigos Research Station</td><td rowspan="1" colspan="1"/><td rowspan="1" colspan="1">in/ around buildings</td><td rowspan="1" colspan="1">
                    <named-content xmlns:xlink="http://www.w3.org/1999/xlink" content-type="dwc:verbatimCoordinates" xlink:type="simple">-12.569139, -70.100361</named-content>
                  </td><td rowspan="1" colspan="1"/><td rowspan="1" colspan="1">
                    <italic>
                      <tp:taxon-name>
                        <tp:taxon-name-part taxon-name-part-type="genus" reg="Panchlora">Panchlora</tp:taxon-name-part>
                      </tp:taxon-name>
                    </italic>
                  </td></tr><tr><td rowspan="1" colspan="1">AUDE-PE-9-54</td><td rowspan="1" colspan="1">1</td><td rowspan="1" colspan="1">male</td><td rowspan="1" colspan="1">adult</td><td rowspan="1" colspan="1">2021-7-5</td><td rowspan="1" colspan="1"/><td rowspan="1" colspan="1">LED white light trap at night in field</td><td rowspan="1" colspan="1">Evangelista-Huaman, Evangelista-Huaman, Medina Espinoza</td><td rowspan="1" colspan="1">Peru</td><td rowspan="1" colspan="1">Madre de Dios</td><td rowspan="1" colspan="1">Los Amigos Research Station</td><td rowspan="1" colspan="1"/><td rowspan="1" colspan="1">in/ around buildings</td><td rowspan="1" colspan="1">
                    <named-content xmlns:xlink="http://www.w3.org/1999/xlink" content-type="dwc:verbatimCoordinates" xlink:type="simple">-12.569139, -70.100361</named-content>
                  </td><td rowspan="1" colspan="1"/><td rowspan="1" colspan="1">
                    <italic>
                      <tp:taxon-name>
                        <tp:taxon-name-part taxon-name-part-type="genus" reg="Panchlora">Panchlora</tp:taxon-name-part>
                      </tp:taxon-name>
                    </italic>
                  </td></tr><tr><td rowspan="1" colspan="1">AUDE-PE-9-55</td><td rowspan="1" colspan="1">1</td><td rowspan="1" colspan="1">male</td><td rowspan="1" colspan="1">adult</td><td rowspan="1" colspan="1">2021-7-6</td><td rowspan="1" colspan="1"/><td rowspan="1" colspan="1">LED white light trap at night in field</td><td rowspan="1" colspan="1">Evangelista-Huaman, Evangelista-Huaman, Medina Espinoza</td><td rowspan="1" colspan="1">Peru</td><td rowspan="1" colspan="1">Madre de Dios</td><td rowspan="1" colspan="1">Los Amigos Research Station</td><td rowspan="1" colspan="1"/><td rowspan="1" colspan="1">in/ around buildings</td><td rowspan="1" colspan="1">
                    <named-content xmlns:xlink="http://www.w3.org/1999/xlink" content-type="dwc:verbatimCoordinates" xlink:type="simple">-12.569139, -70.100361</named-content>
                  </td><td rowspan="1" colspan="1"/><td rowspan="1" colspan="1">
                    <italic>
                      <tp:taxon-name>
                        <tp:taxon-name-part taxon-name-part-type="genus" reg="Panchlora">Panchlora</tp:taxon-name-part>
                      </tp:taxon-name>
                    </italic>
                  </td></tr><tr><td rowspan="1" colspan="1">AUDE-PE-9-56</td><td rowspan="1" colspan="1">1</td><td rowspan="1" colspan="1"/><td rowspan="1" colspan="1">adult</td><td rowspan="1" colspan="1">2021-7-6</td><td rowspan="1" colspan="1"/><td rowspan="1" colspan="1">LED light trap at night in field</td><td rowspan="1" colspan="1">Evangelista-Huaman, Evangelista-Huaman, Medina Espinoza</td><td rowspan="1" colspan="1">Peru</td><td rowspan="1" colspan="1">Madre de Dios</td><td rowspan="1" colspan="1">Los Amigos Research Station</td><td rowspan="1" colspan="1"/><td rowspan="1" colspan="1">in/ around buildings</td><td rowspan="1" colspan="1">
                    <named-content xmlns:xlink="http://www.w3.org/1999/xlink" content-type="dwc:verbatimCoordinates" xlink:type="simple">-12.569139, -70.100361</named-content>
                  </td><td rowspan="1" colspan="1"/><td rowspan="1" colspan="1">
                    <italic>
                      <tp:taxon-name>
                        <tp:taxon-name-part taxon-name-part-type="genus" reg="Panchlora">Panchlora</tp:taxon-name-part>
                      </tp:taxon-name>
                    </italic>
                  </td></tr><tr><td rowspan="1" colspan="1">AUDE-PE-9-58</td><td rowspan="1" colspan="1">1</td><td rowspan="1" colspan="1">male</td><td rowspan="1" colspan="1">adult</td><td rowspan="1" colspan="1">2021-7-5</td><td rowspan="1" colspan="1"/><td rowspan="1" colspan="1">LED light trap at night in field</td><td rowspan="1" colspan="1">Evangelista-Huaman, Evangelista-Huaman, Medina Espinoza</td><td rowspan="1" colspan="1">Peru</td><td rowspan="1" colspan="1">Madre de Dios</td><td rowspan="1" colspan="1">Los Amigos Research Station</td><td rowspan="1" colspan="1"/><td rowspan="1" colspan="1">in/ around buildings</td><td rowspan="1" colspan="1">
                    <named-content xmlns:xlink="http://www.w3.org/1999/xlink" content-type="dwc:verbatimCoordinates" xlink:type="simple">-12.569139, -70.100361</named-content>
                  </td><td rowspan="1" colspan="1"/><td rowspan="1" colspan="1">
                    <italic>
                      <tp:taxon-name>
                        <tp:taxon-name-part taxon-name-part-type="genus" reg="Panchlora">Panchlora</tp:taxon-name-part>
                      </tp:taxon-name>
                    </italic>
                  </td></tr><tr><td rowspan="1" colspan="1">AUDE-PE-9-59</td><td rowspan="1" colspan="1">1</td><td rowspan="1" colspan="1">male</td><td rowspan="1" colspan="1">adult</td><td rowspan="1" colspan="1">2021-7-5</td><td rowspan="1" colspan="1"/><td rowspan="1" colspan="1">LED white light trap at night in field</td><td rowspan="1" colspan="1">Evangelista-Huaman, Evangelista-Huaman, Medina Espinoza</td><td rowspan="1" colspan="1">Peru</td><td rowspan="1" colspan="1">Madre de Dios</td><td rowspan="1" colspan="1">Los Amigos Research Station</td><td rowspan="1" colspan="1"/><td rowspan="1" colspan="1">in/ around buildings</td><td rowspan="1" colspan="1">
                    <named-content xmlns:xlink="http://www.w3.org/1999/xlink" content-type="dwc:verbatimCoordinates" xlink:type="simple">-12.569139, -70.100361</named-content>
                  </td><td rowspan="1" colspan="1"/><td rowspan="1" colspan="1">
                    <italic>
                      <tp:taxon-name>
                        <tp:taxon-name-part taxon-name-part-type="genus" reg="Panchlora">Panchlora</tp:taxon-name-part>
                      </tp:taxon-name>
                    </italic>
                  </td></tr><tr><td rowspan="1" colspan="1">AUDE-PE-9-60</td><td rowspan="1" colspan="1">1</td><td rowspan="1" colspan="1">female</td><td rowspan="1" colspan="1">adult</td><td rowspan="1" colspan="1">2021-7-6</td><td rowspan="1" colspan="1"/><td rowspan="1" colspan="1">LED light trap at night in field</td><td rowspan="1" colspan="1">Evangelista-Huaman, Evangelista-Huaman, Medina Espinoza</td><td rowspan="1" colspan="1">Peru</td><td rowspan="1" colspan="1">Madre de Dios</td><td rowspan="1" colspan="1">Los Amigos Research Station</td><td rowspan="1" colspan="1"/><td rowspan="1" colspan="1">in/ around buildings</td><td rowspan="1" colspan="1">
                    <named-content xmlns:xlink="http://www.w3.org/1999/xlink" content-type="dwc:verbatimCoordinates" xlink:type="simple">-12.569139, -70.100361</named-content>
                  </td><td rowspan="1" colspan="1"/><td rowspan="1" colspan="1">
                    <italic>
                      <tp:taxon-name>
                        <tp:taxon-name-part taxon-name-part-type="genus" reg="Panchlora">Panchlora</tp:taxon-name-part>
                      </tp:taxon-name>
                    </italic>
                  </td></tr><tr><td rowspan="1" colspan="1">UIRB-PE-33-63</td><td rowspan="1" colspan="1">1</td><td rowspan="1" colspan="1">male</td><td rowspan="1" colspan="1">adult</td><td rowspan="1" colspan="1">2024-7-18</td><td rowspan="1" colspan="1">In Wood with <tp:taxon-name><tp:taxon-name-part taxon-name-part-type="family" reg="Passalidae">Passalidae</tp:taxon-name-part></tp:taxon-name> and <tp:taxon-name><tp:taxon-name-part taxon-name-part-type="order" reg="Isoptera">Isoptera</tp:taxon-name-part></tp:taxon-name></td><td rowspan="1" colspan="1">Hand collected</td><td rowspan="1" colspan="1">Emmy F. Medina E., Jared Martin, Johanna Schwartz, Dominic Evangelista</td><td rowspan="1" colspan="1">Peru</td><td rowspan="1" colspan="1">Madre de Dios</td><td rowspan="1" colspan="1">Kawsay Biological Station</td><td rowspan="1" colspan="1"/><td rowspan="1" colspan="1">Within concession, near station, atnight</td><td rowspan="1" colspan="1">
                    <named-content xmlns:xlink="http://www.w3.org/1999/xlink" content-type="dwc:verbatimCoordinates" xlink:type="simple">-12.5282, -69.0141</named-content>
                  </td><td rowspan="1" colspan="1"/><td rowspan="1" colspan="1">
                    <italic>
                      <tp:taxon-name>
                        <tp:taxon-name-part taxon-name-part-type="genus" reg="Panchlora">Panchlora</tp:taxon-name-part>
                      </tp:taxon-name>
                    </italic>
                  </td></tr><tr><td rowspan="1" colspan="1">AUDE-PE-1-71</td><td rowspan="1" colspan="1">1</td><td rowspan="1" colspan="1"/><td rowspan="1" colspan="1">juvenile</td><td rowspan="1" colspan="1">2021-7-6</td><td rowspan="1" colspan="1"/><td rowspan="1" colspan="1">night. Hand collected</td><td rowspan="1" colspan="1">Evangelista-Huaman, Evangelista-Huaman, Medina Espinoza</td><td rowspan="1" colspan="1">Peru</td><td rowspan="1" colspan="1">Madre de Dios</td><td rowspan="1" colspan="1">Los Amigos Research Station</td><td rowspan="1" colspan="1"/><td rowspan="1" colspan="1">Trail 17 &amp; 2</td><td rowspan="1" colspan="1">
                    <named-content xmlns:xlink="http://www.w3.org/1999/xlink" content-type="dwc:verbatimCoordinates" xlink:type="simple">-12.559556, -70.107667</named-content>
                  </td><td rowspan="1" colspan="1"/><td rowspan="1" colspan="1">
                    <tp:taxon-name>
                      <tp:taxon-name-part taxon-name-part-type="subfamily" reg="Panchlorinae">Panchlorinae</tp:taxon-name-part>
                    </tp:taxon-name>
                  </td></tr><tr><td rowspan="1" colspan="1">AUDE-PE-2-95</td><td rowspan="1" colspan="1">1</td><td rowspan="1" colspan="1"/><td rowspan="1" colspan="1">juvenile</td><td rowspan="1" colspan="1">2021-7-6</td><td rowspan="1" colspan="1"/><td rowspan="1" colspan="1">night. Hand collected</td><td rowspan="1" colspan="1">Evangelista-Huaman, Evangelista-Huaman, Medina Espinoza</td><td rowspan="1" colspan="1">Peru</td><td rowspan="1" colspan="1">Madre de Dios</td><td rowspan="1" colspan="1">Los Amigos Research Station</td><td rowspan="1" colspan="1"/><td rowspan="1" colspan="1">Trail 17 &amp; 2</td><td rowspan="1" colspan="1">
                    <named-content xmlns:xlink="http://www.w3.org/1999/xlink" content-type="dwc:verbatimCoordinates" xlink:type="simple">-12.559556, -70.107667</named-content>
                  </td><td rowspan="1" colspan="1"/><td rowspan="1" colspan="1">
                    <tp:taxon-name>
                      <tp:taxon-name-part taxon-name-part-type="subfamily" reg="Panchlorinae">Panchlorinae</tp:taxon-name-part>
                    </tp:taxon-name>
                  </td></tr><tr><td rowspan="1" colspan="1">UIRB-PE-25-99</td><td rowspan="1" colspan="1">1</td><td rowspan="1" colspan="1"/><td rowspan="1" colspan="1">juvenile</td><td rowspan="1" colspan="1">2024-7-11</td><td rowspan="1" colspan="1"/><td rowspan="1" colspan="1">Hand collected</td><td rowspan="1" colspan="1">Emmy F. Medina E., Jared Martin, Johanna Schwartz, Dominic Evangelista</td><td rowspan="1" colspan="1">Peru</td><td rowspan="1" colspan="1">Madre de Dios</td><td rowspan="1" colspan="1">Finca Las Piedras Research Station</td><td rowspan="1" colspan="1">265</td><td rowspan="1" colspan="1">Trails in forest, near station at night</td><td rowspan="1" colspan="1">
                    <named-content xmlns:xlink="http://www.w3.org/1999/xlink" content-type="dwc:verbatimCoordinates" xlink:type="simple">-12.2285, -69.1143</named-content>
                  </td><td rowspan="1" colspan="1"/><td rowspan="1" colspan="1">
                    <tp:taxon-name>
                      <tp:taxon-name-part taxon-name-part-type="subfamily" reg="Panchlorinae">Panchlorinae</tp:taxon-name-part>
                    </tp:taxon-name>
                  </td></tr><tr><td rowspan="1" colspan="1">UIRB-PE-31-07</td><td rowspan="1" colspan="1">1</td><td rowspan="1" colspan="1"/><td rowspan="1" colspan="1">juvenile</td><td rowspan="1" colspan="1">2024-7-16</td><td rowspan="1" colspan="1"/><td rowspan="1" colspan="1">Hand collected</td><td rowspan="1" colspan="1">Emmy F. Medina E., Jared Martin, Johanna Schwartz, Dominic Evangelista</td><td rowspan="1" colspan="1">Peru</td><td rowspan="1" colspan="1">Madre de Dios</td><td rowspan="1" colspan="1">Finca Las Piedras Research Station</td><td rowspan="1" colspan="1">264</td><td rowspan="1" colspan="1">Night hike (Lindero, Tapir, Unguruhaui, Castana trails)</td><td rowspan="1" colspan="1">
                    <named-content xmlns:xlink="http://www.w3.org/1999/xlink" content-type="dwc:verbatimCoordinates" xlink:type="simple">-12.2262, -69.1124</named-content>
                  </td><td rowspan="1" colspan="1"/><td rowspan="1" colspan="1">
                    <tp:taxon-name>
                      <tp:taxon-name-part taxon-name-part-type="subfamily" reg="Panchlorinae">Panchlorinae</tp:taxon-name-part>
                    </tp:taxon-name>
                  </td></tr></tbody></table></table-wrap></tp:treatment-sec><ref-list><ref id="B55"><mixed-citation xmlns:xlink="http://www.w3.org/1999/xlink" xlink:type="simple">Roth LM (1970d) The male genitalia of <tp:taxon-name><tp:taxon-name-part taxon-name-part-type="suborder">Blattaria</tp:taxon-name-part></tp:taxon-name>. V. <italic><tp:taxon-name><tp:taxon-name-part taxon-name-part-type="genus">Epilampra</tp:taxon-name-part></tp:taxon-name></italic> spp. (<tp:taxon-name><tp:taxon-name-part taxon-name-part-type="family">Blaberidae</tp:taxon-name-part></tp:taxon-name>: <tp:taxon-name><tp:taxon-name-part taxon-name-part-type="subfamily">Epilamprinae</tp:taxon-name-part></tp:taxon-name>). Psyche 77: 436–486. <ext-link xlink:href="10.1155/1970/46805" ext-link-type="doi" xlink:type="simple">https://doi.org/10.1155/1970/46805</ext-link></mixed-citation></ref><ref id="B11"><mixed-citation xmlns:xlink="http://www.w3.org/1999/xlink" xlink:type="simple">Evangelista DA, Chan K, Kaplan KL, Wilson MM, Ware JL (2015) The <tp:taxon-name><tp:taxon-name-part taxon-name-part-type="order">Blattodea</tp:taxon-name-part></tp:taxon-name> s. s. (<tp:taxon-name><tp:taxon-name-part taxon-name-part-type="class">Insecta</tp:taxon-name-part></tp:taxon-name>, dictyoptera) of the Guiana shield. ZooKeys 475: 37–87. <ext-link xlink:href="10.3897/zookeys.475.7877" ext-link-type="doi" xlink:type="simple">https://doi.org/10.3897/zookeys.475.7877</ext-link></mixed-citation></ref></ref-list></tp:taxon-treatment>
