# Supplementary material for: Blaberidae (Blattodea) of Madre de Dios, Peru and a key to Epilamprinae s. s
Source: Zookeys. 2026 Jun 4;1281:171–232. doi: 10.3897/zookeys.1281.178573 (PMC13261311; doi:10.3897/zookeys.1281.178573)
Supplement: XML Treatment for Epilampra homage [file zookeys.1281.178573-treatment2.xml]

<!DOCTYPE tp:taxon-treatment
  PUBLIC "-//TaxonX//DTD Taxonomic Treatment Publishing DTD v0 20100105//EN" "tax-treatment-NSO.dtd">
<tp:taxon-treatment xmlns:tp="http://www.plazi.org/taxpub"><tp:treatment-meta><kwd-group><label>Taxon classification</label><kwd>
                  <named-content content-type="kingdom">Animalia</named-content>
                </kwd><kwd>
                  <named-content content-type="order">Blattodea</named-content>
                </kwd><kwd>
                  <named-content content-type="family">Blaberidae</named-content>
                </kwd></kwd-group><mixed-citation publication-type="journal"><person-group><name><surname>Vanker</surname><given-names>Katharine</given-names></name><name><surname>Medina-Espinoza</surname><given-names>Emmy Fiorella</given-names></name><name><surname>Schwartz</surname><given-names>Johanna</given-names></name><name><surname>Martin</surname><given-names>Jared</given-names></name><name><surname>Evangelista</surname><given-names>Dominic A.</given-names></name></person-group><article-title><tp:taxon-name><tp:taxon-name-part taxon-name-part-type="family" reg="Blaberidae">Blaberidae</tp:taxon-name-part></tp:taxon-name> (<tp:taxon-name><tp:taxon-name-part taxon-name-part-type="order" reg="Blattodea">Blattodea</tp:taxon-name-part></tp:taxon-name>) of Madre de Dios, Peru and a key to <tp:taxon-name><tp:taxon-name-part taxon-name-part-type="subfamily" reg="Epilamprinae">Epilamprinae</tp:taxon-name-part></tp:taxon-name> s. s.</article-title><source>Zookeys</source><day>04</day><month>06</month><year>2026</year><volume>1281</volume><fpage>171</fpage><lpage>232</lpage><pub-id pub-id-type="doi">10.3897/zookeys.1281.178573</pub-id></mixed-citation></tp:treatment-meta><tp:nomenclature><tp:taxon-name><object-id xmlns:xlink="http://www.w3.org/1999/xlink" content-type="arpha" xlink:type="simple">7AF80F3D-A70F-5222-9EDE-CD6AFD603523</object-id>
                        		<tp:taxon-name-part taxon-name-part-type="genus" reg="Epilampra">Epilampra</tp:taxon-name-part> <tp:taxon-name-part taxon-name-part-type="species" reg="homage">homage</tp:taxon-name-part>
                        	
                        		<object-id xmlns:xlink="http://www.w3.org/1999/xlink" content-type="zoobank" xlink:type="simple">https://zoobank.org/25DC1788-66B6-4222-8F3B-BB36A075D676</object-id>
                        	</tp:taxon-name><tp:taxon-authority>Vanker, Medina-Espinoza, &amp; Evangelista</tp:taxon-authority><tp:taxon-status xmlns:xlink="http://www.w3.org/1999/xlink" xlink:type="simple">sp. nov.</tp:taxon-status><xref ref-type="fig" rid="F7">Figs 7</xref><xref ref-type="fig" rid="F8">, 8</xref><xref ref-type="table" rid="T3">, Table 3</xref></tp:nomenclature><tp:treatment-sec sec-type="Type material"><title>Type material.</title><p><bold><italic>Holotype</italic></bold>: • male, pinned, with genitalia in a separate microvial. Original label: “Peru: MD [Madre de Dios], Estación Biológica Los Amigos: Plataforma Trail. <named-content xmlns:xlink="http://www.w3.org/1999/xlink" content-type="dwc:verbatimCoordinates" xlink:type="simple">12°33'47"S, 70°06'12"W</named-content> [<named-content xmlns:xlink="http://www.w3.org/1999/xlink" content-type="dwc:verbatimCoordinates" xlink:type="simple">-12.565481, -70.1027</named-content>]. 265 m. 6.vii.2021 [6 June 2021]. night hand coll. D.A. Evangelista leg”. “AUDE-PE-1-88.” <bold><italic>Paratypes</italic></bold>. • 4 adult males. AUDE-PE-3-64, AUDE-PE-3-63, UIRB-PE-24-14, UIRB-PE-26-70 (locality and other data for all specimens are given in Table <xref ref-type="table" rid="T4">4</xref>).</p><fig id="F7" position="float" orientation="portrait"><object-id xmlns:xlink="http://www.w3.org/1999/xlink" content-type="doi" xlink:type="simple">10.3897/zookeys.1281.178573.figure7</object-id><object-id xmlns:xlink="http://www.w3.org/1999/xlink" content-type="arpha" xlink:type="simple">175DB6AA-18DB-580F-B574-7C8715CD6783</object-id><label>Figure 7.</label><caption><p><italic><tp:taxon-name><tp:taxon-name-part taxon-name-part-type="genus" reg="Epilampra">Epilampra</tp:taxon-name-part> <tp:taxon-name-part taxon-name-part-type="species" reg="homage">homage</tp:taxon-name-part></tp:taxon-name></italic> sp. nov. adult male, holotype (AUDE-PE-1-88). <bold>A</bold>. Details of pronotum; <bold>B</bold>. Details of head; <bold>C</bold>. Dorsal habitus; <bold>D</bold>. Ventral habitus. Scale bars: 1 mm (<bold>A, B</bold>); 10 mm (<bold>C, D</bold>).</p></caption><graphic xmlns:xlink="http://www.w3.org/1999/xlink" xlink:href="zookeys-1281-171_article-178573__-g007.jpg" id="oo_1668103.jpg" position="float" orientation="portrait" xlink:type="simple"><uri content-type="original_file" xlink:type="simple">https://binary.pensoft.net/fig/1668103</uri></graphic></fig><fig id="F8" position="float" orientation="portrait"><object-id xmlns:xlink="http://www.w3.org/1999/xlink" content-type="doi" xlink:type="simple">10.3897/zookeys.1281.178573.figure8</object-id><object-id xmlns:xlink="http://www.w3.org/1999/xlink" content-type="arpha" xlink:type="simple">D7059B9F-CE56-57C4-B5C7-74E835D9C2C3</object-id><label>Figure 8.</label><caption><p><italic><tp:taxon-name><tp:taxon-name-part taxon-name-part-type="genus" reg="Epilampra">Epilampra</tp:taxon-name-part> <tp:taxon-name-part taxon-name-part-type="species" reg="homage">homage</tp:taxon-name-part></tp:taxon-name></italic> sp. nov. male sexual morphology. <bold>A</bold>. Anterior terga, showing tergal modification on tergum 1 (medial modification and transverse carina with some wide anterio-lateral pits and hairs); <bold>B</bold>. Ventral view of sub-genital plate with genitalia in place; <bold>C</bold>. L3’ with large subapical incision; <bold>D, E</bold>. <italic>via</italic> and L10’ with apex of <italic>lve</italic>; <bold>F</bold>. Dorsal view of R’ phallomere; <bold>G</bold>. Ventral view of R’phallomere. Specimens imaged: (<bold>A, C, D, F, G</bold>) holotype AUDE-PE-1-88 and (<bold>B, E, H</bold>) paratype AUDE-PE-3-64. Scale bars: 1 mm (<bold>A–C</bold>); 0.5 mm (<bold>E–H</bold>).</p></caption><graphic xmlns:xlink="http://www.w3.org/1999/xlink" xlink:href="zookeys-1281-171_article-178573__-g008.jpg" id="oo_1668104.jpg" position="float" orientation="portrait" xlink:type="simple"><uri content-type="original_file" xlink:type="simple">https://binary.pensoft.net/fig/1668104</uri></graphic></fig></tp:treatment-sec><tp:treatment-sec sec-type="Determination"><title>Determination.</title><p>This specimen is placed in <italic><tp:taxon-name><tp:taxon-name-part taxon-name-part-type="genus" reg="Epilampra">Epilampra</tp:taxon-name-part></tp:taxon-name></italic> (vs <italic><tp:taxon-name><tp:taxon-name-part taxon-name-part-type="genus" reg="Poeciloderrhis">Poeciloderrhis</tp:taxon-name-part></tp:taxon-name></italic>) based on the presence of the following characters that differentiate <italic><tp:taxon-name><tp:taxon-name-part taxon-name-part-type="genus" reg="Epilampra">Epilampra</tp:taxon-name-part></tp:taxon-name></italic> from <italic><tp:taxon-name><tp:taxon-name-part taxon-name-part-type="genus" reg="Poeciloderrhis">Poeciloderrhis</tp:taxon-name-part></tp:taxon-name></italic>: <italic>via</italic> not pointed (pointed in <italic><tp:taxon-name><tp:taxon-name-part taxon-name-part-type="genus" reg="Poeciloderrhis">Poeciloderrhis</tp:taxon-name-part></tp:taxon-name></italic>), <italic>via</italic> and <italic>lve</italic> separated (vs fused in <italic><tp:taxon-name><tp:taxon-name-part taxon-name-part-type="genus" reg="Poeciloderrhis">Poeciloderrhis</tp:taxon-name-part></tp:taxon-name></italic>), hooked phallomere (L3’) with a subapical incision (incision absent in <italic><tp:taxon-name><tp:taxon-name-part taxon-name-part-type="genus" reg="Poeciloderrhis">Poeciloderrhis</tp:taxon-name-part></tp:taxon-name></italic>), and R’ phallomere cleft not fused (vs fused in <italic><tp:taxon-name><tp:taxon-name-part taxon-name-part-type="genus" reg="Poeciloderrhis">Poeciloderrhis</tp:taxon-name-part></tp:taxon-name></italic>). However, this specimen does have a modified T1 with a triangular medial knob, which was previously only found in <italic><tp:taxon-name><tp:taxon-name-part taxon-name-part-type="genus" reg="Poeciloderrhis">Poeciloderrhis</tp:taxon-name-part></tp:taxon-name></italic>. Placement in the <italic>burmeisteri</italic> species group is supported by autapomorphies in the male genitalia (see below).</p></tp:treatment-sec><tp:treatment-sec sec-type="Differential diagnosis"><title>Differential diagnosis.</title><p>This species’ male genitalia are almost identical to <italic><tp:taxon-name><tp:taxon-name-part taxon-name-part-type="genus" reg="Epilampra">E.</tp:taxon-name-part> <tp:taxon-name-part taxon-name-part-type="species" reg="substrigata">substrigata</tp:taxon-name-part></tp:taxon-name></italic>. There are some minor differences in <italic>via</italic> compared to the <italic><tp:taxon-name><tp:taxon-name-part taxon-name-part-type="genus" reg="Epilampra">E.</tp:taxon-name-part> <tp:taxon-name-part taxon-name-part-type="species" reg="substrigata">substrigata</tp:taxon-name-part></tp:taxon-name></italic> specimens shown by <xref ref-type="bibr" rid="B55">Roth (1970d)</xref>. Without more spatial sampling it is unclear whether the differences in <italic>via</italic> are distinctive. These species are separated by the presence of a tergal modification on T1 in <italic><tp:taxon-name><tp:taxon-name-part taxon-name-part-type="genus" reg="Epilampra">E.</tp:taxon-name-part> <tp:taxon-name-part taxon-name-part-type="species" reg="homage">homage</tp:taxon-name-part></tp:taxon-name></italic>. <italic><tp:taxon-name><tp:taxon-name-part taxon-name-part-type="genus" reg="Epilampra">E.</tp:taxon-name-part> <tp:taxon-name-part taxon-name-part-type="species" reg="homage">homage</tp:taxon-name-part></tp:taxon-name></italic> also has a transverse carina on T1, but this may be a plesiomorphy as it is found in <italic><tp:taxon-name><tp:taxon-name-part taxon-name-part-type="genus" reg="Africalolampra">Africalolampra</tp:taxon-name-part></tp:taxon-name></italic>, <italic><tp:taxon-name><tp:taxon-name-part taxon-name-part-type="genus" reg="Parapoeciloderrhis">Parapoeciloderrhis</tp:taxon-name-part></tp:taxon-name></italic>, and perhaps other <italic><tp:taxon-name><tp:taxon-name-part taxon-name-part-type="genus" reg="Epilampra">Epilampra</tp:taxon-name-part></tp:taxon-name></italic> species. <italic><tp:taxon-name><tp:taxon-name-part taxon-name-part-type="genus" reg="Epilampra">Epilampra</tp:taxon-name-part> <tp:taxon-name-part taxon-name-part-type="species" reg="homage">homage</tp:taxon-name-part></tp:taxon-name></italic> is easily separated from <italic><tp:taxon-name><tp:taxon-name-part taxon-name-part-type="genus" reg="Africalolampra">Africalolampra</tp:taxon-name-part></tp:taxon-name></italic>, and <italic><tp:taxon-name><tp:taxon-name-part taxon-name-part-type="genus" reg="Parapoeciloderrhis">Parapoeciloderrhis</tp:taxon-name-part></tp:taxon-name></italic> in the morphology of L2’: <italic>via</italic> separated from <italic>lve</italic> (vs connected), and the shape of <italic>via</italic> is with an irregular ridge apically (like a mountain range).</p></tp:treatment-sec><tp:treatment-sec sec-type="Description of holotype"><title>Description of holotype.</title><p><bold>Male</bold> (AUDE-PE-1-88). <bold><italic>Head</italic></bold>. With large overlapping speckles, densest between the compound eyes, but the ecdysial suture lacks speckles. Dark band connecting ocelli in a U-shape, and underneath it, the speckles are sparser. Clypeus with some brown coloration at the base (dorsal) but otherwise lacking speckles along with the labrum.</p><p><bold><italic>Thorax</italic>. <italic>Pronotum</italic></bold>. Speckled mostly homogenously throughout but densest medially. Other spots form a panther-face pattern. AV margin of forefemur type B2 with five large spines preceding the row of small spines. On all legs, tarsal claws large, simple, with large arolia and all euplantulae present.</p><p><bold><italic>Abdomen</italic></bold>. Ventral abdomen lightly colored with scattered spots of medium density. SG plate with a with a brown patch on the distal third (but brown patch does not meet the posterior margin). SG plate shape and styli typical of <italic><tp:taxon-name><tp:taxon-name-part taxon-name-part-type="genus" reg="Epilampra">Epilampra</tp:taxon-name-part></tp:taxon-name></italic>. T1 with a transverse carina and a medial modification. Medial modification strongly triangular (almost equilateral), with some hairs originating near the carina pointing towards the anterio-lateral sides of the triangle. Hairs line the depression that houses the triangle, which becomes very narrow at its deepest point. Face of triangle concavely dimpled. T1 also modified with shallow depressions on either side, anterior to the carina and aligned with the edges of the square projection of the metanotum. Genitalia as shown in Fig. <xref ref-type="fig" rid="F8">8</xref>.</p></tp:treatment-sec><tp:treatment-sec sec-type="Remarks"><title>Remarks.</title><p>None of the several female <italic><tp:taxon-name><tp:taxon-name-part taxon-name-part-type="genus" reg="Epilampra">Epilampra</tp:taxon-name-part></tp:taxon-name></italic> morphotypes in our collection are obviously attributable to this species. Perhaps some are <italic><tp:taxon-name><tp:taxon-name-part taxon-name-part-type="genus" reg="Epilampra">E.</tp:taxon-name-part> <tp:taxon-name-part taxon-name-part-type="species" reg="homage">homage</tp:taxon-name-part></tp:taxon-name></italic> females but sexual dimorphism (e.g., female <italic><tp:taxon-name><tp:taxon-name-part taxon-name-part-type="genus" reg="Epilampra">Epilampra</tp:taxon-name-part></tp:taxon-name></italic> are typically larger than males) is making it difficult to associate the sexes.</p></tp:treatment-sec><tp:treatment-sec sec-type="Range"><title>Range.</title><p>We have no data for this species outside of Madre De Dios. Within Madre De Dios, this species was only found at Los Amigos Biological Station, and Finca Las Piedras Research station.</p></tp:treatment-sec><tp:treatment-sec sec-type="Habitat"><title>Habitat.</title><p>Low hill forest.</p></tp:treatment-sec><tp:treatment-sec sec-type="Etymology"><title>Etymology.</title><p>The specific epithet <italic>homage</italic> is meant to imply that this species has a combination of characters present in other taxa (<italic><tp:taxon-name><tp:taxon-name-part taxon-name-part-type="genus" reg="Epilampra">E.</tp:taxon-name-part> <tp:taxon-name-part taxon-name-part-type="species" reg="substrigata">substrigata</tp:taxon-name-part></tp:taxon-name></italic>, <italic><tp:taxon-name><tp:taxon-name-part taxon-name-part-type="genus" reg="Poeciloderrhis">Poeciloderrhis</tp:taxon-name-part></tp:taxon-name></italic>, <italic><tp:taxon-name><tp:taxon-name-part taxon-name-part-type="genus" reg="Africalolampra">Africalolampra</tp:taxon-name-part></tp:taxon-name></italic>, and <italic><tp:taxon-name><tp:taxon-name-part taxon-name-part-type="genus" reg="Parapoeciloderrhis">Parapoeciloderrhis</tp:taxon-name-part></tp:taxon-name></italic>), as if it were “paying homage” to them.</p></tp:treatment-sec><tp:treatment-sec><!--Section generated to contain objects referenced in tp:taxon-treatment.--><table-wrap id="T3" position="float" orientation="portrait"><label>Table 3.</label><caption><p>Morphological measurements of some <tp:taxon-name><tp:taxon-name-part taxon-name-part-type="family" reg="Blaberidae">Blaberidae</tp:taxon-name-part></tp:taxon-name> species examined. F: female; M: male.</p></caption><table><tbody><tr><th rowspan="1" colspan="1">Taxon</th><th rowspan="1" colspan="1">Specimen</th><th rowspan="1" colspan="1">Sex</th><th rowspan="1" colspan="5">Measurement (mm)</th></tr><tr><td rowspan="1" colspan="1">
                    <italic>Taxon</italic>
                  </td><td rowspan="1" colspan="1">
                    <italic>Specimen</italic>
                  </td><td rowspan="1" colspan="1">
                    <italic>Sex</italic>
                  </td><td rowspan="1" colspan="1">Total body length</td><td rowspan="1" colspan="1">Tegmina length</td><td rowspan="1" colspan="1">Pronotum length</td><td rowspan="1" colspan="1">Pronotum width</td><td rowspan="1" colspan="1">Cerci length</td></tr><tr><td rowspan="1" colspan="1"><italic><tp:taxon-name><tp:taxon-name-part taxon-name-part-type="genus" reg="Galiblatta">Galiblatta</tp:taxon-name-part></tp:taxon-name></italic> sp.</td><td rowspan="1" colspan="1">UIRB-PE-20-70</td><td rowspan="1" colspan="1">F</td><td rowspan="1" colspan="1">16.8</td><td rowspan="1" colspan="1">4.3</td><td rowspan="1" colspan="1">4.2</td><td rowspan="1" colspan="1">6.6</td><td rowspan="1" colspan="1">0.4</td></tr><tr><td rowspan="1" colspan="1"><italic><tp:taxon-name><tp:taxon-name-part taxon-name-part-type="genus" reg="Epilampra">Epilampra</tp:taxon-name-part> <tp:taxon-name-part taxon-name-part-type="species" reg="yompori">yompori</tp:taxon-name-part></tp:taxon-name></italic> sp. nov.</td><td rowspan="1" colspan="1">UIRB-PE-23-76</td><td rowspan="1" colspan="1">M</td><td rowspan="1" colspan="1">26.9</td><td rowspan="1" colspan="1">25.6</td><td rowspan="1" colspan="1">6.4</td><td rowspan="1" colspan="1">8.1</td><td rowspan="1" colspan="1">3.6</td></tr><tr><td rowspan="1" colspan="1"><italic><tp:taxon-name><tp:taxon-name-part taxon-name-part-type="genus" reg="Epilampra">Epilampra</tp:taxon-name-part> <tp:taxon-name-part taxon-name-part-type="species" reg="yompori">yompori</tp:taxon-name-part></tp:taxon-name></italic> sp. nov.</td><td rowspan="1" colspan="1">UIRB-PE-25-42</td><td rowspan="1" colspan="1">F</td><td rowspan="1" colspan="1">28</td><td rowspan="1" colspan="1">27.2</td><td rowspan="1" colspan="1">6.5</td><td rowspan="1" colspan="1">10</td><td rowspan="1" colspan="1">2.2</td></tr><tr><td rowspan="1" colspan="1"><italic><tp:taxon-name><tp:taxon-name-part taxon-name-part-type="genus" reg="Epilampra">Epilampra</tp:taxon-name-part> <tp:taxon-name-part taxon-name-part-type="species" reg="homage">homage</tp:taxon-name-part></tp:taxon-name></italic> sp. nov.</td><td rowspan="1" colspan="1">AUDE-PE-1-88</td><td rowspan="1" colspan="1">M</td><td rowspan="1" colspan="1">18.5 <sup>1</sup></td><td rowspan="1" colspan="1">17.9</td><td rowspan="1" colspan="1">4.5</td><td rowspan="1" colspan="1">6.1</td><td rowspan="1" colspan="1">2.1<sup>2</sup></td></tr><tr><td rowspan="1" colspan="1"><italic><tp:taxon-name><tp:taxon-name-part taxon-name-part-type="genus" reg="Epilampra">Epilampra</tp:taxon-name-part> <tp:taxon-name-part taxon-name-part-type="species" reg="wandpero">wandpero</tp:taxon-name-part></tp:taxon-name></italic> sp. nov.</td><td rowspan="1" colspan="1">AUDE-PE-03-86</td><td rowspan="1" colspan="1">M</td><td rowspan="1" colspan="1">18.2</td><td rowspan="1" colspan="1">18.6</td><td rowspan="1" colspan="1">4.6</td><td rowspan="1" colspan="1">6.14</td><td rowspan="1" colspan="1">2.6<sup>1</sup></td></tr><tr><td rowspan="1" colspan="1">
                    <tp:taxon-name><tp:taxon-name-part taxon-name-part-type="genus" reg="Epilampra">Epilampra</tp:taxon-name-part> <tp:taxon-name-part taxon-name-part-type="uncertainty-rank">sp.</tp:taxon-name-part> <tp:taxon-name-part taxon-name-part-type="uncertainty-rank">cf.</tp:taxon-name-part> <tp:taxon-name-part taxon-name-part-type="species" reg="azteca">azteca</tp:taxon-name-part></tp:taxon-name>
                  </td><td rowspan="1" colspan="1">AUDE-PE-3-96</td><td rowspan="1" colspan="1">F</td><td rowspan="1" colspan="1">17.3</td><td rowspan="1" colspan="1">19.3</td><td rowspan="1" colspan="1">4.7</td><td rowspan="1" colspan="1">5.7</td><td rowspan="1" colspan="1">2.1</td></tr><tr><td rowspan="1" colspan="1"><italic><tp:taxon-name><tp:taxon-name-part taxon-name-part-type="genus" reg="Epilampra">Epilampra</tp:taxon-name-part> <tp:taxon-name-part taxon-name-part-type="species" reg="conferta">conferta</tp:taxon-name-part></tp:taxon-name> “</italic>placa<italic>”</italic></td><td rowspan="1" colspan="1">AUDE-PE-1-84</td><td rowspan="1" colspan="1">M</td><td rowspan="1" colspan="1">23.5</td><td rowspan="1" colspan="1">25<sup>1</sup></td><td rowspan="1" colspan="1">5.6</td><td rowspan="1" colspan="1">7.8</td><td rowspan="1" colspan="1">2.6</td></tr><tr><td rowspan="1" colspan="1"><italic><tp:taxon-name><tp:taxon-name-part taxon-name-part-type="genus" reg="Epilampra">Epilampra</tp:taxon-name-part> <tp:taxon-name-part taxon-name-part-type="species" reg="conferta">conferta</tp:taxon-name-part></tp:taxon-name> “</italic>placa<italic>”</italic></td><td rowspan="1" colspan="1">AUDE-PE-1-87</td><td rowspan="1" colspan="1">F</td><td rowspan="1" colspan="1">33.8</td><td rowspan="1" colspan="1">30.5</td><td rowspan="1" colspan="1">7.4</td><td rowspan="1" colspan="1">9.8</td><td rowspan="1" colspan="1">2.8</td></tr><tr><td rowspan="1" colspan="1"><italic><tp:taxon-name><tp:taxon-name-part taxon-name-part-type="genus" reg="Epilampra">Epilampra</tp:taxon-name-part> <tp:taxon-name-part taxon-name-part-type="species" reg="conferta">conferta</tp:taxon-name-part></tp:taxon-name> “</italic>barra<italic>”</italic></td><td rowspan="1" colspan="1">AUDE-PE-1-82</td><td rowspan="1" colspan="1">M</td><td rowspan="1" colspan="1">20.8</td><td rowspan="1" colspan="1">21.5</td><td rowspan="1" colspan="1">5.7</td><td rowspan="1" colspan="1">7.2</td><td rowspan="1" colspan="1">1.9</td></tr><tr><td rowspan="1" colspan="1"><italic><tp:taxon-name><tp:taxon-name-part taxon-name-part-type="genus" reg="Epilampra">Epilampra</tp:taxon-name-part> <tp:taxon-name-part taxon-name-part-type="species" reg="sofia">sofia</tp:taxon-name-part></tp:taxon-name></italic> sp. nov.</td><td rowspan="1" colspan="1">UIRB-PE-26-37</td><td rowspan="1" colspan="1">M</td><td rowspan="1" colspan="1">23.3</td><td rowspan="1" colspan="1">22.6</td><td rowspan="1" colspan="1">5.5</td><td rowspan="1" colspan="1">6.3</td><td rowspan="1" colspan="1">2.33</td></tr><tr><td rowspan="1" colspan="1"><italic><tp:taxon-name><tp:taxon-name-part taxon-name-part-type="genus" reg="Epilampra">Epilampra</tp:taxon-name-part> <tp:taxon-name-part taxon-name-part-type="species" reg="sofia">sofia</tp:taxon-name-part></tp:taxon-name></italic> sp. nov.</td><td rowspan="1" colspan="1">UIRB-PE-25-77</td><td rowspan="1" colspan="1">F</td><td rowspan="1" colspan="1">27.4</td><td rowspan="1" colspan="1">26.1</td><td rowspan="1" colspan="1">7.4</td><td rowspan="1" colspan="1">8.4</td><td rowspan="1" colspan="1">2.2</td></tr><tr><td rowspan="1" colspan="1"><italic><tp:taxon-name><tp:taxon-name-part taxon-name-part-type="genus" reg="Epilampra">Epilampra</tp:taxon-name-part> <tp:taxon-name-part taxon-name-part-type="species" reg="paititi">paititi</tp:taxon-name-part></tp:taxon-name></italic> sp. nov.</td><td rowspan="1" colspan="1">AUDE-PE-1-83</td><td rowspan="1" colspan="1">M</td><td rowspan="1" colspan="1">22.5</td><td rowspan="1" colspan="1">25.6</td><td rowspan="1" colspan="1">5.2</td><td rowspan="1" colspan="1">6.7</td><td rowspan="1" colspan="1">2.5</td></tr><tr><td rowspan="1" colspan="1"><italic><tp:taxon-name><tp:taxon-name-part taxon-name-part-type="genus" reg="Lanxoblatta">Lanxoblatta</tp:taxon-name-part></tp:taxon-name></italic> sp. nov.</td><td rowspan="1" colspan="1">AUDE-PE-1-69</td><td rowspan="1" colspan="1">M</td><td rowspan="1" colspan="1">21.6</td><td rowspan="1" colspan="1">19.6</td><td rowspan="1" colspan="1">5.5</td><td rowspan="1" colspan="1">9.5</td><td rowspan="1" colspan="1">1.4</td></tr><tr><td rowspan="1" colspan="1"><italic><tp:taxon-name><tp:taxon-name-part taxon-name-part-type="genus" reg="Lanxoblatta">Lanxoblatta</tp:taxon-name-part></tp:taxon-name></italic> sp. nov.</td><td rowspan="1" colspan="1">UIRB-PE-26-74</td><td rowspan="1" colspan="1">F</td><td rowspan="1" colspan="1">21.3</td><td rowspan="1" colspan="1">11.8</td><td rowspan="1" colspan="1">6.3</td><td rowspan="1" colspan="1">11.5</td><td rowspan="1" colspan="1">1.2</td></tr><tr><td rowspan="1" colspan="1"><italic><tp:taxon-name><tp:taxon-name-part taxon-name-part-type="genus" reg="Phoetalia">Phoetalia</tp:taxon-name-part> <tp:taxon-name-part taxon-name-part-type="species" reg="amigo">amigo</tp:taxon-name-part></tp:taxon-name></italic> sp. nov.</td><td rowspan="1" colspan="1">AUDE-PE-1-95</td><td rowspan="1" colspan="1">M</td><td rowspan="1" colspan="1">13.6</td><td rowspan="1" colspan="1">12.4</td><td rowspan="1" colspan="1">3.4</td><td rowspan="1" colspan="1">4.9</td><td rowspan="1" colspan="1">0.9</td></tr><tr><td rowspan="1" colspan="1"><italic><tp:taxon-name><tp:taxon-name-part taxon-name-part-type="genus" reg="Phoetalia">Phoetalia</tp:taxon-name-part> <tp:taxon-name-part taxon-name-part-type="species" reg="amigo">amigo</tp:taxon-name-part></tp:taxon-name></italic> sp. nov.</td><td rowspan="1" colspan="1">UIRB-PE-30-77</td><td rowspan="1" colspan="1">F</td><td rowspan="1" colspan="1">19.1</td><td rowspan="1" colspan="1">14.2</td><td rowspan="1" colspan="1">4.2</td><td rowspan="1" colspan="1">6</td><td rowspan="1" colspan="1">1</td></tr></tbody></table><table-wrap-foot><fn><p>1 The feature is broken and the measurement is estimated. 2 Taken from AUDE-PE-3-64.</p></fn></table-wrap-foot></table-wrap><table-wrap id="T4" position="float" orientation="portrait"><label>Table 4.</label><caption><p>Occurrence records for each <tp:taxon-name><tp:taxon-name-part taxon-name-part-type="family" reg="Blaberidae">Blaberidae</tp:taxon-name-part></tp:taxon-name> specimen collected in Madre de Dios, Peru.</p></caption><table><tbody><tr><th rowspan="1" colspan="1">Catalog code</th><th rowspan="1" colspan="1">Number of individuals</th><th rowspan="1" colspan="1">Sex</th><th rowspan="1" colspan="1">Life Stage</th><th rowspan="1" colspan="1">Collection date</th><th rowspan="1" colspan="1">habitat</th><th rowspan="1" colspan="1">Sampling method</th><th rowspan="1" colspan="1">Collector</th><th rowspan="1" colspan="1">Country</th><th rowspan="1" colspan="1">Province</th><th rowspan="1" colspan="1">Locality</th><th rowspan="1" colspan="1">Altitude</th><th rowspan="1" colspan="1">Locality remarks</th><th rowspan="1" colspan="1">Latitude, Longitude</th><th rowspan="1" colspan="1">Type status</th><th rowspan="1" colspan="1">Scientific name</th></tr><tr><td rowspan="1" colspan="1">UIRB-PE-20-70</td><td rowspan="1" colspan="1">1</td><td rowspan="1" colspan="1">female</td><td rowspan="1" colspan="1">adult</td><td rowspan="1" colspan="1">2024-7-25</td><td rowspan="1" colspan="1"/><td rowspan="1" colspan="1">Hand collected</td><td rowspan="1" colspan="1">Emmy F. Medina E., Jared Martin, Johanna Schwartz, Dominic Evangelista</td><td rowspan="1" colspan="1">Peru</td><td rowspan="1" colspan="1">Madre de Dios</td><td rowspan="1" colspan="1">Kawsay Biological Station</td><td rowspan="1" colspan="1">193</td><td rowspan="1" colspan="1">Lindero trail or near station in concession</td><td rowspan="1" colspan="1">
                    <named-content xmlns:xlink="http://www.w3.org/1999/xlink" content-type="dwc:verbatimCoordinates" xlink:type="simple">-12.537, -69.004</named-content>
                  </td><td rowspan="1" colspan="1"/><td rowspan="1" colspan="1"><italic><tp:taxon-name><tp:taxon-name-part taxon-name-part-type="genus" reg="Galiblatta">Galiblatta</tp:taxon-name-part></tp:taxon-name></italic> sp.</td></tr><tr><td rowspan="1" colspan="1">UIRB-PE-21-07</td><td rowspan="1" colspan="1">1</td><td rowspan="1" colspan="1">female</td><td rowspan="1" colspan="1">adult</td><td rowspan="1" colspan="1">2024-7-18</td><td rowspan="1" colspan="1">in wood with <tp:taxon-name><tp:taxon-name-part taxon-name-part-type="family" reg="Passalidae">Passalidae</tp:taxon-name-part></tp:taxon-name></td><td rowspan="1" colspan="1">Hand collected</td><td rowspan="1" colspan="1">Emmy F. Medina E., Jared Martin, Johanna Schwartz, Dominic Evangelista</td><td rowspan="1" colspan="1">Peru</td><td rowspan="1" colspan="1">Madre de Dios</td><td rowspan="1" colspan="1">Kawsay Biological Station</td><td rowspan="1" colspan="1">175</td><td rowspan="1" colspan="1">Within concession, near station, atnight</td><td rowspan="1" colspan="1">
                    <named-content xmlns:xlink="http://www.w3.org/1999/xlink" content-type="dwc:verbatimCoordinates" xlink:type="simple">-12.5282, -69.0141</named-content>
                  </td><td rowspan="1" colspan="1"/><td rowspan="1" colspan="1"><italic><tp:taxon-name><tp:taxon-name-part taxon-name-part-type="genus" reg="Galiblatta">Galiblatta</tp:taxon-name-part></tp:taxon-name></italic> sp.</td></tr><tr><td rowspan="1" colspan="1">UIRB-PE-22-51</td><td rowspan="1" colspan="1">1</td><td rowspan="1" colspan="1"/><td rowspan="1" colspan="1">juvenile</td><td rowspan="1" colspan="1">2024-7-18</td><td rowspan="1" colspan="1"/><td rowspan="1" colspan="1">Hand collected</td><td rowspan="1" colspan="1">Emmy F. Medina E., Jared Martin, Johanna Schwartz, Dominic Evangelista</td><td rowspan="1" colspan="1">Peru</td><td rowspan="1" colspan="1">Madre de Dios</td><td rowspan="1" colspan="1">Kawsay Biological Station</td><td rowspan="1" colspan="1">175</td><td rowspan="1" colspan="1">Within concession, near station, atnight</td><td rowspan="1" colspan="1">
                    <named-content xmlns:xlink="http://www.w3.org/1999/xlink" content-type="dwc:verbatimCoordinates" xlink:type="simple">-12.5282, -69.0141</named-content>
                  </td><td rowspan="1" colspan="1"/><td rowspan="1" colspan="1"><italic><tp:taxon-name><tp:taxon-name-part taxon-name-part-type="genus" reg="Galiblatta">Galiblatta</tp:taxon-name-part></tp:taxon-name></italic> sp.</td></tr><tr><td rowspan="1" colspan="1">UIRB-PE-22-53</td><td rowspan="1" colspan="1">1</td><td rowspan="1" colspan="1"/><td rowspan="1" colspan="1">juvenile</td><td rowspan="1" colspan="1">2024-7-18</td><td rowspan="1" colspan="1"/><td rowspan="1" colspan="1">Hand collected</td><td rowspan="1" colspan="1">Emmy F. Medina E., Jared Martin, Johanna Schwartz, Dominic Evangelista</td><td rowspan="1" colspan="1">Peru</td><td rowspan="1" colspan="1">Madre de Dios</td><td rowspan="1" colspan="1">Kawsay Biological Station</td><td rowspan="1" colspan="1">175</td><td rowspan="1" colspan="1">Within concession, near station, atnight</td><td rowspan="1" colspan="1">
                    <named-content xmlns:xlink="http://www.w3.org/1999/xlink" content-type="dwc:verbatimCoordinates" xlink:type="simple">-12.5282, -69.0141</named-content>
                  </td><td rowspan="1" colspan="1"/><td rowspan="1" colspan="1">
                    <italic>
                      <tp:taxon-name>
                        <tp:taxon-name-part taxon-name-part-type="genus" reg="Galiblatta">Galiblatta</tp:taxon-name-part>
                      </tp:taxon-name>
                    </italic>
                  </td></tr><tr><td rowspan="1" colspan="1">UIRB-PE-29-66</td><td rowspan="1" colspan="1">1</td><td rowspan="1" colspan="1"/><td rowspan="1" colspan="1">juvenile</td><td rowspan="1" colspan="1">2024-7-17 to 20</td><td rowspan="1" colspan="1"/><td rowspan="1" colspan="1">Hand collected</td><td rowspan="1" colspan="1">Emmy F. Medina E., Jared Martin, Johanna Schwartz, Dominic Evangelista</td><td rowspan="1" colspan="1">Peru</td><td rowspan="1" colspan="1">Madre de Dios</td><td rowspan="1" colspan="1">Kawsay Biological Station</td><td rowspan="1" colspan="1">175</td><td rowspan="1" colspan="1">Collected in or near camp</td><td rowspan="1" colspan="1">
                    <named-content xmlns:xlink="http://www.w3.org/1999/xlink" content-type="dwc:verbatimCoordinates" xlink:type="simple">-12.5267, -69.0162</named-content>
                  </td><td rowspan="1" colspan="1"/><td rowspan="1" colspan="1">
                    <italic>
                      <tp:taxon-name>
                        <tp:taxon-name-part taxon-name-part-type="genus" reg="Galiblatta">Galiblatta</tp:taxon-name-part>
                      </tp:taxon-name>
                    </italic>
                  </td></tr><tr><td rowspan="1" colspan="1">UIRB-PE-30-78</td><td rowspan="1" colspan="1">1</td><td rowspan="1" colspan="1"/><td rowspan="1" colspan="1">juvenile</td><td rowspan="1" colspan="1">2024-7-25</td><td rowspan="1" colspan="1"/><td rowspan="1" colspan="1">Hand collected</td><td rowspan="1" colspan="1">Emmy F. Medina E., Jared Martin, Johanna Schwartz, Dominic Evangelista</td><td rowspan="1" colspan="1">Peru</td><td rowspan="1" colspan="1">Madre de Dios</td><td rowspan="1" colspan="1">Kawsay Biological Station</td><td rowspan="1" colspan="1">193</td><td rowspan="1" colspan="1">Lindero trail or near station in concession</td><td rowspan="1" colspan="1">
                    <named-content xmlns:xlink="http://www.w3.org/1999/xlink" content-type="dwc:verbatimCoordinates" xlink:type="simple">-12.537, -69.004</named-content>
                  </td><td rowspan="1" colspan="1"/><td rowspan="1" colspan="1">
                    <italic>
                      <tp:taxon-name>
                        <tp:taxon-name-part taxon-name-part-type="genus" reg="Galiblatta">Galiblatta</tp:taxon-name-part>
                      </tp:taxon-name>
                    </italic>
                  </td></tr><tr><td rowspan="1" colspan="1">UIRB-PE-32-15</td><td rowspan="1" colspan="1">1</td><td rowspan="1" colspan="1"/><td rowspan="1" colspan="1">juvenile</td><td rowspan="1" colspan="1">2024-7-18</td><td rowspan="1" colspan="1"/><td rowspan="1" colspan="1">Hand collected</td><td rowspan="1" colspan="1">Emmy F. Medina E., Jared Martin, Johanna Schwartz, Dominic Evangelista</td><td rowspan="1" colspan="1">Peru</td><td rowspan="1" colspan="1">Madre de Dios</td><td rowspan="1" colspan="1">Kawsay Biological Station</td><td rowspan="1" colspan="1">175</td><td rowspan="1" colspan="1">Within concession, near station, atnight</td><td rowspan="1" colspan="1">
                    <named-content xmlns:xlink="http://www.w3.org/1999/xlink" content-type="dwc:verbatimCoordinates" xlink:type="simple">-12.5282, -69.0141</named-content>
                  </td><td rowspan="1" colspan="1"/><td rowspan="1" colspan="1">
                    <italic>
                      <tp:taxon-name>
                        <tp:taxon-name-part taxon-name-part-type="genus" reg="Galiblatta">Galiblatta</tp:taxon-name-part>
                      </tp:taxon-name>
                    </italic>
                  </td></tr><tr><td rowspan="1" colspan="1">AUDE-PE-3-76</td><td rowspan="1" colspan="1">1</td><td rowspan="1" colspan="1"/><td rowspan="1" colspan="1">juvenile</td><td rowspan="1" colspan="1">2021-7-1</td><td rowspan="1" colspan="1"/><td rowspan="1" colspan="1"/><td rowspan="1" colspan="1">Evangelista-Huaman, Evangelista-Huaman, Medina Espinoza</td><td rowspan="1" colspan="1">Peru</td><td rowspan="1" colspan="1">Madre de Dios</td><td rowspan="1" colspan="1">Los Amigos Research Station</td><td rowspan="1" colspan="1"/><td rowspan="1" colspan="1">Cocha Lobos trail</td><td rowspan="1" colspan="1">
                    <named-content xmlns:xlink="http://www.w3.org/1999/xlink" content-type="dwc:verbatimCoordinates" xlink:type="simple">-12.571056, -70.094889</named-content>
                  </td><td rowspan="1" colspan="1"/><td rowspan="1" colspan="1"><italic><tp:taxon-name><tp:taxon-name-part taxon-name-part-type="genus" reg="Epilampra">Epilampra</tp:taxon-name-part> <tp:taxon-name-part taxon-name-part-type="species" reg="yompori">yompori</tp:taxon-name-part></tp:taxon-name></italic> Vanker, Medina-Espinoza, Evangelista</td></tr><tr><td rowspan="1" colspan="1">UIRB-PE-23-76</td><td rowspan="1" colspan="1">1</td><td rowspan="1" colspan="1">male</td><td rowspan="1" colspan="1">adult</td><td rowspan="1" colspan="1">2024-7-13</td><td rowspan="1" colspan="1"/><td rowspan="1" colspan="1">Hand collected</td><td rowspan="1" colspan="1">Emmy F. Medina E., Jared Martin, Johanna Schwartz, Dominic Evangelista</td><td rowspan="1" colspan="1">Peru</td><td rowspan="1" colspan="1">Madre de Dios</td><td rowspan="1" colspan="1">Finca Las Piedras Research Station</td><td rowspan="1" colspan="1">265</td><td rowspan="1" colspan="1">Trails in forest, near station at night</td><td rowspan="1" colspan="1">
                    <named-content xmlns:xlink="http://www.w3.org/1999/xlink" content-type="dwc:verbatimCoordinates" xlink:type="simple">-12.2285, -69.1143</named-content>
                  </td><td rowspan="1" colspan="1">holotype of <italic><tp:taxon-name><tp:taxon-name-part taxon-name-part-type="genus" reg="Epilampra">Epilampra</tp:taxon-name-part> <tp:taxon-name-part taxon-name-part-type="species" reg="yompori">yompori</tp:taxon-name-part></tp:taxon-name></italic></td><td rowspan="1" colspan="1"><italic><tp:taxon-name><tp:taxon-name-part taxon-name-part-type="genus" reg="Epilampra">Epilampra</tp:taxon-name-part> <tp:taxon-name-part taxon-name-part-type="species" reg="yompori">yompori</tp:taxon-name-part></tp:taxon-name></italic> Vanker, Medina-Espinoza, Evangelista</td></tr><tr><td rowspan="1" colspan="1">UIRB-PE-23-93</td><td rowspan="1" colspan="1">1</td><td rowspan="1" colspan="1"/><td rowspan="1" colspan="1">juvenile</td><td rowspan="1" colspan="1">2024-7-24</td><td rowspan="1" colspan="1"/><td rowspan="1" colspan="1">Hand collected</td><td rowspan="1" colspan="1">Emmy F. Medina E., Jared Martin, Johanna Schwartz, Dominic Evangelista</td><td rowspan="1" colspan="1">Peru</td><td rowspan="1" colspan="1">Madre de Dios</td><td rowspan="1" colspan="1">Kawsay Biological Station</td><td rowspan="1" colspan="1">185</td><td rowspan="1" colspan="1">Probably collected on trails D and X at night</td><td rowspan="1" colspan="1">
                    <named-content xmlns:xlink="http://www.w3.org/1999/xlink" content-type="dwc:verbatimCoordinates" xlink:type="simple">-12.5364, -69.0084</named-content>
                  </td><td rowspan="1" colspan="1"/><td rowspan="1" colspan="1"><italic><tp:taxon-name><tp:taxon-name-part taxon-name-part-type="genus" reg="Epilampra">Epilampra</tp:taxon-name-part> <tp:taxon-name-part taxon-name-part-type="species" reg="yompori">yompori</tp:taxon-name-part></tp:taxon-name></italic> Vanker, Medina-Espinoza, Evangelista</td></tr><tr><td rowspan="1" colspan="1">UIRB-PE-25-35</td><td rowspan="1" colspan="1">1</td><td rowspan="1" colspan="1"/><td rowspan="1" colspan="1">juvenile</td><td rowspan="1" colspan="1">2024-7-20</td><td rowspan="1" colspan="1"/><td rowspan="1" colspan="1">Hand collected</td><td rowspan="1" colspan="1">Emmy F. Medina E., Jared Martin, Johanna Schwartz, Dominic Evangelista</td><td rowspan="1" colspan="1">Peru</td><td rowspan="1" colspan="1">Madre de Dios</td><td rowspan="1" colspan="1">Kawsay Biological Station</td><td rowspan="1" colspan="1">175</td><td rowspan="1" colspan="1">Within concession, near station, atnight</td><td rowspan="1" colspan="1">
                    <named-content xmlns:xlink="http://www.w3.org/1999/xlink" content-type="dwc:verbatimCoordinates" xlink:type="simple">-12.5282, -69.0141</named-content>
                  </td><td rowspan="1" colspan="1"/><td rowspan="1" colspan="1"><italic><tp:taxon-name><tp:taxon-name-part taxon-name-part-type="genus" reg="Epilampra">Epilampra</tp:taxon-name-part> <tp:taxon-name-part taxon-name-part-type="species" reg="yompori">yompori</tp:taxon-name-part></tp:taxon-name></italic> Vanker, Medina-Espinoza, Evangelista</td></tr><tr><td rowspan="1" colspan="1">UIRB-PE-25-36</td><td rowspan="1" colspan="1">1</td><td rowspan="1" colspan="1"/><td rowspan="1" colspan="1">juvenile</td><td rowspan="1" colspan="1">2024-7-20</td><td rowspan="1" colspan="1"/><td rowspan="1" colspan="1">Hand collected</td><td rowspan="1" colspan="1">Emmy F. Medina E., Jared Martin, Johanna Schwartz, Dominic Evangelista</td><td rowspan="1" colspan="1">Peru</td><td rowspan="1" colspan="1">Madre de Dios</td><td rowspan="1" colspan="1">Kawsay Biological Station</td><td rowspan="1" colspan="1">175</td><td rowspan="1" colspan="1">Within concession, near station, atnight</td><td rowspan="1" colspan="1">
                    <named-content xmlns:xlink="http://www.w3.org/1999/xlink" content-type="dwc:verbatimCoordinates" xlink:type="simple">-12.5282, -69.0141</named-content>
                  </td><td rowspan="1" colspan="1"/><td rowspan="1" colspan="1"><italic><tp:taxon-name><tp:taxon-name-part taxon-name-part-type="genus" reg="Epilampra">Epilampra</tp:taxon-name-part> <tp:taxon-name-part taxon-name-part-type="species" reg="yompori">yompori</tp:taxon-name-part></tp:taxon-name></italic> Vanker, Medina-Espinoza, Evangelista</td></tr><tr><td rowspan="1" colspan="1">UIRB-PE-25-42</td><td rowspan="1" colspan="1">1</td><td rowspan="1" colspan="1">female</td><td rowspan="1" colspan="1">adult</td><td rowspan="1" colspan="1">2024-7-16</td><td rowspan="1" colspan="1"/><td rowspan="1" colspan="1">Hand collected</td><td rowspan="1" colspan="1">Emmy F. Medina E., Jared Martin, Johanna Schwartz, Dominic Evangelista</td><td rowspan="1" colspan="1">Peru</td><td rowspan="1" colspan="1">Madre de Dios</td><td rowspan="1" colspan="1">Finca Las Piedras Research Station</td><td rowspan="1" colspan="1">264</td><td rowspan="1" colspan="1">Night hike (Lindero, Tapir, Unguruhaui, Castana trails)</td><td rowspan="1" colspan="1">
                    <named-content xmlns:xlink="http://www.w3.org/1999/xlink" content-type="dwc:verbatimCoordinates" xlink:type="simple">-12.2262, -69.1124</named-content>
                  </td><td rowspan="1" colspan="1"/><td rowspan="1" colspan="1"><italic><tp:taxon-name><tp:taxon-name-part taxon-name-part-type="genus" reg="Epilampra">Epilampra</tp:taxon-name-part> <tp:taxon-name-part taxon-name-part-type="species" reg="yompori">yompori</tp:taxon-name-part></tp:taxon-name></italic> Vanker, Medina-Espinoza, Evangelista</td></tr><tr><td rowspan="1" colspan="1">UIRB-PE-25-78</td><td rowspan="1" colspan="1">1</td><td rowspan="1" colspan="1"/><td rowspan="1" colspan="1">juvenile</td><td rowspan="1" colspan="1">2024-7-15</td><td rowspan="1" colspan="1"/><td rowspan="1" colspan="1">Hand collected</td><td rowspan="1" colspan="1">Emmy F. Medina E., Jared Martin, Johanna Schwartz, Dominic Evangelista</td><td rowspan="1" colspan="1">Peru</td><td rowspan="1" colspan="1">Madre de Dios</td><td rowspan="1" colspan="1">Finca Las Piedras Research Station</td><td rowspan="1" colspan="1">264</td><td rowspan="1" colspan="1">Anaconda and Tapir trail, night hike</td><td rowspan="1" colspan="1">
                    <named-content xmlns:xlink="http://www.w3.org/1999/xlink" content-type="dwc:verbatimCoordinates" xlink:type="simple">-12.2273, -69.1075</named-content>
                  </td><td rowspan="1" colspan="1"/><td rowspan="1" colspan="1"><italic><tp:taxon-name><tp:taxon-name-part taxon-name-part-type="genus" reg="Epilampra">Epilampra</tp:taxon-name-part> <tp:taxon-name-part taxon-name-part-type="species" reg="yompori">yompori</tp:taxon-name-part></tp:taxon-name></italic> Vanker, Medina-Espinoza, Evangelista</td></tr><tr><td rowspan="1" colspan="1">UIRB-PE-26-23</td><td rowspan="1" colspan="1">1</td><td rowspan="1" colspan="1"/><td rowspan="1" colspan="1">juvenile</td><td rowspan="1" colspan="1">2024-7-23</td><td rowspan="1" colspan="1"/><td rowspan="1" colspan="1">Hand collected</td><td rowspan="1" colspan="1">Emmy F. Medina E., Jared Martin, Johanna Schwartz, Dominic Evangelista</td><td rowspan="1" colspan="1">Peru</td><td rowspan="1" colspan="1">Madre de Dios</td><td rowspan="1" colspan="1">Kawsay Biological Station</td><td rowspan="1" colspan="1">185</td><td rowspan="1" colspan="1">Trail E (atnight)</td><td rowspan="1" colspan="1">
                    <named-content xmlns:xlink="http://www.w3.org/1999/xlink" content-type="dwc:verbatimCoordinates" xlink:type="simple">-12.536, -69.008</named-content>
                  </td><td rowspan="1" colspan="1"/><td rowspan="1" colspan="1"><italic><tp:taxon-name><tp:taxon-name-part taxon-name-part-type="genus" reg="Epilampra">Epilampra</tp:taxon-name-part> <tp:taxon-name-part taxon-name-part-type="species" reg="yompori">yompori</tp:taxon-name-part></tp:taxon-name></italic> Vanker, Medina-Espinoza, Evangelista</td></tr><tr><td rowspan="1" colspan="1">UIRB-PE-26-25</td><td rowspan="1" colspan="1">1</td><td rowspan="1" colspan="1"/><td rowspan="1" colspan="1">juvenile</td><td rowspan="1" colspan="1">2024-7-23</td><td rowspan="1" colspan="1"/><td rowspan="1" colspan="1">Hand collected</td><td rowspan="1" colspan="1">Emmy F. Medina E., Jared Martin, Johanna Schwartz, Dominic Evangelista</td><td rowspan="1" colspan="1">Peru</td><td rowspan="1" colspan="1">Madre de Dios</td><td rowspan="1" colspan="1">Kawsay Biological Station</td><td rowspan="1" colspan="1">185</td><td rowspan="1" colspan="1">Trail E (atnight)</td><td rowspan="1" colspan="1">
                    <named-content xmlns:xlink="http://www.w3.org/1999/xlink" content-type="dwc:verbatimCoordinates" xlink:type="simple">-12.536, -69.008</named-content>
                  </td><td rowspan="1" colspan="1"/><td rowspan="1" colspan="1"><italic><tp:taxon-name><tp:taxon-name-part taxon-name-part-type="genus" reg="Epilampra">Epilampra</tp:taxon-name-part> <tp:taxon-name-part taxon-name-part-type="species" reg="yompori">yompori</tp:taxon-name-part></tp:taxon-name></italic> Vanker, Medina-Espinoza, Evangelista</td></tr><tr><td rowspan="1" colspan="1">UIRB-PE-26-38</td><td rowspan="1" colspan="1">1</td><td rowspan="1" colspan="1"/><td rowspan="1" colspan="1">juvenile</td><td rowspan="1" colspan="1">2024-7-11</td><td rowspan="1" colspan="1"/><td rowspan="1" colspan="1">Hand collected</td><td rowspan="1" colspan="1">Emmy F. Medina E., Jared Martin, Johanna Schwartz, Dominic Evangelista</td><td rowspan="1" colspan="1">Peru</td><td rowspan="1" colspan="1">Madre de Dios</td><td rowspan="1" colspan="1">Finca Las Piedras Research Station</td><td rowspan="1" colspan="1">265</td><td rowspan="1" colspan="1">Trails in forest near station at night</td><td rowspan="1" colspan="1">
                    <named-content xmlns:xlink="http://www.w3.org/1999/xlink" content-type="dwc:verbatimCoordinates" xlink:type="simple">-12.2258, -69.1143</named-content>
                  </td><td rowspan="1" colspan="1"/><td rowspan="1" colspan="1"><italic><tp:taxon-name><tp:taxon-name-part taxon-name-part-type="genus" reg="Epilampra">Epilampra</tp:taxon-name-part> <tp:taxon-name-part taxon-name-part-type="species" reg="yompori">yompori</tp:taxon-name-part></tp:taxon-name></italic> Vanker, Medina-Espinoza, Evangelista</td></tr><tr><td rowspan="1" colspan="1">UIRB-PE-31-51</td><td rowspan="1" colspan="1">1</td><td rowspan="1" colspan="1"/><td rowspan="1" colspan="1">juvenile</td><td rowspan="1" colspan="1">2024-7-15</td><td rowspan="1" colspan="1"/><td rowspan="1" colspan="1">Hand collected</td><td rowspan="1" colspan="1">Emmy F. Medina E., Jared Martin, Johanna Schwartz, Dominic Evangelista</td><td rowspan="1" colspan="1">Peru</td><td rowspan="1" colspan="1">Madre de Dios</td><td rowspan="1" colspan="1">Finca Las Piedras Research Station</td><td rowspan="1" colspan="1">264</td><td rowspan="1" colspan="1">Anaconda and Tapir trail, night hike</td><td rowspan="1" colspan="1">
                    <named-content xmlns:xlink="http://www.w3.org/1999/xlink" content-type="dwc:verbatimCoordinates" xlink:type="simple">-12.2273, -69.1075</named-content>
                  </td><td rowspan="1" colspan="1"/><td rowspan="1" colspan="1"><italic><tp:taxon-name><tp:taxon-name-part taxon-name-part-type="genus" reg="Epilampra">Epilampra</tp:taxon-name-part> <tp:taxon-name-part taxon-name-part-type="species" reg="yompori">yompori</tp:taxon-name-part></tp:taxon-name></italic> Vanker, Medina-Espinoza, Evangelista</td></tr><tr><td rowspan="1" colspan="1">AUDE-PE-1-85</td><td rowspan="1" colspan="1">1</td><td rowspan="1" colspan="1">male</td><td rowspan="1" colspan="1">adult</td><td rowspan="1" colspan="1">2021-6-25</td><td rowspan="1" colspan="1"/><td rowspan="1" colspan="1">night. Hand collected</td><td rowspan="1" colspan="1">Evangelista-Huaman, Evangelista-Huaman, Medina Espinoza</td><td rowspan="1" colspan="1">Peru</td><td rowspan="1" colspan="1">Madre de Dios</td><td rowspan="1" colspan="1">Puerto Maldonado</td><td rowspan="1" colspan="1"/><td rowspan="1" colspan="1">Kapievi Ecovillage</td><td rowspan="1" colspan="1"/><td rowspan="1" colspan="1"/><td rowspan="1" colspan="1"><italic><tp:taxon-name><tp:taxon-name-part taxon-name-part-type="genus" reg="Epilampra">Epilampra</tp:taxon-name-part> <tp:taxon-name-part taxon-name-part-type="species" reg="grisea">grisea</tp:taxon-name-part></tp:taxon-name></italic> (De Geer, 1773)</td></tr><tr><td rowspan="1" colspan="1">AUDE-PE-3-91</td><td rowspan="1" colspan="1">1</td><td rowspan="1" colspan="1">female</td><td rowspan="1" colspan="1">adult</td><td rowspan="1" colspan="1">2021-6-25 to 30</td><td rowspan="1" colspan="1"/><td rowspan="1" colspan="1">night. Hand collected</td><td rowspan="1" colspan="1">Evangelista-Huaman, Evangelista-Huaman, Medina Espinoza</td><td rowspan="1" colspan="1">Peru</td><td rowspan="1" colspan="1">Madre de Dios</td><td rowspan="1" colspan="1">Puerto Maldonado</td><td rowspan="1" colspan="1"/><td rowspan="1" colspan="1">Kapievi Ecovillage</td><td rowspan="1" colspan="1"/><td rowspan="1" colspan="1"/><td rowspan="1" colspan="1"><italic><tp:taxon-name><tp:taxon-name-part taxon-name-part-type="genus" reg="Epilampra">Epilampra</tp:taxon-name-part> <tp:taxon-name-part taxon-name-part-type="species" reg="grisea">grisea</tp:taxon-name-part></tp:taxon-name></italic> (De Geer, 1773)</td></tr><tr><td rowspan="1" colspan="1">UIRB-PE-24-15</td><td rowspan="1" colspan="1">1</td><td rowspan="1" colspan="1">female</td><td rowspan="1" colspan="1">adult</td><td rowspan="1" colspan="1">2024-7-23</td><td rowspan="1" colspan="1"/><td rowspan="1" colspan="1">Hand collected</td><td rowspan="1" colspan="1">Emmy F. Medina E., Jared Martin, Johanna Schwartz, Dominic Evangelista</td><td rowspan="1" colspan="1">Peru</td><td rowspan="1" colspan="1">Madre de Dios</td><td rowspan="1" colspan="1">Kawsay Biological Station</td><td rowspan="1" colspan="1">185</td><td rowspan="1" colspan="1">Trail E at night</td><td rowspan="1" colspan="1">
                    <named-content xmlns:xlink="http://www.w3.org/1999/xlink" content-type="dwc:verbatimCoordinates" xlink:type="simple">-12.536, -69.008</named-content>
                  </td><td rowspan="1" colspan="1"/><td rowspan="1" colspan="1"><italic><tp:taxon-name><tp:taxon-name-part taxon-name-part-type="genus" reg="Epilampra">Epilampra</tp:taxon-name-part> <tp:taxon-name-part taxon-name-part-type="species" reg="grisea">grisea</tp:taxon-name-part></tp:taxon-name></italic> (De Geer, 1773)</td></tr><tr><td rowspan="1" colspan="1">UIRB-PE-26-53</td><td rowspan="1" colspan="1">1</td><td rowspan="1" colspan="1">female</td><td rowspan="1" colspan="1">adult</td><td rowspan="1" colspan="1">2024-7-24</td><td rowspan="1" colspan="1"/><td rowspan="1" colspan="1">Hand collected</td><td rowspan="1" colspan="1">Emmy F. Medina E., Jared Martin, Johanna Schwartz, Dominic Evangelista</td><td rowspan="1" colspan="1">Peru</td><td rowspan="1" colspan="1">Madre de Dios</td><td rowspan="1" colspan="1">Kawsay Biological Station</td><td rowspan="1" colspan="1">185</td><td rowspan="1" colspan="1">Probably collected on trails D and X at night</td><td rowspan="1" colspan="1">
                    <named-content xmlns:xlink="http://www.w3.org/1999/xlink" content-type="dwc:verbatimCoordinates" xlink:type="simple">-12.5364, -69.0084</named-content>
                  </td><td rowspan="1" colspan="1"/><td rowspan="1" colspan="1"><italic><tp:taxon-name><tp:taxon-name-part taxon-name-part-type="genus" reg="Epilampra">Epilampra</tp:taxon-name-part> <tp:taxon-name-part taxon-name-part-type="species" reg="grisea">grisea</tp:taxon-name-part></tp:taxon-name></italic> (De Geer, 1773)</td></tr><tr><td rowspan="1" colspan="1">UIRB-PE-26-54</td><td rowspan="1" colspan="1">1</td><td rowspan="1" colspan="1">male</td><td rowspan="1" colspan="1">adult</td><td rowspan="1" colspan="1">2024-7-22 to 23</td><td rowspan="1" colspan="1"/><td rowspan="1" colspan="1">Pitfall traps baited with fish in ground</td><td rowspan="1" colspan="1">Emmy F. Medina E., Jared Martin, Johanna Schwartz, Dominic Evangelista</td><td rowspan="1" colspan="1">Peru</td><td rowspan="1" colspan="1">Madre de Dios</td><td rowspan="1" colspan="1">Kawsay Biological Station</td><td rowspan="1" colspan="1">185</td><td rowspan="1" colspan="1">Lindero trail</td><td rowspan="1" colspan="1">
                    <named-content xmlns:xlink="http://www.w3.org/1999/xlink" content-type="dwc:verbatimCoordinates" xlink:type="simple">-12.5316, -69.0072</named-content>
                  </td><td rowspan="1" colspan="1"/><td rowspan="1" colspan="1"><italic><tp:taxon-name><tp:taxon-name-part taxon-name-part-type="genus" reg="Epilampra">Epilampra</tp:taxon-name-part> <tp:taxon-name-part taxon-name-part-type="species" reg="grisea">grisea</tp:taxon-name-part></tp:taxon-name></italic> (De Geer, 1773)</td></tr><tr><td rowspan="1" colspan="1">UIRB-PE-26-45</td><td rowspan="1" colspan="1">1</td><td rowspan="1" colspan="1">male</td><td rowspan="1" colspan="1">adult</td><td rowspan="1" colspan="1">2024-7-15</td><td rowspan="1" colspan="1"/><td rowspan="1" colspan="1">Hand collected</td><td rowspan="1" colspan="1">Emmy F. Medina E., Jared Martin, Johanna Schwartz, Dominic Evangelista</td><td rowspan="1" colspan="1">Peru</td><td rowspan="1" colspan="1">Madre de Dios</td><td rowspan="1" colspan="1">Finca Las Piedras Research Station</td><td rowspan="1" colspan="1">264</td><td rowspan="1" colspan="1">Anaconda and Tapir trail, night hike</td><td rowspan="1" colspan="1">
                    <named-content xmlns:xlink="http://www.w3.org/1999/xlink" content-type="dwc:verbatimCoordinates" xlink:type="simple">-12.2273, -69.1075</named-content>
                  </td><td rowspan="1" colspan="1"/><td rowspan="1" colspan="1"><italic><tp:taxon-name><tp:taxon-name-part taxon-name-part-type="genus" reg="Epilampra">Epilampra</tp:taxon-name-part> <tp:taxon-name-part taxon-name-part-type="species" reg="opaca">opaca</tp:taxon-name-part></tp:taxon-name></italic> Walker, 1868</td></tr><tr><td rowspan="1" colspan="1">UIRB-PE-26-56</td><td rowspan="1" colspan="1">1</td><td rowspan="1" colspan="1">male</td><td rowspan="1" colspan="1">adult</td><td rowspan="1" colspan="1">2024-7-11</td><td rowspan="1" colspan="1"/><td rowspan="1" colspan="1">Hand collected</td><td rowspan="1" colspan="1">Emmy F. Medina E., Jared Martin, Johanna Schwartz, Dominic Evangelista</td><td rowspan="1" colspan="1">Peru</td><td rowspan="1" colspan="1">Madre de Dios</td><td rowspan="1" colspan="1">Finca Las Piedras Research Station</td><td rowspan="1" colspan="1">265</td><td rowspan="1" colspan="1">Trails in forest near station at night</td><td rowspan="1" colspan="1">
                    <named-content xmlns:xlink="http://www.w3.org/1999/xlink" content-type="dwc:verbatimCoordinates" xlink:type="simple">-12.2258, -69.1143</named-content>
                  </td><td rowspan="1" colspan="1"/><td rowspan="1" colspan="1"><italic><tp:taxon-name><tp:taxon-name-part taxon-name-part-type="genus" reg="Epilampra">Epilampra</tp:taxon-name-part> <tp:taxon-name-part taxon-name-part-type="species" reg="opaca">opaca</tp:taxon-name-part></tp:taxon-name></italic> Walker, 1868</td></tr><tr><td rowspan="1" colspan="1">AUDE-PE-1-88</td><td rowspan="1" colspan="1">1</td><td rowspan="1" colspan="1">male</td><td rowspan="1" colspan="1">adult</td><td rowspan="1" colspan="1">2021-7-6</td><td rowspan="1" colspan="1"/><td rowspan="1" colspan="1">day. Hand collected</td><td rowspan="1" colspan="1">Evangelista-Huaman, Evangelista-Huaman, Medina Espinoza</td><td rowspan="1" colspan="1">Peru</td><td rowspan="1" colspan="1">Madre de Dios</td><td rowspan="1" colspan="1">Los Amigos Research Station</td><td rowspan="1" colspan="1"/><td rowspan="1" colspan="1">Plataforma trail</td><td rowspan="1" colspan="1">
                    <named-content xmlns:xlink="http://www.w3.org/1999/xlink" content-type="dwc:verbatimCoordinates" xlink:type="simple">-12.563056, -70.103333</named-content>
                  </td><td rowspan="1" colspan="1">holotype of <italic><tp:taxon-name><tp:taxon-name-part taxon-name-part-type="genus" reg="Epilampra">Epilampra</tp:taxon-name-part> <tp:taxon-name-part taxon-name-part-type="species" reg="homage">homage</tp:taxon-name-part></tp:taxon-name></italic></td><td rowspan="1" colspan="1"><italic><tp:taxon-name><tp:taxon-name-part taxon-name-part-type="genus" reg="Epilampra">Epilampra</tp:taxon-name-part> <tp:taxon-name-part taxon-name-part-type="species" reg="homage">homage</tp:taxon-name-part></tp:taxon-name></italic> Vanker, Medina-Espinoza, Evangelista</td></tr><tr><td rowspan="1" colspan="1">AUDE-PE-3-63</td><td rowspan="1" colspan="1">1</td><td rowspan="1" colspan="1">male</td><td rowspan="1" colspan="1">adult</td><td rowspan="1" colspan="1">2021-7-4</td><td rowspan="1" colspan="1"/><td rowspan="1" colspan="1">night. Hand collected</td><td rowspan="1" colspan="1">Evangelista-Huaman, Evangelista-Huaman, Medina Espinoza</td><td rowspan="1" colspan="1">Peru</td><td rowspan="1" colspan="1">Madre de Dios</td><td rowspan="1" colspan="1">Los Amigos Research Station</td><td rowspan="1" colspan="1"/><td rowspan="1" colspan="1">Lowland forest</td><td rowspan="1" colspan="1">
                    <named-content xmlns:xlink="http://www.w3.org/1999/xlink" content-type="dwc:verbatimCoordinates" xlink:type="simple">-12.571389, -70.094444</named-content>
                  </td><td rowspan="1" colspan="1"/><td rowspan="1" colspan="1"><italic><tp:taxon-name><tp:taxon-name-part taxon-name-part-type="genus" reg="Epilampra">Epilampra</tp:taxon-name-part> <tp:taxon-name-part taxon-name-part-type="species" reg="homage">homage</tp:taxon-name-part></tp:taxon-name></italic> Vanker, Medina-Espinoza, Evangelista</td></tr><tr><td rowspan="1" colspan="1">AUDE-PE-3-64</td><td rowspan="1" colspan="1">1</td><td rowspan="1" colspan="1">male</td><td rowspan="1" colspan="1">adult</td><td rowspan="1" colspan="1">2021-7-4</td><td rowspan="1" colspan="1"/><td rowspan="1" colspan="1">night. Hand collected</td><td rowspan="1" colspan="1">Evangelista-Huaman, Evangelista-Huaman, Medina Espinoza</td><td rowspan="1" colspan="1">Peru</td><td rowspan="1" colspan="1">Madre de Dios</td><td rowspan="1" colspan="1">Los Amigos Research Station</td><td rowspan="1" colspan="1"/><td rowspan="1" colspan="1">Lowland forest</td><td rowspan="1" colspan="1">
                    <named-content xmlns:xlink="http://www.w3.org/1999/xlink" content-type="dwc:verbatimCoordinates" xlink:type="simple">-12.571389, -70.094444</named-content>
                  </td><td rowspan="1" colspan="1"/><td rowspan="1" colspan="1"><italic><tp:taxon-name><tp:taxon-name-part taxon-name-part-type="genus" reg="Epilampra">Epilampra</tp:taxon-name-part> <tp:taxon-name-part taxon-name-part-type="species" reg="homage">homage</tp:taxon-name-part></tp:taxon-name></italic> Vanker, Medina-Espinoza, Evangelista</td></tr><tr><td rowspan="1" colspan="1">UIRB-PE-24-14</td><td rowspan="1" colspan="1">1</td><td rowspan="1" colspan="1">male</td><td rowspan="1" colspan="1">adult</td><td rowspan="1" colspan="1">2024-7-14</td><td rowspan="1" colspan="1"/><td rowspan="1" colspan="1">Hand collected</td><td rowspan="1" colspan="1">Emmy F. Medina E., Jared Martin, Johanna Schwartz, Dominic Evangelista</td><td rowspan="1" colspan="1">Peru</td><td rowspan="1" colspan="1">Madre de Dios</td><td rowspan="1" colspan="1">Finca Las Piedras Research Station</td><td rowspan="1" colspan="1">265</td><td rowspan="1" colspan="1">Trails in forest, near station at night</td><td rowspan="1" colspan="1">
                    <named-content xmlns:xlink="http://www.w3.org/1999/xlink" content-type="dwc:verbatimCoordinates" xlink:type="simple">-12.2285, -69.1143</named-content>
                  </td><td rowspan="1" colspan="1"/><td rowspan="1" colspan="1"><italic><tp:taxon-name><tp:taxon-name-part taxon-name-part-type="genus" reg="Epilampra">Epilampra</tp:taxon-name-part> <tp:taxon-name-part taxon-name-part-type="species" reg="homage">homage</tp:taxon-name-part></tp:taxon-name></italic> Vanker, Medina-Espinoza, Evangelista</td></tr><tr><td rowspan="1" colspan="1">UIRB-PE-26-70</td><td rowspan="1" colspan="1">1</td><td rowspan="1" colspan="1">male</td><td rowspan="1" colspan="1">adult</td><td rowspan="1" colspan="1">2024-7-16</td><td rowspan="1" colspan="1"/><td rowspan="1" colspan="1">Hand collected</td><td rowspan="1" colspan="1">Emmy F. Medina E., Jared Martin, Johanna Schwartz, Dominic Evangelista</td><td rowspan="1" colspan="1">Peru</td><td rowspan="1" colspan="1">Madre de Dios</td><td rowspan="1" colspan="1">Finca Las Piedras Research Station</td><td rowspan="1" colspan="1">264</td><td rowspan="1" colspan="1">Night hike (Lindero, Tapir, Unguruhaui, Castana trails)</td><td rowspan="1" colspan="1">
                    <named-content xmlns:xlink="http://www.w3.org/1999/xlink" content-type="dwc:verbatimCoordinates" xlink:type="simple">-12.2262, -69.1124</named-content>
                  </td><td rowspan="1" colspan="1"/><td rowspan="1" colspan="1"><italic><tp:taxon-name><tp:taxon-name-part taxon-name-part-type="genus" reg="Epilampra">Epilampra</tp:taxon-name-part> <tp:taxon-name-part taxon-name-part-type="species" reg="homage">homage</tp:taxon-name-part></tp:taxon-name></italic> Vanker, Medina-Espinoza, Evangelista</td></tr><tr><td rowspan="1" colspan="1">AUDE-PE-3-86</td><td rowspan="1" colspan="1">1</td><td rowspan="1" colspan="1">male</td><td rowspan="1" colspan="1">adult</td><td rowspan="1" colspan="1">2021-6-29</td><td rowspan="1" colspan="1">on forest floor</td><td rowspan="1" colspan="1">night. Hand collected</td><td rowspan="1" colspan="1">Evangelista-Huaman, Evangelista-Huaman, Medina Espinoza</td><td rowspan="1" colspan="1">Peru</td><td rowspan="1" colspan="1">Madre de Dios</td><td rowspan="1" colspan="1">Ecoaventuras Amazonica</td><td rowspan="1" colspan="1"/><td rowspan="1" colspan="1"/><td rowspan="1" colspan="1">
                    <named-content xmlns:xlink="http://www.w3.org/1999/xlink" content-type="dwc:verbatimCoordinates" xlink:type="simple">-12.505556, -69.173889</named-content>
                  </td><td rowspan="1" colspan="1">holotype of <italic><tp:taxon-name><tp:taxon-name-part taxon-name-part-type="genus" reg="Epilampra">Epilampra</tp:taxon-name-part> <tp:taxon-name-part taxon-name-part-type="species" reg="wandpero">wandpero</tp:taxon-name-part></tp:taxon-name></italic></td><td rowspan="1" colspan="1"><italic><tp:taxon-name><tp:taxon-name-part taxon-name-part-type="genus" reg="Epilampra">Epilampra</tp:taxon-name-part> <tp:taxon-name-part taxon-name-part-type="species" reg="wandpero">wandpero</tp:taxon-name-part></tp:taxon-name></italic> Vanker, Medina-Espinoza, Evangelista</td></tr><tr><td rowspan="1" colspan="1">AUDE-PE-2-85</td><td rowspan="1" colspan="1">1</td><td rowspan="1" colspan="1">male</td><td rowspan="1" colspan="1">adult</td><td rowspan="1" colspan="1">2021-6-25</td><td rowspan="1" colspan="1"/><td rowspan="1" colspan="1">night. Hand collected</td><td rowspan="1" colspan="1">Evangelista-Huaman, Evangelista-Huaman, Medina Espinoza</td><td rowspan="1" colspan="1">Peru</td><td rowspan="1" colspan="1">Madre de Dios</td><td rowspan="1" colspan="1">Puerto Maldonado</td><td rowspan="1" colspan="1"/><td rowspan="1" colspan="1">Kapievi Ecovillage</td><td rowspan="1" colspan="1">
                    <named-content xmlns:xlink="http://www.w3.org/1999/xlink" content-type="dwc:verbatimCoordinates" xlink:type="simple">-12.612083, -69.196111</named-content>
                  </td><td rowspan="1" colspan="1"/><td rowspan="1" colspan="1"><italic><tp:taxon-name><tp:taxon-name-part taxon-name-part-type="genus" reg="Epilampra">Epilampra</tp:taxon-name-part> <tp:taxon-name-part taxon-name-part-type="species" reg="wandpero">wandpero</tp:taxon-name-part></tp:taxon-name></italic> Vanker, Medina-Espinoza, Evangelista</td></tr><tr><td rowspan="1" colspan="1">AUDE-PE-3-70</td><td rowspan="1" colspan="1">1</td><td rowspan="1" colspan="1">male</td><td rowspan="1" colspan="1">adult</td><td rowspan="1" colspan="1">2021-7-4</td><td rowspan="1" colspan="1"/><td rowspan="1" colspan="1">night. Hand collected</td><td rowspan="1" colspan="1">Evangelista-Huaman, Evangelista-Huaman, Medina Espinoza</td><td rowspan="1" colspan="1">Peru</td><td rowspan="1" colspan="1">Madre de Dios</td><td rowspan="1" colspan="1">Los Amigos Research Station</td><td rowspan="1" colspan="1"/><td rowspan="1" colspan="1">Lowland forest</td><td rowspan="1" colspan="1">
                    <named-content xmlns:xlink="http://www.w3.org/1999/xlink" content-type="dwc:verbatimCoordinates" xlink:type="simple">-12.571389, -70.094444</named-content>
                  </td><td rowspan="1" colspan="1"/><td rowspan="1" colspan="1"><italic><tp:taxon-name><tp:taxon-name-part taxon-name-part-type="genus" reg="Epilampra">Epilampra</tp:taxon-name-part> <tp:taxon-name-part taxon-name-part-type="species" reg="wandpero">wandpero</tp:taxon-name-part></tp:taxon-name></italic> Vanker, Medina-Espinoza, Evangelista</td></tr><tr><td rowspan="1" colspan="1">AUDE-PE-3-72</td><td rowspan="1" colspan="1">1</td><td rowspan="1" colspan="1">male</td><td rowspan="1" colspan="1">adult</td><td rowspan="1" colspan="1">2021-6-26</td><td rowspan="1" colspan="1"/><td rowspan="1" colspan="1">night. Hand collected</td><td rowspan="1" colspan="1">Evangelista-Huaman, Evangelista-Huaman, Medina Espinoza</td><td rowspan="1" colspan="1">Peru</td><td rowspan="1" colspan="1">Madre de Dios</td><td rowspan="1" colspan="1">Puerto Maldonado</td><td rowspan="1" colspan="1"/><td rowspan="1" colspan="1">“Camungo” trail</td><td rowspan="1" colspan="1">
                    <named-content xmlns:xlink="http://www.w3.org/1999/xlink" content-type="dwc:verbatimCoordinates" xlink:type="simple">-12.628833, -69.189694</named-content>
                  </td><td rowspan="1" colspan="1"/><td rowspan="1" colspan="1"><italic><tp:taxon-name><tp:taxon-name-part taxon-name-part-type="genus" reg="Epilampra">Epilampra</tp:taxon-name-part> <tp:taxon-name-part taxon-name-part-type="species" reg="wandpero">wandpero</tp:taxon-name-part></tp:taxon-name></italic> Vanker, Medina-Espinoza, Evangelista</td></tr><tr><td rowspan="1" colspan="1">AUDE-PE-3-80</td><td rowspan="1" colspan="1">1</td><td rowspan="1" colspan="1">male</td><td rowspan="1" colspan="1">adult</td><td rowspan="1" colspan="1">2021-7-1</td><td rowspan="1" colspan="1"/><td rowspan="1" colspan="1">night. Hand collected</td><td rowspan="1" colspan="1">Evangelista-Huaman, Evangelista-Huaman, Medina Espinoza</td><td rowspan="1" colspan="1">Peru</td><td rowspan="1" colspan="1">Madre de Dios</td><td rowspan="1" colspan="1">Puerto Maldonado</td><td rowspan="1" colspan="1"/><td rowspan="1" colspan="1">“Camungo” trail</td><td rowspan="1" colspan="1">
                    <named-content xmlns:xlink="http://www.w3.org/1999/xlink" content-type="dwc:verbatimCoordinates" xlink:type="simple">-12.628833, -69.189694</named-content>
                  </td><td rowspan="1" colspan="1"/><td rowspan="1" colspan="1"><italic><tp:taxon-name><tp:taxon-name-part taxon-name-part-type="genus" reg="Epilampra">Epilampra</tp:taxon-name-part> <tp:taxon-name-part taxon-name-part-type="species" reg="wandpero">wandpero</tp:taxon-name-part></tp:taxon-name></italic> Vanker, Medina-Espinoza, Evangelista</td></tr><tr><td rowspan="1" colspan="1">AUDE-PE-3-90</td><td rowspan="1" colspan="1">1</td><td rowspan="1" colspan="1">male</td><td rowspan="1" colspan="1">adult</td><td rowspan="1" colspan="1">2021-7-4</td><td rowspan="1" colspan="1"/><td rowspan="1" colspan="1">night. Hand collected</td><td rowspan="1" colspan="1">Evangelista-Huaman, Evangelista-Huaman, Medina Espinoza</td><td rowspan="1" colspan="1">Peru</td><td rowspan="1" colspan="1">Madre de Dios</td><td rowspan="1" colspan="1">Los Amigos Research Station</td><td rowspan="1" colspan="1"/><td rowspan="1" colspan="1">Lowland forest</td><td rowspan="1" colspan="1">
                    <named-content xmlns:xlink="http://www.w3.org/1999/xlink" content-type="dwc:verbatimCoordinates" xlink:type="simple">-12.571389, -70.094444</named-content>
                  </td><td rowspan="1" colspan="1"/><td rowspan="1" colspan="1"><italic><tp:taxon-name><tp:taxon-name-part taxon-name-part-type="genus" reg="Epilampra">Epilampra</tp:taxon-name-part> <tp:taxon-name-part taxon-name-part-type="species" reg="wandpero">wandpero</tp:taxon-name-part></tp:taxon-name></italic> Vanker, Medina-Espinoza, Evangelista</td></tr><tr><td rowspan="1" colspan="1">UIRB-PE-23-86</td><td rowspan="1" colspan="1">1</td><td rowspan="1" colspan="1">male</td><td rowspan="1" colspan="1">adult</td><td rowspan="1" colspan="1">2024-7-19</td><td rowspan="1" colspan="1"/><td rowspan="1" colspan="1">Hand collected</td><td rowspan="1" colspan="1">Emmy F. Medina E., Jared Martin, Johanna Schwartz, Dominic Evangelista</td><td rowspan="1" colspan="1">Peru</td><td rowspan="1" colspan="1">Madre de Dios</td><td rowspan="1" colspan="1">Kawsay Biological Station</td><td rowspan="1" colspan="1">175</td><td rowspan="1" colspan="1">Within concession, near station, atnight</td><td rowspan="1" colspan="1">
                    <named-content xmlns:xlink="http://www.w3.org/1999/xlink" content-type="dwc:verbatimCoordinates" xlink:type="simple">-12.5282, -69.0141</named-content>
                  </td><td rowspan="1" colspan="1"/><td rowspan="1" colspan="1"><italic><tp:taxon-name><tp:taxon-name-part taxon-name-part-type="genus" reg="Epilampra">Epilampra</tp:taxon-name-part> <tp:taxon-name-part taxon-name-part-type="species" reg="wandpero">wandpero</tp:taxon-name-part></tp:taxon-name></italic> Vanker, Medina-Espinoza, Evangelista</td></tr><tr><td rowspan="1" colspan="1">UIRB-PE-23-94</td><td rowspan="1" colspan="1">1</td><td rowspan="1" colspan="1">male</td><td rowspan="1" colspan="1">adult</td><td rowspan="1" colspan="1">2024-7-19</td><td rowspan="1" colspan="1"/><td rowspan="1" colspan="1">Hand collected</td><td rowspan="1" colspan="1">Emmy F. Medina E., Jared Martin, Johanna Schwartz, Dominic Evangelista</td><td rowspan="1" colspan="1">Peru</td><td rowspan="1" colspan="1">Madre de Dios</td><td rowspan="1" colspan="1">Kawsay Biological Station</td><td rowspan="1" colspan="1">175</td><td rowspan="1" colspan="1">Within concession, near station, atnight</td><td rowspan="1" colspan="1">
                    <named-content xmlns:xlink="http://www.w3.org/1999/xlink" content-type="dwc:verbatimCoordinates" xlink:type="simple">-12.5282, -69.0141</named-content>
                  </td><td rowspan="1" colspan="1"/><td rowspan="1" colspan="1"><italic><tp:taxon-name><tp:taxon-name-part taxon-name-part-type="genus" reg="Epilampra">Epilampra</tp:taxon-name-part> <tp:taxon-name-part taxon-name-part-type="species" reg="wandpero">wandpero</tp:taxon-name-part></tp:taxon-name></italic> Vanker, Medina-Espinoza, Evangelista</td></tr><tr><td rowspan="1" colspan="1">UIRB-PE-23-95</td><td rowspan="1" colspan="1">1</td><td rowspan="1" colspan="1">male</td><td rowspan="1" colspan="1">adult</td><td rowspan="1" colspan="1">2024-7-19</td><td rowspan="1" colspan="1"/><td rowspan="1" colspan="1">Hand collected</td><td rowspan="1" colspan="1">Emmy F. Medina E., Jared Martin, Johanna Schwartz, Dominic Evangelista</td><td rowspan="1" colspan="1">Peru</td><td rowspan="1" colspan="1">Madre de Dios</td><td rowspan="1" colspan="1">Kawsay Biological Station</td><td rowspan="1" colspan="1">175</td><td rowspan="1" colspan="1">Within concession, near station, atnight</td><td rowspan="1" colspan="1">
                    <named-content xmlns:xlink="http://www.w3.org/1999/xlink" content-type="dwc:verbatimCoordinates" xlink:type="simple">-12.5282, -69.0141</named-content>
                  </td><td rowspan="1" colspan="1"/><td rowspan="1" colspan="1"><italic><tp:taxon-name><tp:taxon-name-part taxon-name-part-type="genus" reg="Epilampra">Epilampra</tp:taxon-name-part> <tp:taxon-name-part taxon-name-part-type="species" reg="wandpero">wandpero</tp:taxon-name-part></tp:taxon-name></italic> Vanker, Medina-Espinoza, Evangelista</td></tr><tr><td rowspan="1" colspan="1">UIRB-PE-23-96</td><td rowspan="1" colspan="1">1</td><td rowspan="1" colspan="1">male</td><td rowspan="1" colspan="1">adult</td><td rowspan="1" colspan="1">2024-7-19</td><td rowspan="1" colspan="1"/><td rowspan="1" colspan="1">Hand collected</td><td rowspan="1" colspan="1">Emmy F. Medina E., Jared Martin, Johanna Schwartz, Dominic Evangelista</td><td rowspan="1" colspan="1">Peru</td><td rowspan="1" colspan="1">Madre de Dios</td><td rowspan="1" colspan="1">Kawsay Biological Station</td><td rowspan="1" colspan="1">175</td><td rowspan="1" colspan="1">Within concession, near station, atnight</td><td rowspan="1" colspan="1">
                    <named-content xmlns:xlink="http://www.w3.org/1999/xlink" content-type="dwc:verbatimCoordinates" xlink:type="simple">-12.5282, -69.0141</named-content>
                  </td><td rowspan="1" colspan="1"/><td rowspan="1" colspan="1"><italic><tp:taxon-name><tp:taxon-name-part taxon-name-part-type="genus" reg="Epilampra">Epilampra</tp:taxon-name-part> <tp:taxon-name-part taxon-name-part-type="species" reg="wandpero">wandpero</tp:taxon-name-part></tp:taxon-name></italic> Vanker, Medina-Espinoza, Evangelista</td></tr><tr><td rowspan="1" colspan="1">UIRB-PE-23-98</td><td rowspan="1" colspan="1">1</td><td rowspan="1" colspan="1">male</td><td rowspan="1" colspan="1">adult</td><td rowspan="1" colspan="1">2024-7-19</td><td rowspan="1" colspan="1"/><td rowspan="1" colspan="1">Hand collected</td><td rowspan="1" colspan="1">Emmy F. Medina E., Jared Martin, Johanna Schwartz, Dominic Evangelista</td><td rowspan="1" colspan="1">Peru</td><td rowspan="1" colspan="1">Madre de Dios</td><td rowspan="1" colspan="1">Kawsay Biological Station</td><td rowspan="1" colspan="1">175</td><td rowspan="1" colspan="1">Within concession, near station, atnight</td><td rowspan="1" colspan="1">
                    <named-content xmlns:xlink="http://www.w3.org/1999/xlink" content-type="dwc:verbatimCoordinates" xlink:type="simple">-12.5282, -69.0141</named-content>
                  </td><td rowspan="1" colspan="1"/><td rowspan="1" colspan="1"><italic><tp:taxon-name><tp:taxon-name-part taxon-name-part-type="genus" reg="Epilampra">Epilampra</tp:taxon-name-part> <tp:taxon-name-part taxon-name-part-type="species" reg="wandpero">wandpero</tp:taxon-name-part></tp:taxon-name></italic> Vanker, Medina-Espinoza, Evangelista</td></tr><tr><td rowspan="1" colspan="1">UIRB-PE-24-01</td><td rowspan="1" colspan="1">1</td><td rowspan="1" colspan="1">male</td><td rowspan="1" colspan="1">adult</td><td rowspan="1" colspan="1">2024-7-18</td><td rowspan="1" colspan="1"/><td rowspan="1" colspan="1">Hand collected</td><td rowspan="1" colspan="1">Emmy F. Medina E., Jared Martin, Johanna Schwartz, Dominic Evangelista</td><td rowspan="1" colspan="1">Peru</td><td rowspan="1" colspan="1">Madre de Dios</td><td rowspan="1" colspan="1">Kawsay Biological Station</td><td rowspan="1" colspan="1">175</td><td rowspan="1" colspan="1">Within concession, near station, atnight</td><td rowspan="1" colspan="1">
                    <named-content xmlns:xlink="http://www.w3.org/1999/xlink" content-type="dwc:verbatimCoordinates" xlink:type="simple">-12.5282, -69.0141</named-content>
                  </td><td rowspan="1" colspan="1"/><td rowspan="1" colspan="1"><italic><tp:taxon-name><tp:taxon-name-part taxon-name-part-type="genus" reg="Epilampra">Epilampra</tp:taxon-name-part> <tp:taxon-name-part taxon-name-part-type="species" reg="wandpero">wandpero</tp:taxon-name-part></tp:taxon-name></italic> Vanker, Medina-Espinoza, Evangelista</td></tr><tr><td rowspan="1" colspan="1">UIRB-PE-26-42</td><td rowspan="1" colspan="1">1</td><td rowspan="1" colspan="1">male</td><td rowspan="1" colspan="1">adult</td><td rowspan="1" colspan="1">2024-7-23</td><td rowspan="1" colspan="1"/><td rowspan="1" colspan="1">Hand collected</td><td rowspan="1" colspan="1">Emmy F. Medina E., Jared Martin, Johanna Schwartz, Dominic Evangelista</td><td rowspan="1" colspan="1">Peru</td><td rowspan="1" colspan="1">Madre de Dios</td><td rowspan="1" colspan="1">Kawsay Biological Station</td><td rowspan="1" colspan="1">185</td><td rowspan="1" colspan="1">Trail E at night</td><td rowspan="1" colspan="1">
                    <named-content xmlns:xlink="http://www.w3.org/1999/xlink" content-type="dwc:verbatimCoordinates" xlink:type="simple">-12.536, -69.008</named-content>
                  </td><td rowspan="1" colspan="1"/><td rowspan="1" colspan="1"><italic><tp:taxon-name><tp:taxon-name-part taxon-name-part-type="genus" reg="Epilampra">Epilampra</tp:taxon-name-part> <tp:taxon-name-part taxon-name-part-type="species" reg="wandpero">wandpero</tp:taxon-name-part></tp:taxon-name></italic> Vanker, Medina-Espinoza, Evangelista</td></tr><tr><td rowspan="1" colspan="1">UIRB-PE-26-50</td><td rowspan="1" colspan="1">1</td><td rowspan="1" colspan="1">male</td><td rowspan="1" colspan="1">adult</td><td rowspan="1" colspan="1">2024-7-22</td><td rowspan="1" colspan="1"/><td rowspan="1" colspan="1">Hand collected</td><td rowspan="1" colspan="1">Emmy F. Medina E., Jared Martin, Johanna Schwartz, Dominic Evangelista</td><td rowspan="1" colspan="1">Peru</td><td rowspan="1" colspan="1">Madre de Dios</td><td rowspan="1" colspan="1">Kawsay Biological Station</td><td rowspan="1" colspan="1">193</td><td rowspan="1" colspan="1">Within concession, near station, atnight</td><td rowspan="1" colspan="1">
                    <named-content xmlns:xlink="http://www.w3.org/1999/xlink" content-type="dwc:verbatimCoordinates" xlink:type="simple">-12.537, -69.004</named-content>
                  </td><td rowspan="1" colspan="1"/><td rowspan="1" colspan="1"><italic><tp:taxon-name><tp:taxon-name-part taxon-name-part-type="genus" reg="Epilampra">Epilampra</tp:taxon-name-part> <tp:taxon-name-part taxon-name-part-type="species" reg="wandpero">wandpero</tp:taxon-name-part></tp:taxon-name></italic> Vanker, Medina-Espinoza, Evangelista</td></tr><tr><td rowspan="1" colspan="1">UIRB-PE-26-51</td><td rowspan="1" colspan="1">1</td><td rowspan="1" colspan="1">male</td><td rowspan="1" colspan="1">adult</td><td rowspan="1" colspan="1">2024-7-22</td><td rowspan="1" colspan="1"/><td rowspan="1" colspan="1">Hand collected</td><td rowspan="1" colspan="1">Emmy F. Medina E., Jared Martin, Johanna Schwartz, Dominic Evangelista</td><td rowspan="1" colspan="1">Peru</td><td rowspan="1" colspan="1">Madre de Dios</td><td rowspan="1" colspan="1">Kawsay Biological Station</td><td rowspan="1" colspan="1">193</td><td rowspan="1" colspan="1">Within concession, near station, atnight</td><td rowspan="1" colspan="1">
                    <named-content xmlns:xlink="http://www.w3.org/1999/xlink" content-type="dwc:verbatimCoordinates" xlink:type="simple">-12.537, -69.004</named-content>
                  </td><td rowspan="1" colspan="1"/><td rowspan="1" colspan="1"><italic><tp:taxon-name><tp:taxon-name-part taxon-name-part-type="genus" reg="Epilampra">Epilampra</tp:taxon-name-part> <tp:taxon-name-part taxon-name-part-type="species" reg="wandpero">wandpero</tp:taxon-name-part></tp:taxon-name></italic> Vanker, Medina-Espinoza, Evangelista</td></tr><tr><td rowspan="1" colspan="1">UIRB-PE-26-55</td><td rowspan="1" colspan="1">1</td><td rowspan="1" colspan="1">male</td><td rowspan="1" colspan="1">adult</td><td rowspan="1" colspan="1">2024-7-24</td><td rowspan="1" colspan="1"/><td rowspan="1" colspan="1">Hand collected</td><td rowspan="1" colspan="1">Emmy F. Medina E., Jared Martin, Johanna Schwartz, Dominic Evangelista</td><td rowspan="1" colspan="1">Peru</td><td rowspan="1" colspan="1">Madre de Dios</td><td rowspan="1" colspan="1">Kawsay Biological Station</td><td rowspan="1" colspan="1">185</td><td rowspan="1" colspan="1">Probably collected on trails D and X at night</td><td rowspan="1" colspan="1">
                    <named-content xmlns:xlink="http://www.w3.org/1999/xlink" content-type="dwc:verbatimCoordinates" xlink:type="simple">-12.5364, -69.0084</named-content>
                  </td><td rowspan="1" colspan="1"/><td rowspan="1" colspan="1"><italic><tp:taxon-name><tp:taxon-name-part taxon-name-part-type="genus" reg="Epilampra">Epilampra</tp:taxon-name-part> <tp:taxon-name-part taxon-name-part-type="species" reg="wandpero">wandpero</tp:taxon-name-part></tp:taxon-name></italic> Vanker, Medina-Espinoza, Evangelista</td></tr><tr><td rowspan="1" colspan="1">UIRB-PE-26-71</td><td rowspan="1" colspan="1">1</td><td rowspan="1" colspan="1">male</td><td rowspan="1" colspan="1">adult</td><td rowspan="1" colspan="1">2024-7-17</td><td rowspan="1" colspan="1"/><td rowspan="1" colspan="1"/><td rowspan="1" colspan="1">Emmy F. Medina E., Jared Martin, Johanna Schwartz, Dominic Evangelista</td><td rowspan="1" colspan="1">Peru</td><td rowspan="1" colspan="1">Madre de Dios</td><td rowspan="1" colspan="1">Kawsay Biological Station</td><td rowspan="1" colspan="1">175</td><td rowspan="1" colspan="1">Collected in or near camp</td><td rowspan="1" colspan="1">
                    <named-content xmlns:xlink="http://www.w3.org/1999/xlink" content-type="dwc:verbatimCoordinates" xlink:type="simple">-12.5282, -69.0141</named-content>
                  </td><td rowspan="1" colspan="1"/><td rowspan="1" colspan="1"><italic><tp:taxon-name><tp:taxon-name-part taxon-name-part-type="genus" reg="Epilampra">Epilampra</tp:taxon-name-part> <tp:taxon-name-part taxon-name-part-type="species" reg="wandpero">wandpero</tp:taxon-name-part></tp:taxon-name></italic> Vanker, Medina-Espinoza, Evangelista</td></tr><tr><td rowspan="1" colspan="1">UIRB-PE-26-41</td><td rowspan="1" colspan="1">1</td><td rowspan="1" colspan="1">female</td><td rowspan="1" colspan="1">adult</td><td rowspan="1" colspan="1">2024-7-23</td><td rowspan="1" colspan="1"/><td rowspan="1" colspan="1">Hand collected</td><td rowspan="1" colspan="1">Emmy F. Medina E., Jared Martin, Johanna Schwartz, Dominic Evangelista</td><td rowspan="1" colspan="1">Peru</td><td rowspan="1" colspan="1">Madre de Dios</td><td rowspan="1" colspan="1">Kawsay Biological Station</td><td rowspan="1" colspan="1">185</td><td rowspan="1" colspan="1">Trail E at night</td><td rowspan="1" colspan="1">
                    <named-content xmlns:xlink="http://www.w3.org/1999/xlink" content-type="dwc:verbatimCoordinates" xlink:type="simple">-12.536, -69.008</named-content>
                  </td><td rowspan="1" colspan="1"/><td rowspan="1" colspan="1"><italic><tp:taxon-name><tp:taxon-name-part taxon-name-part-type="genus" reg="Epilampra">Epilampra</tp:taxon-name-part> <tp:taxon-name-part taxon-name-part-type="species" reg="wandpero">wandpero</tp:taxon-name-part></tp:taxon-name></italic> Vanker, Medina-Espinoza, Evangelista</td></tr><tr><td rowspan="1" colspan="1">UIRB-PE-26-43</td><td rowspan="1" colspan="1">1</td><td rowspan="1" colspan="1">female</td><td rowspan="1" colspan="1">adult</td><td rowspan="1" colspan="1">2024-7-23</td><td rowspan="1" colspan="1"/><td rowspan="1" colspan="1">Hand collected</td><td rowspan="1" colspan="1">Emmy F. Medina E., Jared Martin, Johanna Schwartz, Dominic Evangelista</td><td rowspan="1" colspan="1">Peru</td><td rowspan="1" colspan="1">Madre de Dios</td><td rowspan="1" colspan="1">Kawsay Biological Station</td><td rowspan="1" colspan="1">185</td><td rowspan="1" colspan="1">Trail E at night</td><td rowspan="1" colspan="1">
                    <named-content xmlns:xlink="http://www.w3.org/1999/xlink" content-type="dwc:verbatimCoordinates" xlink:type="simple">-12.536, -69.008</named-content>
                  </td><td rowspan="1" colspan="1"/><td rowspan="1" colspan="1"><italic><tp:taxon-name><tp:taxon-name-part taxon-name-part-type="genus" reg="Epilampra">Epilampra</tp:taxon-name-part> <tp:taxon-name-part taxon-name-part-type="species" reg="wandpero">wandpero</tp:taxon-name-part></tp:taxon-name></italic> Vanker, Medina-Espinoza, Evangelista</td></tr><tr><td rowspan="1" colspan="1">UIRB-PE-26-49</td><td rowspan="1" colspan="1">1</td><td rowspan="1" colspan="1">female</td><td rowspan="1" colspan="1">adult</td><td rowspan="1" colspan="1">2024-7-22</td><td rowspan="1" colspan="1"/><td rowspan="1" colspan="1">Hand collected</td><td rowspan="1" colspan="1">Emmy F. Medina E., Jared Martin, Johanna Schwartz, Dominic Evangelista</td><td rowspan="1" colspan="1">Peru</td><td rowspan="1" colspan="1">Madre de Dios</td><td rowspan="1" colspan="1">Kawsay Biological Station</td><td rowspan="1" colspan="1">193</td><td rowspan="1" colspan="1">Within concession, near station, atnight</td><td rowspan="1" colspan="1">
                    <named-content xmlns:xlink="http://www.w3.org/1999/xlink" content-type="dwc:verbatimCoordinates" xlink:type="simple">-12.537, -69.004</named-content>
                  </td><td rowspan="1" colspan="1"/><td rowspan="1" colspan="1"><italic><tp:taxon-name><tp:taxon-name-part taxon-name-part-type="genus" reg="Epilampra">Epilampra</tp:taxon-name-part> <tp:taxon-name-part taxon-name-part-type="species" reg="wandpero">wandpero</tp:taxon-name-part></tp:taxon-name></italic> Vanker, Medina-Espinoza, Evangelista</td></tr><tr><td rowspan="1" colspan="1">UIRB-PE-26-52</td><td rowspan="1" colspan="1">1</td><td rowspan="1" colspan="1">female</td><td rowspan="1" colspan="1">adult</td><td rowspan="1" colspan="1">2024-7-24</td><td rowspan="1" colspan="1"/><td rowspan="1" colspan="1">Hand collected</td><td rowspan="1" colspan="1">Emmy F. Medina E., Jared Martin, Johanna Schwartz, Dominic Evangelista</td><td rowspan="1" colspan="1">Peru</td><td rowspan="1" colspan="1">Madre de Dios</td><td rowspan="1" colspan="1">Kawsay Biological Station</td><td rowspan="1" colspan="1">185</td><td rowspan="1" colspan="1">Probably collected on trails D and X at night</td><td rowspan="1" colspan="1">
                    <named-content xmlns:xlink="http://www.w3.org/1999/xlink" content-type="dwc:verbatimCoordinates" xlink:type="simple">-12.5364, -69.0084</named-content>
                  </td><td rowspan="1" colspan="1"/><td rowspan="1" colspan="1"><italic><tp:taxon-name><tp:taxon-name-part taxon-name-part-type="genus" reg="Epilampra">Epilampra</tp:taxon-name-part> <tp:taxon-name-part taxon-name-part-type="species" reg="wandpero">wandpero</tp:taxon-name-part></tp:taxon-name></italic> Vanker, Medina-Espinoza, Evangelista</td></tr><tr><td rowspan="1" colspan="1">UIRB-PE-26-72</td><td rowspan="1" colspan="1">1</td><td rowspan="1" colspan="1">female</td><td rowspan="1" colspan="1">adult</td><td rowspan="1" colspan="1">2024-7-17</td><td rowspan="1" colspan="1"/><td rowspan="1" colspan="1"/><td rowspan="1" colspan="1">Emmy F. Medina E., Jared Martin, Johanna Schwartz, Dominic Evangelista</td><td rowspan="1" colspan="1">Peru</td><td rowspan="1" colspan="1">Madre de Dios</td><td rowspan="1" colspan="1">Kawsay Biological Station</td><td rowspan="1" colspan="1">175</td><td rowspan="1" colspan="1">Collected in or near camp</td><td rowspan="1" colspan="1">
                    <named-content xmlns:xlink="http://www.w3.org/1999/xlink" content-type="dwc:verbatimCoordinates" xlink:type="simple">-12.5282, -69.0141</named-content>
                  </td><td rowspan="1" colspan="1"/><td rowspan="1" colspan="1"><italic><tp:taxon-name><tp:taxon-name-part taxon-name-part-type="genus" reg="Epilampra">Epilampra</tp:taxon-name-part> <tp:taxon-name-part taxon-name-part-type="species" reg="wandpero">wandpero</tp:taxon-name-part></tp:taxon-name></italic> Vanker, Medina-Espinoza, Evangelista</td></tr><tr><td rowspan="1" colspan="1">AUDE-PE-3-92</td><td rowspan="1" colspan="1">1</td><td rowspan="1" colspan="1">female</td><td rowspan="1" colspan="1">adult</td><td rowspan="1" colspan="1">2021-7-4</td><td rowspan="1" colspan="1"/><td rowspan="1" colspan="1">night. Hand collected</td><td rowspan="1" colspan="1">Evangelista-Huaman, Evangelista-Huaman, Medina Espinoza</td><td rowspan="1" colspan="1">Peru</td><td rowspan="1" colspan="1">Madre de Dios</td><td rowspan="1" colspan="1">Los Amigos Research Station</td><td rowspan="1" colspan="1"/><td rowspan="1" colspan="1">Lowland forest</td><td rowspan="1" colspan="1">
                    <named-content xmlns:xlink="http://www.w3.org/1999/xlink" content-type="dwc:verbatimCoordinates" xlink:type="simple">-12.571389, -70.094444</named-content>
                  </td><td rowspan="1" colspan="1"/><td rowspan="1" colspan="1">
                    <italic>
                      <tp:taxon-name><tp:taxon-name-part taxon-name-part-type="genus" reg="Epilampra">Epilampra</tp:taxon-name-part> <tp:taxon-name-part taxon-name-part-type="uncertainty-rank">cf.</tp:taxon-name-part> <tp:taxon-name-part taxon-name-part-type="species" reg="azteca">azteca</tp:taxon-name-part></tp:taxon-name>
                    </italic>
                  </td></tr><tr><td rowspan="1" colspan="1">AUDE-PE-3-96</td><td rowspan="1" colspan="1">1</td><td rowspan="1" colspan="1">male</td><td rowspan="1" colspan="1">adult</td><td rowspan="1" colspan="1">2021-7-3</td><td rowspan="1" colspan="1"/><td rowspan="1" colspan="1">day. Hand collected</td><td rowspan="1" colspan="1">Evangelista-Huaman, Evangelista-Huaman, Medina Espinoza</td><td rowspan="1" colspan="1">Peru</td><td rowspan="1" colspan="1">Madre de Dios</td><td rowspan="1" colspan="1">Los Amigos Research Station</td><td rowspan="1" colspan="1"/><td rowspan="1" colspan="1">Plataforma trail</td><td rowspan="1" colspan="1">
                    <named-content xmlns:xlink="http://www.w3.org/1999/xlink" content-type="dwc:verbatimCoordinates" xlink:type="simple">-12.563056, -70.103333</named-content>
                  </td><td rowspan="1" colspan="1"/><td rowspan="1" colspan="1">
                    <italic>
                      <tp:taxon-name><tp:taxon-name-part taxon-name-part-type="genus" reg="Epilampra">Epilampra</tp:taxon-name-part> <tp:taxon-name-part taxon-name-part-type="uncertainty-rank">cf.</tp:taxon-name-part> <tp:taxon-name-part taxon-name-part-type="species" reg="azteca">azteca</tp:taxon-name-part></tp:taxon-name>
                    </italic>
                  </td></tr><tr><td rowspan="1" colspan="1">AUDE-PE-1-67</td><td rowspan="1" colspan="1">1</td><td rowspan="1" colspan="1">male</td><td rowspan="1" colspan="1">adult</td><td rowspan="1" colspan="1">2021-7-6</td><td rowspan="1" colspan="1"/><td rowspan="1" colspan="1">night. Hand collected</td><td rowspan="1" colspan="1">Evangelista-Huaman, Evangelista-Huaman, Medina Espinoza</td><td rowspan="1" colspan="1">Peru</td><td rowspan="1" colspan="1">Madre de Dios</td><td rowspan="1" colspan="1">Los Amigos Research Station</td><td rowspan="1" colspan="1"/><td rowspan="1" colspan="1">Trail 10</td><td rowspan="1" colspan="1">
                    <named-content xmlns:xlink="http://www.w3.org/1999/xlink" content-type="dwc:verbatimCoordinates" xlink:type="simple">-12.566389, -70.099722</named-content>
                  </td><td rowspan="1" colspan="1"/><td rowspan="1" colspan="1"><italic><tp:taxon-name><tp:taxon-name-part taxon-name-part-type="genus" reg="Epilampra">Epilampra</tp:taxon-name-part> <tp:taxon-name-part taxon-name-part-type="species" reg="conferta">conferta</tp:taxon-name-part></tp:taxon-name></italic> “barra”</td></tr><tr><td rowspan="1" colspan="1">AUDE-PE-1-82</td><td rowspan="1" colspan="1">1</td><td rowspan="1" colspan="1">male</td><td rowspan="1" colspan="1">adult</td><td rowspan="1" colspan="1">2021-7-6</td><td rowspan="1" colspan="1"/><td rowspan="1" colspan="1">night. Hand collected</td><td rowspan="1" colspan="1">Evangelista-Huaman, Evangelista-Huaman, Medina Espinoza</td><td rowspan="1" colspan="1">Peru</td><td rowspan="1" colspan="1">Madre de Dios</td><td rowspan="1" colspan="1">Los Amigos Research Station</td><td rowspan="1" colspan="1"/><td rowspan="1" colspan="1">Trail 10</td><td rowspan="1" colspan="1">
                    <named-content xmlns:xlink="http://www.w3.org/1999/xlink" content-type="dwc:verbatimCoordinates" xlink:type="simple">-12.566389, -70.099722</named-content>
                  </td><td rowspan="1" colspan="1"/><td rowspan="1" colspan="1"><italic><tp:taxon-name><tp:taxon-name-part taxon-name-part-type="genus" reg="Epilampra">Epilampra</tp:taxon-name-part> <tp:taxon-name-part taxon-name-part-type="species" reg="conferta">conferta</tp:taxon-name-part></tp:taxon-name></italic> “barra”</td></tr><tr><td rowspan="1" colspan="1">AUDE-PE-2-61</td><td rowspan="1" colspan="1">1</td><td rowspan="1" colspan="1">male</td><td rowspan="1" colspan="1">adult</td><td rowspan="1" colspan="1">2021-7-3</td><td rowspan="1" colspan="1"/><td rowspan="1" colspan="1">night. Hand collected</td><td rowspan="1" colspan="1">Evangelista-Huaman, Evangelista-Huaman, Medina Espinoza</td><td rowspan="1" colspan="1">Peru</td><td rowspan="1" colspan="1">Madre de Dios</td><td rowspan="1" colspan="1">Los Amigos Research Station</td><td rowspan="1" colspan="1"/><td rowspan="1" colspan="1">Plataforma trail</td><td rowspan="1" colspan="1">
                    <named-content xmlns:xlink="http://www.w3.org/1999/xlink" content-type="dwc:verbatimCoordinates" xlink:type="simple">-12.565481, -70.1027</named-content>
                  </td><td rowspan="1" colspan="1"/><td rowspan="1" colspan="1"><italic><tp:taxon-name><tp:taxon-name-part taxon-name-part-type="genus" reg="Epilampra">Epilampra</tp:taxon-name-part> <tp:taxon-name-part taxon-name-part-type="species" reg="conferta">conferta</tp:taxon-name-part></tp:taxon-name></italic> “barra”</td></tr><tr><td rowspan="1" colspan="1">AUDE-PE-2-63</td><td rowspan="1" colspan="1">1</td><td rowspan="1" colspan="1">male</td><td rowspan="1" colspan="1">adult</td><td rowspan="1" colspan="1">2021-7-3</td><td rowspan="1" colspan="1"/><td rowspan="1" colspan="1">day. Hand collected</td><td rowspan="1" colspan="1">Evangelista-Huaman, Evangelista-Huaman, Medina Espinoza</td><td rowspan="1" colspan="1">Peru</td><td rowspan="1" colspan="1">Madre de Dios</td><td rowspan="1" colspan="1">Los Amigos Research Station</td><td rowspan="1" colspan="1"/><td rowspan="1" colspan="1">Plataforma trail</td><td rowspan="1" colspan="1">
                    <named-content xmlns:xlink="http://www.w3.org/1999/xlink" content-type="dwc:verbatimCoordinates" xlink:type="simple">-12.565481, -70.1027</named-content>
                  </td><td rowspan="1" colspan="1"/><td rowspan="1" colspan="1"><italic><tp:taxon-name><tp:taxon-name-part taxon-name-part-type="genus" reg="Epilampra">Epilampra</tp:taxon-name-part> <tp:taxon-name-part taxon-name-part-type="species" reg="conferta">conferta</tp:taxon-name-part></tp:taxon-name></italic> “barra”</td></tr><tr><td rowspan="1" colspan="1">AUDE-PE-2-64</td><td rowspan="1" colspan="1">1</td><td rowspan="1" colspan="1">male</td><td rowspan="1" colspan="1">adult</td><td rowspan="1" colspan="1">2021-7-6</td><td rowspan="1" colspan="1"/><td rowspan="1" colspan="1">night. Hand collected</td><td rowspan="1" colspan="1">Evangelista-Huaman, Evangelista-Huaman, Medina Espinoza</td><td rowspan="1" colspan="1">Peru</td><td rowspan="1" colspan="1">Madre de Dios</td><td rowspan="1" colspan="1">Los Amigos Research Station</td><td rowspan="1" colspan="1"/><td rowspan="1" colspan="1">Trail 10</td><td rowspan="1" colspan="1">
                    <named-content xmlns:xlink="http://www.w3.org/1999/xlink" content-type="dwc:verbatimCoordinates" xlink:type="simple">-12.566389, -70.099722</named-content>
                  </td><td rowspan="1" colspan="1"/><td rowspan="1" colspan="1"><italic><tp:taxon-name><tp:taxon-name-part taxon-name-part-type="genus" reg="Epilampra">Epilampra</tp:taxon-name-part> <tp:taxon-name-part taxon-name-part-type="species" reg="conferta">conferta</tp:taxon-name-part></tp:taxon-name></italic> “barra”</td></tr><tr><td rowspan="1" colspan="1">AUDE-PE-2-66</td><td rowspan="1" colspan="1">1</td><td rowspan="1" colspan="1">male</td><td rowspan="1" colspan="1">adult</td><td rowspan="1" colspan="1">2021-7-6</td><td rowspan="1" colspan="1"/><td rowspan="1" colspan="1">night. Hand collected</td><td rowspan="1" colspan="1">Evangelista-Huaman, Evangelista-Huaman, Medina Espinoza</td><td rowspan="1" colspan="1">Peru</td><td rowspan="1" colspan="1">Madre de Dios</td><td rowspan="1" colspan="1">Los Amigos Research Station</td><td rowspan="1" colspan="1"/><td rowspan="1" colspan="1">Trail 10</td><td rowspan="1" colspan="1">
                    <named-content xmlns:xlink="http://www.w3.org/1999/xlink" content-type="dwc:verbatimCoordinates" xlink:type="simple">-12.566389, -70.099722</named-content>
                  </td><td rowspan="1" colspan="1"/><td rowspan="1" colspan="1"><italic><tp:taxon-name><tp:taxon-name-part taxon-name-part-type="genus" reg="Epilampra">Epilampra</tp:taxon-name-part> <tp:taxon-name-part taxon-name-part-type="species" reg="conferta">conferta</tp:taxon-name-part></tp:taxon-name></italic> “barra”</td></tr><tr><td rowspan="1" colspan="1">AUDE-PE-2-94</td><td rowspan="1" colspan="1">1</td><td rowspan="1" colspan="1">male</td><td rowspan="1" colspan="1">adult</td><td rowspan="1" colspan="1">2021-7-4</td><td rowspan="1" colspan="1"/><td rowspan="1" colspan="1">night. Hand collected</td><td rowspan="1" colspan="1">Evangelista-Huaman, Evangelista-Huaman, Medina Espinoza</td><td rowspan="1" colspan="1">Peru</td><td rowspan="1" colspan="1">Madre de Dios</td><td rowspan="1" colspan="1">Los Amigos Research Station</td><td rowspan="1" colspan="1"/><td rowspan="1" colspan="1">Lowland forest</td><td rowspan="1" colspan="1">
                    <named-content xmlns:xlink="http://www.w3.org/1999/xlink" content-type="dwc:verbatimCoordinates" xlink:type="simple">-12.571389, -70.094444</named-content>
                  </td><td rowspan="1" colspan="1"/><td rowspan="1" colspan="1"><italic><tp:taxon-name><tp:taxon-name-part taxon-name-part-type="genus" reg="Epilampra">Epilampra</tp:taxon-name-part> <tp:taxon-name-part taxon-name-part-type="species" reg="conferta">conferta</tp:taxon-name-part></tp:taxon-name></italic> “barra”</td></tr><tr><td rowspan="1" colspan="1">UIRB-PE-26-46</td><td rowspan="1" colspan="1">1</td><td rowspan="1" colspan="1">male</td><td rowspan="1" colspan="1">adult</td><td rowspan="1" colspan="1">2024-7-11</td><td rowspan="1" colspan="1"/><td rowspan="1" colspan="1">Hand collected</td><td rowspan="1" colspan="1">Emmy F. Medina E., Jared Martin, Johanna Schwartz, Dominic Evangelista</td><td rowspan="1" colspan="1">Peru</td><td rowspan="1" colspan="1">Madre de Dios</td><td rowspan="1" colspan="1">Finca Las Piedras Research Station</td><td rowspan="1" colspan="1"/><td rowspan="1" colspan="1">Trails in forest near station at night</td><td rowspan="1" colspan="1">
                    <named-content xmlns:xlink="http://www.w3.org/1999/xlink" content-type="dwc:verbatimCoordinates" xlink:type="simple">-12.2258, -69.1143</named-content>
                  </td><td rowspan="1" colspan="1"/><td rowspan="1" colspan="1"><italic><tp:taxon-name><tp:taxon-name-part taxon-name-part-type="genus" reg="Epilampra">Epilampra</tp:taxon-name-part> <tp:taxon-name-part taxon-name-part-type="species" reg="conferta">conferta</tp:taxon-name-part></tp:taxon-name></italic> “barra”</td></tr><tr><td rowspan="1" colspan="1">AUDE-PE-1-74</td><td rowspan="1" colspan="1">1</td><td rowspan="1" colspan="1">male</td><td rowspan="1" colspan="1">adult</td><td rowspan="1" colspan="1">2021-7-4</td><td rowspan="1" colspan="1"/><td rowspan="1" colspan="1">night. Hand collected</td><td rowspan="1" colspan="1">Evangelista-Huaman, Evangelista-Huaman, Medina Espinoza</td><td rowspan="1" colspan="1">Peru</td><td rowspan="1" colspan="1">Madre de Dios</td><td rowspan="1" colspan="1">Los Amigos Research Station</td><td rowspan="1" colspan="1"/><td rowspan="1" colspan="1">Lowland forest</td><td rowspan="1" colspan="1">
                    <named-content xmlns:xlink="http://www.w3.org/1999/xlink" content-type="dwc:verbatimCoordinates" xlink:type="simple">-12.571389, -70.094444</named-content>
                  </td><td rowspan="1" colspan="1"/><td rowspan="1" colspan="1"><italic><tp:taxon-name><tp:taxon-name-part taxon-name-part-type="genus" reg="Epilampra">Epilampra</tp:taxon-name-part> <tp:taxon-name-part taxon-name-part-type="species" reg="conferta">conferta</tp:taxon-name-part></tp:taxon-name></italic> “placa”</td></tr><tr><td rowspan="1" colspan="1">AUDE-PE-1-84</td><td rowspan="1" colspan="1">1</td><td rowspan="1" colspan="1">male</td><td rowspan="1" colspan="1">adult</td><td rowspan="1" colspan="1">2021-7-3</td><td rowspan="1" colspan="1"/><td rowspan="1" colspan="1">day. Hand collected</td><td rowspan="1" colspan="1">Evangelista-Huaman, Evangelista-Huaman, Medina Espinoza</td><td rowspan="1" colspan="1">Peru</td><td rowspan="1" colspan="1">Madre de Dios</td><td rowspan="1" colspan="1">Los Amigos Research Station</td><td rowspan="1" colspan="1"/><td rowspan="1" colspan="1">Plataforma trail</td><td rowspan="1" colspan="1">
                    <named-content xmlns:xlink="http://www.w3.org/1999/xlink" content-type="dwc:verbatimCoordinates" xlink:type="simple">-12.565481, -70.1027</named-content>
                  </td><td rowspan="1" colspan="1"/><td rowspan="1" colspan="1"><italic><tp:taxon-name><tp:taxon-name-part taxon-name-part-type="genus" reg="Epilampra">Epilampra</tp:taxon-name-part> <tp:taxon-name-part taxon-name-part-type="species" reg="conferta">conferta</tp:taxon-name-part></tp:taxon-name></italic> “placa”</td></tr><tr><td rowspan="1" colspan="1">AUDE-PE-1-86</td><td rowspan="1" colspan="1">1</td><td rowspan="1" colspan="1">male</td><td rowspan="1" colspan="1">adult</td><td rowspan="1" colspan="1">2021-7-4</td><td rowspan="1" colspan="1"/><td rowspan="1" colspan="1">night. Hand collected</td><td rowspan="1" colspan="1">Evangelista-Huaman, Evangelista-Huaman, Medina Espinoza</td><td rowspan="1" colspan="1">Peru</td><td rowspan="1" colspan="1">Madre de Dios</td><td rowspan="1" colspan="1">Los Amigos Research Station</td><td rowspan="1" colspan="1"/><td rowspan="1" colspan="1">Lowland forest</td><td rowspan="1" colspan="1">
                    <named-content xmlns:xlink="http://www.w3.org/1999/xlink" content-type="dwc:verbatimCoordinates" xlink:type="simple">-12.571389, -70.094444</named-content>
                  </td><td rowspan="1" colspan="1"/><td rowspan="1" colspan="1"><italic><tp:taxon-name><tp:taxon-name-part taxon-name-part-type="genus" reg="Epilampra">Epilampra</tp:taxon-name-part> <tp:taxon-name-part taxon-name-part-type="species" reg="conferta">conferta</tp:taxon-name-part></tp:taxon-name></italic> “placa”</td></tr><tr><td rowspan="1" colspan="1">AUDE-PE-1-87</td><td rowspan="1" colspan="1">1</td><td rowspan="1" colspan="1">female</td><td rowspan="1" colspan="1">adult</td><td rowspan="1" colspan="1">2021-7-4</td><td rowspan="1" colspan="1"/><td rowspan="1" colspan="1">night. Hand collected</td><td rowspan="1" colspan="1">Evangelista-Huaman, Evangelista-Huaman, Medina Espinoza</td><td rowspan="1" colspan="1">Peru</td><td rowspan="1" colspan="1">Madre de Dios</td><td rowspan="1" colspan="1">Los Amigos Research Station</td><td rowspan="1" colspan="1"/><td rowspan="1" colspan="1">Lowland forest</td><td rowspan="1" colspan="1">
                    <named-content xmlns:xlink="http://www.w3.org/1999/xlink" content-type="dwc:verbatimCoordinates" xlink:type="simple">-12.571389, -70.094444</named-content>
                  </td><td rowspan="1" colspan="1"/><td rowspan="1" colspan="1"><italic><tp:taxon-name><tp:taxon-name-part taxon-name-part-type="genus" reg="Epilampra">Epilampra</tp:taxon-name-part> <tp:taxon-name-part taxon-name-part-type="species" reg="conferta">conferta</tp:taxon-name-part></tp:taxon-name></italic> “placa”</td></tr><tr><td rowspan="1" colspan="1">AUDE-PE-3-59</td><td rowspan="1" colspan="1">1</td><td rowspan="1" colspan="1">male</td><td rowspan="1" colspan="1">adult</td><td rowspan="1" colspan="1">2021-6-29</td><td rowspan="1" colspan="1">on forest floor</td><td rowspan="1" colspan="1">night. Hand collected</td><td rowspan="1" colspan="1">Evangelista-Huaman, Evangelista-Huaman, Medina Espinoza</td><td rowspan="1" colspan="1">Peru</td><td rowspan="1" colspan="1">Madre de Dios</td><td rowspan="1" colspan="1">Ecoaventuras Amazonica</td><td rowspan="1" colspan="1"/><td rowspan="1" colspan="1"/><td rowspan="1" colspan="1">
                    <named-content xmlns:xlink="http://www.w3.org/1999/xlink" content-type="dwc:verbatimCoordinates" xlink:type="simple">-12.505556, -69.173889</named-content>
                  </td><td rowspan="1" colspan="1"/><td rowspan="1" colspan="1"><italic><tp:taxon-name><tp:taxon-name-part taxon-name-part-type="genus" reg="Epilampra">Epilampra</tp:taxon-name-part> <tp:taxon-name-part taxon-name-part-type="species" reg="conferta">conferta</tp:taxon-name-part></tp:taxon-name></italic> “placa”</td></tr><tr><td rowspan="1" colspan="1">AUDE-PE-3-68</td><td rowspan="1" colspan="1">1</td><td rowspan="1" colspan="1"/><td rowspan="1" colspan="1">adult</td><td rowspan="1" colspan="1">2021-7-4</td><td rowspan="1" colspan="1"/><td rowspan="1" colspan="1">night. Hand collected</td><td rowspan="1" colspan="1">Evangelista-Huaman, Evangelista-Huaman, Medina Espinoza</td><td rowspan="1" colspan="1">Peru</td><td rowspan="1" colspan="1">Madre de Dios</td><td rowspan="1" colspan="1">Los Amigos Research Station</td><td rowspan="1" colspan="1"/><td rowspan="1" colspan="1">Lowland forest</td><td rowspan="1" colspan="1">
                    <named-content xmlns:xlink="http://www.w3.org/1999/xlink" content-type="dwc:verbatimCoordinates" xlink:type="simple">-12.571389, -70.094444</named-content>
                  </td><td rowspan="1" colspan="1"/><td rowspan="1" colspan="1"><italic><tp:taxon-name><tp:taxon-name-part taxon-name-part-type="genus" reg="Epilampra">Epilampra</tp:taxon-name-part> <tp:taxon-name-part taxon-name-part-type="species" reg="conferta">conferta</tp:taxon-name-part></tp:taxon-name></italic> “placa”</td></tr><tr><td rowspan="1" colspan="1">AUDE-PE-3-69</td><td rowspan="1" colspan="1">1</td><td rowspan="1" colspan="1">male</td><td rowspan="1" colspan="1">adult</td><td rowspan="1" colspan="1">2021-7-3</td><td rowspan="1" colspan="1"/><td rowspan="1" colspan="1">night. Hand collected</td><td rowspan="1" colspan="1">Evangelista-Huaman, Evangelista-Huaman, Medina Espinoza</td><td rowspan="1" colspan="1">Peru</td><td rowspan="1" colspan="1">Madre de Dios</td><td rowspan="1" colspan="1">Los Amigos Research Station</td><td rowspan="1" colspan="1"/><td rowspan="1" colspan="1">Plataforma trail</td><td rowspan="1" colspan="1">
                    <named-content xmlns:xlink="http://www.w3.org/1999/xlink" content-type="dwc:verbatimCoordinates" xlink:type="simple">-12.565481, -70.1027</named-content>
                  </td><td rowspan="1" colspan="1"/><td rowspan="1" colspan="1"><italic><tp:taxon-name><tp:taxon-name-part taxon-name-part-type="genus" reg="Epilampra">Epilampra</tp:taxon-name-part> <tp:taxon-name-part taxon-name-part-type="species" reg="conferta">conferta</tp:taxon-name-part></tp:taxon-name></italic> “placa”</td></tr><tr><td rowspan="1" colspan="1">AUDE-PE-3-74</td><td rowspan="1" colspan="1">1</td><td rowspan="1" colspan="1">male</td><td rowspan="1" colspan="1">adult</td><td rowspan="1" colspan="1">2021-7-3</td><td rowspan="1" colspan="1"/><td rowspan="1" colspan="1">day. Hand collected</td><td rowspan="1" colspan="1">Evangelista-Huaman, Evangelista-Huaman, Medina Espinoza</td><td rowspan="1" colspan="1">Peru</td><td rowspan="1" colspan="1">Madre de Dios</td><td rowspan="1" colspan="1">Los Amigos Research Station</td><td rowspan="1" colspan="1"/><td rowspan="1" colspan="1">Plataforma trail</td><td rowspan="1" colspan="1">
                    <named-content xmlns:xlink="http://www.w3.org/1999/xlink" content-type="dwc:verbatimCoordinates" xlink:type="simple">-12.565481, -70.1027</named-content>
                  </td><td rowspan="1" colspan="1"/><td rowspan="1" colspan="1"><italic><tp:taxon-name><tp:taxon-name-part taxon-name-part-type="genus" reg="Epilampra">Epilampra</tp:taxon-name-part> <tp:taxon-name-part taxon-name-part-type="species" reg="conferta">conferta</tp:taxon-name-part></tp:taxon-name></italic> “placa”</td></tr><tr><td rowspan="1" colspan="1">AUDE-PE-3-75</td><td rowspan="1" colspan="1">1</td><td rowspan="1" colspan="1">male</td><td rowspan="1" colspan="1">adult</td><td rowspan="1" colspan="1">2021-7-6</td><td rowspan="1" colspan="1"/><td rowspan="1" colspan="1">night. Hand collected</td><td rowspan="1" colspan="1">Evangelista-Huaman, Evangelista-Huaman, Medina Espinoza</td><td rowspan="1" colspan="1">Peru</td><td rowspan="1" colspan="1">Madre de Dios</td><td rowspan="1" colspan="1">Los Amigos Research Station</td><td rowspan="1" colspan="1"/><td rowspan="1" colspan="1">Trail 17 &amp; 2</td><td rowspan="1" colspan="1">
                    <named-content xmlns:xlink="http://www.w3.org/1999/xlink" content-type="dwc:verbatimCoordinates" xlink:type="simple">-12.559556, -70.107667</named-content>
                  </td><td rowspan="1" colspan="1"/><td rowspan="1" colspan="1"><italic><tp:taxon-name><tp:taxon-name-part taxon-name-part-type="genus" reg="Epilampra">Epilampra</tp:taxon-name-part> <tp:taxon-name-part taxon-name-part-type="species" reg="conferta">conferta</tp:taxon-name-part></tp:taxon-name></italic> “placa”</td></tr><tr><td rowspan="1" colspan="1">AUDE-PE-3-79</td><td rowspan="1" colspan="1">1</td><td rowspan="1" colspan="1">female</td><td rowspan="1" colspan="1">adult</td><td rowspan="1" colspan="1">2021-7-6</td><td rowspan="1" colspan="1"/><td rowspan="1" colspan="1">night. Hand collected</td><td rowspan="1" colspan="1">Evangelista-Huaman, Evangelista-Huaman, Medina Espinoza</td><td rowspan="1" colspan="1">Peru</td><td rowspan="1" colspan="1">Madre de Dios</td><td rowspan="1" colspan="1">Los Amigos Research Station</td><td rowspan="1" colspan="1"/><td rowspan="1" colspan="1">Trail 10</td><td rowspan="1" colspan="1">
                    <named-content xmlns:xlink="http://www.w3.org/1999/xlink" content-type="dwc:verbatimCoordinates" xlink:type="simple">-12.566389, -70.099722</named-content>
                  </td><td rowspan="1" colspan="1"/><td rowspan="1" colspan="1"><italic><tp:taxon-name><tp:taxon-name-part taxon-name-part-type="genus" reg="Epilampra">Epilampra</tp:taxon-name-part> <tp:taxon-name-part taxon-name-part-type="species" reg="conferta">conferta</tp:taxon-name-part></tp:taxon-name></italic> “placa”</td></tr><tr><td rowspan="1" colspan="1">AUDE-PE-3-87</td><td rowspan="1" colspan="1">1</td><td rowspan="1" colspan="1">male</td><td rowspan="1" colspan="1">adult</td><td rowspan="1" colspan="1">2021-7-4</td><td rowspan="1" colspan="1"/><td rowspan="1" colspan="1">night. Hand collected</td><td rowspan="1" colspan="1">Evangelista-Huaman, Evangelista-Huaman, Medina Espinoza</td><td rowspan="1" colspan="1">Peru</td><td rowspan="1" colspan="1">Madre de Dios</td><td rowspan="1" colspan="1">Los Amigos Research Station</td><td rowspan="1" colspan="1"/><td rowspan="1" colspan="1">Lowland forest</td><td rowspan="1" colspan="1">
                    <named-content xmlns:xlink="http://www.w3.org/1999/xlink" content-type="dwc:verbatimCoordinates" xlink:type="simple">-12.571389, -70.094444</named-content>
                  </td><td rowspan="1" colspan="1"/><td rowspan="1" colspan="1"><italic><tp:taxon-name><tp:taxon-name-part taxon-name-part-type="genus" reg="Epilampra">Epilampra</tp:taxon-name-part> <tp:taxon-name-part taxon-name-part-type="species" reg="conferta">conferta</tp:taxon-name-part></tp:taxon-name></italic> “placa”</td></tr><tr><td rowspan="1" colspan="1">UIRB-PE-23-77</td><td rowspan="1" colspan="1">1</td><td rowspan="1" colspan="1">female</td><td rowspan="1" colspan="1">adult</td><td rowspan="1" colspan="1">2024-7-24</td><td rowspan="1" colspan="1"/><td rowspan="1" colspan="1">Hand collected</td><td rowspan="1" colspan="1">Emmy F. Medina E., Jared Martin, Johanna Schwartz, Dominic Evangelista</td><td rowspan="1" colspan="1">Peru</td><td rowspan="1" colspan="1">Madre de Dios</td><td rowspan="1" colspan="1">Kawsay Biological Station</td><td rowspan="1" colspan="1"/><td rowspan="1" colspan="1">Probably collected on trails D and X at night</td><td rowspan="1" colspan="1">
                    <named-content xmlns:xlink="http://www.w3.org/1999/xlink" content-type="dwc:verbatimCoordinates" xlink:type="simple">-12.5364, -69.0084</named-content>
                  </td><td rowspan="1" colspan="1"/><td rowspan="1" colspan="1"><italic><tp:taxon-name><tp:taxon-name-part taxon-name-part-type="genus" reg="Epilampra">Epilampra</tp:taxon-name-part> <tp:taxon-name-part taxon-name-part-type="species" reg="conferta">conferta</tp:taxon-name-part></tp:taxon-name></italic> “placa”</td></tr><tr><td rowspan="1" colspan="1">UIRB-PE-23-80</td><td rowspan="1" colspan="1">1</td><td rowspan="1" colspan="1">female</td><td rowspan="1" colspan="1">adult</td><td rowspan="1" colspan="1">2024-7-21</td><td rowspan="1" colspan="1"/><td rowspan="1" colspan="1">Hand collected</td><td rowspan="1" colspan="1">Emmy F. Medina E., Jared Martin, Johanna Schwartz, Dominic Evangelista</td><td rowspan="1" colspan="1">Peru</td><td rowspan="1" colspan="1">Madre de Dios</td><td rowspan="1" colspan="1">Kawsay Biological Station</td><td rowspan="1" colspan="1"/><td rowspan="1" colspan="1">Lindero trail to concession edge (at night)</td><td rowspan="1" colspan="1">
                    <named-content xmlns:xlink="http://www.w3.org/1999/xlink" content-type="dwc:verbatimCoordinates" xlink:type="simple">-12.532, -69.01</named-content>
                  </td><td rowspan="1" colspan="1"/><td rowspan="1" colspan="1"><italic><tp:taxon-name><tp:taxon-name-part taxon-name-part-type="genus" reg="Epilampra">Epilampra</tp:taxon-name-part> <tp:taxon-name-part taxon-name-part-type="species" reg="conferta">conferta</tp:taxon-name-part></tp:taxon-name></italic> “placa”</td></tr><tr><td rowspan="1" colspan="1">UIRB-PE-23-97</td><td rowspan="1" colspan="1">1</td><td rowspan="1" colspan="1">male</td><td rowspan="1" colspan="1">adult</td><td rowspan="1" colspan="1">2024-7-11</td><td rowspan="1" colspan="1"/><td rowspan="1" colspan="1">Hand collected</td><td rowspan="1" colspan="1">Emmy F. Medina E., Jared Martin, Johanna Schwartz, Dominic Evangelista</td><td rowspan="1" colspan="1">Peru</td><td rowspan="1" colspan="1">Madre de Dios</td><td rowspan="1" colspan="1">Finca Las Piedras Research Station</td><td rowspan="1" colspan="1"/><td rowspan="1" colspan="1">Trails in forest, near station at night</td><td rowspan="1" colspan="1">
                    <named-content xmlns:xlink="http://www.w3.org/1999/xlink" content-type="dwc:verbatimCoordinates" xlink:type="simple">-12.2285, -69.1143</named-content>
                  </td><td rowspan="1" colspan="1"/><td rowspan="1" colspan="1"><italic><tp:taxon-name><tp:taxon-name-part taxon-name-part-type="genus" reg="Epilampra">Epilampra</tp:taxon-name-part> <tp:taxon-name-part taxon-name-part-type="species" reg="conferta">conferta</tp:taxon-name-part></tp:taxon-name></italic> “placa”</td></tr><tr><td rowspan="1" colspan="1">UIRB-PE-23-99</td><td rowspan="1" colspan="1">1</td><td rowspan="1" colspan="1">female</td><td rowspan="1" colspan="1">adult</td><td rowspan="1" colspan="1">2024-7-11</td><td rowspan="1" colspan="1"/><td rowspan="1" colspan="1">Hand collected</td><td rowspan="1" colspan="1">Emmy F. Medina E., Jared Martin, Johanna Schwartz, Dominic Evangelista</td><td rowspan="1" colspan="1">Peru</td><td rowspan="1" colspan="1">Madre de Dios</td><td rowspan="1" colspan="1">Finca Las Piedras Research Station</td><td rowspan="1" colspan="1"/><td rowspan="1" colspan="1">Trails in forest, near station at night</td><td rowspan="1" colspan="1">
                    <named-content xmlns:xlink="http://www.w3.org/1999/xlink" content-type="dwc:verbatimCoordinates" xlink:type="simple">-12.2285, -69.1143</named-content>
                  </td><td rowspan="1" colspan="1"/><td rowspan="1" colspan="1"><italic><tp:taxon-name><tp:taxon-name-part taxon-name-part-type="genus" reg="Epilampra">Epilampra</tp:taxon-name-part> <tp:taxon-name-part taxon-name-part-type="species" reg="conferta">conferta</tp:taxon-name-part></tp:taxon-name></italic> “placa”</td></tr><tr><td rowspan="1" colspan="1">UIRB-PE-24-02</td><td rowspan="1" colspan="1">1</td><td rowspan="1" colspan="1">male</td><td rowspan="1" colspan="1">adult</td><td rowspan="1" colspan="1">2024-7-18</td><td rowspan="1" colspan="1"/><td rowspan="1" colspan="1">Hand collected</td><td rowspan="1" colspan="1">Emmy F. Medina E., Jared Martin, Johanna Schwartz, Dominic Evangelista</td><td rowspan="1" colspan="1">Peru</td><td rowspan="1" colspan="1">Madre de Dios</td><td rowspan="1" colspan="1">Kawsay Biological Station</td><td rowspan="1" colspan="1"/><td rowspan="1" colspan="1">Within concession, near station, atnight</td><td rowspan="1" colspan="1">
                    <named-content xmlns:xlink="http://www.w3.org/1999/xlink" content-type="dwc:verbatimCoordinates" xlink:type="simple">-12.5282, -69.0141</named-content>
                  </td><td rowspan="1" colspan="1"/><td rowspan="1" colspan="1"><italic><tp:taxon-name><tp:taxon-name-part taxon-name-part-type="genus" reg="Epilampra">Epilampra</tp:taxon-name-part> <tp:taxon-name-part taxon-name-part-type="species" reg="conferta">conferta</tp:taxon-name-part></tp:taxon-name></italic> “placa”</td></tr><tr><td rowspan="1" colspan="1">UIRB-PE-24-03</td><td rowspan="1" colspan="1">1</td><td rowspan="1" colspan="1">male</td><td rowspan="1" colspan="1">adult</td><td rowspan="1" colspan="1">2024-7-18</td><td rowspan="1" colspan="1"/><td rowspan="1" colspan="1">Hand collected</td><td rowspan="1" colspan="1">Emmy F. Medina E., Jared Martin, Johanna Schwartz, Dominic Evangelista</td><td rowspan="1" colspan="1">Peru</td><td rowspan="1" colspan="1">Madre de Dios</td><td rowspan="1" colspan="1">Kawsay Biological Station</td><td rowspan="1" colspan="1"/><td rowspan="1" colspan="1">Within concession, near station, atnight</td><td rowspan="1" colspan="1">
                    <named-content xmlns:xlink="http://www.w3.org/1999/xlink" content-type="dwc:verbatimCoordinates" xlink:type="simple">-12.5282, -69.0141</named-content>
                  </td><td rowspan="1" colspan="1"/><td rowspan="1" colspan="1"><italic><tp:taxon-name><tp:taxon-name-part taxon-name-part-type="genus" reg="Epilampra">Epilampra</tp:taxon-name-part> <tp:taxon-name-part taxon-name-part-type="species" reg="conferta">conferta</tp:taxon-name-part></tp:taxon-name></italic> “placa”</td></tr><tr><td rowspan="1" colspan="1">UIRB-PE-24-04</td><td rowspan="1" colspan="1">1</td><td rowspan="1" colspan="1">male</td><td rowspan="1" colspan="1">adult</td><td rowspan="1" colspan="1">2024-7-13</td><td rowspan="1" colspan="1"/><td rowspan="1" colspan="1">Hand collected</td><td rowspan="1" colspan="1">Emmy F. Medina E., Jared Martin, Johanna Schwartz, Dominic Evangelista</td><td rowspan="1" colspan="1">Peru</td><td rowspan="1" colspan="1">Madre de Dios</td><td rowspan="1" colspan="1">Finca Las Piedras Research Station</td><td rowspan="1" colspan="1"/><td rowspan="1" colspan="1">Trails in forest, near station at night</td><td rowspan="1" colspan="1">
                    <named-content xmlns:xlink="http://www.w3.org/1999/xlink" content-type="dwc:verbatimCoordinates" xlink:type="simple">-12.2285, -69.1143</named-content>
                  </td><td rowspan="1" colspan="1"/><td rowspan="1" colspan="1"><italic><tp:taxon-name><tp:taxon-name-part taxon-name-part-type="genus" reg="Epilampra">Epilampra</tp:taxon-name-part> <tp:taxon-name-part taxon-name-part-type="species" reg="conferta">conferta</tp:taxon-name-part></tp:taxon-name></italic> “placa”</td></tr><tr><td rowspan="1" colspan="1">UIRB-PE-24-05</td><td rowspan="1" colspan="1">1</td><td rowspan="1" colspan="1">male</td><td rowspan="1" colspan="1">adult</td><td rowspan="1" colspan="1">2024-7-13</td><td rowspan="1" colspan="1"/><td rowspan="1" colspan="1">Hand collected</td><td rowspan="1" colspan="1">Emmy F. Medina E., Jared Martin, Johanna Schwartz, Dominic Evangelista</td><td rowspan="1" colspan="1">Peru</td><td rowspan="1" colspan="1">Madre de Dios</td><td rowspan="1" colspan="1">Finca Las Piedras Research Station</td><td rowspan="1" colspan="1"/><td rowspan="1" colspan="1">Trails in forest, near station at night</td><td rowspan="1" colspan="1">
                    <named-content xmlns:xlink="http://www.w3.org/1999/xlink" content-type="dwc:verbatimCoordinates" xlink:type="simple">-12.2285, -69.1143</named-content>
                  </td><td rowspan="1" colspan="1"/><td rowspan="1" colspan="1"><italic><tp:taxon-name><tp:taxon-name-part taxon-name-part-type="genus" reg="Epilampra">Epilampra</tp:taxon-name-part> <tp:taxon-name-part taxon-name-part-type="species" reg="conferta">conferta</tp:taxon-name-part></tp:taxon-name></italic> “placa”</td></tr><tr><td rowspan="1" colspan="1">UIRB-PE-24-06</td><td rowspan="1" colspan="1">1</td><td rowspan="1" colspan="1">male</td><td rowspan="1" colspan="1">adult</td><td rowspan="1" colspan="1">2024-7-13</td><td rowspan="1" colspan="1"/><td rowspan="1" colspan="1">Hand collected</td><td rowspan="1" colspan="1">Emmy F. Medina E., Jared Martin, Johanna Schwartz, Dominic Evangelista</td><td rowspan="1" colspan="1">Peru</td><td rowspan="1" colspan="1">Madre de Dios</td><td rowspan="1" colspan="1">Finca Las Piedras Research Station</td><td rowspan="1" colspan="1"/><td rowspan="1" colspan="1">Trails in forest, near station at night</td><td rowspan="1" colspan="1">
                    <named-content xmlns:xlink="http://www.w3.org/1999/xlink" content-type="dwc:verbatimCoordinates" xlink:type="simple">-12.2285, -69.1143</named-content>
                  </td><td rowspan="1" colspan="1"/><td rowspan="1" colspan="1"><italic><tp:taxon-name><tp:taxon-name-part taxon-name-part-type="genus" reg="Epilampra">Epilampra</tp:taxon-name-part> <tp:taxon-name-part taxon-name-part-type="species" reg="conferta">conferta</tp:taxon-name-part></tp:taxon-name></italic> “placa”</td></tr><tr><td rowspan="1" colspan="1">UIRB-PE-24-07</td><td rowspan="1" colspan="1">1</td><td rowspan="1" colspan="1">female</td><td rowspan="1" colspan="1">adult</td><td rowspan="1" colspan="1">2024-7-25</td><td rowspan="1" colspan="1"/><td rowspan="1" colspan="1">Hand collected</td><td rowspan="1" colspan="1">Emmy F. Medina E., Jared Martin, Johanna Schwartz, Dominic Evangelista</td><td rowspan="1" colspan="1">Peru</td><td rowspan="1" colspan="1">Madre de Dios</td><td rowspan="1" colspan="1">Kawsay Biological Station</td><td rowspan="1" colspan="1"/><td rowspan="1" colspan="1">Lindero trail or near station in concession</td><td rowspan="1" colspan="1">
                    <named-content xmlns:xlink="http://www.w3.org/1999/xlink" content-type="dwc:verbatimCoordinates" xlink:type="simple">-12.537, -69.004</named-content>
                  </td><td rowspan="1" colspan="1"/><td rowspan="1" colspan="1"><italic><tp:taxon-name><tp:taxon-name-part taxon-name-part-type="genus" reg="Epilampra">Epilampra</tp:taxon-name-part> <tp:taxon-name-part taxon-name-part-type="species" reg="conferta">conferta</tp:taxon-name-part></tp:taxon-name></italic> “placa”</td></tr><tr><td rowspan="1" colspan="1">UIRB-PE-24-09</td><td rowspan="1" colspan="1">1</td><td rowspan="1" colspan="1">female</td><td rowspan="1" colspan="1">adult</td><td rowspan="1" colspan="1">2024-7-23</td><td rowspan="1" colspan="1"/><td rowspan="1" colspan="1">Hand collected</td><td rowspan="1" colspan="1">Emmy F. Medina E., Jared Martin, Johanna Schwartz, Dominic Evangelista</td><td rowspan="1" colspan="1">Peru</td><td rowspan="1" colspan="1">Madre de Dios</td><td rowspan="1" colspan="1">Kawsay Biological Station</td><td rowspan="1" colspan="1"/><td rowspan="1" colspan="1">Trail E at night</td><td rowspan="1" colspan="1">
                    <named-content xmlns:xlink="http://www.w3.org/1999/xlink" content-type="dwc:verbatimCoordinates" xlink:type="simple">-12.536, -69.008</named-content>
                  </td><td rowspan="1" colspan="1"/><td rowspan="1" colspan="1"><italic><tp:taxon-name><tp:taxon-name-part taxon-name-part-type="genus" reg="Epilampra">Epilampra</tp:taxon-name-part> <tp:taxon-name-part taxon-name-part-type="species" reg="conferta">conferta</tp:taxon-name-part></tp:taxon-name></italic> “placa”</td></tr><tr><td rowspan="1" colspan="1">UIRB-PE-24-11</td><td rowspan="1" colspan="1">1</td><td rowspan="1" colspan="1">female</td><td rowspan="1" colspan="1">adult</td><td rowspan="1" colspan="1">2024-7-25</td><td rowspan="1" colspan="1"/><td rowspan="1" colspan="1">Hand collected</td><td rowspan="1" colspan="1">Emmy F. Medina E., Jared Martin, Johanna Schwartz, Dominic Evangelista</td><td rowspan="1" colspan="1">Peru</td><td rowspan="1" colspan="1">Madre de Dios</td><td rowspan="1" colspan="1">Kawsay Biological Station</td><td rowspan="1" colspan="1"/><td rowspan="1" colspan="1">Lindero trail or near station in concession</td><td rowspan="1" colspan="1">
                    <named-content xmlns:xlink="http://www.w3.org/1999/xlink" content-type="dwc:verbatimCoordinates" xlink:type="simple">-12.537, -69.004</named-content>
                  </td><td rowspan="1" colspan="1"/><td rowspan="1" colspan="1"><italic><tp:taxon-name><tp:taxon-name-part taxon-name-part-type="genus" reg="Epilampra">Epilampra</tp:taxon-name-part> <tp:taxon-name-part taxon-name-part-type="species" reg="conferta">conferta</tp:taxon-name-part></tp:taxon-name></italic> “placa”</td></tr><tr><td rowspan="1" colspan="1">UIRB-PE-26-44</td><td rowspan="1" colspan="1">1</td><td rowspan="1" colspan="1">male</td><td rowspan="1" colspan="1">adult</td><td rowspan="1" colspan="1">2024-7-15</td><td rowspan="1" colspan="1"/><td rowspan="1" colspan="1">Hand collected</td><td rowspan="1" colspan="1">Emmy F. Medina E., Jared Martin, Johanna Schwartz, Dominic Evangelista</td><td rowspan="1" colspan="1">Peru</td><td rowspan="1" colspan="1">Madre de Dios</td><td rowspan="1" colspan="1">Finca Las Piedras Research Station</td><td rowspan="1" colspan="1"/><td rowspan="1" colspan="1">Anaconda and Tapir trail, night hike</td><td rowspan="1" colspan="1">
                    <named-content xmlns:xlink="http://www.w3.org/1999/xlink" content-type="dwc:verbatimCoordinates" xlink:type="simple">-12.2273, -69.1075</named-content>
                  </td><td rowspan="1" colspan="1"/><td rowspan="1" colspan="1"><italic><tp:taxon-name><tp:taxon-name-part taxon-name-part-type="genus" reg="Epilampra">Epilampra</tp:taxon-name-part> <tp:taxon-name-part taxon-name-part-type="species" reg="conferta">conferta</tp:taxon-name-part></tp:taxon-name></italic> “placa”</td></tr><tr><td rowspan="1" colspan="1">UIRB-PE-26-48</td><td rowspan="1" colspan="1">1</td><td rowspan="1" colspan="1">male</td><td rowspan="1" colspan="1">adult</td><td rowspan="1" colspan="1">2024-7-14</td><td rowspan="1" colspan="1"/><td rowspan="1" colspan="1">Hand collected</td><td rowspan="1" colspan="1">Emmy F. Medina E., Jared Martin, Johanna Schwartz, Dominic Evangelista</td><td rowspan="1" colspan="1">Peru</td><td rowspan="1" colspan="1">Madre de Dios</td><td rowspan="1" colspan="1">Finca Las Piedras Research Station</td><td rowspan="1" colspan="1"/><td rowspan="1" colspan="1">Trails in forest, near station at night</td><td rowspan="1" colspan="1">
                    <named-content xmlns:xlink="http://www.w3.org/1999/xlink" content-type="dwc:verbatimCoordinates" xlink:type="simple">-12.2285, -69.1143</named-content>
                  </td><td rowspan="1" colspan="1"/><td rowspan="1" colspan="1"><italic><tp:taxon-name><tp:taxon-name-part taxon-name-part-type="genus" reg="Epilampra">Epilampra</tp:taxon-name-part> <tp:taxon-name-part taxon-name-part-type="species" reg="conferta">conferta</tp:taxon-name-part></tp:taxon-name></italic> “placa”</td></tr><tr><td rowspan="1" colspan="1">UIRB-PE-26-80</td><td rowspan="1" colspan="1">1</td><td rowspan="1" colspan="1">male</td><td rowspan="1" colspan="1">adult</td><td rowspan="1" colspan="1">2024-7-16</td><td rowspan="1" colspan="1"/><td rowspan="1" colspan="1"/><td rowspan="1" colspan="1">Emmy F. Medina E., Jared Martin, Johanna Schwartz, Dominic Evangelista</td><td rowspan="1" colspan="1">Peru</td><td rowspan="1" colspan="1">Madre de Dios</td><td rowspan="1" colspan="1">Finca Las Piedras Research Station</td><td rowspan="1" colspan="1"/><td rowspan="1" colspan="1">Night hike (Lindero, Tapir, Unguruhaui, Castana trails)</td><td rowspan="1" colspan="1">
                    <named-content xmlns:xlink="http://www.w3.org/1999/xlink" content-type="dwc:verbatimCoordinates" xlink:type="simple">-12.2262, -69.1124</named-content>
                  </td><td rowspan="1" colspan="1"/><td rowspan="1" colspan="1"><italic><tp:taxon-name><tp:taxon-name-part taxon-name-part-type="genus" reg="Epilampra">Epilampra</tp:taxon-name-part> <tp:taxon-name-part taxon-name-part-type="species" reg="conferta">conferta</tp:taxon-name-part></tp:taxon-name></italic> “placa”</td></tr><tr><td rowspan="1" colspan="1">UIRB-PE-25-77</td><td rowspan="1" colspan="1">1</td><td rowspan="1" colspan="1">female</td><td rowspan="1" colspan="1">adult</td><td rowspan="1" colspan="1">2024-7-18</td><td rowspan="1" colspan="1"/><td rowspan="1" colspan="1">Hand collected</td><td rowspan="1" colspan="1">Emmy F. Medina E., Jared Martin, Johanna Schwartz, Dominic Evangelista</td><td rowspan="1" colspan="1">Peru</td><td rowspan="1" colspan="1">Madre de Dios</td><td rowspan="1" colspan="1">Kawsay Biological Station</td><td rowspan="1" colspan="1">175</td><td rowspan="1" colspan="1">Within concession, near station, atnight</td><td rowspan="1" colspan="1">
                    <named-content xmlns:xlink="http://www.w3.org/1999/xlink" content-type="dwc:verbatimCoordinates" xlink:type="simple">-12.5282, -69.0141</named-content>
                  </td><td rowspan="1" colspan="1"/><td rowspan="1" colspan="1"><italic><tp:taxon-name><tp:taxon-name-part taxon-name-part-type="genus" reg="Epilampra">Epilampra</tp:taxon-name-part> <tp:taxon-name-part taxon-name-part-type="species" reg="sofia">sofia</tp:taxon-name-part></tp:taxon-name></italic> Vanker, Medina-Espinoza, Evangelista</td></tr><tr><td rowspan="1" colspan="1">UIRB-PE-26-37</td><td rowspan="1" colspan="1">1</td><td rowspan="1" colspan="1">male</td><td rowspan="1" colspan="1">adult</td><td rowspan="1" colspan="1">2024-7-18</td><td rowspan="1" colspan="1"/><td rowspan="1" colspan="1">Hand collected</td><td rowspan="1" colspan="1">Emmy F. Medina E., Jared Martin, Johanna Schwartz, Dominic Evangelista</td><td rowspan="1" colspan="1">Peru</td><td rowspan="1" colspan="1">Madre de Dios</td><td rowspan="1" colspan="1">Kawsay Biological Station</td><td rowspan="1" colspan="1">175</td><td rowspan="1" colspan="1">Within concession, near station, atnight</td><td rowspan="1" colspan="1">
                    <named-content xmlns:xlink="http://www.w3.org/1999/xlink" content-type="dwc:verbatimCoordinates" xlink:type="simple">-12.5282, -69.0141</named-content>
                  </td><td rowspan="1" colspan="1">holotype of <italic><tp:taxon-name><tp:taxon-name-part taxon-name-part-type="genus" reg="Epilampra">Epilampra</tp:taxon-name-part> <tp:taxon-name-part taxon-name-part-type="species" reg="sofia">sofia</tp:taxon-name-part></tp:taxon-name></italic></td><td rowspan="1" colspan="1"><italic><tp:taxon-name><tp:taxon-name-part taxon-name-part-type="genus" reg="Epilampra">Epilampra</tp:taxon-name-part> <tp:taxon-name-part taxon-name-part-type="species" reg="sofia">sofia</tp:taxon-name-part></tp:taxon-name></italic> Vanker, Medina-Espinoza, Evangelista</td></tr><tr><td rowspan="1" colspan="1">AUDE-PE-1-83</td><td rowspan="1" colspan="1">1</td><td rowspan="1" colspan="1">male</td><td rowspan="1" colspan="1">adult</td><td rowspan="1" colspan="1">2021-7-3</td><td rowspan="1" colspan="1"/><td rowspan="1" colspan="1">day. Hand collected</td><td rowspan="1" colspan="1">Evangelista-Huaman, Evangelista-Huaman, Medina Espinoza</td><td rowspan="1" colspan="1">Peru</td><td rowspan="1" colspan="1">Madre de Dios</td><td rowspan="1" colspan="1">Los Amigos Research Station</td><td rowspan="1" colspan="1"/><td rowspan="1" colspan="1">Plataforma trail</td><td rowspan="1" colspan="1">
                    <named-content xmlns:xlink="http://www.w3.org/1999/xlink" content-type="dwc:verbatimCoordinates" xlink:type="simple">-12.565481, -70.1027</named-content>
                  </td><td rowspan="1" colspan="1">holotype of <italic><tp:taxon-name><tp:taxon-name-part taxon-name-part-type="genus" reg="Epilampra">Epilampra</tp:taxon-name-part> <tp:taxon-name-part taxon-name-part-type="species" reg="paititi">paititi</tp:taxon-name-part></tp:taxon-name></italic></td><td rowspan="1" colspan="1"><italic><tp:taxon-name><tp:taxon-name-part taxon-name-part-type="genus" reg="Epilampra">Epilampra</tp:taxon-name-part> <tp:taxon-name-part taxon-name-part-type="species" reg="paititi">paititi</tp:taxon-name-part></tp:taxon-name></italic> Vanker, Medina-Espinoza, Evangelista</td></tr><tr><td rowspan="1" colspan="1">UIRB-PE-20-37</td><td rowspan="1" colspan="1">1</td><td rowspan="1" colspan="1"/><td rowspan="1" colspan="1">juvenile</td><td rowspan="1" colspan="1">2024-7-13</td><td rowspan="1" colspan="1"/><td rowspan="1" colspan="1">Hand collected</td><td rowspan="1" colspan="1">Emmy F. Medina E., Jared Martin, Johanna Schwartz, Dominic Evangelista</td><td rowspan="1" colspan="1">Peru</td><td rowspan="1" colspan="1">Madre de Dios</td><td rowspan="1" colspan="1">Finca Las Piedras Research Station</td><td rowspan="1" colspan="1">265</td><td rowspan="1" colspan="1">Trails in forest, near station at night</td><td rowspan="1" colspan="1">
                    <named-content xmlns:xlink="http://www.w3.org/1999/xlink" content-type="dwc:verbatimCoordinates" xlink:type="simple">-12.2285, -69.1143</named-content>
                  </td><td rowspan="1" colspan="1"/><td rowspan="1" colspan="1">
                    <italic>
                      <tp:taxon-name>
                        <tp:taxon-name-part taxon-name-part-type="genus" reg="Phortioeca">Phortioeca</tp:taxon-name-part>
                      </tp:taxon-name>
                    </italic>
                  </td></tr><tr><td rowspan="1" colspan="1">UIRB-PE-20-38</td><td rowspan="1" colspan="1">1</td><td rowspan="1" colspan="1"/><td rowspan="1" colspan="1">juvenile</td><td rowspan="1" colspan="1">2024-7-13</td><td rowspan="1" colspan="1"/><td rowspan="1" colspan="1">Hand collected</td><td rowspan="1" colspan="1">Emmy F. Medina E., Jared Martin, Johanna Schwartz, Dominic Evangelista</td><td rowspan="1" colspan="1">Peru</td><td rowspan="1" colspan="1">Madre de Dios</td><td rowspan="1" colspan="1">Finca Las Piedras Research Station</td><td rowspan="1" colspan="1">265</td><td rowspan="1" colspan="1">Trails in forest, near station at night</td><td rowspan="1" colspan="1">
                    <named-content xmlns:xlink="http://www.w3.org/1999/xlink" content-type="dwc:verbatimCoordinates" xlink:type="simple">-12.2285, -69.1143</named-content>
                  </td><td rowspan="1" colspan="1"/><td rowspan="1" colspan="1">
                    <italic>
                      <tp:taxon-name>
                        <tp:taxon-name-part taxon-name-part-type="genus" reg="Phortioeca">Phortioeca</tp:taxon-name-part>
                      </tp:taxon-name>
                    </italic>
                  </td></tr><tr><td rowspan="1" colspan="1">UIRB-PE-20-39</td><td rowspan="1" colspan="1">1</td><td rowspan="1" colspan="1"/><td rowspan="1" colspan="1">juvenile</td><td rowspan="1" colspan="1">2024-7-13</td><td rowspan="1" colspan="1"/><td rowspan="1" colspan="1">Hand collected</td><td rowspan="1" colspan="1">Emmy F. Medina E., Jared Martin, Johanna Schwartz, Dominic Evangelista</td><td rowspan="1" colspan="1">Peru</td><td rowspan="1" colspan="1">Madre de Dios</td><td rowspan="1" colspan="1">Finca Las Piedras Research Station</td><td rowspan="1" colspan="1">265</td><td rowspan="1" colspan="1">Trails in forest, near station at night</td><td rowspan="1" colspan="1">
                    <named-content xmlns:xlink="http://www.w3.org/1999/xlink" content-type="dwc:verbatimCoordinates" xlink:type="simple">-12.2285, -69.1143</named-content>
                  </td><td rowspan="1" colspan="1"/><td rowspan="1" colspan="1">
                    <italic>
                      <tp:taxon-name>
                        <tp:taxon-name-part taxon-name-part-type="genus" reg="Phortioeca">Phortioeca</tp:taxon-name-part>
                      </tp:taxon-name>
                    </italic>
                  </td></tr><tr><td rowspan="1" colspan="1">UIRB-PE-20-40</td><td rowspan="1" colspan="1">1</td><td rowspan="1" colspan="1"/><td rowspan="1" colspan="1">juvenile</td><td rowspan="1" colspan="1">2024-7-13</td><td rowspan="1" colspan="1"/><td rowspan="1" colspan="1">Hand collected</td><td rowspan="1" colspan="1">Emmy F. Medina E., Jared Martin, Johanna Schwartz, Dominic Evangelista</td><td rowspan="1" colspan="1">Peru</td><td rowspan="1" colspan="1">Madre de Dios</td><td rowspan="1" colspan="1">Finca Las Piedras Research Station</td><td rowspan="1" colspan="1">265</td><td rowspan="1" colspan="1">Trails in forest, near station at night</td><td rowspan="1" colspan="1">
                    <named-content xmlns:xlink="http://www.w3.org/1999/xlink" content-type="dwc:verbatimCoordinates" xlink:type="simple">-12.2285, -69.1143</named-content>
                  </td><td rowspan="1" colspan="1"/><td rowspan="1" colspan="1">
                    <italic>
                      <tp:taxon-name>
                        <tp:taxon-name-part taxon-name-part-type="genus" reg="Phortioeca">Phortioeca</tp:taxon-name-part>
                      </tp:taxon-name>
                    </italic>
                  </td></tr><tr><td rowspan="1" colspan="1">UIRB-PE-20-41</td><td rowspan="1" colspan="1">1</td><td rowspan="1" colspan="1"/><td rowspan="1" colspan="1">juvenile</td><td rowspan="1" colspan="1">2024-7-13</td><td rowspan="1" colspan="1"/><td rowspan="1" colspan="1">Hand collected</td><td rowspan="1" colspan="1">Emmy F. Medina E., Jared Martin, Johanna Schwartz, Dominic Evangelista</td><td rowspan="1" colspan="1">Peru</td><td rowspan="1" colspan="1">Madre de Dios</td><td rowspan="1" colspan="1">Finca Las Piedras Research Station</td><td rowspan="1" colspan="1">265</td><td rowspan="1" colspan="1">Trails in forest, near station at night</td><td rowspan="1" colspan="1">
                    <named-content xmlns:xlink="http://www.w3.org/1999/xlink" content-type="dwc:verbatimCoordinates" xlink:type="simple">-12.2285, -69.1143</named-content>
                  </td><td rowspan="1" colspan="1"/><td rowspan="1" colspan="1">
                    <italic>
                      <tp:taxon-name>
                        <tp:taxon-name-part taxon-name-part-type="genus" reg="Phortioeca">Phortioeca</tp:taxon-name-part>
                      </tp:taxon-name>
                    </italic>
                  </td></tr><tr><td rowspan="1" colspan="1">UIRB-PE-20-42</td><td rowspan="1" colspan="1">1</td><td rowspan="1" colspan="1"/><td rowspan="1" colspan="1">juvenile</td><td rowspan="1" colspan="1">2024-7-13</td><td rowspan="1" colspan="1"/><td rowspan="1" colspan="1">Hand collected</td><td rowspan="1" colspan="1">Emmy F. Medina E., Jared Martin, Johanna Schwartz, Dominic Evangelista</td><td rowspan="1" colspan="1">Peru</td><td rowspan="1" colspan="1">Madre de Dios</td><td rowspan="1" colspan="1">Finca Las Piedras Research Station</td><td rowspan="1" colspan="1">265</td><td rowspan="1" colspan="1">Trails in forest, near station at night</td><td rowspan="1" colspan="1">
                    <named-content xmlns:xlink="http://www.w3.org/1999/xlink" content-type="dwc:verbatimCoordinates" xlink:type="simple">-12.2285, -69.1143</named-content>
                  </td><td rowspan="1" colspan="1"/><td rowspan="1" colspan="1">
                    <italic>
                      <tp:taxon-name>
                        <tp:taxon-name-part taxon-name-part-type="genus" reg="Phortioeca">Phortioeca</tp:taxon-name-part>
                      </tp:taxon-name>
                    </italic>
                  </td></tr><tr><td rowspan="1" colspan="1">UIRB-PE-20-43</td><td rowspan="1" colspan="1">1</td><td rowspan="1" colspan="1"/><td rowspan="1" colspan="1">juvenile</td><td rowspan="1" colspan="1">2024-7-13</td><td rowspan="1" colspan="1"/><td rowspan="1" colspan="1">Hand collected</td><td rowspan="1" colspan="1">Emmy F. Medina E., Jared Martin, Johanna Schwartz, Dominic Evangelista</td><td rowspan="1" colspan="1">Peru</td><td rowspan="1" colspan="1">Madre de Dios</td><td rowspan="1" colspan="1">Finca Las Piedras Research Station</td><td rowspan="1" colspan="1">265</td><td rowspan="1" colspan="1">Trails in forest, near station at night</td><td rowspan="1" colspan="1">
                    <named-content xmlns:xlink="http://www.w3.org/1999/xlink" content-type="dwc:verbatimCoordinates" xlink:type="simple">-12.2285, -69.1143</named-content>
                  </td><td rowspan="1" colspan="1"/><td rowspan="1" colspan="1">
                    <italic>
                      <tp:taxon-name>
                        <tp:taxon-name-part taxon-name-part-type="genus" reg="Phortioeca">Phortioeca</tp:taxon-name-part>
                      </tp:taxon-name>
                    </italic>
                  </td></tr><tr><td rowspan="1" colspan="1">UIRB-PE-20-44</td><td rowspan="1" colspan="1">1</td><td rowspan="1" colspan="1"/><td rowspan="1" colspan="1">juvenile</td><td rowspan="1" colspan="1">2024-7-13</td><td rowspan="1" colspan="1"/><td rowspan="1" colspan="1">Hand collected</td><td rowspan="1" colspan="1">Emmy F. Medina E., Jared Martin, Johanna Schwartz, Dominic Evangelista</td><td rowspan="1" colspan="1">Peru</td><td rowspan="1" colspan="1">Madre de Dios</td><td rowspan="1" colspan="1">Finca Las Piedras Research Station</td><td rowspan="1" colspan="1">265</td><td rowspan="1" colspan="1">Trails in forest, near station at night</td><td rowspan="1" colspan="1">
                    <named-content xmlns:xlink="http://www.w3.org/1999/xlink" content-type="dwc:verbatimCoordinates" xlink:type="simple">-12.2285, -69.1143</named-content>
                  </td><td rowspan="1" colspan="1"/><td rowspan="1" colspan="1">
                    <italic>
                      <tp:taxon-name>
                        <tp:taxon-name-part taxon-name-part-type="genus" reg="Phortioeca">Phortioeca</tp:taxon-name-part>
                      </tp:taxon-name>
                    </italic>
                  </td></tr><tr><td rowspan="1" colspan="1">UIRB-PE-20-45</td><td rowspan="1" colspan="1">1</td><td rowspan="1" colspan="1"/><td rowspan="1" colspan="1">juvenile</td><td rowspan="1" colspan="1">2024-7-13</td><td rowspan="1" colspan="1"/><td rowspan="1" colspan="1">Hand collected</td><td rowspan="1" colspan="1">Emmy F. Medina E., Jared Martin, Johanna Schwartz, Dominic Evangelista</td><td rowspan="1" colspan="1">Peru</td><td rowspan="1" colspan="1">Madre de Dios</td><td rowspan="1" colspan="1">Finca Las Piedras Research Station</td><td rowspan="1" colspan="1">265</td><td rowspan="1" colspan="1">Trails in forest, near station at night</td><td rowspan="1" colspan="1">
                    <named-content xmlns:xlink="http://www.w3.org/1999/xlink" content-type="dwc:verbatimCoordinates" xlink:type="simple">-12.2285, -69.1143</named-content>
                  </td><td rowspan="1" colspan="1"/><td rowspan="1" colspan="1">
                    <italic>
                      <tp:taxon-name>
                        <tp:taxon-name-part taxon-name-part-type="genus" reg="Phortioeca">Phortioeca</tp:taxon-name-part>
                      </tp:taxon-name>
                    </italic>
                  </td></tr><tr><td rowspan="1" colspan="1">UIRB-PE-26-59</td><td rowspan="1" colspan="1">1</td><td rowspan="1" colspan="1"/><td rowspan="1" colspan="1">juvenile</td><td rowspan="1" colspan="1">2024-7-16</td><td rowspan="1" colspan="1"/><td rowspan="1" colspan="1">Hand collected</td><td rowspan="1" colspan="1">Emmy F. Medina E., Jared Martin, Johanna Schwartz, Dominic Evangelista</td><td rowspan="1" colspan="1">Peru</td><td rowspan="1" colspan="1">Madre de Dios</td><td rowspan="1" colspan="1">Finca Las Piedras Research Station</td><td rowspan="1" colspan="1">264</td><td rowspan="1" colspan="1">Night hike (Lindero, Tapir, Unguruhaui, Castana trails)</td><td rowspan="1" colspan="1">
                    <named-content xmlns:xlink="http://www.w3.org/1999/xlink" content-type="dwc:verbatimCoordinates" xlink:type="simple">-12.2262, -69.1124</named-content>
                  </td><td rowspan="1" colspan="1"/><td rowspan="1" colspan="1">
                    <italic>
                      <tp:taxon-name>
                        <tp:taxon-name-part taxon-name-part-type="genus" reg="Phortioeca">Phortioeca</tp:taxon-name-part>
                      </tp:taxon-name>
                    </italic>
                  </td></tr><tr><td rowspan="1" colspan="1">AUDE-PE-1-69</td><td rowspan="1" colspan="1">1</td><td rowspan="1" colspan="1">male</td><td rowspan="1" colspan="1">adult</td><td rowspan="1" colspan="1">2021-7-6</td><td rowspan="1" colspan="1"/><td rowspan="1" colspan="1">night. Hand collected</td><td rowspan="1" colspan="1">Evangelista-Huaman, Evangelista-Huaman, Medina Espinoza</td><td rowspan="1" colspan="1">Peru</td><td rowspan="1" colspan="1">Madre de Dios</td><td rowspan="1" colspan="1">Los Amigos Research Station</td><td rowspan="1" colspan="1"/><td rowspan="1" colspan="1">Trail 10</td><td rowspan="1" colspan="1">
                    <named-content xmlns:xlink="http://www.w3.org/1999/xlink" content-type="dwc:verbatimCoordinates" xlink:type="simple">-12.566389, -70.099722</named-content>
                  </td><td rowspan="1" colspan="1">holotype of <italic><tp:taxon-name><tp:taxon-name-part taxon-name-part-type="genus" reg="Lanxoblatta">Lanxoblatta</tp:taxon-name-part> <tp:taxon-name-part taxon-name-part-type="species" reg="patriciae">patriciae</tp:taxon-name-part></tp:taxon-name></italic></td><td rowspan="1" colspan="1"><italic><tp:taxon-name><tp:taxon-name-part taxon-name-part-type="genus" reg="Lanxoblatta">Lanxoblatta</tp:taxon-name-part> <tp:taxon-name-part taxon-name-part-type="species" reg="patriciae">patriciae</tp:taxon-name-part></tp:taxon-name></italic> Vanker, Medina-Espinoza, Evangelista</td></tr><tr><td rowspan="1" colspan="1">AUDE-PE-1-89</td><td rowspan="1" colspan="1">1</td><td rowspan="1" colspan="1">male</td><td rowspan="1" colspan="1">adult</td><td rowspan="1" colspan="1">2021-7-6</td><td rowspan="1" colspan="1"/><td rowspan="1" colspan="1">night. Hand collected</td><td rowspan="1" colspan="1">Evangelista-Huaman, Evangelista-Huaman, Medina Espinoza</td><td rowspan="1" colspan="1">Peru</td><td rowspan="1" colspan="1">Madre de Dios</td><td rowspan="1" colspan="1">Los Amigos Research Station</td><td rowspan="1" colspan="1"/><td rowspan="1" colspan="1">Trail 17 &amp; 2</td><td rowspan="1" colspan="1">
                    <named-content xmlns:xlink="http://www.w3.org/1999/xlink" content-type="dwc:verbatimCoordinates" xlink:type="simple">-12.559556, -70.107667</named-content>
                  </td><td rowspan="1" colspan="1"/><td rowspan="1" colspan="1"><italic><tp:taxon-name><tp:taxon-name-part taxon-name-part-type="genus" reg="Lanxoblatta">Lanxoblatta</tp:taxon-name-part> <tp:taxon-name-part taxon-name-part-type="species" reg="patriciae">patriciae</tp:taxon-name-part></tp:taxon-name></italic> Vanker, Medina-Espinoza, Evangelista</td></tr><tr><td rowspan="1" colspan="1">AUDE-PE-1-90</td><td rowspan="1" colspan="1">1</td><td rowspan="1" colspan="1">male</td><td rowspan="1" colspan="1">adult</td><td rowspan="1" colspan="1">2021-7-2</td><td rowspan="1" colspan="1"/><td rowspan="1" colspan="1">night</td><td rowspan="1" colspan="1">Evangelista-Huaman, Evangelista-Huaman, Medina Espinoza</td><td rowspan="1" colspan="1">Peru</td><td rowspan="1" colspan="1">Madre de Dios</td><td rowspan="1" colspan="1">Los Amigos Research Station</td><td rowspan="1" colspan="1"/><td rowspan="1" colspan="1">in/ around buildings</td><td rowspan="1" colspan="1">
                    <named-content xmlns:xlink="http://www.w3.org/1999/xlink" content-type="dwc:verbatimCoordinates" xlink:type="simple">-12.569139, -70.100361</named-content>
                  </td><td rowspan="1" colspan="1"/><td rowspan="1" colspan="1"><italic><tp:taxon-name><tp:taxon-name-part taxon-name-part-type="genus" reg="Lanxoblatta">Lanxoblatta</tp:taxon-name-part> <tp:taxon-name-part taxon-name-part-type="species" reg="patriciae">patriciae</tp:taxon-name-part></tp:taxon-name></italic> Vanker, Medina-Espinoza, Evangelista</td></tr><tr><td rowspan="1" colspan="1">UIRB-PE-26-61</td><td rowspan="1" colspan="1">1</td><td rowspan="1" colspan="1">male</td><td rowspan="1" colspan="1">adult</td><td rowspan="1" colspan="1">2024-7-16</td><td rowspan="1" colspan="1"/><td rowspan="1" colspan="1">Hand collected</td><td rowspan="1" colspan="1">Emmy F. Medina E., Jared Martin, Johanna Schwartz, Dominic Evangelista</td><td rowspan="1" colspan="1">Peru</td><td rowspan="1" colspan="1">Madre de Dios</td><td rowspan="1" colspan="1">Finca Las Piedras Research Station</td><td rowspan="1" colspan="1"/><td rowspan="1" colspan="1">Night hike (Lindero, Tapir, Unguruhaui, Castana trails)</td><td rowspan="1" colspan="1">
                    <named-content xmlns:xlink="http://www.w3.org/1999/xlink" content-type="dwc:verbatimCoordinates" xlink:type="simple">-12.2262, -69.1124</named-content>
                  </td><td rowspan="1" colspan="1"/><td rowspan="1" colspan="1"><italic><tp:taxon-name><tp:taxon-name-part taxon-name-part-type="genus" reg="Lanxoblatta">Lanxoblatta</tp:taxon-name-part> <tp:taxon-name-part taxon-name-part-type="species" reg="patriciae">patriciae</tp:taxon-name-part></tp:taxon-name></italic> Vanker, Medina-Espinoza, Evangelista</td></tr><tr><td rowspan="1" colspan="1">UIRB-PE-26-62</td><td rowspan="1" colspan="1">1</td><td rowspan="1" colspan="1">female</td><td rowspan="1" colspan="1">adult</td><td rowspan="1" colspan="1">2024-7-16</td><td rowspan="1" colspan="1"/><td rowspan="1" colspan="1">Hand collected</td><td rowspan="1" colspan="1">Emmy F. Medina E., Jared Martin, Johanna Schwartz, Dominic Evangelista</td><td rowspan="1" colspan="1">Peru</td><td rowspan="1" colspan="1">Madre de Dios</td><td rowspan="1" colspan="1">Finca Las Piedras Research Station</td><td rowspan="1" colspan="1"/><td rowspan="1" colspan="1">Night hike (Lindero, Tapir, Unguruhaui, Castana trails)</td><td rowspan="1" colspan="1">
                    <named-content xmlns:xlink="http://www.w3.org/1999/xlink" content-type="dwc:verbatimCoordinates" xlink:type="simple">-12.2262, -69.1124</named-content>
                  </td><td rowspan="1" colspan="1"/><td rowspan="1" colspan="1"><italic><tp:taxon-name><tp:taxon-name-part taxon-name-part-type="genus" reg="Lanxoblatta">Lanxoblatta</tp:taxon-name-part> <tp:taxon-name-part taxon-name-part-type="species" reg="patriciae">patriciae</tp:taxon-name-part></tp:taxon-name></italic> Vanker, Medina-Espinoza, Evangelista</td></tr><tr><td rowspan="1" colspan="1">UIRB-PE-26-74</td><td rowspan="1" colspan="1">1</td><td rowspan="1" colspan="1">female</td><td rowspan="1" colspan="1">adult</td><td rowspan="1" colspan="1">2024-7-15</td><td rowspan="1" colspan="1"/><td rowspan="1" colspan="1">Hand collected</td><td rowspan="1" colspan="1">Emmy F. Medina E., Jared Martin, Johanna Schwartz, Dominic Evangelista</td><td rowspan="1" colspan="1">Peru</td><td rowspan="1" colspan="1">Madre de Dios</td><td rowspan="1" colspan="1">Finca Las Piedras Research Station</td><td rowspan="1" colspan="1"/><td rowspan="1" colspan="1">Anaconda and Tapir trail, night hike</td><td rowspan="1" colspan="1">
                    <named-content xmlns:xlink="http://www.w3.org/1999/xlink" content-type="dwc:verbatimCoordinates" xlink:type="simple">-12.2273, -69.1075</named-content>
                  </td><td rowspan="1" colspan="1"/><td rowspan="1" colspan="1"><italic><tp:taxon-name><tp:taxon-name-part taxon-name-part-type="genus" reg="Lanxoblatta">Lanxoblatta</tp:taxon-name-part> <tp:taxon-name-part taxon-name-part-type="species" reg="patriciae">patriciae</tp:taxon-name-part></tp:taxon-name></italic> Vanker, Medina-Espinoza, Evangelista</td></tr><tr><td rowspan="1" colspan="1">UIRB-PE-26-75</td><td rowspan="1" colspan="1">1</td><td rowspan="1" colspan="1">male</td><td rowspan="1" colspan="1">adult</td><td rowspan="1" colspan="1">2024-7-15</td><td rowspan="1" colspan="1"/><td rowspan="1" colspan="1">Hand collected</td><td rowspan="1" colspan="1">Emmy F. Medina E., Jared Martin, Johanna Schwartz, Dominic Evangelista</td><td rowspan="1" colspan="1">Peru</td><td rowspan="1" colspan="1">Madre de Dios</td><td rowspan="1" colspan="1">Finca Las Piedras Research Station</td><td rowspan="1" colspan="1"/><td rowspan="1" colspan="1">Anaconda and Tapir trail, night hike</td><td rowspan="1" colspan="1">
                    <named-content xmlns:xlink="http://www.w3.org/1999/xlink" content-type="dwc:verbatimCoordinates" xlink:type="simple">-12.2273, -69.1075</named-content>
                  </td><td rowspan="1" colspan="1"/><td rowspan="1" colspan="1"><italic><tp:taxon-name><tp:taxon-name-part taxon-name-part-type="genus" reg="Lanxoblatta">Lanxoblatta</tp:taxon-name-part> <tp:taxon-name-part taxon-name-part-type="species" reg="patriciae">patriciae</tp:taxon-name-part></tp:taxon-name></italic> Vanker, Medina-Espinoza, Evangelista</td></tr><tr><td rowspan="1" colspan="1">UIRB-PE-26-76</td><td rowspan="1" colspan="1">1</td><td rowspan="1" colspan="1">male</td><td rowspan="1" colspan="1">adult</td><td rowspan="1" colspan="1">2024-7-15</td><td rowspan="1" colspan="1">wood</td><td rowspan="1" colspan="1">Hand collected</td><td rowspan="1" colspan="1">Emmy F. Medina E., Jared Martin, Johanna Schwartz, Dominic Evangelista</td><td rowspan="1" colspan="1">Peru</td><td rowspan="1" colspan="1">Madre de Dios</td><td rowspan="1" colspan="1">Finca Las Piedras Research Station</td><td rowspan="1" colspan="1"/><td rowspan="1" colspan="1">Anaconda and Tapir trail, night hike</td><td rowspan="1" colspan="1">
                    <named-content xmlns:xlink="http://www.w3.org/1999/xlink" content-type="dwc:verbatimCoordinates" xlink:type="simple">-12.2273, -69.1075</named-content>
                  </td><td rowspan="1" colspan="1"/><td rowspan="1" colspan="1"><italic><tp:taxon-name><tp:taxon-name-part taxon-name-part-type="genus" reg="Lanxoblatta">Lanxoblatta</tp:taxon-name-part> <tp:taxon-name-part taxon-name-part-type="species" reg="patriciae">patriciae</tp:taxon-name-part></tp:taxon-name></italic> Vanker, Medina-Espinoza, Evangelista</td></tr><tr><td rowspan="1" colspan="1">UIRB-PE-26-77</td><td rowspan="1" colspan="1">1</td><td rowspan="1" colspan="1"/><td rowspan="1" colspan="1">juvenile</td><td rowspan="1" colspan="1">2024-7-15</td><td rowspan="1" colspan="1">wood</td><td rowspan="1" colspan="1">Hand collected</td><td rowspan="1" colspan="1">Emmy F. Medina E., Jared Martin, Johanna Schwartz, Dominic Evangelista</td><td rowspan="1" colspan="1">Peru</td><td rowspan="1" colspan="1">Madre de Dios</td><td rowspan="1" colspan="1">Finca Las Piedras Research Station</td><td rowspan="1" colspan="1"/><td rowspan="1" colspan="1">Anaconda and Tapir trail, night hike</td><td rowspan="1" colspan="1">
                    <named-content xmlns:xlink="http://www.w3.org/1999/xlink" content-type="dwc:verbatimCoordinates" xlink:type="simple">-12.2273, -69.1075</named-content>
                  </td><td rowspan="1" colspan="1"/><td rowspan="1" colspan="1"><italic><tp:taxon-name><tp:taxon-name-part taxon-name-part-type="genus" reg="Lanxoblatta">Lanxoblatta</tp:taxon-name-part> <tp:taxon-name-part taxon-name-part-type="species" reg="patriciae">patriciae</tp:taxon-name-part></tp:taxon-name></italic> Vanker, Medina-Espinoza, Evangelista</td></tr><tr><td rowspan="1" colspan="1">UIRB-PE-26-81</td><td rowspan="1" colspan="1">1</td><td rowspan="1" colspan="1"/><td rowspan="1" colspan="1">juvenile</td><td rowspan="1" colspan="1">2024-7-20</td><td rowspan="1" colspan="1">wood</td><td rowspan="1" colspan="1">Hand collected</td><td rowspan="1" colspan="1">Emmy F. Medina E., Jared Martin, Johanna Schwartz, Dominic Evangelista</td><td rowspan="1" colspan="1">Peru</td><td rowspan="1" colspan="1">Madre de Dios</td><td rowspan="1" colspan="1">Kawsay Biological Station</td><td rowspan="1" colspan="1"/><td rowspan="1" colspan="1">Within concession, near station, atnight</td><td rowspan="1" colspan="1">
                    <named-content xmlns:xlink="http://www.w3.org/1999/xlink" content-type="dwc:verbatimCoordinates" xlink:type="simple">-12.5282, -69.0141</named-content>
                  </td><td rowspan="1" colspan="1"/><td rowspan="1" colspan="1"><italic><tp:taxon-name><tp:taxon-name-part taxon-name-part-type="genus" reg="Lanxoblatta">Lanxoblatta</tp:taxon-name-part> <tp:taxon-name-part taxon-name-part-type="species" reg="patriciae">patriciae</tp:taxon-name-part></tp:taxon-name></italic> Vanker, Medina-Espinoza, Evangelista</td></tr><tr><td rowspan="1" colspan="1">UIRB-PE-26-82</td><td rowspan="1" colspan="1">1</td><td rowspan="1" colspan="1"/><td rowspan="1" colspan="1">juvenile</td><td rowspan="1" colspan="1">2024-7-20</td><td rowspan="1" colspan="1"/><td rowspan="1" colspan="1">Hand collected</td><td rowspan="1" colspan="1">Emmy F. Medina E., Jared Martin, Johanna Schwartz, Dominic Evangelista</td><td rowspan="1" colspan="1">Peru</td><td rowspan="1" colspan="1">Madre de Dios</td><td rowspan="1" colspan="1">Kawsay Biological Station</td><td rowspan="1" colspan="1"/><td rowspan="1" colspan="1">Within concession, near station, atnight</td><td rowspan="1" colspan="1">
                    <named-content xmlns:xlink="http://www.w3.org/1999/xlink" content-type="dwc:verbatimCoordinates" xlink:type="simple">-12.5282, -69.0141</named-content>
                  </td><td rowspan="1" colspan="1"/><td rowspan="1" colspan="1"><italic><tp:taxon-name><tp:taxon-name-part taxon-name-part-type="genus" reg="Lanxoblatta">Lanxoblatta</tp:taxon-name-part> <tp:taxon-name-part taxon-name-part-type="species" reg="patriciae">patriciae</tp:taxon-name-part></tp:taxon-name></italic> Vanker, Medina-Espinoza, Evangelista</td></tr><tr><td rowspan="1" colspan="1">UIRB-PE-26-83</td><td rowspan="1" colspan="1">1</td><td rowspan="1" colspan="1"/><td rowspan="1" colspan="1">juvenile</td><td rowspan="1" colspan="1">2024-7-20</td><td rowspan="1" colspan="1"/><td rowspan="1" colspan="1">Hand collected</td><td rowspan="1" colspan="1">Emmy F. Medina E., Jared Martin, Johanna Schwartz, Dominic Evangelista</td><td rowspan="1" colspan="1">Peru</td><td rowspan="1" colspan="1">Madre de Dios</td><td rowspan="1" colspan="1">Kawsay Biological Station</td><td rowspan="1" colspan="1"/><td rowspan="1" colspan="1">Within concession, near station, atnight</td><td rowspan="1" colspan="1">
                    <named-content xmlns:xlink="http://www.w3.org/1999/xlink" content-type="dwc:verbatimCoordinates" xlink:type="simple">-12.5282, -69.0141</named-content>
                  </td><td rowspan="1" colspan="1"/><td rowspan="1" colspan="1"><italic><tp:taxon-name><tp:taxon-name-part taxon-name-part-type="genus" reg="Lanxoblatta">Lanxoblatta</tp:taxon-name-part> <tp:taxon-name-part taxon-name-part-type="species" reg="patriciae">patriciae</tp:taxon-name-part></tp:taxon-name></italic> Vanker, Medina-Espinoza, Evangelista</td></tr><tr><td rowspan="1" colspan="1">AUDE-PE-1-93</td><td rowspan="1" colspan="1">1</td><td rowspan="1" colspan="1"/><td rowspan="1" colspan="1">adult</td><td rowspan="1" colspan="1">2021-7-6</td><td rowspan="1" colspan="1">On wood</td><td rowspan="1" colspan="1">night. Hand collected</td><td rowspan="1" colspan="1">Evangelista-Huaman, Evangelista-Huaman, Medina Espinoza</td><td rowspan="1" colspan="1">Peru</td><td rowspan="1" colspan="1">Madre de Dios</td><td rowspan="1" colspan="1">Los Amigos Research Station</td><td rowspan="1" colspan="1"/><td rowspan="1" colspan="1">Trail 17 &amp; 2</td><td rowspan="1" colspan="1">
                    <named-content xmlns:xlink="http://www.w3.org/1999/xlink" content-type="dwc:verbatimCoordinates" xlink:type="simple">-12.559556, -70.107667</named-content>
                  </td><td rowspan="1" colspan="1"/><td rowspan="1" colspan="1">
                    <italic>
                      <tp:taxon-name>
                        <tp:taxon-name-part taxon-name-part-type="genus" reg="Blaberus">Blaberus</tp:taxon-name-part>
                      </tp:taxon-name>
                    </italic>
                  </td></tr><tr><td rowspan="1" colspan="1">AUDE-PE-1-94</td><td rowspan="1" colspan="1">1</td><td rowspan="1" colspan="1"/><td rowspan="1" colspan="1">juvenile</td><td rowspan="1" colspan="1">2021-6-29</td><td rowspan="1" colspan="1">On wood</td><td rowspan="1" colspan="1">night. Hand collected</td><td rowspan="1" colspan="1">Evangelista-Huaman, Evangelista-Huaman, Medina Espinoza</td><td rowspan="1" colspan="1">Peru</td><td rowspan="1" colspan="1">Madre de Dios</td><td rowspan="1" colspan="1">Ecoaventuras Amazonica</td><td rowspan="1" colspan="1"/><td rowspan="1" colspan="1"/><td rowspan="1" colspan="1">
                    <named-content xmlns:xlink="http://www.w3.org/1999/xlink" content-type="dwc:verbatimCoordinates" xlink:type="simple">-12.505556, -69.173889</named-content>
                  </td><td rowspan="1" colspan="1"/><td rowspan="1" colspan="1">
                    <italic>
                      <tp:taxon-name>
                        <tp:taxon-name-part taxon-name-part-type="genus" reg="Blaberus">Blaberus</tp:taxon-name-part>
                      </tp:taxon-name>
                    </italic>
                  </td></tr><tr><td rowspan="1" colspan="1">AUDE-PE-1-97</td><td rowspan="1" colspan="1">1</td><td rowspan="1" colspan="1"/><td rowspan="1" colspan="1">juvenile</td><td rowspan="1" colspan="1">2021-7-3</td><td rowspan="1" colspan="1"/><td rowspan="1" colspan="1">day. Hand collected</td><td rowspan="1" colspan="1">Evangelista-Huaman, Evangelista-Huaman, Medina Espinoza</td><td rowspan="1" colspan="1">Peru</td><td rowspan="1" colspan="1">Madre de Dios</td><td rowspan="1" colspan="1">Los Amigos Research Station</td><td rowspan="1" colspan="1"/><td rowspan="1" colspan="1">Plataforma trail</td><td rowspan="1" colspan="1">
                    <named-content xmlns:xlink="http://www.w3.org/1999/xlink" content-type="dwc:verbatimCoordinates" xlink:type="simple">-12.565481, -70.1027</named-content>
                  </td><td rowspan="1" colspan="1"/><td rowspan="1" colspan="1">
                    <italic>
                      <tp:taxon-name>
                        <tp:taxon-name-part taxon-name-part-type="genus" reg="Blaberus">Blaberus</tp:taxon-name-part>
                      </tp:taxon-name>
                    </italic>
                  </td></tr><tr><td rowspan="1" colspan="1">AUDE-PE-1-98</td><td rowspan="1" colspan="1">1</td><td rowspan="1" colspan="1"/><td rowspan="1" colspan="1">juvenile</td><td rowspan="1" colspan="1">2021-7-30</td><td rowspan="1" colspan="1"/><td rowspan="1" colspan="1">night. Hand collected</td><td rowspan="1" colspan="1">Evangelista-Huaman, Evangelista-Huaman, Medina Espinoza</td><td rowspan="1" colspan="1">Peru</td><td rowspan="1" colspan="1">Madre de Dios</td><td rowspan="1" colspan="1">Puerto Maldonado</td><td rowspan="1" colspan="1"/><td rowspan="1" colspan="1">“Camungo” trail</td><td rowspan="1" colspan="1">
                    <named-content xmlns:xlink="http://www.w3.org/1999/xlink" content-type="dwc:verbatimCoordinates" xlink:type="simple">-12.628833, -69.189694</named-content>
                  </td><td rowspan="1" colspan="1"/><td rowspan="1" colspan="1">
                    <italic>
                      <tp:taxon-name>
                        <tp:taxon-name-part taxon-name-part-type="genus" reg="Blaberus">Blaberus</tp:taxon-name-part>
                      </tp:taxon-name>
                    </italic>
                  </td></tr><tr><td rowspan="1" colspan="1">UIRB-PE-20-01</td><td rowspan="1" colspan="1">1</td><td rowspan="1" colspan="1"/><td rowspan="1" colspan="1">juvenile</td><td rowspan="1" colspan="1">2024-7-12</td><td rowspan="1" colspan="1"/><td rowspan="1" colspan="1">Hand collected</td><td rowspan="1" colspan="1">Emmy F. Medina E., Jared Martin, Johanna Schwartz, Dominic Evangelista</td><td rowspan="1" colspan="1">Peru</td><td rowspan="1" colspan="1">Madre de Dios</td><td rowspan="1" colspan="1">Finca Las Piedras Research Station</td><td rowspan="1" colspan="1"/><td rowspan="1" colspan="1">Trails in forest, near station at night</td><td rowspan="1" colspan="1">
                    <named-content xmlns:xlink="http://www.w3.org/1999/xlink" content-type="dwc:verbatimCoordinates" xlink:type="simple">-12.2285, -69.1143</named-content>
                  </td><td rowspan="1" colspan="1"/><td rowspan="1" colspan="1">
                    <italic>
                      <tp:taxon-name>
                        <tp:taxon-name-part taxon-name-part-type="genus" reg="Blaberus">Blaberus</tp:taxon-name-part>
                      </tp:taxon-name>
                    </italic>
                  </td></tr><tr><td rowspan="1" colspan="1">UIRB-PE-20-02</td><td rowspan="1" colspan="1">1</td><td rowspan="1" colspan="1"/><td rowspan="1" colspan="1">juvenile</td><td rowspan="1" colspan="1">2024-7-12</td><td rowspan="1" colspan="1"/><td rowspan="1" colspan="1">Hand collected</td><td rowspan="1" colspan="1">Emmy F. Medina E., Jared Martin, Johanna Schwartz, Dominic Evangelista</td><td rowspan="1" colspan="1">Peru</td><td rowspan="1" colspan="1">Madre de Dios</td><td rowspan="1" colspan="1">Finca Las Piedras Research Station</td><td rowspan="1" colspan="1"/><td rowspan="1" colspan="1">Trails in forest, near station at night</td><td rowspan="1" colspan="1">
                    <named-content xmlns:xlink="http://www.w3.org/1999/xlink" content-type="dwc:verbatimCoordinates" xlink:type="simple">-12.2285, -69.1143</named-content>
                  </td><td rowspan="1" colspan="1"/><td rowspan="1" colspan="1">
                    <italic>
                      <tp:taxon-name>
                        <tp:taxon-name-part taxon-name-part-type="genus" reg="Blaberus">Blaberus</tp:taxon-name-part>
                      </tp:taxon-name>
                    </italic>
                  </td></tr><tr><td rowspan="1" colspan="1">UIRB-PE-20-03</td><td rowspan="1" colspan="1">1</td><td rowspan="1" colspan="1"/><td rowspan="1" colspan="1">juvenile</td><td rowspan="1" colspan="1">2024-7-22</td><td rowspan="1" colspan="1"/><td rowspan="1" colspan="1">Hand collected</td><td rowspan="1" colspan="1">Emmy F. Medina E., Jared Martin, Johanna Schwartz, Dominic Evangelista</td><td rowspan="1" colspan="1">Peru</td><td rowspan="1" colspan="1">Madre de Dios</td><td rowspan="1" colspan="1">Kawsay Biological Station</td><td rowspan="1" colspan="1"/><td rowspan="1" colspan="1">Within concession forestatnight</td><td rowspan="1" colspan="1">
                    <named-content xmlns:xlink="http://www.w3.org/1999/xlink" content-type="dwc:verbatimCoordinates" xlink:type="simple">-12.537, -69.004</named-content>
                  </td><td rowspan="1" colspan="1"/><td rowspan="1" colspan="1">
                    <italic>
                      <tp:taxon-name>
                        <tp:taxon-name-part taxon-name-part-type="genus" reg="Blaberus">Blaberus</tp:taxon-name-part>
                      </tp:taxon-name>
                    </italic>
                  </td></tr><tr><td rowspan="1" colspan="1">UIRB-PE-20-04</td><td rowspan="1" colspan="1">1</td><td rowspan="1" colspan="1"/><td rowspan="1" colspan="1">juvenile</td><td rowspan="1" colspan="1">2024-7-22</td><td rowspan="1" colspan="1"/><td rowspan="1" colspan="1">Hand collected</td><td rowspan="1" colspan="1">Emmy F. Medina E., Jared Martin, Johanna Schwartz, Dominic Evangelista</td><td rowspan="1" colspan="1">Peru</td><td rowspan="1" colspan="1">Madre de Dios</td><td rowspan="1" colspan="1">Kawsay Biological Station</td><td rowspan="1" colspan="1"/><td rowspan="1" colspan="1">Within concession forestatnight</td><td rowspan="1" colspan="1">
                    <named-content xmlns:xlink="http://www.w3.org/1999/xlink" content-type="dwc:verbatimCoordinates" xlink:type="simple">-12.537, -69.004</named-content>
                  </td><td rowspan="1" colspan="1"/><td rowspan="1" colspan="1">
                    <italic>
                      <tp:taxon-name>
                        <tp:taxon-name-part taxon-name-part-type="genus" reg="Blaberus">Blaberus</tp:taxon-name-part>
                      </tp:taxon-name>
                    </italic>
                  </td></tr><tr><td rowspan="1" colspan="1">UIRB-PE-20-05</td><td rowspan="1" colspan="1">1</td><td rowspan="1" colspan="1"/><td rowspan="1" colspan="1">juvenile</td><td rowspan="1" colspan="1">2024-7-22</td><td rowspan="1" colspan="1"/><td rowspan="1" colspan="1">Hand collected</td><td rowspan="1" colspan="1">Emmy F. Medina E., Jared Martin, Johanna Schwartz, Dominic Evangelista</td><td rowspan="1" colspan="1">Peru</td><td rowspan="1" colspan="1">Madre de Dios</td><td rowspan="1" colspan="1">Kawsay Biological Station</td><td rowspan="1" colspan="1"/><td rowspan="1" colspan="1">Within concession forestatnight</td><td rowspan="1" colspan="1">
                    <named-content xmlns:xlink="http://www.w3.org/1999/xlink" content-type="dwc:verbatimCoordinates" xlink:type="simple">-12.537, -69.004</named-content>
                  </td><td rowspan="1" colspan="1"/><td rowspan="1" colspan="1">
                    <italic>
                      <tp:taxon-name>
                        <tp:taxon-name-part taxon-name-part-type="genus" reg="Blaberus">Blaberus</tp:taxon-name-part>
                      </tp:taxon-name>
                    </italic>
                  </td></tr><tr><td rowspan="1" colspan="1">UIRB-PE-20-06</td><td rowspan="1" colspan="1">1</td><td rowspan="1" colspan="1"/><td rowspan="1" colspan="1">juvenile</td><td rowspan="1" colspan="1">2024-7-22</td><td rowspan="1" colspan="1"/><td rowspan="1" colspan="1">Hand collected</td><td rowspan="1" colspan="1">Emmy F. Medina E., Jared Martin, Johanna Schwartz, Dominic Evangelista</td><td rowspan="1" colspan="1">Peru</td><td rowspan="1" colspan="1">Madre de Dios</td><td rowspan="1" colspan="1">Kawsay Biological Station</td><td rowspan="1" colspan="1"/><td rowspan="1" colspan="1">Within concession forestatnight</td><td rowspan="1" colspan="1">
                    <named-content xmlns:xlink="http://www.w3.org/1999/xlink" content-type="dwc:verbatimCoordinates" xlink:type="simple">-12.537, -69.004</named-content>
                  </td><td rowspan="1" colspan="1"/><td rowspan="1" colspan="1">
                    <italic>
                      <tp:taxon-name>
                        <tp:taxon-name-part taxon-name-part-type="genus" reg="Blaberus">Blaberus</tp:taxon-name-part>
                      </tp:taxon-name>
                    </italic>
                  </td></tr><tr><td rowspan="1" colspan="1">UIRB-PE-20-07</td><td rowspan="1" colspan="1">1</td><td rowspan="1" colspan="1"/><td rowspan="1" colspan="1">juvenile</td><td rowspan="1" colspan="1">2024-7-24</td><td rowspan="1" colspan="1"/><td rowspan="1" colspan="1">Hand collected</td><td rowspan="1" colspan="1">Emmy F. Medina E., Jared Martin, Johanna Schwartz, Dominic Evangelista</td><td rowspan="1" colspan="1">Peru</td><td rowspan="1" colspan="1">Madre de Dios</td><td rowspan="1" colspan="1">Kawsay Biological Station</td><td rowspan="1" colspan="1"/><td rowspan="1" colspan="1">Probably collected on trails D and X at night</td><td rowspan="1" colspan="1">
                    <named-content xmlns:xlink="http://www.w3.org/1999/xlink" content-type="dwc:verbatimCoordinates" xlink:type="simple">-12.5364, -69.0084</named-content>
                  </td><td rowspan="1" colspan="1"/><td rowspan="1" colspan="1">
                    <italic>
                      <tp:taxon-name>
                        <tp:taxon-name-part taxon-name-part-type="genus" reg="Blaberus">Blaberus</tp:taxon-name-part>
                      </tp:taxon-name>
                    </italic>
                  </td></tr><tr><td rowspan="1" colspan="1">UIRB-PE-20-08</td><td rowspan="1" colspan="1">1</td><td rowspan="1" colspan="1"/><td rowspan="1" colspan="1">juvenile</td><td rowspan="1" colspan="1">2024-7-20</td><td rowspan="1" colspan="1"/><td rowspan="1" colspan="1">Hand collected</td><td rowspan="1" colspan="1">Emmy F. Medina E., Jared Martin, Johanna Schwartz, Dominic Evangelista</td><td rowspan="1" colspan="1">Peru</td><td rowspan="1" colspan="1">Madre de Dios</td><td rowspan="1" colspan="1">Kawsay Biological Station</td><td rowspan="1" colspan="1"/><td rowspan="1" colspan="1">Within concession, near station, atnight</td><td rowspan="1" colspan="1">
                    <named-content xmlns:xlink="http://www.w3.org/1999/xlink" content-type="dwc:verbatimCoordinates" xlink:type="simple">-12.5282, -69.0141</named-content>
                  </td><td rowspan="1" colspan="1"/><td rowspan="1" colspan="1">
                    <italic>
                      <tp:taxon-name>
                        <tp:taxon-name-part taxon-name-part-type="genus" reg="Blaberus">Blaberus</tp:taxon-name-part>
                      </tp:taxon-name>
                    </italic>
                  </td></tr><tr><td rowspan="1" colspan="1">UIRB-PE-20-09</td><td rowspan="1" colspan="1">1</td><td rowspan="1" colspan="1"/><td rowspan="1" colspan="1">juvenile</td><td rowspan="1" colspan="1">2024-7-20</td><td rowspan="1" colspan="1"/><td rowspan="1" colspan="1">Hand collected</td><td rowspan="1" colspan="1">Emmy F. Medina E., Jared Martin, Johanna Schwartz, Dominic Evangelista</td><td rowspan="1" colspan="1">Peru</td><td rowspan="1" colspan="1">Madre de Dios</td><td rowspan="1" colspan="1">Kawsay Biological Station</td><td rowspan="1" colspan="1"/><td rowspan="1" colspan="1">Within concession, near station, atnight</td><td rowspan="1" colspan="1">
                    <named-content xmlns:xlink="http://www.w3.org/1999/xlink" content-type="dwc:verbatimCoordinates" xlink:type="simple">-12.5282, -69.0141</named-content>
                  </td><td rowspan="1" colspan="1"/><td rowspan="1" colspan="1">
                    <italic>
                      <tp:taxon-name>
                        <tp:taxon-name-part taxon-name-part-type="genus" reg="Blaberus">Blaberus</tp:taxon-name-part>
                      </tp:taxon-name>
                    </italic>
                  </td></tr><tr><td rowspan="1" colspan="1">UIRB-PE-20-10</td><td rowspan="1" colspan="1">1</td><td rowspan="1" colspan="1"/><td rowspan="1" colspan="1">juvenile</td><td rowspan="1" colspan="1">2024-7-16</td><td rowspan="1" colspan="1"/><td rowspan="1" colspan="1">Hand collected</td><td rowspan="1" colspan="1">Emmy F. Medina E., Jared Martin, Johanna Schwartz, Dominic Evangelista</td><td rowspan="1" colspan="1">Peru</td><td rowspan="1" colspan="1">Madre de Dios</td><td rowspan="1" colspan="1">Finca Las Piedras Research Station</td><td rowspan="1" colspan="1"/><td rowspan="1" colspan="1">Night hike (Lindero, Tapir, Unguruhaui, Castana trails)</td><td rowspan="1" colspan="1">
                    <named-content xmlns:xlink="http://www.w3.org/1999/xlink" content-type="dwc:verbatimCoordinates" xlink:type="simple">-12.2262, -69.1124</named-content>
                  </td><td rowspan="1" colspan="1"/><td rowspan="1" colspan="1">
                    <italic>
                      <tp:taxon-name>
                        <tp:taxon-name-part taxon-name-part-type="genus" reg="Blaberus">Blaberus</tp:taxon-name-part>
                      </tp:taxon-name>
                    </italic>
                  </td></tr><tr><td rowspan="1" colspan="1">UIRB-PE-20-12</td><td rowspan="1" colspan="1">1</td><td rowspan="1" colspan="1"/><td rowspan="1" colspan="1">juvenile</td><td rowspan="1" colspan="1">2024-7-19</td><td rowspan="1" colspan="1"/><td rowspan="1" colspan="1">Hand collected</td><td rowspan="1" colspan="1">Emmy F. Medina E., Jared Martin, Johanna Schwartz, Dominic Evangelista</td><td rowspan="1" colspan="1">Peru</td><td rowspan="1" colspan="1">Madre de Dios</td><td rowspan="1" colspan="1">Kawsay Biological Station</td><td rowspan="1" colspan="1"/><td rowspan="1" colspan="1">Within concession, near station, atnight</td><td rowspan="1" colspan="1">
                    <named-content xmlns:xlink="http://www.w3.org/1999/xlink" content-type="dwc:verbatimCoordinates" xlink:type="simple">-12.5282, -69.0141</named-content>
                  </td><td rowspan="1" colspan="1"/><td rowspan="1" colspan="1">
                    <italic>
                      <tp:taxon-name>
                        <tp:taxon-name-part taxon-name-part-type="genus" reg="Blaberus">Blaberus</tp:taxon-name-part>
                      </tp:taxon-name>
                    </italic>
                  </td></tr><tr><td rowspan="1" colspan="1">UIRB-PE-20-13</td><td rowspan="1" colspan="1">1</td><td rowspan="1" colspan="1"/><td rowspan="1" colspan="1">juvenile</td><td rowspan="1" colspan="1">2024-7-19</td><td rowspan="1" colspan="1"/><td rowspan="1" colspan="1">Hand collected</td><td rowspan="1" colspan="1">Emmy F. Medina E., Jared Martin, Johanna Schwartz, Dominic Evangelista</td><td rowspan="1" colspan="1">Peru</td><td rowspan="1" colspan="1">Madre de Dios</td><td rowspan="1" colspan="1">Kawsay Biological Station</td><td rowspan="1" colspan="1"/><td rowspan="1" colspan="1">Within concession, near station, atnight</td><td rowspan="1" colspan="1">
                    <named-content xmlns:xlink="http://www.w3.org/1999/xlink" content-type="dwc:verbatimCoordinates" xlink:type="simple">-12.5282, -69.0141</named-content>
                  </td><td rowspan="1" colspan="1"/><td rowspan="1" colspan="1">
                    <italic>
                      <tp:taxon-name>
                        <tp:taxon-name-part taxon-name-part-type="genus" reg="Blaberus">Blaberus</tp:taxon-name-part>
                      </tp:taxon-name>
                    </italic>
                  </td></tr><tr><td rowspan="1" colspan="1">UIRB-PE-20-14</td><td rowspan="1" colspan="1">1</td><td rowspan="1" colspan="1"/><td rowspan="1" colspan="1">juvenile</td><td rowspan="1" colspan="1">2024-7-19</td><td rowspan="1" colspan="1"/><td rowspan="1" colspan="1">Hand collected</td><td rowspan="1" colspan="1">Emmy F. Medina E., Jared Martin, Johanna Schwartz, Dominic Evangelista</td><td rowspan="1" colspan="1">Peru</td><td rowspan="1" colspan="1">Madre de Dios</td><td rowspan="1" colspan="1">Kawsay Biological Station</td><td rowspan="1" colspan="1"/><td rowspan="1" colspan="1">Within concession, near station, atnight</td><td rowspan="1" colspan="1">
                    <named-content xmlns:xlink="http://www.w3.org/1999/xlink" content-type="dwc:verbatimCoordinates" xlink:type="simple">-12.5282, -69.0141</named-content>
                  </td><td rowspan="1" colspan="1"/><td rowspan="1" colspan="1">
                    <italic>
                      <tp:taxon-name>
                        <tp:taxon-name-part taxon-name-part-type="genus" reg="Blaberus">Blaberus</tp:taxon-name-part>
                      </tp:taxon-name>
                    </italic>
                  </td></tr><tr><td rowspan="1" colspan="1">UIRB-PE-20-15</td><td rowspan="1" colspan="1">1</td><td rowspan="1" colspan="1"/><td rowspan="1" colspan="1">juvenile</td><td rowspan="1" colspan="1">2024-7-19</td><td rowspan="1" colspan="1"/><td rowspan="1" colspan="1">Hand collected</td><td rowspan="1" colspan="1">Emmy F. Medina E., Jared Martin, Johanna Schwartz, Dominic Evangelista</td><td rowspan="1" colspan="1">Peru</td><td rowspan="1" colspan="1">Madre de Dios</td><td rowspan="1" colspan="1">Kawsay Biological Station</td><td rowspan="1" colspan="1"/><td rowspan="1" colspan="1">Within concession, near station, atnight</td><td rowspan="1" colspan="1">
                    <named-content xmlns:xlink="http://www.w3.org/1999/xlink" content-type="dwc:verbatimCoordinates" xlink:type="simple">-12.5282, -69.0141</named-content>
                  </td><td rowspan="1" colspan="1"/><td rowspan="1" colspan="1">
                    <italic>
                      <tp:taxon-name>
                        <tp:taxon-name-part taxon-name-part-type="genus" reg="Blaberus">Blaberus</tp:taxon-name-part>
                      </tp:taxon-name>
                    </italic>
                  </td></tr><tr><td rowspan="1" colspan="1">UIRB-PE-20-16</td><td rowspan="1" colspan="1">1</td><td rowspan="1" colspan="1"/><td rowspan="1" colspan="1">juvenile</td><td rowspan="1" colspan="1">2024-7-19</td><td rowspan="1" colspan="1"/><td rowspan="1" colspan="1">Hand collected</td><td rowspan="1" colspan="1">Emmy F. Medina E., Jared Martin, Johanna Schwartz, Dominic Evangelista</td><td rowspan="1" colspan="1">Peru</td><td rowspan="1" colspan="1">Madre de Dios</td><td rowspan="1" colspan="1">Kawsay Biological Station</td><td rowspan="1" colspan="1"/><td rowspan="1" colspan="1">Within concession, near station, atnight</td><td rowspan="1" colspan="1">
                    <named-content xmlns:xlink="http://www.w3.org/1999/xlink" content-type="dwc:verbatimCoordinates" xlink:type="simple">-12.5282, -69.0141</named-content>
                  </td><td rowspan="1" colspan="1"/><td rowspan="1" colspan="1">
                    <italic>
                      <tp:taxon-name>
                        <tp:taxon-name-part taxon-name-part-type="genus" reg="Blaberus">Blaberus</tp:taxon-name-part>
                      </tp:taxon-name>
                    </italic>
                  </td></tr><tr><td rowspan="1" colspan="1">UIRB-PE-20-17</td><td rowspan="1" colspan="1">1</td><td rowspan="1" colspan="1"/><td rowspan="1" colspan="1">juvenile</td><td rowspan="1" colspan="1">2024-7-19</td><td rowspan="1" colspan="1"/><td rowspan="1" colspan="1">Hand collected</td><td rowspan="1" colspan="1">Emmy F. Medina E., Jared Martin, Johanna Schwartz, Dominic Evangelista</td><td rowspan="1" colspan="1">Peru</td><td rowspan="1" colspan="1">Madre de Dios</td><td rowspan="1" colspan="1">Kawsay Biological Station</td><td rowspan="1" colspan="1"/><td rowspan="1" colspan="1">Within concession, near station, atnight</td><td rowspan="1" colspan="1">
                    <named-content xmlns:xlink="http://www.w3.org/1999/xlink" content-type="dwc:verbatimCoordinates" xlink:type="simple">-12.5282, -69.0141</named-content>
                  </td><td rowspan="1" colspan="1"/><td rowspan="1" colspan="1">
                    <italic>
                      <tp:taxon-name>
                        <tp:taxon-name-part taxon-name-part-type="genus" reg="Blaberus">Blaberus</tp:taxon-name-part>
                      </tp:taxon-name>
                    </italic>
                  </td></tr><tr><td rowspan="1" colspan="1">UIRB-PE-20-18</td><td rowspan="1" colspan="1">1</td><td rowspan="1" colspan="1"/><td rowspan="1" colspan="1">juvenile</td><td rowspan="1" colspan="1">2024-7-19</td><td rowspan="1" colspan="1">In wood with <tp:taxon-name><tp:taxon-name-part taxon-name-part-type="family" reg="Passalidae">Passalidae</tp:taxon-name-part></tp:taxon-name></td><td rowspan="1" colspan="1">Hand collected</td><td rowspan="1" colspan="1">Emmy F. Medina E., Jared Martin, Johanna Schwartz, Dominic Evangelista</td><td rowspan="1" colspan="1">Peru</td><td rowspan="1" colspan="1">Madre de Dios</td><td rowspan="1" colspan="1">Kawsay Biological Station</td><td rowspan="1" colspan="1"/><td rowspan="1" colspan="1">Within concession, near station, atnight</td><td rowspan="1" colspan="1">
                    <named-content xmlns:xlink="http://www.w3.org/1999/xlink" content-type="dwc:verbatimCoordinates" xlink:type="simple">-12.5282, -69.0141</named-content>
                  </td><td rowspan="1" colspan="1"/><td rowspan="1" colspan="1">
                    <italic>
                      <tp:taxon-name>
                        <tp:taxon-name-part taxon-name-part-type="genus" reg="Blaberus">Blaberus</tp:taxon-name-part>
                      </tp:taxon-name>
                    </italic>
                  </td></tr><tr><td rowspan="1" colspan="1">UIRB-PE-20-21</td><td rowspan="1" colspan="1">1</td><td rowspan="1" colspan="1"/><td rowspan="1" colspan="1">juvenile</td><td rowspan="1" colspan="1">2024-7-19</td><td rowspan="1" colspan="1">In wood with <tp:taxon-name><tp:taxon-name-part taxon-name-part-type="family" reg="Passalidae">Passalidae</tp:taxon-name-part></tp:taxon-name></td><td rowspan="1" colspan="1">Hand collected</td><td rowspan="1" colspan="1">Emmy F. Medina E., Jared Martin, Johanna Schwartz, Dominic Evangelista</td><td rowspan="1" colspan="1">Peru</td><td rowspan="1" colspan="1">Madre de Dios</td><td rowspan="1" colspan="1">Kawsay Biological Station</td><td rowspan="1" colspan="1"/><td rowspan="1" colspan="1">Within concession, near station, atnight</td><td rowspan="1" colspan="1">
                    <named-content xmlns:xlink="http://www.w3.org/1999/xlink" content-type="dwc:verbatimCoordinates" xlink:type="simple">-12.5282, -69.0141</named-content>
                  </td><td rowspan="1" colspan="1"/><td rowspan="1" colspan="1">
                    <italic>
                      <tp:taxon-name>
                        <tp:taxon-name-part taxon-name-part-type="genus" reg="Blaberus">Blaberus</tp:taxon-name-part>
                      </tp:taxon-name>
                    </italic>
                  </td></tr><tr><td rowspan="1" colspan="1">UIRB-PE-20-22</td><td rowspan="1" colspan="1">1</td><td rowspan="1" colspan="1"/><td rowspan="1" colspan="1">juvenile</td><td rowspan="1" colspan="1">2024-7-19</td><td rowspan="1" colspan="1"/><td rowspan="1" colspan="1">Hand collected</td><td rowspan="1" colspan="1">Emmy F. Medina E., Jared Martin, Johanna Schwartz, Dominic Evangelista</td><td rowspan="1" colspan="1">Peru</td><td rowspan="1" colspan="1">Madre de Dios</td><td rowspan="1" colspan="1">Kawsay Biological Station</td><td rowspan="1" colspan="1"/><td rowspan="1" colspan="1">Within concession, near station, atnight</td><td rowspan="1" colspan="1">
                    <named-content xmlns:xlink="http://www.w3.org/1999/xlink" content-type="dwc:verbatimCoordinates" xlink:type="simple">-12.5282, -69.0141</named-content>
                  </td><td rowspan="1" colspan="1"/><td rowspan="1" colspan="1">
                    <italic>
                      <tp:taxon-name>
                        <tp:taxon-name-part taxon-name-part-type="genus" reg="Blaberus">Blaberus</tp:taxon-name-part>
                      </tp:taxon-name>
                    </italic>
                  </td></tr><tr><td rowspan="1" colspan="1">UIRB-PE-20-23</td><td rowspan="1" colspan="1">1</td><td rowspan="1" colspan="1"/><td rowspan="1" colspan="1">juvenile</td><td rowspan="1" colspan="1">2024-7-19</td><td rowspan="1" colspan="1"/><td rowspan="1" colspan="1">Hand collected</td><td rowspan="1" colspan="1">Emmy F. Medina E., Jared Martin, Johanna Schwartz, Dominic Evangelista</td><td rowspan="1" colspan="1">Peru</td><td rowspan="1" colspan="1">Madre de Dios</td><td rowspan="1" colspan="1">Kawsay Biological Station</td><td rowspan="1" colspan="1"/><td rowspan="1" colspan="1">Within concession, near station, atnight</td><td rowspan="1" colspan="1">
                    <named-content xmlns:xlink="http://www.w3.org/1999/xlink" content-type="dwc:verbatimCoordinates" xlink:type="simple">-12.5282, -69.0141</named-content>
                  </td><td rowspan="1" colspan="1"/><td rowspan="1" colspan="1">
                    <italic>
                      <tp:taxon-name>
                        <tp:taxon-name-part taxon-name-part-type="genus" reg="Blaberus">Blaberus</tp:taxon-name-part>
                      </tp:taxon-name>
                    </italic>
                  </td></tr><tr><td rowspan="1" colspan="1">UIRB-PE-20-24</td><td rowspan="1" colspan="1">1</td><td rowspan="1" colspan="1"/><td rowspan="1" colspan="1">juvenile</td><td rowspan="1" colspan="1">2024-7-19</td><td rowspan="1" colspan="1"/><td rowspan="1" colspan="1">Hand collected</td><td rowspan="1" colspan="1">Emmy F. Medina E., Jared Martin, Johanna Schwartz, Dominic Evangelista</td><td rowspan="1" colspan="1">Peru</td><td rowspan="1" colspan="1">Madre de Dios</td><td rowspan="1" colspan="1">Kawsay Biological Station</td><td rowspan="1" colspan="1"/><td rowspan="1" colspan="1">Within concession, near station, atnight</td><td rowspan="1" colspan="1">
                    <named-content xmlns:xlink="http://www.w3.org/1999/xlink" content-type="dwc:verbatimCoordinates" xlink:type="simple">-12.5282, -69.0141</named-content>
                  </td><td rowspan="1" colspan="1"/><td rowspan="1" colspan="1">
                    <italic>
                      <tp:taxon-name>
                        <tp:taxon-name-part taxon-name-part-type="genus" reg="Blaberus">Blaberus</tp:taxon-name-part>
                      </tp:taxon-name>
                    </italic>
                  </td></tr><tr><td rowspan="1" colspan="1">UIRB-PE-20-25</td><td rowspan="1" colspan="1">1</td><td rowspan="1" colspan="1"/><td rowspan="1" colspan="1">juvenile</td><td rowspan="1" colspan="1">2024-7-19</td><td rowspan="1" colspan="1"/><td rowspan="1" colspan="1">Hand collected</td><td rowspan="1" colspan="1">Emmy F. Medina E., Jared Martin, Johanna Schwartz, Dominic Evangelista</td><td rowspan="1" colspan="1">Peru</td><td rowspan="1" colspan="1">Madre de Dios</td><td rowspan="1" colspan="1">Kawsay Biological Station</td><td rowspan="1" colspan="1"/><td rowspan="1" colspan="1">Within concession, near station, atnight</td><td rowspan="1" colspan="1">
                    <named-content xmlns:xlink="http://www.w3.org/1999/xlink" content-type="dwc:verbatimCoordinates" xlink:type="simple">-12.5282, -69.0141</named-content>
                  </td><td rowspan="1" colspan="1"/><td rowspan="1" colspan="1">
                    <italic>
                      <tp:taxon-name>
                        <tp:taxon-name-part taxon-name-part-type="genus" reg="Blaberus">Blaberus</tp:taxon-name-part>
                      </tp:taxon-name>
                    </italic>
                  </td></tr><tr><td rowspan="1" colspan="1">UIRB-PE-20-26</td><td rowspan="1" colspan="1">1</td><td rowspan="1" colspan="1"/><td rowspan="1" colspan="1">juvenile</td><td rowspan="1" colspan="1">2024-7-19</td><td rowspan="1" colspan="1"/><td rowspan="1" colspan="1">Hand collected</td><td rowspan="1" colspan="1">Emmy F. Medina E., Jared Martin, Johanna Schwartz, Dominic Evangelista</td><td rowspan="1" colspan="1">Peru</td><td rowspan="1" colspan="1">Madre de Dios</td><td rowspan="1" colspan="1">Kawsay Biological Station</td><td rowspan="1" colspan="1"/><td rowspan="1" colspan="1">Within concession, near station, atnight</td><td rowspan="1" colspan="1">
                    <named-content xmlns:xlink="http://www.w3.org/1999/xlink" content-type="dwc:verbatimCoordinates" xlink:type="simple">-12.5282, -69.0141</named-content>
                  </td><td rowspan="1" colspan="1"/><td rowspan="1" colspan="1">
                    <italic>
                      <tp:taxon-name>
                        <tp:taxon-name-part taxon-name-part-type="genus" reg="Blaberus">Blaberus</tp:taxon-name-part>
                      </tp:taxon-name>
                    </italic>
                  </td></tr><tr><td rowspan="1" colspan="1">UIRB-PE-20-27</td><td rowspan="1" colspan="1">1</td><td rowspan="1" colspan="1"/><td rowspan="1" colspan="1">juvenile</td><td rowspan="1" colspan="1">2024-7-24</td><td rowspan="1" colspan="1"/><td rowspan="1" colspan="1">Hand collected</td><td rowspan="1" colspan="1">Emmy F. Medina E., Jared Martin, Johanna Schwartz, Dominic Evangelista</td><td rowspan="1" colspan="1">Peru</td><td rowspan="1" colspan="1">Madre de Dios</td><td rowspan="1" colspan="1">Kawsay Biological Station</td><td rowspan="1" colspan="1"/><td rowspan="1" colspan="1">Probably collected on trails D and X at night</td><td rowspan="1" colspan="1">
                    <named-content xmlns:xlink="http://www.w3.org/1999/xlink" content-type="dwc:verbatimCoordinates" xlink:type="simple">-12.5364, -69.0084</named-content>
                  </td><td rowspan="1" colspan="1"/><td rowspan="1" colspan="1">
                    <italic>
                      <tp:taxon-name>
                        <tp:taxon-name-part taxon-name-part-type="genus" reg="Blaberus">Blaberus</tp:taxon-name-part>
                      </tp:taxon-name>
                    </italic>
                  </td></tr><tr><td rowspan="1" colspan="1">UIRB-PE-20-28</td><td rowspan="1" colspan="1">1</td><td rowspan="1" colspan="1"/><td rowspan="1" colspan="1">juvenile</td><td rowspan="1" colspan="1">2024-7-23</td><td rowspan="1" colspan="1"/><td rowspan="1" colspan="1">Hand collected</td><td rowspan="1" colspan="1">Emmy F. Medina E., Jared Martin, Johanna Schwartz, Dominic Evangelista</td><td rowspan="1" colspan="1">Peru</td><td rowspan="1" colspan="1">Madre de Dios</td><td rowspan="1" colspan="1">Kawsay Biological Station</td><td rowspan="1" colspan="1"/><td rowspan="1" colspan="1">Trail E at night</td><td rowspan="1" colspan="1">
                    <named-content xmlns:xlink="http://www.w3.org/1999/xlink" content-type="dwc:verbatimCoordinates" xlink:type="simple">-12.536, -69.008</named-content>
                  </td><td rowspan="1" colspan="1"/><td rowspan="1" colspan="1">
                    <italic>
                      <tp:taxon-name>
                        <tp:taxon-name-part taxon-name-part-type="genus" reg="Blaberus">Blaberus</tp:taxon-name-part>
                      </tp:taxon-name>
                    </italic>
                  </td></tr><tr><td rowspan="1" colspan="1">UIRB-PE-20-29</td><td rowspan="1" colspan="1">1</td><td rowspan="1" colspan="1"/><td rowspan="1" colspan="1">juvenile</td><td rowspan="1" colspan="1">2024-7-23</td><td rowspan="1" colspan="1"/><td rowspan="1" colspan="1">Hand collected</td><td rowspan="1" colspan="1">Emmy F. Medina E., Jared Martin, Johanna Schwartz, Dominic Evangelista</td><td rowspan="1" colspan="1">Peru</td><td rowspan="1" colspan="1">Madre de Dios</td><td rowspan="1" colspan="1">Kawsay Biological Station</td><td rowspan="1" colspan="1"/><td rowspan="1" colspan="1">Trail E at night</td><td rowspan="1" colspan="1">
                    <named-content xmlns:xlink="http://www.w3.org/1999/xlink" content-type="dwc:verbatimCoordinates" xlink:type="simple">-12.536, -69.008</named-content>
                  </td><td rowspan="1" colspan="1"/><td rowspan="1" colspan="1">
                    <italic>
                      <tp:taxon-name>
                        <tp:taxon-name-part taxon-name-part-type="genus" reg="Blaberus">Blaberus</tp:taxon-name-part>
                      </tp:taxon-name>
                    </italic>
                  </td></tr><tr><td rowspan="1" colspan="1">UIRB-PE-20-30</td><td rowspan="1" colspan="1">1</td><td rowspan="1" colspan="1"/><td rowspan="1" colspan="1">juvenile</td><td rowspan="1" colspan="1">2024-7-23</td><td rowspan="1" colspan="1"/><td rowspan="1" colspan="1">Hand collected</td><td rowspan="1" colspan="1">Emmy F. Medina E., Jared Martin, Johanna Schwartz, Dominic Evangelista</td><td rowspan="1" colspan="1">Peru</td><td rowspan="1" colspan="1">Madre de Dios</td><td rowspan="1" colspan="1">Kawsay Biological Station</td><td rowspan="1" colspan="1"/><td rowspan="1" colspan="1">Trail E at night</td><td rowspan="1" colspan="1">
                    <named-content xmlns:xlink="http://www.w3.org/1999/xlink" content-type="dwc:verbatimCoordinates" xlink:type="simple">-12.536, -69.008</named-content>
                  </td><td rowspan="1" colspan="1"/><td rowspan="1" colspan="1">
                    <italic>
                      <tp:taxon-name>
                        <tp:taxon-name-part taxon-name-part-type="genus" reg="Blaberus">Blaberus</tp:taxon-name-part>
                      </tp:taxon-name>
                    </italic>
                  </td></tr><tr><td rowspan="1" colspan="1">UIRB-PE-20-31</td><td rowspan="1" colspan="1">1</td><td rowspan="1" colspan="1"/><td rowspan="1" colspan="1">juvenile</td><td rowspan="1" colspan="1">2024-7-23</td><td rowspan="1" colspan="1"/><td rowspan="1" colspan="1">Hand collected</td><td rowspan="1" colspan="1">Emmy F. Medina E., Jared Martin, Johanna Schwartz, Dominic Evangelista</td><td rowspan="1" colspan="1">Peru</td><td rowspan="1" colspan="1">Madre de Dios</td><td rowspan="1" colspan="1">Kawsay Biological Station</td><td rowspan="1" colspan="1"/><td rowspan="1" colspan="1">Trail E at night</td><td rowspan="1" colspan="1">
                    <named-content xmlns:xlink="http://www.w3.org/1999/xlink" content-type="dwc:verbatimCoordinates" xlink:type="simple">-12.536, -69.008</named-content>
                  </td><td rowspan="1" colspan="1"/><td rowspan="1" colspan="1">
                    <italic>
                      <tp:taxon-name>
                        <tp:taxon-name-part taxon-name-part-type="genus" reg="Blaberus">Blaberus</tp:taxon-name-part>
                      </tp:taxon-name>
                    </italic>
                  </td></tr><tr><td rowspan="1" colspan="1">UIRB-PE-20-32</td><td rowspan="1" colspan="1">1</td><td rowspan="1" colspan="1"/><td rowspan="1" colspan="1">juvenile</td><td rowspan="1" colspan="1">2024-7-13</td><td rowspan="1" colspan="1"/><td rowspan="1" colspan="1">Hand collected</td><td rowspan="1" colspan="1">Emmy F. Medina E., Jared Martin, Johanna Schwartz, Dominic Evangelista</td><td rowspan="1" colspan="1">Peru</td><td rowspan="1" colspan="1">Madre de Dios</td><td rowspan="1" colspan="1">Finca Las Piedras Research Station</td><td rowspan="1" colspan="1"/><td rowspan="1" colspan="1">Trails in forest, near station at night</td><td rowspan="1" colspan="1">
                    <named-content xmlns:xlink="http://www.w3.org/1999/xlink" content-type="dwc:verbatimCoordinates" xlink:type="simple">-12.2285, -69.1143</named-content>
                  </td><td rowspan="1" colspan="1"/><td rowspan="1" colspan="1">
                    <italic>
                      <tp:taxon-name>
                        <tp:taxon-name-part taxon-name-part-type="genus" reg="Blaberus">Blaberus</tp:taxon-name-part>
                      </tp:taxon-name>
                    </italic>
                  </td></tr><tr><td rowspan="1" colspan="1">UIRB-PE-20-34</td><td rowspan="1" colspan="1">1</td><td rowspan="1" colspan="1"/><td rowspan="1" colspan="1">juvenile</td><td rowspan="1" colspan="1">2024-7-18</td><td rowspan="1" colspan="1"/><td rowspan="1" colspan="1">Hand collected</td><td rowspan="1" colspan="1">Emmy F. Medina E., Jared Martin, Johanna Schwartz, Dominic Evangelista</td><td rowspan="1" colspan="1">Peru</td><td rowspan="1" colspan="1">Madre de Dios</td><td rowspan="1" colspan="1">Kawsay Biological Station</td><td rowspan="1" colspan="1"/><td rowspan="1" colspan="1">Within concession, near station, atnight</td><td rowspan="1" colspan="1">
                    <named-content xmlns:xlink="http://www.w3.org/1999/xlink" content-type="dwc:verbatimCoordinates" xlink:type="simple">-12.5282, -69.0141</named-content>
                  </td><td rowspan="1" colspan="1"/><td rowspan="1" colspan="1">
                    <italic>
                      <tp:taxon-name>
                        <tp:taxon-name-part taxon-name-part-type="genus" reg="Blaberus">Blaberus</tp:taxon-name-part>
                      </tp:taxon-name>
                    </italic>
                  </td></tr><tr><td rowspan="1" colspan="1">UIRB-PE-20-36</td><td rowspan="1" colspan="1">1</td><td rowspan="1" colspan="1"/><td rowspan="1" colspan="1">juvenile</td><td rowspan="1" colspan="1">2024-7-18</td><td rowspan="1" colspan="1"/><td rowspan="1" colspan="1">Hand collected</td><td rowspan="1" colspan="1">Emmy F. Medina E., Jared Martin, Johanna Schwartz, Dominic Evangelista</td><td rowspan="1" colspan="1">Peru</td><td rowspan="1" colspan="1">Madre de Dios</td><td rowspan="1" colspan="1">Kawsay Biological Station</td><td rowspan="1" colspan="1"/><td rowspan="1" colspan="1">Within concession, near station, atnight</td><td rowspan="1" colspan="1">
                    <named-content xmlns:xlink="http://www.w3.org/1999/xlink" content-type="dwc:verbatimCoordinates" xlink:type="simple">-12.5282, -69.0141</named-content>
                  </td><td rowspan="1" colspan="1"/><td rowspan="1" colspan="1">
                    <italic>
                      <tp:taxon-name>
                        <tp:taxon-name-part taxon-name-part-type="genus" reg="Blaberus">Blaberus</tp:taxon-name-part>
                      </tp:taxon-name>
                    </italic>
                  </td></tr><tr><td rowspan="1" colspan="1">UIRB-PE-20-46</td><td rowspan="1" colspan="1">1</td><td rowspan="1" colspan="1"/><td rowspan="1" colspan="1">adult</td><td rowspan="1" colspan="1">2024-7-19</td><td rowspan="1" colspan="1"/><td rowspan="1" colspan="1">Hand collected</td><td rowspan="1" colspan="1">Emmy F. Medina E., Jared Martin, Johanna Schwartz, Dominic Evangelista</td><td rowspan="1" colspan="1">Peru</td><td rowspan="1" colspan="1">Madre de Dios</td><td rowspan="1" colspan="1">Kawsay Biological Station</td><td rowspan="1" colspan="1"/><td rowspan="1" colspan="1">At camp</td><td rowspan="1" colspan="1">
                    <named-content xmlns:xlink="http://www.w3.org/1999/xlink" content-type="dwc:verbatimCoordinates" xlink:type="simple">-12.5282, -69.0141</named-content>
                  </td><td rowspan="1" colspan="1"/><td rowspan="1" colspan="1">
                    <italic>
                      <tp:taxon-name>
                        <tp:taxon-name-part taxon-name-part-type="genus" reg="Blaberus">Blaberus</tp:taxon-name-part>
                      </tp:taxon-name>
                    </italic>
                  </td></tr><tr><td rowspan="1" colspan="1">UIRB-PE-20-47</td><td rowspan="1" colspan="1">1</td><td rowspan="1" colspan="1"/><td rowspan="1" colspan="1">adult</td><td rowspan="1" colspan="1">2024-7-25</td><td rowspan="1" colspan="1"/><td rowspan="1" colspan="1">Hand collected</td><td rowspan="1" colspan="1">Emmy F. Medina E., Jared Martin, Johanna Schwartz, Dominic Evangelista</td><td rowspan="1" colspan="1">Peru</td><td rowspan="1" colspan="1">Madre de Dios</td><td rowspan="1" colspan="1">Kawsay Biological Station</td><td rowspan="1" colspan="1"/><td rowspan="1" colspan="1">Lindero trail or near station in concession</td><td rowspan="1" colspan="1">
                    <named-content xmlns:xlink="http://www.w3.org/1999/xlink" content-type="dwc:verbatimCoordinates" xlink:type="simple">-12.537, -69.004</named-content>
                  </td><td rowspan="1" colspan="1"/><td rowspan="1" colspan="1">
                    <italic>
                      <tp:taxon-name>
                        <tp:taxon-name-part taxon-name-part-type="genus" reg="Blaberus">Blaberus</tp:taxon-name-part>
                      </tp:taxon-name>
                    </italic>
                  </td></tr><tr><td rowspan="1" colspan="1">UIRB-PE-20-48</td><td rowspan="1" colspan="1">1</td><td rowspan="1" colspan="1"/><td rowspan="1" colspan="1">adult</td><td rowspan="1" colspan="1">2024-7-25</td><td rowspan="1" colspan="1"/><td rowspan="1" colspan="1">Hand collected</td><td rowspan="1" colspan="1">Emmy F. Medina E., Jared Martin, Johanna Schwartz, Dominic Evangelista</td><td rowspan="1" colspan="1">Peru</td><td rowspan="1" colspan="1">Madre de Dios</td><td rowspan="1" colspan="1">Kawsay Biological Station</td><td rowspan="1" colspan="1"/><td rowspan="1" colspan="1">Lindero trail or near station in concession</td><td rowspan="1" colspan="1">
                    <named-content xmlns:xlink="http://www.w3.org/1999/xlink" content-type="dwc:verbatimCoordinates" xlink:type="simple">-12.537, -69.004</named-content>
                  </td><td rowspan="1" colspan="1"/><td rowspan="1" colspan="1">
                    <italic>
                      <tp:taxon-name>
                        <tp:taxon-name-part taxon-name-part-type="genus" reg="Blaberus">Blaberus</tp:taxon-name-part>
                      </tp:taxon-name>
                    </italic>
                  </td></tr><tr><td rowspan="1" colspan="1">UIRB-PE-20-69</td><td rowspan="1" colspan="1">1</td><td rowspan="1" colspan="1"/><td rowspan="1" colspan="1">juvenile</td><td rowspan="1" colspan="1">2024-7-18</td><td rowspan="1" colspan="1"/><td rowspan="1" colspan="1">Hand collected</td><td rowspan="1" colspan="1">Emmy F. Medina E., Jared Martin, Johanna Schwartz, Dominic Evangelista</td><td rowspan="1" colspan="1">Peru</td><td rowspan="1" colspan="1">Madre de Dios</td><td rowspan="1" colspan="1">Kawsay Biological Station</td><td rowspan="1" colspan="1"/><td rowspan="1" colspan="1">Within concession, near station, atnight</td><td rowspan="1" colspan="1">
                    <named-content xmlns:xlink="http://www.w3.org/1999/xlink" content-type="dwc:verbatimCoordinates" xlink:type="simple">-12.5282, -69.0141</named-content>
                  </td><td rowspan="1" colspan="1"/><td rowspan="1" colspan="1">
                    <tp:taxon-name>
                      <tp:taxon-name-part taxon-name-part-type="tribe" reg="Hormeticini">Hormeticini</tp:taxon-name-part>
                    </tp:taxon-name>
                  </td></tr><tr><td rowspan="1" colspan="1">UIRB-PE-21-04</td><td rowspan="1" colspan="1">1</td><td rowspan="1" colspan="1"/><td rowspan="1" colspan="1">juvenile</td><td rowspan="1" colspan="1">2024-7-22</td><td rowspan="1" colspan="1"/><td rowspan="1" colspan="1">Hand collected</td><td rowspan="1" colspan="1">Emmy F. Medina E., Jared Martin, Johanna Schwartz, Dominic Evangelista</td><td rowspan="1" colspan="1">Peru</td><td rowspan="1" colspan="1">Madre de Dios</td><td rowspan="1" colspan="1">Kawsay Biological Station</td><td rowspan="1" colspan="1"/><td rowspan="1" colspan="1">Within concession forestatnight</td><td rowspan="1" colspan="1">
                    <named-content xmlns:xlink="http://www.w3.org/1999/xlink" content-type="dwc:verbatimCoordinates" xlink:type="simple">-12.537, -69.004</named-content>
                  </td><td rowspan="1" colspan="1"/><td rowspan="1" colspan="1">
                    <tp:taxon-name>
                      <tp:taxon-name-part taxon-name-part-type="tribe" reg="Hormeticini">Hormeticini</tp:taxon-name-part>
                    </tp:taxon-name>
                  </td></tr><tr><td rowspan="1" colspan="1">UIRB-PE-21-20</td><td rowspan="1" colspan="1">1</td><td rowspan="1" colspan="1"/><td rowspan="1" colspan="1">juvenile</td><td rowspan="1" colspan="1">2024-7</td><td rowspan="1" colspan="1"/><td rowspan="1" colspan="1"/><td rowspan="1" colspan="1">Emmy F. Medina E., Jared Martin, Johanna Schwartz, Dominic Evangelista</td><td rowspan="1" colspan="1">Peru</td><td rowspan="1" colspan="1">Madre de Dios</td><td rowspan="1" colspan="1">Madre de Dios</td><td rowspan="1" colspan="1"/><td rowspan="1" colspan="1">Unk. Locality</td><td rowspan="1" colspan="1"/><td rowspan="1" colspan="1"/><td rowspan="1" colspan="1">
                    <tp:taxon-name>
                      <tp:taxon-name-part taxon-name-part-type="tribe" reg="Hormeticini">Hormeticini</tp:taxon-name-part>
                    </tp:taxon-name>
                  </td></tr><tr><td rowspan="1" colspan="1">UIRB-PE-29-40</td><td rowspan="1" colspan="1">1</td><td rowspan="1" colspan="1"/><td rowspan="1" colspan="1">juvenile</td><td rowspan="1" colspan="1">2024-7-23</td><td rowspan="1" colspan="1"/><td rowspan="1" colspan="1">Hand collected</td><td rowspan="1" colspan="1">Emmy F. Medina E., Jared Martin, Johanna Schwartz, Dominic Evangelista</td><td rowspan="1" colspan="1">Peru</td><td rowspan="1" colspan="1">Madre de Dios</td><td rowspan="1" colspan="1">Kawsay Biological Station</td><td rowspan="1" colspan="1"/><td rowspan="1" colspan="1">Trail E at night</td><td rowspan="1" colspan="1">
                    <named-content xmlns:xlink="http://www.w3.org/1999/xlink" content-type="dwc:verbatimCoordinates" xlink:type="simple">-12.536, -69.008</named-content>
                  </td><td rowspan="1" colspan="1"/><td rowspan="1" colspan="1">
                    <tp:taxon-name>
                      <tp:taxon-name-part taxon-name-part-type="tribe" reg="Hormeticini">Hormeticini</tp:taxon-name-part>
                    </tp:taxon-name>
                  </td></tr><tr><td rowspan="1" colspan="1">UIRB-PE-30-76</td><td rowspan="1" colspan="1">1</td><td rowspan="1" colspan="1">male</td><td rowspan="1" colspan="1">adult</td><td rowspan="1" colspan="1">2024-7-20 to 23</td><td rowspan="1" colspan="1"/><td rowspan="1" colspan="1"/><td rowspan="1" colspan="1">Emmy F. Medina E., Jared Martin, Johanna Schwartz, Dominic Evangelista</td><td rowspan="1" colspan="1">Peru</td><td rowspan="1" colspan="1">Madre de Dios</td><td rowspan="1" colspan="1">Kawsay Biological Station</td><td rowspan="1" colspan="1"/><td rowspan="1" colspan="1"/><td rowspan="1" colspan="1">
                    <named-content xmlns:xlink="http://www.w3.org/1999/xlink" content-type="dwc:verbatimCoordinates" xlink:type="simple">-12.5282, -69.0141</named-content>
                  </td><td rowspan="1" colspan="1"/><td rowspan="1" colspan="1"><italic><tp:taxon-name><tp:taxon-name-part taxon-name-part-type="genus" reg="Phoetalia">Phoetalia</tp:taxon-name-part> <tp:taxon-name-part taxon-name-part-type="species" reg="pallida">pallida</tp:taxon-name-part></tp:taxon-name></italic> (Brunner von Wattenwyl, 1865)</td></tr><tr><td rowspan="1" colspan="1">UIRB-PE-30-77</td><td rowspan="1" colspan="1">1</td><td rowspan="1" colspan="1">female</td><td rowspan="1" colspan="1">adult</td><td rowspan="1" colspan="1">2024-7-17 to 20</td><td rowspan="1" colspan="1"/><td rowspan="1" colspan="1"/><td rowspan="1" colspan="1">Emmy F. Medina E., Jared Martin, Johanna Schwartz, Dominic Evangelista</td><td rowspan="1" colspan="1">Peru</td><td rowspan="1" colspan="1">Madre de Dios</td><td rowspan="1" colspan="1">Kawsay Biological Station</td><td rowspan="1" colspan="1"/><td rowspan="1" colspan="1">Collected in or near camp</td><td rowspan="1" colspan="1">
                    <named-content xmlns:xlink="http://www.w3.org/1999/xlink" content-type="dwc:verbatimCoordinates" xlink:type="simple">-12.5282, -69.0141</named-content>
                  </td><td rowspan="1" colspan="1"/><td rowspan="1" colspan="1"><italic><tp:taxon-name><tp:taxon-name-part taxon-name-part-type="genus" reg="Phoetalia">Phoetalia</tp:taxon-name-part> <tp:taxon-name-part taxon-name-part-type="species" reg="amigo">amigo</tp:taxon-name-part></tp:taxon-name></italic> Vanker, Medina-Espinoza, Evangelista</td></tr><tr><td rowspan="1" colspan="1">AUDE-PE-1-95</td><td rowspan="1" colspan="1">1</td><td rowspan="1" colspan="1">male</td><td rowspan="1" colspan="1">adult</td><td rowspan="1" colspan="1">2021-7-5 to 8</td><td rowspan="1" colspan="1"/><td rowspan="1" colspan="1">night.</td><td rowspan="1" colspan="1">Evangelista-Huaman, Evangelista-Huaman, Medina Espinoza</td><td rowspan="1" colspan="1">Peru</td><td rowspan="1" colspan="1">Madre de Dios</td><td rowspan="1" colspan="1">Los Amigos Research Station</td><td rowspan="1" colspan="1"/><td rowspan="1" colspan="1">in/ around buildings</td><td rowspan="1" colspan="1">
                    <named-content xmlns:xlink="http://www.w3.org/1999/xlink" content-type="dwc:verbatimCoordinates" xlink:type="simple">-12.569139, -70.100361</named-content>
                  </td><td rowspan="1" colspan="1">holotype of <italic><tp:taxon-name><tp:taxon-name-part taxon-name-part-type="genus" reg="Phoetalia">Phoetalia</tp:taxon-name-part> <tp:taxon-name-part taxon-name-part-type="species" reg="amigo">amigo</tp:taxon-name-part></tp:taxon-name></italic></td><td rowspan="1" colspan="1"><italic><tp:taxon-name><tp:taxon-name-part taxon-name-part-type="genus" reg="Phoetalia">Phoetalia</tp:taxon-name-part> <tp:taxon-name-part taxon-name-part-type="species" reg="amigo">amigo</tp:taxon-name-part></tp:taxon-name></italic> Vanker, Medina-Espinoza, Evangelista</td></tr><tr><td rowspan="1" colspan="1">AUDE-PE-1-70</td><td rowspan="1" colspan="1">1</td><td rowspan="1" colspan="1">male</td><td rowspan="1" colspan="1">adult</td><td rowspan="1" colspan="1">2021-7-3</td><td rowspan="1" colspan="1"/><td rowspan="1" colspan="1">day. Hand collected</td><td rowspan="1" colspan="1">Evangelista-Huaman, Evangelista-Huaman, Medina Espinoza</td><td rowspan="1" colspan="1">Peru</td><td rowspan="1" colspan="1">Madre de Dios</td><td rowspan="1" colspan="1">Los Amigos Research Station</td><td rowspan="1" colspan="1"/><td rowspan="1" colspan="1">Plataforma trail</td><td rowspan="1" colspan="1">
                    <named-content xmlns:xlink="http://www.w3.org/1999/xlink" content-type="dwc:verbatimCoordinates" xlink:type="simple">-12.565481, -70.1027</named-content>
                  </td><td rowspan="1" colspan="1"/><td rowspan="1" colspan="1"><italic><tp:taxon-name><tp:taxon-name-part taxon-name-part-type="genus" reg="Hyporhicnoda">Hyporhicnoda</tp:taxon-name-part> <tp:taxon-name-part taxon-name-part-type="species" reg="humilior">humilior</tp:taxon-name-part></tp:taxon-name></italic> Hebard, 1933</td></tr><tr><td rowspan="1" colspan="1">AUDE-PE-1-91</td><td rowspan="1" colspan="1">1</td><td rowspan="1" colspan="1"/><td rowspan="1" colspan="1">juvenile</td><td rowspan="1" colspan="1">2021-7-3 to 4</td><td rowspan="1" colspan="1"/><td rowspan="1" colspan="1">pitfall traps (bailed with beer)</td><td rowspan="1" colspan="1">Evangelista-Huaman, Evangelista-Huaman, Medina Espinoza</td><td rowspan="1" colspan="1">Peru</td><td rowspan="1" colspan="1">Madre de Dios</td><td rowspan="1" colspan="1">Los Amigos Research Station</td><td rowspan="1" colspan="1"/><td rowspan="1" colspan="1">Perro trail</td><td rowspan="1" colspan="1">
                    <named-content xmlns:xlink="http://www.w3.org/1999/xlink" content-type="dwc:verbatimCoordinates" xlink:type="simple">-12.563028, -70.103556</named-content>
                  </td><td rowspan="1" colspan="1"/><td rowspan="1" colspan="1"><italic><tp:taxon-name><tp:taxon-name-part taxon-name-part-type="genus" reg="Hyporhicnoda">Hyporhicnoda</tp:taxon-name-part> <tp:taxon-name-part taxon-name-part-type="species" reg="humilior">humilior</tp:taxon-name-part></tp:taxon-name></italic> Hebard, 1934</td></tr><tr><td rowspan="1" colspan="1">AUDE-PE-1-92</td><td rowspan="1" colspan="1">1</td><td rowspan="1" colspan="1"/><td rowspan="1" colspan="1">juvenile</td><td rowspan="1" colspan="1">2021-7-3</td><td rowspan="1" colspan="1"/><td rowspan="1" colspan="1">night. Hand collected</td><td rowspan="1" colspan="1">Evangelista-Huaman, Evangelista-Huaman, Medina Espinoza</td><td rowspan="1" colspan="1">Peru</td><td rowspan="1" colspan="1">Madre de Dios</td><td rowspan="1" colspan="1">Los Amigos Research Station</td><td rowspan="1" colspan="1"/><td rowspan="1" colspan="1">Plataforma trail</td><td rowspan="1" colspan="1">
                    <named-content xmlns:xlink="http://www.w3.org/1999/xlink" content-type="dwc:verbatimCoordinates" xlink:type="simple">-12.565481, -70.1027</named-content>
                  </td><td rowspan="1" colspan="1"/><td rowspan="1" colspan="1"><italic><tp:taxon-name><tp:taxon-name-part taxon-name-part-type="genus" reg="Hyporhicnoda">Hyporhicnoda</tp:taxon-name-part> <tp:taxon-name-part taxon-name-part-type="species" reg="humilior">humilior</tp:taxon-name-part></tp:taxon-name></italic> Hebard, 1935</td></tr><tr><td rowspan="1" colspan="1">AUDE-PE-2-92</td><td rowspan="1" colspan="1">1</td><td rowspan="1" colspan="1">male</td><td rowspan="1" colspan="1">adult</td><td rowspan="1" colspan="1">2021-7-6</td><td rowspan="1" colspan="1"/><td rowspan="1" colspan="1">LED white light trap at night in field</td><td rowspan="1" colspan="1">Evangelista-Huaman, Evangelista-Huaman, Medina Espinoza</td><td rowspan="1" colspan="1">Peru</td><td rowspan="1" colspan="1">Madre de Dios</td><td rowspan="1" colspan="1">Los Amigos Research Station</td><td rowspan="1" colspan="1"/><td rowspan="1" colspan="1"/><td rowspan="1" colspan="1">
                    <named-content xmlns:xlink="http://www.w3.org/1999/xlink" content-type="dwc:verbatimCoordinates" xlink:type="simple">-12.569139, -70.100361</named-content>
                  </td><td rowspan="1" colspan="1"/><td rowspan="1" colspan="1"><italic><tp:taxon-name><tp:taxon-name-part taxon-name-part-type="genus" reg="Achroblatta">Achroblatta</tp:taxon-name-part> <tp:taxon-name-part taxon-name-part-type="species" reg="luteola">luteola</tp:taxon-name-part></tp:taxon-name></italic> (Blanchard, 1843)</td></tr><tr><td rowspan="1" colspan="1">AUDE-PE-2-97</td><td rowspan="1" colspan="1">1</td><td rowspan="1" colspan="1">male</td><td rowspan="1" colspan="1">adult</td><td rowspan="1" colspan="1">2021-7-6</td><td rowspan="1" colspan="1"/><td rowspan="1" colspan="1"/><td rowspan="1" colspan="1">Evangelista-Huaman, Evangelista-Huaman, Medina Espinoza</td><td rowspan="1" colspan="1">Peru</td><td rowspan="1" colspan="1">Madre de Dios</td><td rowspan="1" colspan="1">Los Amigos Research Station</td><td rowspan="1" colspan="1"/><td rowspan="1" colspan="1">in/ around buildings</td><td rowspan="1" colspan="1">
                    <named-content xmlns:xlink="http://www.w3.org/1999/xlink" content-type="dwc:verbatimCoordinates" xlink:type="simple">-12.569139, -70.100361</named-content>
                  </td><td rowspan="1" colspan="1"/><td rowspan="1" colspan="1"><italic><tp:taxon-name><tp:taxon-name-part taxon-name-part-type="genus" reg="Achroblatta">Achroblatta</tp:taxon-name-part> <tp:taxon-name-part taxon-name-part-type="species" reg="luteola">luteola</tp:taxon-name-part></tp:taxon-name></italic> (Blanchard, 1843)</td></tr><tr><td rowspan="1" colspan="1">AUDE-PE-2-99</td><td rowspan="1" colspan="1">1</td><td rowspan="1" colspan="1">male</td><td rowspan="1" colspan="1">adult</td><td rowspan="1" colspan="1">2021-7-6</td><td rowspan="1" colspan="1"/><td rowspan="1" colspan="1">LED white light trap at night in field</td><td rowspan="1" colspan="1">Evangelista-Huaman, Evangelista-Huaman, Medina Espinoza</td><td rowspan="1" colspan="1">Peru</td><td rowspan="1" colspan="1">Madre de Dios</td><td rowspan="1" colspan="1">Los Amigos Research Station</td><td rowspan="1" colspan="1"/><td rowspan="1" colspan="1"/><td rowspan="1" colspan="1">
                    <named-content xmlns:xlink="http://www.w3.org/1999/xlink" content-type="dwc:verbatimCoordinates" xlink:type="simple">-12.569139, -70.100361</named-content>
                  </td><td rowspan="1" colspan="1"/><td rowspan="1" colspan="1"><italic><tp:taxon-name><tp:taxon-name-part taxon-name-part-type="genus" reg="Achroblatta">Achroblatta</tp:taxon-name-part> <tp:taxon-name-part taxon-name-part-type="species" reg="luteola">luteola</tp:taxon-name-part></tp:taxon-name></italic> (Blanchard, 1843)</td></tr><tr><td rowspan="1" colspan="1">AUDE-PE-3-60</td><td rowspan="1" colspan="1">1</td><td rowspan="1" colspan="1">male</td><td rowspan="1" colspan="1">adult</td><td rowspan="1" colspan="1">2021-7-6</td><td rowspan="1" colspan="1"/><td rowspan="1" colspan="1">LED white light trap at night in field</td><td rowspan="1" colspan="1">Evangelista-Huaman, Evangelista-Huaman, Medina Espinoza</td><td rowspan="1" colspan="1">Peru</td><td rowspan="1" colspan="1">Madre de Dios</td><td rowspan="1" colspan="1">Los Amigos Research Station</td><td rowspan="1" colspan="1"/><td rowspan="1" colspan="1">in/ around buildings</td><td rowspan="1" colspan="1">
                    <named-content xmlns:xlink="http://www.w3.org/1999/xlink" content-type="dwc:verbatimCoordinates" xlink:type="simple">-12.569139, -70.100361</named-content>
                  </td><td rowspan="1" colspan="1"/><td rowspan="1" colspan="1">
                    <italic>
                      <tp:taxon-name>
                        <tp:taxon-name-part taxon-name-part-type="genus" reg="Panchlora">Panchlora</tp:taxon-name-part>
                      </tp:taxon-name>
                    </italic>
                  </td></tr><tr><td rowspan="1" colspan="1">AUDE-PE-3-62</td><td rowspan="1" colspan="1">1</td><td rowspan="1" colspan="1">male</td><td rowspan="1" colspan="1">adult</td><td rowspan="1" colspan="1">2021-7-6</td><td rowspan="1" colspan="1"/><td rowspan="1" colspan="1">LED white light trap at night in field</td><td rowspan="1" colspan="1">Evangelista-Huaman, Evangelista-Huaman, Medina Espinoza</td><td rowspan="1" colspan="1">Peru</td><td rowspan="1" colspan="1">Madre de Dios</td><td rowspan="1" colspan="1">Los Amigos Research Station</td><td rowspan="1" colspan="1"/><td rowspan="1" colspan="1">in/ around buildings</td><td rowspan="1" colspan="1">
                    <named-content xmlns:xlink="http://www.w3.org/1999/xlink" content-type="dwc:verbatimCoordinates" xlink:type="simple">-12.569139, -70.100361</named-content>
                  </td><td rowspan="1" colspan="1"/><td rowspan="1" colspan="1">
                    <italic>
                      <tp:taxon-name>
                        <tp:taxon-name-part taxon-name-part-type="genus" reg="Panchlora">Panchlora</tp:taxon-name-part>
                      </tp:taxon-name>
                    </italic>
                  </td></tr><tr><td rowspan="1" colspan="1">AUDE-PE-3-66</td><td rowspan="1" colspan="1">1</td><td rowspan="1" colspan="1">male</td><td rowspan="1" colspan="1">adult</td><td rowspan="1" colspan="1">2021-7-5</td><td rowspan="1" colspan="1"/><td rowspan="1" colspan="1">LED white light trap at night in field</td><td rowspan="1" colspan="1">Evangelista-Huaman, Evangelista-Huaman, Medina Espinoza</td><td rowspan="1" colspan="1">Peru</td><td rowspan="1" colspan="1">Madre de Dios</td><td rowspan="1" colspan="1">Los Amigos Research Station</td><td rowspan="1" colspan="1"/><td rowspan="1" colspan="1">in/ around buildings</td><td rowspan="1" colspan="1">
                    <named-content xmlns:xlink="http://www.w3.org/1999/xlink" content-type="dwc:verbatimCoordinates" xlink:type="simple">-12.569139, -70.100361</named-content>
                  </td><td rowspan="1" colspan="1"/><td rowspan="1" colspan="1">
                    <italic>
                      <tp:taxon-name>
                        <tp:taxon-name-part taxon-name-part-type="genus" reg="Panchlora">Panchlora</tp:taxon-name-part>
                      </tp:taxon-name>
                    </italic>
                  </td></tr><tr><td rowspan="1" colspan="1">AUDE-PE-3-67</td><td rowspan="1" colspan="1">1</td><td rowspan="1" colspan="1">male</td><td rowspan="1" colspan="1">adult</td><td rowspan="1" colspan="1">2021-7-6</td><td rowspan="1" colspan="1"/><td rowspan="1" colspan="1">LED white light trap at night in field</td><td rowspan="1" colspan="1">Evangelista-Huaman, Evangelista-Huaman, Medina Espinoza</td><td rowspan="1" colspan="1">Peru</td><td rowspan="1" colspan="1">Madre de Dios</td><td rowspan="1" colspan="1">Los Amigos Research Station</td><td rowspan="1" colspan="1"/><td rowspan="1" colspan="1">in/ around buildings</td><td rowspan="1" colspan="1">
                    <named-content xmlns:xlink="http://www.w3.org/1999/xlink" content-type="dwc:verbatimCoordinates" xlink:type="simple">-12.569139, -70.100361</named-content>
                  </td><td rowspan="1" colspan="1"/><td rowspan="1" colspan="1">
                    <italic>
                      <tp:taxon-name>
                        <tp:taxon-name-part taxon-name-part-type="genus" reg="Panchlora">Panchlora</tp:taxon-name-part>
                      </tp:taxon-name>
                    </italic>
                  </td></tr><tr><td rowspan="1" colspan="1">AUDE-PE-3-71</td><td rowspan="1" colspan="1">1</td><td rowspan="1" colspan="1">male</td><td rowspan="1" colspan="1">adult</td><td rowspan="1" colspan="1">2021-7-6</td><td rowspan="1" colspan="1"/><td rowspan="1" colspan="1">LED white light trap at night in field</td><td rowspan="1" colspan="1">Evangelista-Huaman, Evangelista-Huaman, Medina Espinoza</td><td rowspan="1" colspan="1">Peru</td><td rowspan="1" colspan="1">Madre de Dios</td><td rowspan="1" colspan="1">Los Amigos Research Station</td><td rowspan="1" colspan="1"/><td rowspan="1" colspan="1">in/ around buildings</td><td rowspan="1" colspan="1">
                    <named-content xmlns:xlink="http://www.w3.org/1999/xlink" content-type="dwc:verbatimCoordinates" xlink:type="simple">-12.569139, -70.100361</named-content>
                  </td><td rowspan="1" colspan="1"/><td rowspan="1" colspan="1">
                    <italic>
                      <tp:taxon-name>
                        <tp:taxon-name-part taxon-name-part-type="genus" reg="Panchlora">Panchlora</tp:taxon-name-part>
                      </tp:taxon-name>
                    </italic>
                  </td></tr><tr><td rowspan="1" colspan="1">AUDE-PE-3-73</td><td rowspan="1" colspan="1">1</td><td rowspan="1" colspan="1">male</td><td rowspan="1" colspan="1">adult</td><td rowspan="1" colspan="1">2021-7-6</td><td rowspan="1" colspan="1"/><td rowspan="1" colspan="1">LED white light trap at night in field</td><td rowspan="1" colspan="1">Evangelista-Huaman, Evangelista-Huaman, Medina Espinoza</td><td rowspan="1" colspan="1">Peru</td><td rowspan="1" colspan="1">Madre de Dios</td><td rowspan="1" colspan="1">Los Amigos Research Station</td><td rowspan="1" colspan="1"/><td rowspan="1" colspan="1">in/ around buildings</td><td rowspan="1" colspan="1">
                    <named-content xmlns:xlink="http://www.w3.org/1999/xlink" content-type="dwc:verbatimCoordinates" xlink:type="simple">-12.569139, -70.100361</named-content>
                  </td><td rowspan="1" colspan="1"/><td rowspan="1" colspan="1">
                    <italic>
                      <tp:taxon-name>
                        <tp:taxon-name-part taxon-name-part-type="genus" reg="Panchlora">Panchlora</tp:taxon-name-part>
                      </tp:taxon-name>
                    </italic>
                  </td></tr><tr><td rowspan="1" colspan="1">AUDE-PE-3-82</td><td rowspan="1" colspan="1">1</td><td rowspan="1" colspan="1">male</td><td rowspan="1" colspan="1">adult</td><td rowspan="1" colspan="1">2021-7-6</td><td rowspan="1" colspan="1"/><td rowspan="1" colspan="1">LED white light trap at night in field</td><td rowspan="1" colspan="1">Evangelista-Huaman, Evangelista-Huaman, Medina Espinoza</td><td rowspan="1" colspan="1">Peru</td><td rowspan="1" colspan="1">Madre de Dios</td><td rowspan="1" colspan="1">Los Amigos Research Station</td><td rowspan="1" colspan="1"/><td rowspan="1" colspan="1">in/ around buildings</td><td rowspan="1" colspan="1">
                    <named-content xmlns:xlink="http://www.w3.org/1999/xlink" content-type="dwc:verbatimCoordinates" xlink:type="simple">-12.569139, -70.100361</named-content>
                  </td><td rowspan="1" colspan="1"/><td rowspan="1" colspan="1">
                    <italic>
                      <tp:taxon-name>
                        <tp:taxon-name-part taxon-name-part-type="genus" reg="Panchlora">Panchlora</tp:taxon-name-part>
                      </tp:taxon-name>
                    </italic>
                  </td></tr><tr><td rowspan="1" colspan="1">AUDE-PE-3-83</td><td rowspan="1" colspan="1">1</td><td rowspan="1" colspan="1">male</td><td rowspan="1" colspan="1">adult</td><td rowspan="1" colspan="1">2021-7-5</td><td rowspan="1" colspan="1"/><td rowspan="1" colspan="1">LED white light trap at night in field</td><td rowspan="1" colspan="1">Evangelista-Huaman, Evangelista-Huaman, Medina Espinoza</td><td rowspan="1" colspan="1">Peru</td><td rowspan="1" colspan="1">Madre de Dios</td><td rowspan="1" colspan="1">Los Amigos Research Station</td><td rowspan="1" colspan="1"/><td rowspan="1" colspan="1">in/ around buildings</td><td rowspan="1" colspan="1">
                    <named-content xmlns:xlink="http://www.w3.org/1999/xlink" content-type="dwc:verbatimCoordinates" xlink:type="simple">-12.569139, -70.100361</named-content>
                  </td><td rowspan="1" colspan="1"/><td rowspan="1" colspan="1">
                    <italic>
                      <tp:taxon-name>
                        <tp:taxon-name-part taxon-name-part-type="genus" reg="Panchlora">Panchlora</tp:taxon-name-part>
                      </tp:taxon-name>
                    </italic>
                  </td></tr><tr><td rowspan="1" colspan="1">AUDE-PE-3-84</td><td rowspan="1" colspan="1">1</td><td rowspan="1" colspan="1">male</td><td rowspan="1" colspan="1">adult</td><td rowspan="1" colspan="1">2021-7-6</td><td rowspan="1" colspan="1"/><td rowspan="1" colspan="1">LED white light trap at night in field</td><td rowspan="1" colspan="1">Evangelista-Huaman, Evangelista-Huaman, Medina Espinoza</td><td rowspan="1" colspan="1">Peru</td><td rowspan="1" colspan="1">Madre de Dios</td><td rowspan="1" colspan="1">Los Amigos Research Station</td><td rowspan="1" colspan="1"/><td rowspan="1" colspan="1">in/ around buildings</td><td rowspan="1" colspan="1">
                    <named-content xmlns:xlink="http://www.w3.org/1999/xlink" content-type="dwc:verbatimCoordinates" xlink:type="simple">-12.569139, -70.100361</named-content>
                  </td><td rowspan="1" colspan="1"/><td rowspan="1" colspan="1">
                    <italic>
                      <tp:taxon-name>
                        <tp:taxon-name-part taxon-name-part-type="genus" reg="Panchlora">Panchlora</tp:taxon-name-part>
                      </tp:taxon-name>
                    </italic>
                  </td></tr><tr><td rowspan="1" colspan="1">AUDE-PE-3-85</td><td rowspan="1" colspan="1">1</td><td rowspan="1" colspan="1">male</td><td rowspan="1" colspan="1">adult</td><td rowspan="1" colspan="1">2021-7-6</td><td rowspan="1" colspan="1"/><td rowspan="1" colspan="1">LED white light trap at night in field</td><td rowspan="1" colspan="1">Evangelista-Huaman, Evangelista-Huaman, Medina Espinoza</td><td rowspan="1" colspan="1">Peru</td><td rowspan="1" colspan="1">Madre de Dios</td><td rowspan="1" colspan="1">Los Amigos Research Station</td><td rowspan="1" colspan="1"/><td rowspan="1" colspan="1">in/ around buildings</td><td rowspan="1" colspan="1">
                    <named-content xmlns:xlink="http://www.w3.org/1999/xlink" content-type="dwc:verbatimCoordinates" xlink:type="simple">-12.569139, -70.100361</named-content>
                  </td><td rowspan="1" colspan="1"/><td rowspan="1" colspan="1">
                    <italic>
                      <tp:taxon-name>
                        <tp:taxon-name-part taxon-name-part-type="genus" reg="Panchlora">Panchlora</tp:taxon-name-part>
                      </tp:taxon-name>
                    </italic>
                  </td></tr><tr><td rowspan="1" colspan="1">AUDE-PE-3-88</td><td rowspan="1" colspan="1">1</td><td rowspan="1" colspan="1">male</td><td rowspan="1" colspan="1">adult</td><td rowspan="1" colspan="1">2021-7-6</td><td rowspan="1" colspan="1"/><td rowspan="1" colspan="1">LED white light trap at night in field</td><td rowspan="1" colspan="1">Evangelista-Huaman, Evangelista-Huaman, Medina Espinoza</td><td rowspan="1" colspan="1">Peru</td><td rowspan="1" colspan="1">Madre de Dios</td><td rowspan="1" colspan="1">Los Amigos Research Station</td><td rowspan="1" colspan="1"/><td rowspan="1" colspan="1">in/ around buildings</td><td rowspan="1" colspan="1">
                    <named-content xmlns:xlink="http://www.w3.org/1999/xlink" content-type="dwc:verbatimCoordinates" xlink:type="simple">-12.569139, -70.100361</named-content>
                  </td><td rowspan="1" colspan="1"/><td rowspan="1" colspan="1">
                    <italic>
                      <tp:taxon-name>
                        <tp:taxon-name-part taxon-name-part-type="genus" reg="Panchlora">Panchlora</tp:taxon-name-part>
                      </tp:taxon-name>
                    </italic>
                  </td></tr><tr><td rowspan="1" colspan="1">AUDE-PE-3-93</td><td rowspan="1" colspan="1">1</td><td rowspan="1" colspan="1">male</td><td rowspan="1" colspan="1">adult</td><td rowspan="1" colspan="1">2021-7-5</td><td rowspan="1" colspan="1"/><td rowspan="1" colspan="1">LED white light trap at night in field</td><td rowspan="1" colspan="1">Evangelista-Huaman, Evangelista-Huaman, Medina Espinoza</td><td rowspan="1" colspan="1">Peru</td><td rowspan="1" colspan="1">Madre de Dios</td><td rowspan="1" colspan="1">Los Amigos Research Station</td><td rowspan="1" colspan="1"/><td rowspan="1" colspan="1">in/ around buildings</td><td rowspan="1" colspan="1">
                    <named-content xmlns:xlink="http://www.w3.org/1999/xlink" content-type="dwc:verbatimCoordinates" xlink:type="simple">-12.569139, -70.100361</named-content>
                  </td><td rowspan="1" colspan="1"/><td rowspan="1" colspan="1">
                    <italic>
                      <tp:taxon-name>
                        <tp:taxon-name-part taxon-name-part-type="genus" reg="Panchlora">Panchlora</tp:taxon-name-part>
                      </tp:taxon-name>
                    </italic>
                  </td></tr><tr><td rowspan="1" colspan="1">AUDE-PE-3-95</td><td rowspan="1" colspan="1">1</td><td rowspan="1" colspan="1">male</td><td rowspan="1" colspan="1">adult</td><td rowspan="1" colspan="1">2021-7-6</td><td rowspan="1" colspan="1"/><td rowspan="1" colspan="1">LED white light trap at night in field</td><td rowspan="1" colspan="1">Evangelista-Huaman, Evangelista-Huaman, Medina Espinoza</td><td rowspan="1" colspan="1">Peru</td><td rowspan="1" colspan="1">Madre de Dios</td><td rowspan="1" colspan="1">Los Amigos Research Station</td><td rowspan="1" colspan="1"/><td rowspan="1" colspan="1">in/ around buildings</td><td rowspan="1" colspan="1">
                    <named-content xmlns:xlink="http://www.w3.org/1999/xlink" content-type="dwc:verbatimCoordinates" xlink:type="simple">-12.569139, -70.100361</named-content>
                  </td><td rowspan="1" colspan="1"/><td rowspan="1" colspan="1">
                    <italic>
                      <tp:taxon-name>
                        <tp:taxon-name-part taxon-name-part-type="genus" reg="Panchlora">Panchlora</tp:taxon-name-part>
                      </tp:taxon-name>
                    </italic>
                  </td></tr><tr><td rowspan="1" colspan="1">AUDE-PE-4-58</td><td rowspan="1" colspan="1">1</td><td rowspan="1" colspan="1">female</td><td rowspan="1" colspan="1">adult</td><td rowspan="1" colspan="1">2021-7-1</td><td rowspan="1" colspan="1"/><td rowspan="1" colspan="1">night. Hand collected</td><td rowspan="1" colspan="1">Evangelista-Huaman, Evangelista-Huaman, Medina Espinoza</td><td rowspan="1" colspan="1">Peru</td><td rowspan="1" colspan="1">Madre de Dios</td><td rowspan="1" colspan="1">Puerto Maldonado</td><td rowspan="1" colspan="1"/><td rowspan="1" colspan="1">“Camungo” trail</td><td rowspan="1" colspan="1">
                    <named-content xmlns:xlink="http://www.w3.org/1999/xlink" content-type="dwc:verbatimCoordinates" xlink:type="simple">-12.628833, -69.189694</named-content>
                  </td><td rowspan="1" colspan="1"/><td rowspan="1" colspan="1">
                    <italic>
                      <tp:taxon-name>
                        <tp:taxon-name-part taxon-name-part-type="genus" reg="Panchlora">Panchlora</tp:taxon-name-part>
                      </tp:taxon-name>
                    </italic>
                  </td></tr><tr><td rowspan="1" colspan="1">AUDE-PE-4-59</td><td rowspan="1" colspan="1">1</td><td rowspan="1" colspan="1">male</td><td rowspan="1" colspan="1">adult</td><td rowspan="1" colspan="1">2021-7-6</td><td rowspan="1" colspan="1"/><td rowspan="1" colspan="1">LED white light trap at night in field</td><td rowspan="1" colspan="1">Evangelista-Huaman, Evangelista-Huaman, Medina Espinoza</td><td rowspan="1" colspan="1">Peru</td><td rowspan="1" colspan="1">Madre de Dios</td><td rowspan="1" colspan="1">Los Amigos Research Station</td><td rowspan="1" colspan="1"/><td rowspan="1" colspan="1">in/ around buildings</td><td rowspan="1" colspan="1">
                    <named-content xmlns:xlink="http://www.w3.org/1999/xlink" content-type="dwc:verbatimCoordinates" xlink:type="simple">-12.569139, -70.100361</named-content>
                  </td><td rowspan="1" colspan="1"/><td rowspan="1" colspan="1">
                    <italic>
                      <tp:taxon-name>
                        <tp:taxon-name-part taxon-name-part-type="genus" reg="Panchlora">Panchlora</tp:taxon-name-part>
                      </tp:taxon-name>
                    </italic>
                  </td></tr><tr><td rowspan="1" colspan="1">AUDE-PE-4-60</td><td rowspan="1" colspan="1">1</td><td rowspan="1" colspan="1">male</td><td rowspan="1" colspan="1">adult</td><td rowspan="1" colspan="1">2021-7-6</td><td rowspan="1" colspan="1"/><td rowspan="1" colspan="1">LED white light trap at night in field</td><td rowspan="1" colspan="1">Evangelista-Huaman, Evangelista-Huaman, Medina Espinoza</td><td rowspan="1" colspan="1">Peru</td><td rowspan="1" colspan="1">Madre de Dios</td><td rowspan="1" colspan="1">Los Amigos Research Station</td><td rowspan="1" colspan="1"/><td rowspan="1" colspan="1">in/ around buildings</td><td rowspan="1" colspan="1">
                    <named-content xmlns:xlink="http://www.w3.org/1999/xlink" content-type="dwc:verbatimCoordinates" xlink:type="simple">-12.569139, -70.100361</named-content>
                  </td><td rowspan="1" colspan="1"/><td rowspan="1" colspan="1">
                    <italic>
                      <tp:taxon-name>
                        <tp:taxon-name-part taxon-name-part-type="genus" reg="Panchlora">Panchlora</tp:taxon-name-part>
                      </tp:taxon-name>
                    </italic>
                  </td></tr><tr><td rowspan="1" colspan="1">AUDE-PE-4-61</td><td rowspan="1" colspan="1">1</td><td rowspan="1" colspan="1">male</td><td rowspan="1" colspan="1">adult</td><td rowspan="1" colspan="1">2021-7-6</td><td rowspan="1" colspan="1"/><td rowspan="1" colspan="1">LED white light trap at night in field</td><td rowspan="1" colspan="1">Evangelista-Huaman, Evangelista-Huaman, Medina Espinoza</td><td rowspan="1" colspan="1">Peru</td><td rowspan="1" colspan="1">Madre de Dios</td><td rowspan="1" colspan="1">Los Amigos Research Station</td><td rowspan="1" colspan="1"/><td rowspan="1" colspan="1">in/ around buildings</td><td rowspan="1" colspan="1">
                    <named-content xmlns:xlink="http://www.w3.org/1999/xlink" content-type="dwc:verbatimCoordinates" xlink:type="simple">-12.569139, -70.100361</named-content>
                  </td><td rowspan="1" colspan="1"/><td rowspan="1" colspan="1">
                    <italic>
                      <tp:taxon-name>
                        <tp:taxon-name-part taxon-name-part-type="genus" reg="Panchlora">Panchlora</tp:taxon-name-part>
                      </tp:taxon-name>
                    </italic>
                  </td></tr><tr><td rowspan="1" colspan="1">AUDE-PE-4-62</td><td rowspan="1" colspan="1">1</td><td rowspan="1" colspan="1">male</td><td rowspan="1" colspan="1">adult</td><td rowspan="1" colspan="1">2021-7-6</td><td rowspan="1" colspan="1"/><td rowspan="1" colspan="1">night. Hand collected</td><td rowspan="1" colspan="1">Evangelista-Huaman, Evangelista-Huaman, Medina Espinoza</td><td rowspan="1" colspan="1">Peru</td><td rowspan="1" colspan="1">Madre de Dios</td><td rowspan="1" colspan="1">Los Amigos Research Station</td><td rowspan="1" colspan="1"/><td rowspan="1" colspan="1">Trail 17 &amp; 2</td><td rowspan="1" colspan="1">
                    <named-content xmlns:xlink="http://www.w3.org/1999/xlink" content-type="dwc:verbatimCoordinates" xlink:type="simple">-12.559556, -70.107667</named-content>
                  </td><td rowspan="1" colspan="1"/><td rowspan="1" colspan="1">
                    <italic>
                      <tp:taxon-name>
                        <tp:taxon-name-part taxon-name-part-type="genus" reg="Panchlora">Panchlora</tp:taxon-name-part>
                      </tp:taxon-name>
                    </italic>
                  </td></tr><tr><td rowspan="1" colspan="1">AUDE-PE-4-63</td><td rowspan="1" colspan="1">1</td><td rowspan="1" colspan="1">male</td><td rowspan="1" colspan="1">adult</td><td rowspan="1" colspan="1">2021-7-6</td><td rowspan="1" colspan="1"/><td rowspan="1" colspan="1">LED white light trap at night in field</td><td rowspan="1" colspan="1">Evangelista-Huaman, Evangelista-Huaman, Medina Espinoza</td><td rowspan="1" colspan="1">Peru</td><td rowspan="1" colspan="1">Madre de Dios</td><td rowspan="1" colspan="1">Los Amigos Research Station</td><td rowspan="1" colspan="1"/><td rowspan="1" colspan="1">in/ around buildings</td><td rowspan="1" colspan="1">
                    <named-content xmlns:xlink="http://www.w3.org/1999/xlink" content-type="dwc:verbatimCoordinates" xlink:type="simple">-12.569139, -70.100361</named-content>
                  </td><td rowspan="1" colspan="1"/><td rowspan="1" colspan="1">
                    <italic>
                      <tp:taxon-name>
                        <tp:taxon-name-part taxon-name-part-type="genus" reg="Panchlora">Panchlora</tp:taxon-name-part>
                      </tp:taxon-name>
                    </italic>
                  </td></tr><tr><td rowspan="1" colspan="1">AUDE-PE-9-51</td><td rowspan="1" colspan="1">1</td><td rowspan="1" colspan="1">male</td><td rowspan="1" colspan="1">adult</td><td rowspan="1" colspan="1">2021-7-6</td><td rowspan="1" colspan="1"/><td rowspan="1" colspan="1">LED white light trap at night in field</td><td rowspan="1" colspan="1">Evangelista-Huaman, Evangelista-Huaman, Medina Espinoza</td><td rowspan="1" colspan="1">Peru</td><td rowspan="1" colspan="1">Madre de Dios</td><td rowspan="1" colspan="1">Los Amigos Research Station</td><td rowspan="1" colspan="1"/><td rowspan="1" colspan="1">in/ around buildings</td><td rowspan="1" colspan="1">
                    <named-content xmlns:xlink="http://www.w3.org/1999/xlink" content-type="dwc:verbatimCoordinates" xlink:type="simple">-12.569139, -70.100361</named-content>
                  </td><td rowspan="1" colspan="1"/><td rowspan="1" colspan="1">
                    <italic>
                      <tp:taxon-name>
                        <tp:taxon-name-part taxon-name-part-type="genus" reg="Panchlora">Panchlora</tp:taxon-name-part>
                      </tp:taxon-name>
                    </italic>
                  </td></tr><tr><td rowspan="1" colspan="1">AUDE-PE-9-52</td><td rowspan="1" colspan="1">1</td><td rowspan="1" colspan="1">male</td><td rowspan="1" colspan="1">adult</td><td rowspan="1" colspan="1">2021-7-6</td><td rowspan="1" colspan="1"/><td rowspan="1" colspan="1">LED white light trap at night in field</td><td rowspan="1" colspan="1">Evangelista-Huaman, Evangelista-Huaman, Medina Espinoza</td><td rowspan="1" colspan="1">Peru</td><td rowspan="1" colspan="1">Madre de Dios</td><td rowspan="1" colspan="1">Los Amigos Research Station</td><td rowspan="1" colspan="1"/><td rowspan="1" colspan="1">in/ around buildings</td><td rowspan="1" colspan="1">
                    <named-content xmlns:xlink="http://www.w3.org/1999/xlink" content-type="dwc:verbatimCoordinates" xlink:type="simple">-12.569139, -70.100361</named-content>
                  </td><td rowspan="1" colspan="1"/><td rowspan="1" colspan="1">
                    <italic>
                      <tp:taxon-name>
                        <tp:taxon-name-part taxon-name-part-type="genus" reg="Panchlora">Panchlora</tp:taxon-name-part>
                      </tp:taxon-name>
                    </italic>
                  </td></tr><tr><td rowspan="1" colspan="1">AUDE-PE-9-53</td><td rowspan="1" colspan="1">1</td><td rowspan="1" colspan="1">male</td><td rowspan="1" colspan="1">adult</td><td rowspan="1" colspan="1">2021-7-5</td><td rowspan="1" colspan="1"/><td rowspan="1" colspan="1">LED light trap at night in field</td><td rowspan="1" colspan="1">Evangelista-Huaman, Evangelista-Huaman, Medina Espinoza</td><td rowspan="1" colspan="1">Peru</td><td rowspan="1" colspan="1">Madre de Dios</td><td rowspan="1" colspan="1">Los Amigos Research Station</td><td rowspan="1" colspan="1"/><td rowspan="1" colspan="1">in/ around buildings</td><td rowspan="1" colspan="1">
                    <named-content xmlns:xlink="http://www.w3.org/1999/xlink" content-type="dwc:verbatimCoordinates" xlink:type="simple">-12.569139, -70.100361</named-content>
                  </td><td rowspan="1" colspan="1"/><td rowspan="1" colspan="1">
                    <italic>
                      <tp:taxon-name>
                        <tp:taxon-name-part taxon-name-part-type="genus" reg="Panchlora">Panchlora</tp:taxon-name-part>
                      </tp:taxon-name>
                    </italic>
                  </td></tr><tr><td rowspan="1" colspan="1">AUDE-PE-9-54</td><td rowspan="1" colspan="1">1</td><td rowspan="1" colspan="1">male</td><td rowspan="1" colspan="1">adult</td><td rowspan="1" colspan="1">2021-7-5</td><td rowspan="1" colspan="1"/><td rowspan="1" colspan="1">LED white light trap at night in field</td><td rowspan="1" colspan="1">Evangelista-Huaman, Evangelista-Huaman, Medina Espinoza</td><td rowspan="1" colspan="1">Peru</td><td rowspan="1" colspan="1">Madre de Dios</td><td rowspan="1" colspan="1">Los Amigos Research Station</td><td rowspan="1" colspan="1"/><td rowspan="1" colspan="1">in/ around buildings</td><td rowspan="1" colspan="1">
                    <named-content xmlns:xlink="http://www.w3.org/1999/xlink" content-type="dwc:verbatimCoordinates" xlink:type="simple">-12.569139, -70.100361</named-content>
                  </td><td rowspan="1" colspan="1"/><td rowspan="1" colspan="1">
                    <italic>
                      <tp:taxon-name>
                        <tp:taxon-name-part taxon-name-part-type="genus" reg="Panchlora">Panchlora</tp:taxon-name-part>
                      </tp:taxon-name>
                    </italic>
                  </td></tr><tr><td rowspan="1" colspan="1">AUDE-PE-9-55</td><td rowspan="1" colspan="1">1</td><td rowspan="1" colspan="1">male</td><td rowspan="1" colspan="1">adult</td><td rowspan="1" colspan="1">2021-7-6</td><td rowspan="1" colspan="1"/><td rowspan="1" colspan="1">LED white light trap at night in field</td><td rowspan="1" colspan="1">Evangelista-Huaman, Evangelista-Huaman, Medina Espinoza</td><td rowspan="1" colspan="1">Peru</td><td rowspan="1" colspan="1">Madre de Dios</td><td rowspan="1" colspan="1">Los Amigos Research Station</td><td rowspan="1" colspan="1"/><td rowspan="1" colspan="1">in/ around buildings</td><td rowspan="1" colspan="1">
                    <named-content xmlns:xlink="http://www.w3.org/1999/xlink" content-type="dwc:verbatimCoordinates" xlink:type="simple">-12.569139, -70.100361</named-content>
                  </td><td rowspan="1" colspan="1"/><td rowspan="1" colspan="1">
                    <italic>
                      <tp:taxon-name>
                        <tp:taxon-name-part taxon-name-part-type="genus" reg="Panchlora">Panchlora</tp:taxon-name-part>
                      </tp:taxon-name>
                    </italic>
                  </td></tr><tr><td rowspan="1" colspan="1">AUDE-PE-9-56</td><td rowspan="1" colspan="1">1</td><td rowspan="1" colspan="1"/><td rowspan="1" colspan="1">adult</td><td rowspan="1" colspan="1">2021-7-6</td><td rowspan="1" colspan="1"/><td rowspan="1" colspan="1">LED light trap at night in field</td><td rowspan="1" colspan="1">Evangelista-Huaman, Evangelista-Huaman, Medina Espinoza</td><td rowspan="1" colspan="1">Peru</td><td rowspan="1" colspan="1">Madre de Dios</td><td rowspan="1" colspan="1">Los Amigos Research Station</td><td rowspan="1" colspan="1"/><td rowspan="1" colspan="1">in/ around buildings</td><td rowspan="1" colspan="1">
                    <named-content xmlns:xlink="http://www.w3.org/1999/xlink" content-type="dwc:verbatimCoordinates" xlink:type="simple">-12.569139, -70.100361</named-content>
                  </td><td rowspan="1" colspan="1"/><td rowspan="1" colspan="1">
                    <italic>
                      <tp:taxon-name>
                        <tp:taxon-name-part taxon-name-part-type="genus" reg="Panchlora">Panchlora</tp:taxon-name-part>
                      </tp:taxon-name>
                    </italic>
                  </td></tr><tr><td rowspan="1" colspan="1">AUDE-PE-9-58</td><td rowspan="1" colspan="1">1</td><td rowspan="1" colspan="1">male</td><td rowspan="1" colspan="1">adult</td><td rowspan="1" colspan="1">2021-7-5</td><td rowspan="1" colspan="1"/><td rowspan="1" colspan="1">LED light trap at night in field</td><td rowspan="1" colspan="1">Evangelista-Huaman, Evangelista-Huaman, Medina Espinoza</td><td rowspan="1" colspan="1">Peru</td><td rowspan="1" colspan="1">Madre de Dios</td><td rowspan="1" colspan="1">Los Amigos Research Station</td><td rowspan="1" colspan="1"/><td rowspan="1" colspan="1">in/ around buildings</td><td rowspan="1" colspan="1">
                    <named-content xmlns:xlink="http://www.w3.org/1999/xlink" content-type="dwc:verbatimCoordinates" xlink:type="simple">-12.569139, -70.100361</named-content>
                  </td><td rowspan="1" colspan="1"/><td rowspan="1" colspan="1">
                    <italic>
                      <tp:taxon-name>
                        <tp:taxon-name-part taxon-name-part-type="genus" reg="Panchlora">Panchlora</tp:taxon-name-part>
                      </tp:taxon-name>
                    </italic>
                  </td></tr><tr><td rowspan="1" colspan="1">AUDE-PE-9-59</td><td rowspan="1" colspan="1">1</td><td rowspan="1" colspan="1">male</td><td rowspan="1" colspan="1">adult</td><td rowspan="1" colspan="1">2021-7-5</td><td rowspan="1" colspan="1"/><td rowspan="1" colspan="1">LED white light trap at night in field</td><td rowspan="1" colspan="1">Evangelista-Huaman, Evangelista-Huaman, Medina Espinoza</td><td rowspan="1" colspan="1">Peru</td><td rowspan="1" colspan="1">Madre de Dios</td><td rowspan="1" colspan="1">Los Amigos Research Station</td><td rowspan="1" colspan="1"/><td rowspan="1" colspan="1">in/ around buildings</td><td rowspan="1" colspan="1">
                    <named-content xmlns:xlink="http://www.w3.org/1999/xlink" content-type="dwc:verbatimCoordinates" xlink:type="simple">-12.569139, -70.100361</named-content>
                  </td><td rowspan="1" colspan="1"/><td rowspan="1" colspan="1">
                    <italic>
                      <tp:taxon-name>
                        <tp:taxon-name-part taxon-name-part-type="genus" reg="Panchlora">Panchlora</tp:taxon-name-part>
                      </tp:taxon-name>
                    </italic>
                  </td></tr><tr><td rowspan="1" colspan="1">AUDE-PE-9-60</td><td rowspan="1" colspan="1">1</td><td rowspan="1" colspan="1">female</td><td rowspan="1" colspan="1">adult</td><td rowspan="1" colspan="1">2021-7-6</td><td rowspan="1" colspan="1"/><td rowspan="1" colspan="1">LED light trap at night in field</td><td rowspan="1" colspan="1">Evangelista-Huaman, Evangelista-Huaman, Medina Espinoza</td><td rowspan="1" colspan="1">Peru</td><td rowspan="1" colspan="1">Madre de Dios</td><td rowspan="1" colspan="1">Los Amigos Research Station</td><td rowspan="1" colspan="1"/><td rowspan="1" colspan="1">in/ around buildings</td><td rowspan="1" colspan="1">
                    <named-content xmlns:xlink="http://www.w3.org/1999/xlink" content-type="dwc:verbatimCoordinates" xlink:type="simple">-12.569139, -70.100361</named-content>
                  </td><td rowspan="1" colspan="1"/><td rowspan="1" colspan="1">
                    <italic>
                      <tp:taxon-name>
                        <tp:taxon-name-part taxon-name-part-type="genus" reg="Panchlora">Panchlora</tp:taxon-name-part>
                      </tp:taxon-name>
                    </italic>
                  </td></tr><tr><td rowspan="1" colspan="1">UIRB-PE-33-63</td><td rowspan="1" colspan="1">1</td><td rowspan="1" colspan="1">male</td><td rowspan="1" colspan="1">adult</td><td rowspan="1" colspan="1">2024-7-18</td><td rowspan="1" colspan="1">In Wood with <tp:taxon-name><tp:taxon-name-part taxon-name-part-type="family" reg="Passalidae">Passalidae</tp:taxon-name-part></tp:taxon-name> and <tp:taxon-name><tp:taxon-name-part taxon-name-part-type="order" reg="Isoptera">Isoptera</tp:taxon-name-part></tp:taxon-name></td><td rowspan="1" colspan="1">Hand collected</td><td rowspan="1" colspan="1">Emmy F. Medina E., Jared Martin, Johanna Schwartz, Dominic Evangelista</td><td rowspan="1" colspan="1">Peru</td><td rowspan="1" colspan="1">Madre de Dios</td><td rowspan="1" colspan="1">Kawsay Biological Station</td><td rowspan="1" colspan="1"/><td rowspan="1" colspan="1">Within concession, near station, atnight</td><td rowspan="1" colspan="1">
                    <named-content xmlns:xlink="http://www.w3.org/1999/xlink" content-type="dwc:verbatimCoordinates" xlink:type="simple">-12.5282, -69.0141</named-content>
                  </td><td rowspan="1" colspan="1"/><td rowspan="1" colspan="1">
                    <italic>
                      <tp:taxon-name>
                        <tp:taxon-name-part taxon-name-part-type="genus" reg="Panchlora">Panchlora</tp:taxon-name-part>
                      </tp:taxon-name>
                    </italic>
                  </td></tr><tr><td rowspan="1" colspan="1">AUDE-PE-1-71</td><td rowspan="1" colspan="1">1</td><td rowspan="1" colspan="1"/><td rowspan="1" colspan="1">juvenile</td><td rowspan="1" colspan="1">2021-7-6</td><td rowspan="1" colspan="1"/><td rowspan="1" colspan="1">night. Hand collected</td><td rowspan="1" colspan="1">Evangelista-Huaman, Evangelista-Huaman, Medina Espinoza</td><td rowspan="1" colspan="1">Peru</td><td rowspan="1" colspan="1">Madre de Dios</td><td rowspan="1" colspan="1">Los Amigos Research Station</td><td rowspan="1" colspan="1"/><td rowspan="1" colspan="1">Trail 17 &amp; 2</td><td rowspan="1" colspan="1">
                    <named-content xmlns:xlink="http://www.w3.org/1999/xlink" content-type="dwc:verbatimCoordinates" xlink:type="simple">-12.559556, -70.107667</named-content>
                  </td><td rowspan="1" colspan="1"/><td rowspan="1" colspan="1">
                    <tp:taxon-name>
                      <tp:taxon-name-part taxon-name-part-type="subfamily" reg="Panchlorinae">Panchlorinae</tp:taxon-name-part>
                    </tp:taxon-name>
                  </td></tr><tr><td rowspan="1" colspan="1">AUDE-PE-2-95</td><td rowspan="1" colspan="1">1</td><td rowspan="1" colspan="1"/><td rowspan="1" colspan="1">juvenile</td><td rowspan="1" colspan="1">2021-7-6</td><td rowspan="1" colspan="1"/><td rowspan="1" colspan="1">night. Hand collected</td><td rowspan="1" colspan="1">Evangelista-Huaman, Evangelista-Huaman, Medina Espinoza</td><td rowspan="1" colspan="1">Peru</td><td rowspan="1" colspan="1">Madre de Dios</td><td rowspan="1" colspan="1">Los Amigos Research Station</td><td rowspan="1" colspan="1"/><td rowspan="1" colspan="1">Trail 17 &amp; 2</td><td rowspan="1" colspan="1">
                    <named-content xmlns:xlink="http://www.w3.org/1999/xlink" content-type="dwc:verbatimCoordinates" xlink:type="simple">-12.559556, -70.107667</named-content>
                  </td><td rowspan="1" colspan="1"/><td rowspan="1" colspan="1">
                    <tp:taxon-name>
                      <tp:taxon-name-part taxon-name-part-type="subfamily" reg="Panchlorinae">Panchlorinae</tp:taxon-name-part>
                    </tp:taxon-name>
                  </td></tr><tr><td rowspan="1" colspan="1">UIRB-PE-25-99</td><td rowspan="1" colspan="1">1</td><td rowspan="1" colspan="1"/><td rowspan="1" colspan="1">juvenile</td><td rowspan="1" colspan="1">2024-7-11</td><td rowspan="1" colspan="1"/><td rowspan="1" colspan="1">Hand collected</td><td rowspan="1" colspan="1">Emmy F. Medina E., Jared Martin, Johanna Schwartz, Dominic Evangelista</td><td rowspan="1" colspan="1">Peru</td><td rowspan="1" colspan="1">Madre de Dios</td><td rowspan="1" colspan="1">Finca Las Piedras Research Station</td><td rowspan="1" colspan="1">265</td><td rowspan="1" colspan="1">Trails in forest, near station at night</td><td rowspan="1" colspan="1">
                    <named-content xmlns:xlink="http://www.w3.org/1999/xlink" content-type="dwc:verbatimCoordinates" xlink:type="simple">-12.2285, -69.1143</named-content>
                  </td><td rowspan="1" colspan="1"/><td rowspan="1" colspan="1">
                    <tp:taxon-name>
                      <tp:taxon-name-part taxon-name-part-type="subfamily" reg="Panchlorinae">Panchlorinae</tp:taxon-name-part>
                    </tp:taxon-name>
                  </td></tr><tr><td rowspan="1" colspan="1">UIRB-PE-31-07</td><td rowspan="1" colspan="1">1</td><td rowspan="1" colspan="1"/><td rowspan="1" colspan="1">juvenile</td><td rowspan="1" colspan="1">2024-7-16</td><td rowspan="1" colspan="1"/><td rowspan="1" colspan="1">Hand collected</td><td rowspan="1" colspan="1">Emmy F. Medina E., Jared Martin, Johanna Schwartz, Dominic Evangelista</td><td rowspan="1" colspan="1">Peru</td><td rowspan="1" colspan="1">Madre de Dios</td><td rowspan="1" colspan="1">Finca Las Piedras Research Station</td><td rowspan="1" colspan="1">264</td><td rowspan="1" colspan="1">Night hike (Lindero, Tapir, Unguruhaui, Castana trails)</td><td rowspan="1" colspan="1">
                    <named-content xmlns:xlink="http://www.w3.org/1999/xlink" content-type="dwc:verbatimCoordinates" xlink:type="simple">-12.2262, -69.1124</named-content>
                  </td><td rowspan="1" colspan="1"/><td rowspan="1" colspan="1">
                    <tp:taxon-name>
                      <tp:taxon-name-part taxon-name-part-type="subfamily" reg="Panchlorinae">Panchlorinae</tp:taxon-name-part>
                    </tp:taxon-name>
                  </td></tr></tbody></table></table-wrap></tp:treatment-sec><ref-list><ref id="B55"><mixed-citation xmlns:xlink="http://www.w3.org/1999/xlink" xlink:type="simple">Roth LM (1970d) The male genitalia of <tp:taxon-name><tp:taxon-name-part taxon-name-part-type="suborder">Blattaria</tp:taxon-name-part></tp:taxon-name>. V. <italic><tp:taxon-name><tp:taxon-name-part taxon-name-part-type="genus">Epilampra</tp:taxon-name-part></tp:taxon-name></italic> spp. (<tp:taxon-name><tp:taxon-name-part taxon-name-part-type="family">Blaberidae</tp:taxon-name-part></tp:taxon-name>: <tp:taxon-name><tp:taxon-name-part taxon-name-part-type="subfamily">Epilamprinae</tp:taxon-name-part></tp:taxon-name>). Psyche 77: 436–486. <ext-link xlink:href="10.1155/1970/46805" ext-link-type="doi" xlink:type="simple">https://doi.org/10.1155/1970/46805</ext-link></mixed-citation></ref></ref-list></tp:taxon-treatment>
