# Supplementary material for: Blaberidae (Blattodea) of Madre de Dios, Peru and a key to Epilamprinae s. s
Source: Zookeys. 2026 Jun 4;1281:171–232. doi: 10.3897/zookeys.1281.178573 (PMC13261311; doi:10.3897/zookeys.1281.178573)
Supplement: XML Treatment for Epilampra wandpero [file zookeys.1281.178573-treatment3.xml]

<!DOCTYPE tp:taxon-treatment
  PUBLIC "-//TaxonX//DTD Taxonomic Treatment Publishing DTD v0 20100105//EN" "tax-treatment-NSO.dtd">
<tp:taxon-treatment xmlns:tp="http://www.plazi.org/taxpub"><tp:treatment-meta><kwd-group><label>Taxon classification</label><kwd>
                  <named-content content-type="kingdom">Animalia</named-content>
                </kwd><kwd>
                  <named-content content-type="order">Blattodea</named-content>
                </kwd><kwd>
                  <named-content content-type="family">Blaberidae</named-content>
                </kwd></kwd-group><mixed-citation publication-type="journal"><person-group><name><surname>Vanker</surname><given-names>Katharine</given-names></name><name><surname>Medina-Espinoza</surname><given-names>Emmy Fiorella</given-names></name><name><surname>Schwartz</surname><given-names>Johanna</given-names></name><name><surname>Martin</surname><given-names>Jared</given-names></name><name><surname>Evangelista</surname><given-names>Dominic A.</given-names></name></person-group><article-title><tp:taxon-name><tp:taxon-name-part taxon-name-part-type="family" reg="Blaberidae">Blaberidae</tp:taxon-name-part></tp:taxon-name> (<tp:taxon-name><tp:taxon-name-part taxon-name-part-type="order" reg="Blattodea">Blattodea</tp:taxon-name-part></tp:taxon-name>) of Madre de Dios, Peru and a key to <tp:taxon-name><tp:taxon-name-part taxon-name-part-type="subfamily" reg="Epilamprinae">Epilamprinae</tp:taxon-name-part></tp:taxon-name> s. s.</article-title><source>Zookeys</source><day>04</day><month>06</month><year>2026</year><volume>1281</volume><fpage>171</fpage><lpage>232</lpage><pub-id pub-id-type="doi">10.3897/zookeys.1281.178573</pub-id></mixed-citation></tp:treatment-meta><tp:nomenclature><tp:taxon-name><object-id xmlns:xlink="http://www.w3.org/1999/xlink" content-type="arpha" xlink:type="simple">990A0DAD-B48F-57D5-B1C5-50053A4FE72E</object-id>
                        		<tp:taxon-name-part taxon-name-part-type="genus" reg="Epilampra">Epilampra</tp:taxon-name-part> <tp:taxon-name-part taxon-name-part-type="species" reg="wandpero">wandpero</tp:taxon-name-part>
                        	
                        		<object-id xmlns:xlink="http://www.w3.org/1999/xlink" content-type="zoobank" xlink:type="simple">https://zoobank.org/42B7178A-B313-420D-80ED-F1A1AB0F7EF3</object-id>
                        	</tp:taxon-name><tp:taxon-authority>Medina-Espinoza, Vanker, &amp; Evangelista</tp:taxon-authority><tp:taxon-status xmlns:xlink="http://www.w3.org/1999/xlink" xlink:type="simple">sp. nov.</tp:taxon-status><xref ref-type="fig" rid="F9">Fig. 9</xref><xref ref-type="table" rid="T3">, Table 3</xref></tp:nomenclature><tp:treatment-sec sec-type="Type material"><title>Type material.</title><p><bold><italic>Holotype</italic></bold>: • male, pinned, with genitalia in a separate microvial. Original label: “Peru: Madre de Dios, Tambopata, Ecoaventuras Amazonicas, <named-content xmlns:xlink="http://www.w3.org/1999/xlink" content-type="dwc:verbatimCoordinates" xlink:type="simple">12°30'20"S, 69°10'26"W</named-content> [<named-content xmlns:xlink="http://www.w3.org/1999/xlink" content-type="dwc:verbatimCoordinates" xlink:type="simple">-12.505556, -69.173889</named-content>], 29.vi.2021 [29 June 2021], night on forest floor. hand coll. D.A. Evangelista leg”. AUDE-PE-03-86. <bold><italic>Paratypes</italic></bold>. • 16 adult males: AUDE-PE-2-85, AUDE-PE-3-70, AUDE-PE-3-72, AUDE-PE-3-80, AUDE-PE-3-90, UIRB-PE-23-86, UIRB-PE-23-94, UIRB-PE-23-95, UIRB-PE-23-96, UIRB-PE-23-98, UIRB-PE-24-01, UIRB-PE-26-42, UIRB-PE-26-50, UIRB-PE-26-51, UIRB-PE-26-55, UIRB-PE-26-71. 5 adult females: UIRB-PE-26-41, UIRB-PE-26-43, UIRB-PE-26-49, UIRB-PE-26-52, UIRB-PE-26-72 (locality and other data for all specimens are given in Table <xref ref-type="table" rid="T4">4</xref>).</p><fig id="F9" position="float" orientation="portrait"><object-id xmlns:xlink="http://www.w3.org/1999/xlink" content-type="doi" xlink:type="simple">10.3897/zookeys.1281.178573.figure9</object-id><object-id xmlns:xlink="http://www.w3.org/1999/xlink" content-type="arpha" xlink:type="simple">559B4D15-4AA8-5237-8495-DEE01F1483CA</object-id><label>Figure 9.</label><caption><p><italic><tp:taxon-name><tp:taxon-name-part taxon-name-part-type="genus" reg="Epilampra">Epilampra</tp:taxon-name-part> <tp:taxon-name-part taxon-name-part-type="species" reg="wandpero">wandpero</tp:taxon-name-part></tp:taxon-name></italic> sp. nov. adult male morphology. <bold>A</bold>. Details of head; <bold>B</bold>. External details of subgenital plate; <bold>C</bold>. Dorsal view of L3’; <bold>D</bold>. Ventral view of L3’; <bold>E</bold>. Details of Pronotum; <bold>F</bold>. Ventral view of R’ phallomere and L2’; <bold>G</bold>. Dorsal view of R’ phallomere and L2’; <bold>H</bold>. Ventral view of supra-anal plate and paraprocts; <bold>I</bold>. Dorsal view of supra-anal plate. Specimens imaged: (<bold>A, B, E, F, G, H, I</bold>) holotype AUDE-PE-3-86 and (<bold>C, D</bold>) paratype UIRB-PE-24-01. Scale bars: 1 mm (<bold>A, B, C, D, E, H, I</bold>); 0.5 mm (<bold>G</bold>).</p></caption><graphic xmlns:xlink="http://www.w3.org/1999/xlink" xlink:href="zookeys-1281-171_article-178573__-g009.jpg" id="oo_1668105.jpg" position="float" orientation="portrait" xlink:type="simple"><uri content-type="original_file" xlink:type="simple">https://binary.pensoft.net/fig/1668105</uri></graphic></fig></tp:treatment-sec><tp:treatment-sec sec-type="Determination"><title>Determination.</title><p>We identified this taxon as <italic><tp:taxon-name><tp:taxon-name-part taxon-name-part-type="genus" reg="Epilampra">Epilampra</tp:taxon-name-part></tp:taxon-name></italic> based on the mottled coloration, medio-posterior lobe on pronotum, elongated cerci (compared to stout in most other <tp:taxon-name><tp:taxon-name-part taxon-name-part-type="family" reg="Blaberidae">Blaberidae</tp:taxon-name-part></tp:taxon-name>), separated <italic>via</italic> and <italic>lve</italic>, and lack of a visible tergal gland in males. We could not associate any juveniles with adults based on morphology. We tentatively associated males and females based on some similarities in color pattern. <italic><tp:taxon-name><tp:taxon-name-part taxon-name-part-type="genus" reg="Epilampra">Epilampra</tp:taxon-name-part> <tp:taxon-name-part taxon-name-part-type="species" reg="wandpero">wandpero</tp:taxon-name-part></tp:taxon-name></italic> was determined to be in <xref ref-type="bibr" rid="B55">Roth (1970d)</xref>’s subgroup B based on the large <italic>via</italic> covering most of L10’.</p></tp:treatment-sec><tp:treatment-sec sec-type="Differential diagnosis"><title>Differential diagnosis.</title><p>The new taxon can be differentiated from all other <italic><tp:taxon-name><tp:taxon-name-part taxon-name-part-type="genus" reg="Epilampra">Epilampra</tp:taxon-name-part></tp:taxon-name></italic> spp. treated by <xref ref-type="bibr" rid="B55">Roth (1970d)</xref> by the shape of L3’, in which the hook is enlarged, with a very large sub-apical incision, giving the hook a crab-claw-like appearance. In other <italic><tp:taxon-name><tp:taxon-name-part taxon-name-part-type="genus" reg="Epilampra">Epilampra</tp:taxon-name-part></tp:taxon-name></italic> spp. with a robust hook, the smaller lip of the hook (i.e., the inner side of the sub-apical incision) is still slender. It is most closely related to <italic><tp:taxon-name><tp:taxon-name-part taxon-name-part-type="genus" reg="Epilampra">E.</tp:taxon-name-part> <tp:taxon-name-part taxon-name-part-type="species" reg="campestris">campestris</tp:taxon-name-part></tp:taxon-name></italic> (<xref ref-type="bibr" rid="B50">Rocha e Silva and Auguiar 1978</xref>) based on the similarity of the SA plate, <italic>via</italic>, and L10’. Yet, the two species differ strongly in the shape of L3’, pronotal coloration, and head coloration.</p></tp:treatment-sec><tp:treatment-sec sec-type="Description of holotype"><title>Description of holotype.</title><p><bold>Male</bold> (AUDE-PE-03-86). <bold><italic>Head</italic></bold>. Two ocelli flat and distinctly formed; vertex pale brown with small dark spots; frons pale brown with small dark spots in greater density between the antenna than under the antenna, darker brown band above the epicranial suture fading as it approaches the vertex, with a horizontal thin dark brown band connecting the inferior side of the ocelli; dark brown line in the epistomal and subgenal sulcus not meeting in the middle; labrum yellowish with pale brown areas in the lateral sides and its inferior side; maxillary palps yellowish: first segment with an apical pale-brown ring; second with a dark brown area in ventral side, third yellowish with dark brown ventral side, and fourth dark brown.</p><p><bold><italic>Thorax</italic>. <italic>Pronotum</italic></bold>. Trapezoidal with a rounded anterior edge and a bell-curve shaped posterior edge (typical of <tp:taxon-name><tp:taxon-name-part taxon-name-part-type="subfamily" reg="Epilamprinae">Epilamprinae</tp:taxon-name-part></tp:taxon-name>). Pale brown, scattered maculations, with a defined row of dark brown spots on the anterior edge. After the anterior-most quarter of the pronotum, two lateral lines strongly curved posteriorly towards the midline without intersecting and ending shortly after the curve. Two thin parallel dark brown lines in the center of the pronotum, anteriorly curved gently outward; beginning in the posterior quarter, the lines separate, and two parallel lines appear between them, resembling a fork. Mesothorax and metathorax are not visible from dorsal view. Thorax in ventral view pale brown with dark brown spots.</p><p><bold><italic>Legs</italic></bold>. Forelegs: forecoxae with small dark brown spots, fore-femoral pale brown, dark brown lines in the edges, five large anteroventral spines towards the proximal side, followed by a row of 14 short spines and two longer spines; four posteroventral spines; one genicular spine. Foretibia pale brown, not uniformly slender, expanding distally, with setae in the anteroventral side, ten strong spines distributed around the tibia, anteroventral side dark brown, distal end with a dark brown ring. Tarsi with five tarsomeres, the first one elongated with a bulbous end, two rows of tiny spines in the anteroventral side, and one apical spine; the next three moniliform with a spine in the distal end, the second one with an apical spine. Mid-legs missing due to damage. Hind-legs: hind coxae with small dark brown spots; hind femoral pale brown with small dark brown spots, with lines along its dorsal and ventral edges; four spines in the anteroventral side and three in the posteroventral side. Foretibia, pale brown with dark brown ventral edge, thirteen large spines on the dorsal side, nine large spines at the ventral side, one large genicular spine, and one short apical spine, distal end with a dark brown ring. Tarsi with five tarsomeres; first and second tarsomeres cylindrical with two parallel rows of tiny spines on the ventral side, the first one the largest; third tarsomere shorter with two tiny spines on the ventral view; a couple of apical spines on each side of the distal border; and fourth tarsomere short without spines; the fifth tarsomere longer without spines. Claws simple, symmetrical, arolium present. Euplantulae present on all tarsomeres. <bold><italic>Wings</italic></bold>. Longer than the abdomen. Forewing dark-brown, pale brown in the costal area of the wing, a row of black dots roughly following the radial vein until midway towards the tip, marks a sudden transition to the darker tan.</p><p><bold><italic>Abdomen</italic></bold>. Pale brown, covered with dark brown dots, increasing in density to the posterior side, a row of larger dark brown dots in the distal margin. No visible external tergal glands, supra-anal plate bilobed. Subgenital plate shape typical for <italic><tp:taxon-name><tp:taxon-name-part taxon-name-part-type="genus" reg="Epilampra">Epilampra</tp:taxon-name-part></tp:taxon-name></italic>, with slender styli.</p><p><bold><italic>Genitalia</italic></bold>. L3’ long and slender, with tip strongly curved acutely with a very large sub-apical incision, with the inner portion truncated and bulbous, giving the appearance of a crab-like claw. <italic>via</italic> large and covering most of L10’, similar to <italic><tp:taxon-name><tp:taxon-name-part taxon-name-part-type="genus" reg="Epilampra">E.</tp:taxon-name-part> <tp:taxon-name-part taxon-name-part-type="species" reg="opaca">opaca</tp:taxon-name-part></tp:taxon-name></italic>, <italic><tp:taxon-name><tp:taxon-name-part taxon-name-part-type="genus" reg="Epilampra">E.</tp:taxon-name-part> <tp:taxon-name-part taxon-name-part-type="species" reg="substrigata">substrigata</tp:taxon-name-part></tp:taxon-name></italic>, and <italic><tp:taxon-name><tp:taxon-name-part taxon-name-part-type="genus" reg="Epilampra">E.</tp:taxon-name-part> <tp:taxon-name-part taxon-name-part-type="species" reg="columbiana">columbiana</tp:taxon-name-part></tp:taxon-name></italic> in <xref ref-type="bibr" rid="B55">Roth (1970d)</xref>. R’ phallomere like <italic><tp:taxon-name><tp:taxon-name-part taxon-name-part-type="genus" reg="Epilampra">E.</tp:taxon-name-part> <tp:taxon-name-part taxon-name-part-type="species" reg="columbiana">columbiana</tp:taxon-name-part></tp:taxon-name></italic> but narrower with cleft deeper.</p></tp:treatment-sec><tp:treatment-sec sec-type="Remarks"><title>Remarks.</title><p>Two paratype males with facial coloration pattern like the holotype. Three paratype males with the spots in the center of the frons extend from the inner edge of the eyes, almost meeting in the center. Paratypes show variation in color intensity and spot density on the pronotum.</p></tp:treatment-sec><tp:treatment-sec sec-type="Range"><title>Range.</title><p>We have no data for this species outside of Madre de Dios. Within the region, it was most common at Kawsay Biological Station, and present at all other sites except Finca Las Piedras Research Station.</p></tp:treatment-sec><tp:treatment-sec sec-type="Habitat"><title>Habitat.</title><p>Low hill forest and flooded alluvial forest.</p></tp:treatment-sec><tp:treatment-sec sec-type="Etymology"><title>Etymology.</title><p>The specific epithet means cockroach in Harakmbut, the language of the indigenous Harakbut ethnic people living in the Madre De Dios region.</p></tp:treatment-sec><tp:treatment-sec><!--Section generated to contain objects referenced in tp:taxon-treatment.--><table-wrap id="T3" position="float" orientation="portrait"><label>Table 3.</label><caption><p>Morphological measurements of some <tp:taxon-name><tp:taxon-name-part taxon-name-part-type="family" reg="Blaberidae">Blaberidae</tp:taxon-name-part></tp:taxon-name> species examined. F: female; M: male.</p></caption><table><tbody><tr><th rowspan="1" colspan="1">Taxon</th><th rowspan="1" colspan="1">Specimen</th><th rowspan="1" colspan="1">Sex</th><th rowspan="1" colspan="5">Measurement (mm)</th></tr><tr><td rowspan="1" colspan="1">
                    <italic>Taxon</italic>
                  </td><td rowspan="1" colspan="1">
                    <italic>Specimen</italic>
                  </td><td rowspan="1" colspan="1">
                    <italic>Sex</italic>
                  </td><td rowspan="1" colspan="1">Total body length</td><td rowspan="1" colspan="1">Tegmina length</td><td rowspan="1" colspan="1">Pronotum length</td><td rowspan="1" colspan="1">Pronotum width</td><td rowspan="1" colspan="1">Cerci length</td></tr><tr><td rowspan="1" colspan="1"><italic><tp:taxon-name><tp:taxon-name-part taxon-name-part-type="genus" reg="Galiblatta">Galiblatta</tp:taxon-name-part></tp:taxon-name></italic> sp.</td><td rowspan="1" colspan="1">UIRB-PE-20-70</td><td rowspan="1" colspan="1">F</td><td rowspan="1" colspan="1">16.8</td><td rowspan="1" colspan="1">4.3</td><td rowspan="1" colspan="1">4.2</td><td rowspan="1" colspan="1">6.6</td><td rowspan="1" colspan="1">0.4</td></tr><tr><td rowspan="1" colspan="1"><italic><tp:taxon-name><tp:taxon-name-part taxon-name-part-type="genus" reg="Epilampra">Epilampra</tp:taxon-name-part> <tp:taxon-name-part taxon-name-part-type="species" reg="yompori">yompori</tp:taxon-name-part></tp:taxon-name></italic> sp. nov.</td><td rowspan="1" colspan="1">UIRB-PE-23-76</td><td rowspan="1" colspan="1">M</td><td rowspan="1" colspan="1">26.9</td><td rowspan="1" colspan="1">25.6</td><td rowspan="1" colspan="1">6.4</td><td rowspan="1" colspan="1">8.1</td><td rowspan="1" colspan="1">3.6</td></tr><tr><td rowspan="1" colspan="1"><italic><tp:taxon-name><tp:taxon-name-part taxon-name-part-type="genus" reg="Epilampra">Epilampra</tp:taxon-name-part> <tp:taxon-name-part taxon-name-part-type="species" reg="yompori">yompori</tp:taxon-name-part></tp:taxon-name></italic> sp. nov.</td><td rowspan="1" colspan="1">UIRB-PE-25-42</td><td rowspan="1" colspan="1">F</td><td rowspan="1" colspan="1">28</td><td rowspan="1" colspan="1">27.2</td><td rowspan="1" colspan="1">6.5</td><td rowspan="1" colspan="1">10</td><td rowspan="1" colspan="1">2.2</td></tr><tr><td rowspan="1" colspan="1"><italic><tp:taxon-name><tp:taxon-name-part taxon-name-part-type="genus" reg="Epilampra">Epilampra</tp:taxon-name-part> <tp:taxon-name-part taxon-name-part-type="species" reg="homage">homage</tp:taxon-name-part></tp:taxon-name></italic> sp. nov.</td><td rowspan="1" colspan="1">AUDE-PE-1-88</td><td rowspan="1" colspan="1">M</td><td rowspan="1" colspan="1">18.5 <sup>1</sup></td><td rowspan="1" colspan="1">17.9</td><td rowspan="1" colspan="1">4.5</td><td rowspan="1" colspan="1">6.1</td><td rowspan="1" colspan="1">2.1<sup>2</sup></td></tr><tr><td rowspan="1" colspan="1"><italic><tp:taxon-name><tp:taxon-name-part taxon-name-part-type="genus" reg="Epilampra">Epilampra</tp:taxon-name-part> <tp:taxon-name-part taxon-name-part-type="species" reg="wandpero">wandpero</tp:taxon-name-part></tp:taxon-name></italic> sp. nov.</td><td rowspan="1" colspan="1">AUDE-PE-03-86</td><td rowspan="1" colspan="1">M</td><td rowspan="1" colspan="1">18.2</td><td rowspan="1" colspan="1">18.6</td><td rowspan="1" colspan="1">4.6</td><td rowspan="1" colspan="1">6.14</td><td rowspan="1" colspan="1">2.6<sup>1</sup></td></tr><tr><td rowspan="1" colspan="1">
                    <tp:taxon-name><tp:taxon-name-part taxon-name-part-type="genus" reg="Epilampra">Epilampra</tp:taxon-name-part> <tp:taxon-name-part taxon-name-part-type="uncertainty-rank">sp.</tp:taxon-name-part> <tp:taxon-name-part taxon-name-part-type="uncertainty-rank">cf.</tp:taxon-name-part> <tp:taxon-name-part taxon-name-part-type="species" reg="azteca">azteca</tp:taxon-name-part></tp:taxon-name>
                  </td><td rowspan="1" colspan="1">AUDE-PE-3-96</td><td rowspan="1" colspan="1">F</td><td rowspan="1" colspan="1">17.3</td><td rowspan="1" colspan="1">19.3</td><td rowspan="1" colspan="1">4.7</td><td rowspan="1" colspan="1">5.7</td><td rowspan="1" colspan="1">2.1</td></tr><tr><td rowspan="1" colspan="1"><italic><tp:taxon-name><tp:taxon-name-part taxon-name-part-type="genus" reg="Epilampra">Epilampra</tp:taxon-name-part> <tp:taxon-name-part taxon-name-part-type="species" reg="conferta">conferta</tp:taxon-name-part></tp:taxon-name> “</italic>placa<italic>”</italic></td><td rowspan="1" colspan="1">AUDE-PE-1-84</td><td rowspan="1" colspan="1">M</td><td rowspan="1" colspan="1">23.5</td><td rowspan="1" colspan="1">25<sup>1</sup></td><td rowspan="1" colspan="1">5.6</td><td rowspan="1" colspan="1">7.8</td><td rowspan="1" colspan="1">2.6</td></tr><tr><td rowspan="1" colspan="1"><italic><tp:taxon-name><tp:taxon-name-part taxon-name-part-type="genus" reg="Epilampra">Epilampra</tp:taxon-name-part> <tp:taxon-name-part taxon-name-part-type="species" reg="conferta">conferta</tp:taxon-name-part></tp:taxon-name> “</italic>placa<italic>”</italic></td><td rowspan="1" colspan="1">AUDE-PE-1-87</td><td rowspan="1" colspan="1">F</td><td rowspan="1" colspan="1">33.8</td><td rowspan="1" colspan="1">30.5</td><td rowspan="1" colspan="1">7.4</td><td rowspan="1" colspan="1">9.8</td><td rowspan="1" colspan="1">2.8</td></tr><tr><td rowspan="1" colspan="1"><italic><tp:taxon-name><tp:taxon-name-part taxon-name-part-type="genus" reg="Epilampra">Epilampra</tp:taxon-name-part> <tp:taxon-name-part taxon-name-part-type="species" reg="conferta">conferta</tp:taxon-name-part></tp:taxon-name> “</italic>barra<italic>”</italic></td><td rowspan="1" colspan="1">AUDE-PE-1-82</td><td rowspan="1" colspan="1">M</td><td rowspan="1" colspan="1">20.8</td><td rowspan="1" colspan="1">21.5</td><td rowspan="1" colspan="1">5.7</td><td rowspan="1" colspan="1">7.2</td><td rowspan="1" colspan="1">1.9</td></tr><tr><td rowspan="1" colspan="1"><italic><tp:taxon-name><tp:taxon-name-part taxon-name-part-type="genus" reg="Epilampra">Epilampra</tp:taxon-name-part> <tp:taxon-name-part taxon-name-part-type="species" reg="sofia">sofia</tp:taxon-name-part></tp:taxon-name></italic> sp. nov.</td><td rowspan="1" colspan="1">UIRB-PE-26-37</td><td rowspan="1" colspan="1">M</td><td rowspan="1" colspan="1">23.3</td><td rowspan="1" colspan="1">22.6</td><td rowspan="1" colspan="1">5.5</td><td rowspan="1" colspan="1">6.3</td><td rowspan="1" colspan="1">2.33</td></tr><tr><td rowspan="1" colspan="1"><italic><tp:taxon-name><tp:taxon-name-part taxon-name-part-type="genus" reg="Epilampra">Epilampra</tp:taxon-name-part> <tp:taxon-name-part taxon-name-part-type="species" reg="sofia">sofia</tp:taxon-name-part></tp:taxon-name></italic> sp. nov.</td><td rowspan="1" colspan="1">UIRB-PE-25-77</td><td rowspan="1" colspan="1">F</td><td rowspan="1" colspan="1">27.4</td><td rowspan="1" colspan="1">26.1</td><td rowspan="1" colspan="1">7.4</td><td rowspan="1" colspan="1">8.4</td><td rowspan="1" colspan="1">2.2</td></tr><tr><td rowspan="1" colspan="1"><italic><tp:taxon-name><tp:taxon-name-part taxon-name-part-type="genus" reg="Epilampra">Epilampra</tp:taxon-name-part> <tp:taxon-name-part taxon-name-part-type="species" reg="paititi">paititi</tp:taxon-name-part></tp:taxon-name></italic> sp. nov.</td><td rowspan="1" colspan="1">AUDE-PE-1-83</td><td rowspan="1" colspan="1">M</td><td rowspan="1" colspan="1">22.5</td><td rowspan="1" colspan="1">25.6</td><td rowspan="1" colspan="1">5.2</td><td rowspan="1" colspan="1">6.7</td><td rowspan="1" colspan="1">2.5</td></tr><tr><td rowspan="1" colspan="1"><italic><tp:taxon-name><tp:taxon-name-part taxon-name-part-type="genus" reg="Lanxoblatta">Lanxoblatta</tp:taxon-name-part></tp:taxon-name></italic> sp. nov.</td><td rowspan="1" colspan="1">AUDE-PE-1-69</td><td rowspan="1" colspan="1">M</td><td rowspan="1" colspan="1">21.6</td><td rowspan="1" colspan="1">19.6</td><td rowspan="1" colspan="1">5.5</td><td rowspan="1" colspan="1">9.5</td><td rowspan="1" colspan="1">1.4</td></tr><tr><td rowspan="1" colspan="1"><italic><tp:taxon-name><tp:taxon-name-part taxon-name-part-type="genus" reg="Lanxoblatta">Lanxoblatta</tp:taxon-name-part></tp:taxon-name></italic> sp. nov.</td><td rowspan="1" colspan="1">UIRB-PE-26-74</td><td rowspan="1" colspan="1">F</td><td rowspan="1" colspan="1">21.3</td><td rowspan="1" colspan="1">11.8</td><td rowspan="1" colspan="1">6.3</td><td rowspan="1" colspan="1">11.5</td><td rowspan="1" colspan="1">1.2</td></tr><tr><td rowspan="1" colspan="1"><italic><tp:taxon-name><tp:taxon-name-part taxon-name-part-type="genus" reg="Phoetalia">Phoetalia</tp:taxon-name-part> <tp:taxon-name-part taxon-name-part-type="species" reg="amigo">amigo</tp:taxon-name-part></tp:taxon-name></italic> sp. nov.</td><td rowspan="1" colspan="1">AUDE-PE-1-95</td><td rowspan="1" colspan="1">M</td><td rowspan="1" colspan="1">13.6</td><td rowspan="1" colspan="1">12.4</td><td rowspan="1" colspan="1">3.4</td><td rowspan="1" colspan="1">4.9</td><td rowspan="1" colspan="1">0.9</td></tr><tr><td rowspan="1" colspan="1"><italic><tp:taxon-name><tp:taxon-name-part taxon-name-part-type="genus" reg="Phoetalia">Phoetalia</tp:taxon-name-part> <tp:taxon-name-part taxon-name-part-type="species" reg="amigo">amigo</tp:taxon-name-part></tp:taxon-name></italic> sp. nov.</td><td rowspan="1" colspan="1">UIRB-PE-30-77</td><td rowspan="1" colspan="1">F</td><td rowspan="1" colspan="1">19.1</td><td rowspan="1" colspan="1">14.2</td><td rowspan="1" colspan="1">4.2</td><td rowspan="1" colspan="1">6</td><td rowspan="1" colspan="1">1</td></tr></tbody></table><table-wrap-foot><fn><p>1 The feature is broken and the measurement is estimated. 2 Taken from AUDE-PE-3-64.</p></fn></table-wrap-foot></table-wrap><table-wrap id="T4" position="float" orientation="portrait"><label>Table 4.</label><caption><p>Occurrence records for each <tp:taxon-name><tp:taxon-name-part taxon-name-part-type="family" reg="Blaberidae">Blaberidae</tp:taxon-name-part></tp:taxon-name> specimen collected in Madre de Dios, Peru.</p></caption><table><tbody><tr><th rowspan="1" colspan="1">Catalog code</th><th rowspan="1" colspan="1">Number of individuals</th><th rowspan="1" colspan="1">Sex</th><th rowspan="1" colspan="1">Life Stage</th><th rowspan="1" colspan="1">Collection date</th><th rowspan="1" colspan="1">habitat</th><th rowspan="1" colspan="1">Sampling method</th><th rowspan="1" colspan="1">Collector</th><th rowspan="1" colspan="1">Country</th><th rowspan="1" colspan="1">Province</th><th rowspan="1" colspan="1">Locality</th><th rowspan="1" colspan="1">Altitude</th><th rowspan="1" colspan="1">Locality remarks</th><th rowspan="1" colspan="1">Latitude, Longitude</th><th rowspan="1" colspan="1">Type status</th><th rowspan="1" colspan="1">Scientific name</th></tr><tr><td rowspan="1" colspan="1">UIRB-PE-20-70</td><td rowspan="1" colspan="1">1</td><td rowspan="1" colspan="1">female</td><td rowspan="1" colspan="1">adult</td><td rowspan="1" colspan="1">2024-7-25</td><td rowspan="1" colspan="1"/><td rowspan="1" colspan="1">Hand collected</td><td rowspan="1" colspan="1">Emmy F. Medina E., Jared Martin, Johanna Schwartz, Dominic Evangelista</td><td rowspan="1" colspan="1">Peru</td><td rowspan="1" colspan="1">Madre de Dios</td><td rowspan="1" colspan="1">Kawsay Biological Station</td><td rowspan="1" colspan="1">193</td><td rowspan="1" colspan="1">Lindero trail or near station in concession</td><td rowspan="1" colspan="1">
                    <named-content xmlns:xlink="http://www.w3.org/1999/xlink" content-type="dwc:verbatimCoordinates" xlink:type="simple">-12.537, -69.004</named-content>
                  </td><td rowspan="1" colspan="1"/><td rowspan="1" colspan="1"><italic><tp:taxon-name><tp:taxon-name-part taxon-name-part-type="genus" reg="Galiblatta">Galiblatta</tp:taxon-name-part></tp:taxon-name></italic> sp.</td></tr><tr><td rowspan="1" colspan="1">UIRB-PE-21-07</td><td rowspan="1" colspan="1">1</td><td rowspan="1" colspan="1">female</td><td rowspan="1" colspan="1">adult</td><td rowspan="1" colspan="1">2024-7-18</td><td rowspan="1" colspan="1">in wood with <tp:taxon-name><tp:taxon-name-part taxon-name-part-type="family" reg="Passalidae">Passalidae</tp:taxon-name-part></tp:taxon-name></td><td rowspan="1" colspan="1">Hand collected</td><td rowspan="1" colspan="1">Emmy F. Medina E., Jared Martin, Johanna Schwartz, Dominic Evangelista</td><td rowspan="1" colspan="1">Peru</td><td rowspan="1" colspan="1">Madre de Dios</td><td rowspan="1" colspan="1">Kawsay Biological Station</td><td rowspan="1" colspan="1">175</td><td rowspan="1" colspan="1">Within concession, near station, atnight</td><td rowspan="1" colspan="1">
                    <named-content xmlns:xlink="http://www.w3.org/1999/xlink" content-type="dwc:verbatimCoordinates" xlink:type="simple">-12.5282, -69.0141</named-content>
                  </td><td rowspan="1" colspan="1"/><td rowspan="1" colspan="1"><italic><tp:taxon-name><tp:taxon-name-part taxon-name-part-type="genus" reg="Galiblatta">Galiblatta</tp:taxon-name-part></tp:taxon-name></italic> sp.</td></tr><tr><td rowspan="1" colspan="1">UIRB-PE-22-51</td><td rowspan="1" colspan="1">1</td><td rowspan="1" colspan="1"/><td rowspan="1" colspan="1">juvenile</td><td rowspan="1" colspan="1">2024-7-18</td><td rowspan="1" colspan="1"/><td rowspan="1" colspan="1">Hand collected</td><td rowspan="1" colspan="1">Emmy F. Medina E., Jared Martin, Johanna Schwartz, Dominic Evangelista</td><td rowspan="1" colspan="1">Peru</td><td rowspan="1" colspan="1">Madre de Dios</td><td rowspan="1" colspan="1">Kawsay Biological Station</td><td rowspan="1" colspan="1">175</td><td rowspan="1" colspan="1">Within concession, near station, atnight</td><td rowspan="1" colspan="1">
                    <named-content xmlns:xlink="http://www.w3.org/1999/xlink" content-type="dwc:verbatimCoordinates" xlink:type="simple">-12.5282, -69.0141</named-content>
                  </td><td rowspan="1" colspan="1"/><td rowspan="1" colspan="1"><italic><tp:taxon-name><tp:taxon-name-part taxon-name-part-type="genus" reg="Galiblatta">Galiblatta</tp:taxon-name-part></tp:taxon-name></italic> sp.</td></tr><tr><td rowspan="1" colspan="1">UIRB-PE-22-53</td><td rowspan="1" colspan="1">1</td><td rowspan="1" colspan="1"/><td rowspan="1" colspan="1">juvenile</td><td rowspan="1" colspan="1">2024-7-18</td><td rowspan="1" colspan="1"/><td rowspan="1" colspan="1">Hand collected</td><td rowspan="1" colspan="1">Emmy F. Medina E., Jared Martin, Johanna Schwartz, Dominic Evangelista</td><td rowspan="1" colspan="1">Peru</td><td rowspan="1" colspan="1">Madre de Dios</td><td rowspan="1" colspan="1">Kawsay Biological Station</td><td rowspan="1" colspan="1">175</td><td rowspan="1" colspan="1">Within concession, near station, atnight</td><td rowspan="1" colspan="1">
                    <named-content xmlns:xlink="http://www.w3.org/1999/xlink" content-type="dwc:verbatimCoordinates" xlink:type="simple">-12.5282, -69.0141</named-content>
                  </td><td rowspan="1" colspan="1"/><td rowspan="1" colspan="1">
                    <italic>
                      <tp:taxon-name>
                        <tp:taxon-name-part taxon-name-part-type="genus" reg="Galiblatta">Galiblatta</tp:taxon-name-part>
                      </tp:taxon-name>
                    </italic>
                  </td></tr><tr><td rowspan="1" colspan="1">UIRB-PE-29-66</td><td rowspan="1" colspan="1">1</td><td rowspan="1" colspan="1"/><td rowspan="1" colspan="1">juvenile</td><td rowspan="1" colspan="1">2024-7-17 to 20</td><td rowspan="1" colspan="1"/><td rowspan="1" colspan="1">Hand collected</td><td rowspan="1" colspan="1">Emmy F. Medina E., Jared Martin, Johanna Schwartz, Dominic Evangelista</td><td rowspan="1" colspan="1">Peru</td><td rowspan="1" colspan="1">Madre de Dios</td><td rowspan="1" colspan="1">Kawsay Biological Station</td><td rowspan="1" colspan="1">175</td><td rowspan="1" colspan="1">Collected in or near camp</td><td rowspan="1" colspan="1">
                    <named-content xmlns:xlink="http://www.w3.org/1999/xlink" content-type="dwc:verbatimCoordinates" xlink:type="simple">-12.5267, -69.0162</named-content>
                  </td><td rowspan="1" colspan="1"/><td rowspan="1" colspan="1">
                    <italic>
                      <tp:taxon-name>
                        <tp:taxon-name-part taxon-name-part-type="genus" reg="Galiblatta">Galiblatta</tp:taxon-name-part>
                      </tp:taxon-name>
                    </italic>
                  </td></tr><tr><td rowspan="1" colspan="1">UIRB-PE-30-78</td><td rowspan="1" colspan="1">1</td><td rowspan="1" colspan="1"/><td rowspan="1" colspan="1">juvenile</td><td rowspan="1" colspan="1">2024-7-25</td><td rowspan="1" colspan="1"/><td rowspan="1" colspan="1">Hand collected</td><td rowspan="1" colspan="1">Emmy F. Medina E., Jared Martin, Johanna Schwartz, Dominic Evangelista</td><td rowspan="1" colspan="1">Peru</td><td rowspan="1" colspan="1">Madre de Dios</td><td rowspan="1" colspan="1">Kawsay Biological Station</td><td rowspan="1" colspan="1">193</td><td rowspan="1" colspan="1">Lindero trail or near station in concession</td><td rowspan="1" colspan="1">
                    <named-content xmlns:xlink="http://www.w3.org/1999/xlink" content-type="dwc:verbatimCoordinates" xlink:type="simple">-12.537, -69.004</named-content>
                  </td><td rowspan="1" colspan="1"/><td rowspan="1" colspan="1">
                    <italic>
                      <tp:taxon-name>
                        <tp:taxon-name-part taxon-name-part-type="genus" reg="Galiblatta">Galiblatta</tp:taxon-name-part>
                      </tp:taxon-name>
                    </italic>
                  </td></tr><tr><td rowspan="1" colspan="1">UIRB-PE-32-15</td><td rowspan="1" colspan="1">1</td><td rowspan="1" colspan="1"/><td rowspan="1" colspan="1">juvenile</td><td rowspan="1" colspan="1">2024-7-18</td><td rowspan="1" colspan="1"/><td rowspan="1" colspan="1">Hand collected</td><td rowspan="1" colspan="1">Emmy F. Medina E., Jared Martin, Johanna Schwartz, Dominic Evangelista</td><td rowspan="1" colspan="1">Peru</td><td rowspan="1" colspan="1">Madre de Dios</td><td rowspan="1" colspan="1">Kawsay Biological Station</td><td rowspan="1" colspan="1">175</td><td rowspan="1" colspan="1">Within concession, near station, atnight</td><td rowspan="1" colspan="1">
                    <named-content xmlns:xlink="http://www.w3.org/1999/xlink" content-type="dwc:verbatimCoordinates" xlink:type="simple">-12.5282, -69.0141</named-content>
                  </td><td rowspan="1" colspan="1"/><td rowspan="1" colspan="1">
                    <italic>
                      <tp:taxon-name>
                        <tp:taxon-name-part taxon-name-part-type="genus" reg="Galiblatta">Galiblatta</tp:taxon-name-part>
                      </tp:taxon-name>
                    </italic>
                  </td></tr><tr><td rowspan="1" colspan="1">AUDE-PE-3-76</td><td rowspan="1" colspan="1">1</td><td rowspan="1" colspan="1"/><td rowspan="1" colspan="1">juvenile</td><td rowspan="1" colspan="1">2021-7-1</td><td rowspan="1" colspan="1"/><td rowspan="1" colspan="1"/><td rowspan="1" colspan="1">Evangelista-Huaman, Evangelista-Huaman, Medina Espinoza</td><td rowspan="1" colspan="1">Peru</td><td rowspan="1" colspan="1">Madre de Dios</td><td rowspan="1" colspan="1">Los Amigos Research Station</td><td rowspan="1" colspan="1"/><td rowspan="1" colspan="1">Cocha Lobos trail</td><td rowspan="1" colspan="1">
                    <named-content xmlns:xlink="http://www.w3.org/1999/xlink" content-type="dwc:verbatimCoordinates" xlink:type="simple">-12.571056, -70.094889</named-content>
                  </td><td rowspan="1" colspan="1"/><td rowspan="1" colspan="1"><italic><tp:taxon-name><tp:taxon-name-part taxon-name-part-type="genus" reg="Epilampra">Epilampra</tp:taxon-name-part> <tp:taxon-name-part taxon-name-part-type="species" reg="yompori">yompori</tp:taxon-name-part></tp:taxon-name></italic> Vanker, Medina-Espinoza, Evangelista</td></tr><tr><td rowspan="1" colspan="1">UIRB-PE-23-76</td><td rowspan="1" colspan="1">1</td><td rowspan="1" colspan="1">male</td><td rowspan="1" colspan="1">adult</td><td rowspan="1" colspan="1">2024-7-13</td><td rowspan="1" colspan="1"/><td rowspan="1" colspan="1">Hand collected</td><td rowspan="1" colspan="1">Emmy F. Medina E., Jared Martin, Johanna Schwartz, Dominic Evangelista</td><td rowspan="1" colspan="1">Peru</td><td rowspan="1" colspan="1">Madre de Dios</td><td rowspan="1" colspan="1">Finca Las Piedras Research Station</td><td rowspan="1" colspan="1">265</td><td rowspan="1" colspan="1">Trails in forest, near station at night</td><td rowspan="1" colspan="1">
                    <named-content xmlns:xlink="http://www.w3.org/1999/xlink" content-type="dwc:verbatimCoordinates" xlink:type="simple">-12.2285, -69.1143</named-content>
                  </td><td rowspan="1" colspan="1">holotype of <italic><tp:taxon-name><tp:taxon-name-part taxon-name-part-type="genus" reg="Epilampra">Epilampra</tp:taxon-name-part> <tp:taxon-name-part taxon-name-part-type="species" reg="yompori">yompori</tp:taxon-name-part></tp:taxon-name></italic></td><td rowspan="1" colspan="1"><italic><tp:taxon-name><tp:taxon-name-part taxon-name-part-type="genus" reg="Epilampra">Epilampra</tp:taxon-name-part> <tp:taxon-name-part taxon-name-part-type="species" reg="yompori">yompori</tp:taxon-name-part></tp:taxon-name></italic> Vanker, Medina-Espinoza, Evangelista</td></tr><tr><td rowspan="1" colspan="1">UIRB-PE-23-93</td><td rowspan="1" colspan="1">1</td><td rowspan="1" colspan="1"/><td rowspan="1" colspan="1">juvenile</td><td rowspan="1" colspan="1">2024-7-24</td><td rowspan="1" colspan="1"/><td rowspan="1" colspan="1">Hand collected</td><td rowspan="1" colspan="1">Emmy F. Medina E., Jared Martin, Johanna Schwartz, Dominic Evangelista</td><td rowspan="1" colspan="1">Peru</td><td rowspan="1" colspan="1">Madre de Dios</td><td rowspan="1" colspan="1">Kawsay Biological Station</td><td rowspan="1" colspan="1">185</td><td rowspan="1" colspan="1">Probably collected on trails D and X at night</td><td rowspan="1" colspan="1">
                    <named-content xmlns:xlink="http://www.w3.org/1999/xlink" content-type="dwc:verbatimCoordinates" xlink:type="simple">-12.5364, -69.0084</named-content>
                  </td><td rowspan="1" colspan="1"/><td rowspan="1" colspan="1"><italic><tp:taxon-name><tp:taxon-name-part taxon-name-part-type="genus" reg="Epilampra">Epilampra</tp:taxon-name-part> <tp:taxon-name-part taxon-name-part-type="species" reg="yompori">yompori</tp:taxon-name-part></tp:taxon-name></italic> Vanker, Medina-Espinoza, Evangelista</td></tr><tr><td rowspan="1" colspan="1">UIRB-PE-25-35</td><td rowspan="1" colspan="1">1</td><td rowspan="1" colspan="1"/><td rowspan="1" colspan="1">juvenile</td><td rowspan="1" colspan="1">2024-7-20</td><td rowspan="1" colspan="1"/><td rowspan="1" colspan="1">Hand collected</td><td rowspan="1" colspan="1">Emmy F. Medina E., Jared Martin, Johanna Schwartz, Dominic Evangelista</td><td rowspan="1" colspan="1">Peru</td><td rowspan="1" colspan="1">Madre de Dios</td><td rowspan="1" colspan="1">Kawsay Biological Station</td><td rowspan="1" colspan="1">175</td><td rowspan="1" colspan="1">Within concession, near station, atnight</td><td rowspan="1" colspan="1">
                    <named-content xmlns:xlink="http://www.w3.org/1999/xlink" content-type="dwc:verbatimCoordinates" xlink:type="simple">-12.5282, -69.0141</named-content>
                  </td><td rowspan="1" colspan="1"/><td rowspan="1" colspan="1"><italic><tp:taxon-name><tp:taxon-name-part taxon-name-part-type="genus" reg="Epilampra">Epilampra</tp:taxon-name-part> <tp:taxon-name-part taxon-name-part-type="species" reg="yompori">yompori</tp:taxon-name-part></tp:taxon-name></italic> Vanker, Medina-Espinoza, Evangelista</td></tr><tr><td rowspan="1" colspan="1">UIRB-PE-25-36</td><td rowspan="1" colspan="1">1</td><td rowspan="1" colspan="1"/><td rowspan="1" colspan="1">juvenile</td><td rowspan="1" colspan="1">2024-7-20</td><td rowspan="1" colspan="1"/><td rowspan="1" colspan="1">Hand collected</td><td rowspan="1" colspan="1">Emmy F. Medina E., Jared Martin, Johanna Schwartz, Dominic Evangelista</td><td rowspan="1" colspan="1">Peru</td><td rowspan="1" colspan="1">Madre de Dios</td><td rowspan="1" colspan="1">Kawsay Biological Station</td><td rowspan="1" colspan="1">175</td><td rowspan="1" colspan="1">Within concession, near station, atnight</td><td rowspan="1" colspan="1">
                    <named-content xmlns:xlink="http://www.w3.org/1999/xlink" content-type="dwc:verbatimCoordinates" xlink:type="simple">-12.5282, -69.0141</named-content>
                  </td><td rowspan="1" colspan="1"/><td rowspan="1" colspan="1"><italic><tp:taxon-name><tp:taxon-name-part taxon-name-part-type="genus" reg="Epilampra">Epilampra</tp:taxon-name-part> <tp:taxon-name-part taxon-name-part-type="species" reg="yompori">yompori</tp:taxon-name-part></tp:taxon-name></italic> Vanker, Medina-Espinoza, Evangelista</td></tr><tr><td rowspan="1" colspan="1">UIRB-PE-25-42</td><td rowspan="1" colspan="1">1</td><td rowspan="1" colspan="1">female</td><td rowspan="1" colspan="1">adult</td><td rowspan="1" colspan="1">2024-7-16</td><td rowspan="1" colspan="1"/><td rowspan="1" colspan="1">Hand collected</td><td rowspan="1" colspan="1">Emmy F. Medina E., Jared Martin, Johanna Schwartz, Dominic Evangelista</td><td rowspan="1" colspan="1">Peru</td><td rowspan="1" colspan="1">Madre de Dios</td><td rowspan="1" colspan="1">Finca Las Piedras Research Station</td><td rowspan="1" colspan="1">264</td><td rowspan="1" colspan="1">Night hike (Lindero, Tapir, Unguruhaui, Castana trails)</td><td rowspan="1" colspan="1">
                    <named-content xmlns:xlink="http://www.w3.org/1999/xlink" content-type="dwc:verbatimCoordinates" xlink:type="simple">-12.2262, -69.1124</named-content>
                  </td><td rowspan="1" colspan="1"/><td rowspan="1" colspan="1"><italic><tp:taxon-name><tp:taxon-name-part taxon-name-part-type="genus" reg="Epilampra">Epilampra</tp:taxon-name-part> <tp:taxon-name-part taxon-name-part-type="species" reg="yompori">yompori</tp:taxon-name-part></tp:taxon-name></italic> Vanker, Medina-Espinoza, Evangelista</td></tr><tr><td rowspan="1" colspan="1">UIRB-PE-25-78</td><td rowspan="1" colspan="1">1</td><td rowspan="1" colspan="1"/><td rowspan="1" colspan="1">juvenile</td><td rowspan="1" colspan="1">2024-7-15</td><td rowspan="1" colspan="1"/><td rowspan="1" colspan="1">Hand collected</td><td rowspan="1" colspan="1">Emmy F. Medina E., Jared Martin, Johanna Schwartz, Dominic Evangelista</td><td rowspan="1" colspan="1">Peru</td><td rowspan="1" colspan="1">Madre de Dios</td><td rowspan="1" colspan="1">Finca Las Piedras Research Station</td><td rowspan="1" colspan="1">264</td><td rowspan="1" colspan="1">Anaconda and Tapir trail, night hike</td><td rowspan="1" colspan="1">
                    <named-content xmlns:xlink="http://www.w3.org/1999/xlink" content-type="dwc:verbatimCoordinates" xlink:type="simple">-12.2273, -69.1075</named-content>
                  </td><td rowspan="1" colspan="1"/><td rowspan="1" colspan="1"><italic><tp:taxon-name><tp:taxon-name-part taxon-name-part-type="genus" reg="Epilampra">Epilampra</tp:taxon-name-part> <tp:taxon-name-part taxon-name-part-type="species" reg="yompori">yompori</tp:taxon-name-part></tp:taxon-name></italic> Vanker, Medina-Espinoza, Evangelista</td></tr><tr><td rowspan="1" colspan="1">UIRB-PE-26-23</td><td rowspan="1" colspan="1">1</td><td rowspan="1" colspan="1"/><td rowspan="1" colspan="1">juvenile</td><td rowspan="1" colspan="1">2024-7-23</td><td rowspan="1" colspan="1"/><td rowspan="1" colspan="1">Hand collected</td><td rowspan="1" colspan="1">Emmy F. Medina E., Jared Martin, Johanna Schwartz, Dominic Evangelista</td><td rowspan="1" colspan="1">Peru</td><td rowspan="1" colspan="1">Madre de Dios</td><td rowspan="1" colspan="1">Kawsay Biological Station</td><td rowspan="1" colspan="1">185</td><td rowspan="1" colspan="1">Trail E (atnight)</td><td rowspan="1" colspan="1">
                    <named-content xmlns:xlink="http://www.w3.org/1999/xlink" content-type="dwc:verbatimCoordinates" xlink:type="simple">-12.536, -69.008</named-content>
                  </td><td rowspan="1" colspan="1"/><td rowspan="1" colspan="1"><italic><tp:taxon-name><tp:taxon-name-part taxon-name-part-type="genus" reg="Epilampra">Epilampra</tp:taxon-name-part> <tp:taxon-name-part taxon-name-part-type="species" reg="yompori">yompori</tp:taxon-name-part></tp:taxon-name></italic> Vanker, Medina-Espinoza, Evangelista</td></tr><tr><td rowspan="1" colspan="1">UIRB-PE-26-25</td><td rowspan="1" colspan="1">1</td><td rowspan="1" colspan="1"/><td rowspan="1" colspan="1">juvenile</td><td rowspan="1" colspan="1">2024-7-23</td><td rowspan="1" colspan="1"/><td rowspan="1" colspan="1">Hand collected</td><td rowspan="1" colspan="1">Emmy F. Medina E., Jared Martin, Johanna Schwartz, Dominic Evangelista</td><td rowspan="1" colspan="1">Peru</td><td rowspan="1" colspan="1">Madre de Dios</td><td rowspan="1" colspan="1">Kawsay Biological Station</td><td rowspan="1" colspan="1">185</td><td rowspan="1" colspan="1">Trail E (atnight)</td><td rowspan="1" colspan="1">
                    <named-content xmlns:xlink="http://www.w3.org/1999/xlink" content-type="dwc:verbatimCoordinates" xlink:type="simple">-12.536, -69.008</named-content>
                  </td><td rowspan="1" colspan="1"/><td rowspan="1" colspan="1"><italic><tp:taxon-name><tp:taxon-name-part taxon-name-part-type="genus" reg="Epilampra">Epilampra</tp:taxon-name-part> <tp:taxon-name-part taxon-name-part-type="species" reg="yompori">yompori</tp:taxon-name-part></tp:taxon-name></italic> Vanker, Medina-Espinoza, Evangelista</td></tr><tr><td rowspan="1" colspan="1">UIRB-PE-26-38</td><td rowspan="1" colspan="1">1</td><td rowspan="1" colspan="1"/><td rowspan="1" colspan="1">juvenile</td><td rowspan="1" colspan="1">2024-7-11</td><td rowspan="1" colspan="1"/><td rowspan="1" colspan="1">Hand collected</td><td rowspan="1" colspan="1">Emmy F. Medina E., Jared Martin, Johanna Schwartz, Dominic Evangelista</td><td rowspan="1" colspan="1">Peru</td><td rowspan="1" colspan="1">Madre de Dios</td><td rowspan="1" colspan="1">Finca Las Piedras Research Station</td><td rowspan="1" colspan="1">265</td><td rowspan="1" colspan="1">Trails in forest near station at night</td><td rowspan="1" colspan="1">
                    <named-content xmlns:xlink="http://www.w3.org/1999/xlink" content-type="dwc:verbatimCoordinates" xlink:type="simple">-12.2258, -69.1143</named-content>
                  </td><td rowspan="1" colspan="1"/><td rowspan="1" colspan="1"><italic><tp:taxon-name><tp:taxon-name-part taxon-name-part-type="genus" reg="Epilampra">Epilampra</tp:taxon-name-part> <tp:taxon-name-part taxon-name-part-type="species" reg="yompori">yompori</tp:taxon-name-part></tp:taxon-name></italic> Vanker, Medina-Espinoza, Evangelista</td></tr><tr><td rowspan="1" colspan="1">UIRB-PE-31-51</td><td rowspan="1" colspan="1">1</td><td rowspan="1" colspan="1"/><td rowspan="1" colspan="1">juvenile</td><td rowspan="1" colspan="1">2024-7-15</td><td rowspan="1" colspan="1"/><td rowspan="1" colspan="1">Hand collected</td><td rowspan="1" colspan="1">Emmy F. Medina E., Jared Martin, Johanna Schwartz, Dominic Evangelista</td><td rowspan="1" colspan="1">Peru</td><td rowspan="1" colspan="1">Madre de Dios</td><td rowspan="1" colspan="1">Finca Las Piedras Research Station</td><td rowspan="1" colspan="1">264</td><td rowspan="1" colspan="1">Anaconda and Tapir trail, night hike</td><td rowspan="1" colspan="1">
                    <named-content xmlns:xlink="http://www.w3.org/1999/xlink" content-type="dwc:verbatimCoordinates" xlink:type="simple">-12.2273, -69.1075</named-content>
                  </td><td rowspan="1" colspan="1"/><td rowspan="1" colspan="1"><italic><tp:taxon-name><tp:taxon-name-part taxon-name-part-type="genus" reg="Epilampra">Epilampra</tp:taxon-name-part> <tp:taxon-name-part taxon-name-part-type="species" reg="yompori">yompori</tp:taxon-name-part></tp:taxon-name></italic> Vanker, Medina-Espinoza, Evangelista</td></tr><tr><td rowspan="1" colspan="1">AUDE-PE-1-85</td><td rowspan="1" colspan="1">1</td><td rowspan="1" colspan="1">male</td><td rowspan="1" colspan="1">adult</td><td rowspan="1" colspan="1">2021-6-25</td><td rowspan="1" colspan="1"/><td rowspan="1" colspan="1">night. Hand collected</td><td rowspan="1" colspan="1">Evangelista-Huaman, Evangelista-Huaman, Medina Espinoza</td><td rowspan="1" colspan="1">Peru</td><td rowspan="1" colspan="1">Madre de Dios</td><td rowspan="1" colspan="1">Puerto Maldonado</td><td rowspan="1" colspan="1"/><td rowspan="1" colspan="1">Kapievi Ecovillage</td><td rowspan="1" colspan="1"/><td rowspan="1" colspan="1"/><td rowspan="1" colspan="1"><italic><tp:taxon-name><tp:taxon-name-part taxon-name-part-type="genus" reg="Epilampra">Epilampra</tp:taxon-name-part> <tp:taxon-name-part taxon-name-part-type="species" reg="grisea">grisea</tp:taxon-name-part></tp:taxon-name></italic> (De Geer, 1773)</td></tr><tr><td rowspan="1" colspan="1">AUDE-PE-3-91</td><td rowspan="1" colspan="1">1</td><td rowspan="1" colspan="1">female</td><td rowspan="1" colspan="1">adult</td><td rowspan="1" colspan="1">2021-6-25 to 30</td><td rowspan="1" colspan="1"/><td rowspan="1" colspan="1">night. Hand collected</td><td rowspan="1" colspan="1">Evangelista-Huaman, Evangelista-Huaman, Medina Espinoza</td><td rowspan="1" colspan="1">Peru</td><td rowspan="1" colspan="1">Madre de Dios</td><td rowspan="1" colspan="1">Puerto Maldonado</td><td rowspan="1" colspan="1"/><td rowspan="1" colspan="1">Kapievi Ecovillage</td><td rowspan="1" colspan="1"/><td rowspan="1" colspan="1"/><td rowspan="1" colspan="1"><italic><tp:taxon-name><tp:taxon-name-part taxon-name-part-type="genus" reg="Epilampra">Epilampra</tp:taxon-name-part> <tp:taxon-name-part taxon-name-part-type="species" reg="grisea">grisea</tp:taxon-name-part></tp:taxon-name></italic> (De Geer, 1773)</td></tr><tr><td rowspan="1" colspan="1">UIRB-PE-24-15</td><td rowspan="1" colspan="1">1</td><td rowspan="1" colspan="1">female</td><td rowspan="1" colspan="1">adult</td><td rowspan="1" colspan="1">2024-7-23</td><td rowspan="1" colspan="1"/><td rowspan="1" colspan="1">Hand collected</td><td rowspan="1" colspan="1">Emmy F. Medina E., Jared Martin, Johanna Schwartz, Dominic Evangelista</td><td rowspan="1" colspan="1">Peru</td><td rowspan="1" colspan="1">Madre de Dios</td><td rowspan="1" colspan="1">Kawsay Biological Station</td><td rowspan="1" colspan="1">185</td><td rowspan="1" colspan="1">Trail E at night</td><td rowspan="1" colspan="1">
                    <named-content xmlns:xlink="http://www.w3.org/1999/xlink" content-type="dwc:verbatimCoordinates" xlink:type="simple">-12.536, -69.008</named-content>
                  </td><td rowspan="1" colspan="1"/><td rowspan="1" colspan="1"><italic><tp:taxon-name><tp:taxon-name-part taxon-name-part-type="genus" reg="Epilampra">Epilampra</tp:taxon-name-part> <tp:taxon-name-part taxon-name-part-type="species" reg="grisea">grisea</tp:taxon-name-part></tp:taxon-name></italic> (De Geer, 1773)</td></tr><tr><td rowspan="1" colspan="1">UIRB-PE-26-53</td><td rowspan="1" colspan="1">1</td><td rowspan="1" colspan="1">female</td><td rowspan="1" colspan="1">adult</td><td rowspan="1" colspan="1">2024-7-24</td><td rowspan="1" colspan="1"/><td rowspan="1" colspan="1">Hand collected</td><td rowspan="1" colspan="1">Emmy F. Medina E., Jared Martin, Johanna Schwartz, Dominic Evangelista</td><td rowspan="1" colspan="1">Peru</td><td rowspan="1" colspan="1">Madre de Dios</td><td rowspan="1" colspan="1">Kawsay Biological Station</td><td rowspan="1" colspan="1">185</td><td rowspan="1" colspan="1">Probably collected on trails D and X at night</td><td rowspan="1" colspan="1">
                    <named-content xmlns:xlink="http://www.w3.org/1999/xlink" content-type="dwc:verbatimCoordinates" xlink:type="simple">-12.5364, -69.0084</named-content>
                  </td><td rowspan="1" colspan="1"/><td rowspan="1" colspan="1"><italic><tp:taxon-name><tp:taxon-name-part taxon-name-part-type="genus" reg="Epilampra">Epilampra</tp:taxon-name-part> <tp:taxon-name-part taxon-name-part-type="species" reg="grisea">grisea</tp:taxon-name-part></tp:taxon-name></italic> (De Geer, 1773)</td></tr><tr><td rowspan="1" colspan="1">UIRB-PE-26-54</td><td rowspan="1" colspan="1">1</td><td rowspan="1" colspan="1">male</td><td rowspan="1" colspan="1">adult</td><td rowspan="1" colspan="1">2024-7-22 to 23</td><td rowspan="1" colspan="1"/><td rowspan="1" colspan="1">Pitfall traps baited with fish in ground</td><td rowspan="1" colspan="1">Emmy F. Medina E., Jared Martin, Johanna Schwartz, Dominic Evangelista</td><td rowspan="1" colspan="1">Peru</td><td rowspan="1" colspan="1">Madre de Dios</td><td rowspan="1" colspan="1">Kawsay Biological Station</td><td rowspan="1" colspan="1">185</td><td rowspan="1" colspan="1">Lindero trail</td><td rowspan="1" colspan="1">
                    <named-content xmlns:xlink="http://www.w3.org/1999/xlink" content-type="dwc:verbatimCoordinates" xlink:type="simple">-12.5316, -69.0072</named-content>
                  </td><td rowspan="1" colspan="1"/><td rowspan="1" colspan="1"><italic><tp:taxon-name><tp:taxon-name-part taxon-name-part-type="genus" reg="Epilampra">Epilampra</tp:taxon-name-part> <tp:taxon-name-part taxon-name-part-type="species" reg="grisea">grisea</tp:taxon-name-part></tp:taxon-name></italic> (De Geer, 1773)</td></tr><tr><td rowspan="1" colspan="1">UIRB-PE-26-45</td><td rowspan="1" colspan="1">1</td><td rowspan="1" colspan="1">male</td><td rowspan="1" colspan="1">adult</td><td rowspan="1" colspan="1">2024-7-15</td><td rowspan="1" colspan="1"/><td rowspan="1" colspan="1">Hand collected</td><td rowspan="1" colspan="1">Emmy F. Medina E., Jared Martin, Johanna Schwartz, Dominic Evangelista</td><td rowspan="1" colspan="1">Peru</td><td rowspan="1" colspan="1">Madre de Dios</td><td rowspan="1" colspan="1">Finca Las Piedras Research Station</td><td rowspan="1" colspan="1">264</td><td rowspan="1" colspan="1">Anaconda and Tapir trail, night hike</td><td rowspan="1" colspan="1">
                    <named-content xmlns:xlink="http://www.w3.org/1999/xlink" content-type="dwc:verbatimCoordinates" xlink:type="simple">-12.2273, -69.1075</named-content>
                  </td><td rowspan="1" colspan="1"/><td rowspan="1" colspan="1"><italic><tp:taxon-name><tp:taxon-name-part taxon-name-part-type="genus" reg="Epilampra">Epilampra</tp:taxon-name-part> <tp:taxon-name-part taxon-name-part-type="species" reg="opaca">opaca</tp:taxon-name-part></tp:taxon-name></italic> Walker, 1868</td></tr><tr><td rowspan="1" colspan="1">UIRB-PE-26-56</td><td rowspan="1" colspan="1">1</td><td rowspan="1" colspan="1">male</td><td rowspan="1" colspan="1">adult</td><td rowspan="1" colspan="1">2024-7-11</td><td rowspan="1" colspan="1"/><td rowspan="1" colspan="1">Hand collected</td><td rowspan="1" colspan="1">Emmy F. Medina E., Jared Martin, Johanna Schwartz, Dominic Evangelista</td><td rowspan="1" colspan="1">Peru</td><td rowspan="1" colspan="1">Madre de Dios</td><td rowspan="1" colspan="1">Finca Las Piedras Research Station</td><td rowspan="1" colspan="1">265</td><td rowspan="1" colspan="1">Trails in forest near station at night</td><td rowspan="1" colspan="1">
                    <named-content xmlns:xlink="http://www.w3.org/1999/xlink" content-type="dwc:verbatimCoordinates" xlink:type="simple">-12.2258, -69.1143</named-content>
                  </td><td rowspan="1" colspan="1"/><td rowspan="1" colspan="1"><italic><tp:taxon-name><tp:taxon-name-part taxon-name-part-type="genus" reg="Epilampra">Epilampra</tp:taxon-name-part> <tp:taxon-name-part taxon-name-part-type="species" reg="opaca">opaca</tp:taxon-name-part></tp:taxon-name></italic> Walker, 1868</td></tr><tr><td rowspan="1" colspan="1">AUDE-PE-1-88</td><td rowspan="1" colspan="1">1</td><td rowspan="1" colspan="1">male</td><td rowspan="1" colspan="1">adult</td><td rowspan="1" colspan="1">2021-7-6</td><td rowspan="1" colspan="1"/><td rowspan="1" colspan="1">day. Hand collected</td><td rowspan="1" colspan="1">Evangelista-Huaman, Evangelista-Huaman, Medina Espinoza</td><td rowspan="1" colspan="1">Peru</td><td rowspan="1" colspan="1">Madre de Dios</td><td rowspan="1" colspan="1">Los Amigos Research Station</td><td rowspan="1" colspan="1"/><td rowspan="1" colspan="1">Plataforma trail</td><td rowspan="1" colspan="1">
                    <named-content xmlns:xlink="http://www.w3.org/1999/xlink" content-type="dwc:verbatimCoordinates" xlink:type="simple">-12.563056, -70.103333</named-content>
                  </td><td rowspan="1" colspan="1">holotype of <italic><tp:taxon-name><tp:taxon-name-part taxon-name-part-type="genus" reg="Epilampra">Epilampra</tp:taxon-name-part> <tp:taxon-name-part taxon-name-part-type="species" reg="homage">homage</tp:taxon-name-part></tp:taxon-name></italic></td><td rowspan="1" colspan="1"><italic><tp:taxon-name><tp:taxon-name-part taxon-name-part-type="genus" reg="Epilampra">Epilampra</tp:taxon-name-part> <tp:taxon-name-part taxon-name-part-type="species" reg="homage">homage</tp:taxon-name-part></tp:taxon-name></italic> Vanker, Medina-Espinoza, Evangelista</td></tr><tr><td rowspan="1" colspan="1">AUDE-PE-3-63</td><td rowspan="1" colspan="1">1</td><td rowspan="1" colspan="1">male</td><td rowspan="1" colspan="1">adult</td><td rowspan="1" colspan="1">2021-7-4</td><td rowspan="1" colspan="1"/><td rowspan="1" colspan="1">night. Hand collected</td><td rowspan="1" colspan="1">Evangelista-Huaman, Evangelista-Huaman, Medina Espinoza</td><td rowspan="1" colspan="1">Peru</td><td rowspan="1" colspan="1">Madre de Dios</td><td rowspan="1" colspan="1">Los Amigos Research Station</td><td rowspan="1" colspan="1"/><td rowspan="1" colspan="1">Lowland forest</td><td rowspan="1" colspan="1">
                    <named-content xmlns:xlink="http://www.w3.org/1999/xlink" content-type="dwc:verbatimCoordinates" xlink:type="simple">-12.571389, -70.094444</named-content>
                  </td><td rowspan="1" colspan="1"/><td rowspan="1" colspan="1"><italic><tp:taxon-name><tp:taxon-name-part taxon-name-part-type="genus" reg="Epilampra">Epilampra</tp:taxon-name-part> <tp:taxon-name-part taxon-name-part-type="species" reg="homage">homage</tp:taxon-name-part></tp:taxon-name></italic> Vanker, Medina-Espinoza, Evangelista</td></tr><tr><td rowspan="1" colspan="1">AUDE-PE-3-64</td><td rowspan="1" colspan="1">1</td><td rowspan="1" colspan="1">male</td><td rowspan="1" colspan="1">adult</td><td rowspan="1" colspan="1">2021-7-4</td><td rowspan="1" colspan="1"/><td rowspan="1" colspan="1">night. Hand collected</td><td rowspan="1" colspan="1">Evangelista-Huaman, Evangelista-Huaman, Medina Espinoza</td><td rowspan="1" colspan="1">Peru</td><td rowspan="1" colspan="1">Madre de Dios</td><td rowspan="1" colspan="1">Los Amigos Research Station</td><td rowspan="1" colspan="1"/><td rowspan="1" colspan="1">Lowland forest</td><td rowspan="1" colspan="1">
                    <named-content xmlns:xlink="http://www.w3.org/1999/xlink" content-type="dwc:verbatimCoordinates" xlink:type="simple">-12.571389, -70.094444</named-content>
                  </td><td rowspan="1" colspan="1"/><td rowspan="1" colspan="1"><italic><tp:taxon-name><tp:taxon-name-part taxon-name-part-type="genus" reg="Epilampra">Epilampra</tp:taxon-name-part> <tp:taxon-name-part taxon-name-part-type="species" reg="homage">homage</tp:taxon-name-part></tp:taxon-name></italic> Vanker, Medina-Espinoza, Evangelista</td></tr><tr><td rowspan="1" colspan="1">UIRB-PE-24-14</td><td rowspan="1" colspan="1">1</td><td rowspan="1" colspan="1">male</td><td rowspan="1" colspan="1">adult</td><td rowspan="1" colspan="1">2024-7-14</td><td rowspan="1" colspan="1"/><td rowspan="1" colspan="1">Hand collected</td><td rowspan="1" colspan="1">Emmy F. Medina E., Jared Martin, Johanna Schwartz, Dominic Evangelista</td><td rowspan="1" colspan="1">Peru</td><td rowspan="1" colspan="1">Madre de Dios</td><td rowspan="1" colspan="1">Finca Las Piedras Research Station</td><td rowspan="1" colspan="1">265</td><td rowspan="1" colspan="1">Trails in forest, near station at night</td><td rowspan="1" colspan="1">
                    <named-content xmlns:xlink="http://www.w3.org/1999/xlink" content-type="dwc:verbatimCoordinates" xlink:type="simple">-12.2285, -69.1143</named-content>
                  </td><td rowspan="1" colspan="1"/><td rowspan="1" colspan="1"><italic><tp:taxon-name><tp:taxon-name-part taxon-name-part-type="genus" reg="Epilampra">Epilampra</tp:taxon-name-part> <tp:taxon-name-part taxon-name-part-type="species" reg="homage">homage</tp:taxon-name-part></tp:taxon-name></italic> Vanker, Medina-Espinoza, Evangelista</td></tr><tr><td rowspan="1" colspan="1">UIRB-PE-26-70</td><td rowspan="1" colspan="1">1</td><td rowspan="1" colspan="1">male</td><td rowspan="1" colspan="1">adult</td><td rowspan="1" colspan="1">2024-7-16</td><td rowspan="1" colspan="1"/><td rowspan="1" colspan="1">Hand collected</td><td rowspan="1" colspan="1">Emmy F. Medina E., Jared Martin, Johanna Schwartz, Dominic Evangelista</td><td rowspan="1" colspan="1">Peru</td><td rowspan="1" colspan="1">Madre de Dios</td><td rowspan="1" colspan="1">Finca Las Piedras Research Station</td><td rowspan="1" colspan="1">264</td><td rowspan="1" colspan="1">Night hike (Lindero, Tapir, Unguruhaui, Castana trails)</td><td rowspan="1" colspan="1">
                    <named-content xmlns:xlink="http://www.w3.org/1999/xlink" content-type="dwc:verbatimCoordinates" xlink:type="simple">-12.2262, -69.1124</named-content>
                  </td><td rowspan="1" colspan="1"/><td rowspan="1" colspan="1"><italic><tp:taxon-name><tp:taxon-name-part taxon-name-part-type="genus" reg="Epilampra">Epilampra</tp:taxon-name-part> <tp:taxon-name-part taxon-name-part-type="species" reg="homage">homage</tp:taxon-name-part></tp:taxon-name></italic> Vanker, Medina-Espinoza, Evangelista</td></tr><tr><td rowspan="1" colspan="1">AUDE-PE-3-86</td><td rowspan="1" colspan="1">1</td><td rowspan="1" colspan="1">male</td><td rowspan="1" colspan="1">adult</td><td rowspan="1" colspan="1">2021-6-29</td><td rowspan="1" colspan="1">on forest floor</td><td rowspan="1" colspan="1">night. Hand collected</td><td rowspan="1" colspan="1">Evangelista-Huaman, Evangelista-Huaman, Medina Espinoza</td><td rowspan="1" colspan="1">Peru</td><td rowspan="1" colspan="1">Madre de Dios</td><td rowspan="1" colspan="1">Ecoaventuras Amazonica</td><td rowspan="1" colspan="1"/><td rowspan="1" colspan="1"/><td rowspan="1" colspan="1">
                    <named-content xmlns:xlink="http://www.w3.org/1999/xlink" content-type="dwc:verbatimCoordinates" xlink:type="simple">-12.505556, -69.173889</named-content>
                  </td><td rowspan="1" colspan="1">holotype of <italic><tp:taxon-name><tp:taxon-name-part taxon-name-part-type="genus" reg="Epilampra">Epilampra</tp:taxon-name-part> <tp:taxon-name-part taxon-name-part-type="species" reg="wandpero">wandpero</tp:taxon-name-part></tp:taxon-name></italic></td><td rowspan="1" colspan="1"><italic><tp:taxon-name><tp:taxon-name-part taxon-name-part-type="genus" reg="Epilampra">Epilampra</tp:taxon-name-part> <tp:taxon-name-part taxon-name-part-type="species" reg="wandpero">wandpero</tp:taxon-name-part></tp:taxon-name></italic> Vanker, Medina-Espinoza, Evangelista</td></tr><tr><td rowspan="1" colspan="1">AUDE-PE-2-85</td><td rowspan="1" colspan="1">1</td><td rowspan="1" colspan="1">male</td><td rowspan="1" colspan="1">adult</td><td rowspan="1" colspan="1">2021-6-25</td><td rowspan="1" colspan="1"/><td rowspan="1" colspan="1">night. Hand collected</td><td rowspan="1" colspan="1">Evangelista-Huaman, Evangelista-Huaman, Medina Espinoza</td><td rowspan="1" colspan="1">Peru</td><td rowspan="1" colspan="1">Madre de Dios</td><td rowspan="1" colspan="1">Puerto Maldonado</td><td rowspan="1" colspan="1"/><td rowspan="1" colspan="1">Kapievi Ecovillage</td><td rowspan="1" colspan="1">
                    <named-content xmlns:xlink="http://www.w3.org/1999/xlink" content-type="dwc:verbatimCoordinates" xlink:type="simple">-12.612083, -69.196111</named-content>
                  </td><td rowspan="1" colspan="1"/><td rowspan="1" colspan="1"><italic><tp:taxon-name><tp:taxon-name-part taxon-name-part-type="genus" reg="Epilampra">Epilampra</tp:taxon-name-part> <tp:taxon-name-part taxon-name-part-type="species" reg="wandpero">wandpero</tp:taxon-name-part></tp:taxon-name></italic> Vanker, Medina-Espinoza, Evangelista</td></tr><tr><td rowspan="1" colspan="1">AUDE-PE-3-70</td><td rowspan="1" colspan="1">1</td><td rowspan="1" colspan="1">male</td><td rowspan="1" colspan="1">adult</td><td rowspan="1" colspan="1">2021-7-4</td><td rowspan="1" colspan="1"/><td rowspan="1" colspan="1">night. Hand collected</td><td rowspan="1" colspan="1">Evangelista-Huaman, Evangelista-Huaman, Medina Espinoza</td><td rowspan="1" colspan="1">Peru</td><td rowspan="1" colspan="1">Madre de Dios</td><td rowspan="1" colspan="1">Los Amigos Research Station</td><td rowspan="1" colspan="1"/><td rowspan="1" colspan="1">Lowland forest</td><td rowspan="1" colspan="1">
                    <named-content xmlns:xlink="http://www.w3.org/1999/xlink" content-type="dwc:verbatimCoordinates" xlink:type="simple">-12.571389, -70.094444</named-content>
                  </td><td rowspan="1" colspan="1"/><td rowspan="1" colspan="1"><italic><tp:taxon-name><tp:taxon-name-part taxon-name-part-type="genus" reg="Epilampra">Epilampra</tp:taxon-name-part> <tp:taxon-name-part taxon-name-part-type="species" reg="wandpero">wandpero</tp:taxon-name-part></tp:taxon-name></italic> Vanker, Medina-Espinoza, Evangelista</td></tr><tr><td rowspan="1" colspan="1">AUDE-PE-3-72</td><td rowspan="1" colspan="1">1</td><td rowspan="1" colspan="1">male</td><td rowspan="1" colspan="1">adult</td><td rowspan="1" colspan="1">2021-6-26</td><td rowspan="1" colspan="1"/><td rowspan="1" colspan="1">night. Hand collected</td><td rowspan="1" colspan="1">Evangelista-Huaman, Evangelista-Huaman, Medina Espinoza</td><td rowspan="1" colspan="1">Peru</td><td rowspan="1" colspan="1">Madre de Dios</td><td rowspan="1" colspan="1">Puerto Maldonado</td><td rowspan="1" colspan="1"/><td rowspan="1" colspan="1">“Camungo” trail</td><td rowspan="1" colspan="1">
                    <named-content xmlns:xlink="http://www.w3.org/1999/xlink" content-type="dwc:verbatimCoordinates" xlink:type="simple">-12.628833, -69.189694</named-content>
                  </td><td rowspan="1" colspan="1"/><td rowspan="1" colspan="1"><italic><tp:taxon-name><tp:taxon-name-part taxon-name-part-type="genus" reg="Epilampra">Epilampra</tp:taxon-name-part> <tp:taxon-name-part taxon-name-part-type="species" reg="wandpero">wandpero</tp:taxon-name-part></tp:taxon-name></italic> Vanker, Medina-Espinoza, Evangelista</td></tr><tr><td rowspan="1" colspan="1">AUDE-PE-3-80</td><td rowspan="1" colspan="1">1</td><td rowspan="1" colspan="1">male</td><td rowspan="1" colspan="1">adult</td><td rowspan="1" colspan="1">2021-7-1</td><td rowspan="1" colspan="1"/><td rowspan="1" colspan="1">night. Hand collected</td><td rowspan="1" colspan="1">Evangelista-Huaman, Evangelista-Huaman, Medina Espinoza</td><td rowspan="1" colspan="1">Peru</td><td rowspan="1" colspan="1">Madre de Dios</td><td rowspan="1" colspan="1">Puerto Maldonado</td><td rowspan="1" colspan="1"/><td rowspan="1" colspan="1">“Camungo” trail</td><td rowspan="1" colspan="1">
                    <named-content xmlns:xlink="http://www.w3.org/1999/xlink" content-type="dwc:verbatimCoordinates" xlink:type="simple">-12.628833, -69.189694</named-content>
                  </td><td rowspan="1" colspan="1"/><td rowspan="1" colspan="1"><italic><tp:taxon-name><tp:taxon-name-part taxon-name-part-type="genus" reg="Epilampra">Epilampra</tp:taxon-name-part> <tp:taxon-name-part taxon-name-part-type="species" reg="wandpero">wandpero</tp:taxon-name-part></tp:taxon-name></italic> Vanker, Medina-Espinoza, Evangelista</td></tr><tr><td rowspan="1" colspan="1">AUDE-PE-3-90</td><td rowspan="1" colspan="1">1</td><td rowspan="1" colspan="1">male</td><td rowspan="1" colspan="1">adult</td><td rowspan="1" colspan="1">2021-7-4</td><td rowspan="1" colspan="1"/><td rowspan="1" colspan="1">night. Hand collected</td><td rowspan="1" colspan="1">Evangelista-Huaman, Evangelista-Huaman, Medina Espinoza</td><td rowspan="1" colspan="1">Peru</td><td rowspan="1" colspan="1">Madre de Dios</td><td rowspan="1" colspan="1">Los Amigos Research Station</td><td rowspan="1" colspan="1"/><td rowspan="1" colspan="1">Lowland forest</td><td rowspan="1" colspan="1">
                    <named-content xmlns:xlink="http://www.w3.org/1999/xlink" content-type="dwc:verbatimCoordinates" xlink:type="simple">-12.571389, -70.094444</named-content>
                  </td><td rowspan="1" colspan="1"/><td rowspan="1" colspan="1"><italic><tp:taxon-name><tp:taxon-name-part taxon-name-part-type="genus" reg="Epilampra">Epilampra</tp:taxon-name-part> <tp:taxon-name-part taxon-name-part-type="species" reg="wandpero">wandpero</tp:taxon-name-part></tp:taxon-name></italic> Vanker, Medina-Espinoza, Evangelista</td></tr><tr><td rowspan="1" colspan="1">UIRB-PE-23-86</td><td rowspan="1" colspan="1">1</td><td rowspan="1" colspan="1">male</td><td rowspan="1" colspan="1">adult</td><td rowspan="1" colspan="1">2024-7-19</td><td rowspan="1" colspan="1"/><td rowspan="1" colspan="1">Hand collected</td><td rowspan="1" colspan="1">Emmy F. Medina E., Jared Martin, Johanna Schwartz, Dominic Evangelista</td><td rowspan="1" colspan="1">Peru</td><td rowspan="1" colspan="1">Madre de Dios</td><td rowspan="1" colspan="1">Kawsay Biological Station</td><td rowspan="1" colspan="1">175</td><td rowspan="1" colspan="1">Within concession, near station, atnight</td><td rowspan="1" colspan="1">
                    <named-content xmlns:xlink="http://www.w3.org/1999/xlink" content-type="dwc:verbatimCoordinates" xlink:type="simple">-12.5282, -69.0141</named-content>
                  </td><td rowspan="1" colspan="1"/><td rowspan="1" colspan="1"><italic><tp:taxon-name><tp:taxon-name-part taxon-name-part-type="genus" reg="Epilampra">Epilampra</tp:taxon-name-part> <tp:taxon-name-part taxon-name-part-type="species" reg="wandpero">wandpero</tp:taxon-name-part></tp:taxon-name></italic> Vanker, Medina-Espinoza, Evangelista</td></tr><tr><td rowspan="1" colspan="1">UIRB-PE-23-94</td><td rowspan="1" colspan="1">1</td><td rowspan="1" colspan="1">male</td><td rowspan="1" colspan="1">adult</td><td rowspan="1" colspan="1">2024-7-19</td><td rowspan="1" colspan="1"/><td rowspan="1" colspan="1">Hand collected</td><td rowspan="1" colspan="1">Emmy F. Medina E., Jared Martin, Johanna Schwartz, Dominic Evangelista</td><td rowspan="1" colspan="1">Peru</td><td rowspan="1" colspan="1">Madre de Dios</td><td rowspan="1" colspan="1">Kawsay Biological Station</td><td rowspan="1" colspan="1">175</td><td rowspan="1" colspan="1">Within concession, near station, atnight</td><td rowspan="1" colspan="1">
                    <named-content xmlns:xlink="http://www.w3.org/1999/xlink" content-type="dwc:verbatimCoordinates" xlink:type="simple">-12.5282, -69.0141</named-content>
                  </td><td rowspan="1" colspan="1"/><td rowspan="1" colspan="1"><italic><tp:taxon-name><tp:taxon-name-part taxon-name-part-type="genus" reg="Epilampra">Epilampra</tp:taxon-name-part> <tp:taxon-name-part taxon-name-part-type="species" reg="wandpero">wandpero</tp:taxon-name-part></tp:taxon-name></italic> Vanker, Medina-Espinoza, Evangelista</td></tr><tr><td rowspan="1" colspan="1">UIRB-PE-23-95</td><td rowspan="1" colspan="1">1</td><td rowspan="1" colspan="1">male</td><td rowspan="1" colspan="1">adult</td><td rowspan="1" colspan="1">2024-7-19</td><td rowspan="1" colspan="1"/><td rowspan="1" colspan="1">Hand collected</td><td rowspan="1" colspan="1">Emmy F. Medina E., Jared Martin, Johanna Schwartz, Dominic Evangelista</td><td rowspan="1" colspan="1">Peru</td><td rowspan="1" colspan="1">Madre de Dios</td><td rowspan="1" colspan="1">Kawsay Biological Station</td><td rowspan="1" colspan="1">175</td><td rowspan="1" colspan="1">Within concession, near station, atnight</td><td rowspan="1" colspan="1">
                    <named-content xmlns:xlink="http://www.w3.org/1999/xlink" content-type="dwc:verbatimCoordinates" xlink:type="simple">-12.5282, -69.0141</named-content>
                  </td><td rowspan="1" colspan="1"/><td rowspan="1" colspan="1"><italic><tp:taxon-name><tp:taxon-name-part taxon-name-part-type="genus" reg="Epilampra">Epilampra</tp:taxon-name-part> <tp:taxon-name-part taxon-name-part-type="species" reg="wandpero">wandpero</tp:taxon-name-part></tp:taxon-name></italic> Vanker, Medina-Espinoza, Evangelista</td></tr><tr><td rowspan="1" colspan="1">UIRB-PE-23-96</td><td rowspan="1" colspan="1">1</td><td rowspan="1" colspan="1">male</td><td rowspan="1" colspan="1">adult</td><td rowspan="1" colspan="1">2024-7-19</td><td rowspan="1" colspan="1"/><td rowspan="1" colspan="1">Hand collected</td><td rowspan="1" colspan="1">Emmy F. Medina E., Jared Martin, Johanna Schwartz, Dominic Evangelista</td><td rowspan="1" colspan="1">Peru</td><td rowspan="1" colspan="1">Madre de Dios</td><td rowspan="1" colspan="1">Kawsay Biological Station</td><td rowspan="1" colspan="1">175</td><td rowspan="1" colspan="1">Within concession, near station, atnight</td><td rowspan="1" colspan="1">
                    <named-content xmlns:xlink="http://www.w3.org/1999/xlink" content-type="dwc:verbatimCoordinates" xlink:type="simple">-12.5282, -69.0141</named-content>
                  </td><td rowspan="1" colspan="1"/><td rowspan="1" colspan="1"><italic><tp:taxon-name><tp:taxon-name-part taxon-name-part-type="genus" reg="Epilampra">Epilampra</tp:taxon-name-part> <tp:taxon-name-part taxon-name-part-type="species" reg="wandpero">wandpero</tp:taxon-name-part></tp:taxon-name></italic> Vanker, Medina-Espinoza, Evangelista</td></tr><tr><td rowspan="1" colspan="1">UIRB-PE-23-98</td><td rowspan="1" colspan="1">1</td><td rowspan="1" colspan="1">male</td><td rowspan="1" colspan="1">adult</td><td rowspan="1" colspan="1">2024-7-19</td><td rowspan="1" colspan="1"/><td rowspan="1" colspan="1">Hand collected</td><td rowspan="1" colspan="1">Emmy F. Medina E., Jared Martin, Johanna Schwartz, Dominic Evangelista</td><td rowspan="1" colspan="1">Peru</td><td rowspan="1" colspan="1">Madre de Dios</td><td rowspan="1" colspan="1">Kawsay Biological Station</td><td rowspan="1" colspan="1">175</td><td rowspan="1" colspan="1">Within concession, near station, atnight</td><td rowspan="1" colspan="1">
                    <named-content xmlns:xlink="http://www.w3.org/1999/xlink" content-type="dwc:verbatimCoordinates" xlink:type="simple">-12.5282, -69.0141</named-content>
                  </td><td rowspan="1" colspan="1"/><td rowspan="1" colspan="1"><italic><tp:taxon-name><tp:taxon-name-part taxon-name-part-type="genus" reg="Epilampra">Epilampra</tp:taxon-name-part> <tp:taxon-name-part taxon-name-part-type="species" reg="wandpero">wandpero</tp:taxon-name-part></tp:taxon-name></italic> Vanker, Medina-Espinoza, Evangelista</td></tr><tr><td rowspan="1" colspan="1">UIRB-PE-24-01</td><td rowspan="1" colspan="1">1</td><td rowspan="1" colspan="1">male</td><td rowspan="1" colspan="1">adult</td><td rowspan="1" colspan="1">2024-7-18</td><td rowspan="1" colspan="1"/><td rowspan="1" colspan="1">Hand collected</td><td rowspan="1" colspan="1">Emmy F. Medina E., Jared Martin, Johanna Schwartz, Dominic Evangelista</td><td rowspan="1" colspan="1">Peru</td><td rowspan="1" colspan="1">Madre de Dios</td><td rowspan="1" colspan="1">Kawsay Biological Station</td><td rowspan="1" colspan="1">175</td><td rowspan="1" colspan="1">Within concession, near station, atnight</td><td rowspan="1" colspan="1">
                    <named-content xmlns:xlink="http://www.w3.org/1999/xlink" content-type="dwc:verbatimCoordinates" xlink:type="simple">-12.5282, -69.0141</named-content>
                  </td><td rowspan="1" colspan="1"/><td rowspan="1" colspan="1"><italic><tp:taxon-name><tp:taxon-name-part taxon-name-part-type="genus" reg="Epilampra">Epilampra</tp:taxon-name-part> <tp:taxon-name-part taxon-name-part-type="species" reg="wandpero">wandpero</tp:taxon-name-part></tp:taxon-name></italic> Vanker, Medina-Espinoza, Evangelista</td></tr><tr><td rowspan="1" colspan="1">UIRB-PE-26-42</td><td rowspan="1" colspan="1">1</td><td rowspan="1" colspan="1">male</td><td rowspan="1" colspan="1">adult</td><td rowspan="1" colspan="1">2024-7-23</td><td rowspan="1" colspan="1"/><td rowspan="1" colspan="1">Hand collected</td><td rowspan="1" colspan="1">Emmy F. Medina E., Jared Martin, Johanna Schwartz, Dominic Evangelista</td><td rowspan="1" colspan="1">Peru</td><td rowspan="1" colspan="1">Madre de Dios</td><td rowspan="1" colspan="1">Kawsay Biological Station</td><td rowspan="1" colspan="1">185</td><td rowspan="1" colspan="1">Trail E at night</td><td rowspan="1" colspan="1">
                    <named-content xmlns:xlink="http://www.w3.org/1999/xlink" content-type="dwc:verbatimCoordinates" xlink:type="simple">-12.536, -69.008</named-content>
                  </td><td rowspan="1" colspan="1"/><td rowspan="1" colspan="1"><italic><tp:taxon-name><tp:taxon-name-part taxon-name-part-type="genus" reg="Epilampra">Epilampra</tp:taxon-name-part> <tp:taxon-name-part taxon-name-part-type="species" reg="wandpero">wandpero</tp:taxon-name-part></tp:taxon-name></italic> Vanker, Medina-Espinoza, Evangelista</td></tr><tr><td rowspan="1" colspan="1">UIRB-PE-26-50</td><td rowspan="1" colspan="1">1</td><td rowspan="1" colspan="1">male</td><td rowspan="1" colspan="1">adult</td><td rowspan="1" colspan="1">2024-7-22</td><td rowspan="1" colspan="1"/><td rowspan="1" colspan="1">Hand collected</td><td rowspan="1" colspan="1">Emmy F. Medina E., Jared Martin, Johanna Schwartz, Dominic Evangelista</td><td rowspan="1" colspan="1">Peru</td><td rowspan="1" colspan="1">Madre de Dios</td><td rowspan="1" colspan="1">Kawsay Biological Station</td><td rowspan="1" colspan="1">193</td><td rowspan="1" colspan="1">Within concession, near station, atnight</td><td rowspan="1" colspan="1">
                    <named-content xmlns:xlink="http://www.w3.org/1999/xlink" content-type="dwc:verbatimCoordinates" xlink:type="simple">-12.537, -69.004</named-content>
                  </td><td rowspan="1" colspan="1"/><td rowspan="1" colspan="1"><italic><tp:taxon-name><tp:taxon-name-part taxon-name-part-type="genus" reg="Epilampra">Epilampra</tp:taxon-name-part> <tp:taxon-name-part taxon-name-part-type="species" reg="wandpero">wandpero</tp:taxon-name-part></tp:taxon-name></italic> Vanker, Medina-Espinoza, Evangelista</td></tr><tr><td rowspan="1" colspan="1">UIRB-PE-26-51</td><td rowspan="1" colspan="1">1</td><td rowspan="1" colspan="1">male</td><td rowspan="1" colspan="1">adult</td><td rowspan="1" colspan="1">2024-7-22</td><td rowspan="1" colspan="1"/><td rowspan="1" colspan="1">Hand collected</td><td rowspan="1" colspan="1">Emmy F. Medina E., Jared Martin, Johanna Schwartz, Dominic Evangelista</td><td rowspan="1" colspan="1">Peru</td><td rowspan="1" colspan="1">Madre de Dios</td><td rowspan="1" colspan="1">Kawsay Biological Station</td><td rowspan="1" colspan="1">193</td><td rowspan="1" colspan="1">Within concession, near station, atnight</td><td rowspan="1" colspan="1">
                    <named-content xmlns:xlink="http://www.w3.org/1999/xlink" content-type="dwc:verbatimCoordinates" xlink:type="simple">-12.537, -69.004</named-content>
                  </td><td rowspan="1" colspan="1"/><td rowspan="1" colspan="1"><italic><tp:taxon-name><tp:taxon-name-part taxon-name-part-type="genus" reg="Epilampra">Epilampra</tp:taxon-name-part> <tp:taxon-name-part taxon-name-part-type="species" reg="wandpero">wandpero</tp:taxon-name-part></tp:taxon-name></italic> Vanker, Medina-Espinoza, Evangelista</td></tr><tr><td rowspan="1" colspan="1">UIRB-PE-26-55</td><td rowspan="1" colspan="1">1</td><td rowspan="1" colspan="1">male</td><td rowspan="1" colspan="1">adult</td><td rowspan="1" colspan="1">2024-7-24</td><td rowspan="1" colspan="1"/><td rowspan="1" colspan="1">Hand collected</td><td rowspan="1" colspan="1">Emmy F. Medina E., Jared Martin, Johanna Schwartz, Dominic Evangelista</td><td rowspan="1" colspan="1">Peru</td><td rowspan="1" colspan="1">Madre de Dios</td><td rowspan="1" colspan="1">Kawsay Biological Station</td><td rowspan="1" colspan="1">185</td><td rowspan="1" colspan="1">Probably collected on trails D and X at night</td><td rowspan="1" colspan="1">
                    <named-content xmlns:xlink="http://www.w3.org/1999/xlink" content-type="dwc:verbatimCoordinates" xlink:type="simple">-12.5364, -69.0084</named-content>
                  </td><td rowspan="1" colspan="1"/><td rowspan="1" colspan="1"><italic><tp:taxon-name><tp:taxon-name-part taxon-name-part-type="genus" reg="Epilampra">Epilampra</tp:taxon-name-part> <tp:taxon-name-part taxon-name-part-type="species" reg="wandpero">wandpero</tp:taxon-name-part></tp:taxon-name></italic> Vanker, Medina-Espinoza, Evangelista</td></tr><tr><td rowspan="1" colspan="1">UIRB-PE-26-71</td><td rowspan="1" colspan="1">1</td><td rowspan="1" colspan="1">male</td><td rowspan="1" colspan="1">adult</td><td rowspan="1" colspan="1">2024-7-17</td><td rowspan="1" colspan="1"/><td rowspan="1" colspan="1"/><td rowspan="1" colspan="1">Emmy F. Medina E., Jared Martin, Johanna Schwartz, Dominic Evangelista</td><td rowspan="1" colspan="1">Peru</td><td rowspan="1" colspan="1">Madre de Dios</td><td rowspan="1" colspan="1">Kawsay Biological Station</td><td rowspan="1" colspan="1">175</td><td rowspan="1" colspan="1">Collected in or near camp</td><td rowspan="1" colspan="1">
                    <named-content xmlns:xlink="http://www.w3.org/1999/xlink" content-type="dwc:verbatimCoordinates" xlink:type="simple">-12.5282, -69.0141</named-content>
                  </td><td rowspan="1" colspan="1"/><td rowspan="1" colspan="1"><italic><tp:taxon-name><tp:taxon-name-part taxon-name-part-type="genus" reg="Epilampra">Epilampra</tp:taxon-name-part> <tp:taxon-name-part taxon-name-part-type="species" reg="wandpero">wandpero</tp:taxon-name-part></tp:taxon-name></italic> Vanker, Medina-Espinoza, Evangelista</td></tr><tr><td rowspan="1" colspan="1">UIRB-PE-26-41</td><td rowspan="1" colspan="1">1</td><td rowspan="1" colspan="1">female</td><td rowspan="1" colspan="1">adult</td><td rowspan="1" colspan="1">2024-7-23</td><td rowspan="1" colspan="1"/><td rowspan="1" colspan="1">Hand collected</td><td rowspan="1" colspan="1">Emmy F. Medina E., Jared Martin, Johanna Schwartz, Dominic Evangelista</td><td rowspan="1" colspan="1">Peru</td><td rowspan="1" colspan="1">Madre de Dios</td><td rowspan="1" colspan="1">Kawsay Biological Station</td><td rowspan="1" colspan="1">185</td><td rowspan="1" colspan="1">Trail E at night</td><td rowspan="1" colspan="1">
                    <named-content xmlns:xlink="http://www.w3.org/1999/xlink" content-type="dwc:verbatimCoordinates" xlink:type="simple">-12.536, -69.008</named-content>
                  </td><td rowspan="1" colspan="1"/><td rowspan="1" colspan="1"><italic><tp:taxon-name><tp:taxon-name-part taxon-name-part-type="genus" reg="Epilampra">Epilampra</tp:taxon-name-part> <tp:taxon-name-part taxon-name-part-type="species" reg="wandpero">wandpero</tp:taxon-name-part></tp:taxon-name></italic> Vanker, Medina-Espinoza, Evangelista</td></tr><tr><td rowspan="1" colspan="1">UIRB-PE-26-43</td><td rowspan="1" colspan="1">1</td><td rowspan="1" colspan="1">female</td><td rowspan="1" colspan="1">adult</td><td rowspan="1" colspan="1">2024-7-23</td><td rowspan="1" colspan="1"/><td rowspan="1" colspan="1">Hand collected</td><td rowspan="1" colspan="1">Emmy F. Medina E., Jared Martin, Johanna Schwartz, Dominic Evangelista</td><td rowspan="1" colspan="1">Peru</td><td rowspan="1" colspan="1">Madre de Dios</td><td rowspan="1" colspan="1">Kawsay Biological Station</td><td rowspan="1" colspan="1">185</td><td rowspan="1" colspan="1">Trail E at night</td><td rowspan="1" colspan="1">
                    <named-content xmlns:xlink="http://www.w3.org/1999/xlink" content-type="dwc:verbatimCoordinates" xlink:type="simple">-12.536, -69.008</named-content>
                  </td><td rowspan="1" colspan="1"/><td rowspan="1" colspan="1"><italic><tp:taxon-name><tp:taxon-name-part taxon-name-part-type="genus" reg="Epilampra">Epilampra</tp:taxon-name-part> <tp:taxon-name-part taxon-name-part-type="species" reg="wandpero">wandpero</tp:taxon-name-part></tp:taxon-name></italic> Vanker, Medina-Espinoza, Evangelista</td></tr><tr><td rowspan="1" colspan="1">UIRB-PE-26-49</td><td rowspan="1" colspan="1">1</td><td rowspan="1" colspan="1">female</td><td rowspan="1" colspan="1">adult</td><td rowspan="1" colspan="1">2024-7-22</td><td rowspan="1" colspan="1"/><td rowspan="1" colspan="1">Hand collected</td><td rowspan="1" colspan="1">Emmy F. Medina E., Jared Martin, Johanna Schwartz, Dominic Evangelista</td><td rowspan="1" colspan="1">Peru</td><td rowspan="1" colspan="1">Madre de Dios</td><td rowspan="1" colspan="1">Kawsay Biological Station</td><td rowspan="1" colspan="1">193</td><td rowspan="1" colspan="1">Within concession, near station, atnight</td><td rowspan="1" colspan="1">
                    <named-content xmlns:xlink="http://www.w3.org/1999/xlink" content-type="dwc:verbatimCoordinates" xlink:type="simple">-12.537, -69.004</named-content>
                  </td><td rowspan="1" colspan="1"/><td rowspan="1" colspan="1"><italic><tp:taxon-name><tp:taxon-name-part taxon-name-part-type="genus" reg="Epilampra">Epilampra</tp:taxon-name-part> <tp:taxon-name-part taxon-name-part-type="species" reg="wandpero">wandpero</tp:taxon-name-part></tp:taxon-name></italic> Vanker, Medina-Espinoza, Evangelista</td></tr><tr><td rowspan="1" colspan="1">UIRB-PE-26-52</td><td rowspan="1" colspan="1">1</td><td rowspan="1" colspan="1">female</td><td rowspan="1" colspan="1">adult</td><td rowspan="1" colspan="1">2024-7-24</td><td rowspan="1" colspan="1"/><td rowspan="1" colspan="1">Hand collected</td><td rowspan="1" colspan="1">Emmy F. Medina E., Jared Martin, Johanna Schwartz, Dominic Evangelista</td><td rowspan="1" colspan="1">Peru</td><td rowspan="1" colspan="1">Madre de Dios</td><td rowspan="1" colspan="1">Kawsay Biological Station</td><td rowspan="1" colspan="1">185</td><td rowspan="1" colspan="1">Probably collected on trails D and X at night</td><td rowspan="1" colspan="1">
                    <named-content xmlns:xlink="http://www.w3.org/1999/xlink" content-type="dwc:verbatimCoordinates" xlink:type="simple">-12.5364, -69.0084</named-content>
                  </td><td rowspan="1" colspan="1"/><td rowspan="1" colspan="1"><italic><tp:taxon-name><tp:taxon-name-part taxon-name-part-type="genus" reg="Epilampra">Epilampra</tp:taxon-name-part> <tp:taxon-name-part taxon-name-part-type="species" reg="wandpero">wandpero</tp:taxon-name-part></tp:taxon-name></italic> Vanker, Medina-Espinoza, Evangelista</td></tr><tr><td rowspan="1" colspan="1">UIRB-PE-26-72</td><td rowspan="1" colspan="1">1</td><td rowspan="1" colspan="1">female</td><td rowspan="1" colspan="1">adult</td><td rowspan="1" colspan="1">2024-7-17</td><td rowspan="1" colspan="1"/><td rowspan="1" colspan="1"/><td rowspan="1" colspan="1">Emmy F. Medina E., Jared Martin, Johanna Schwartz, Dominic Evangelista</td><td rowspan="1" colspan="1">Peru</td><td rowspan="1" colspan="1">Madre de Dios</td><td rowspan="1" colspan="1">Kawsay Biological Station</td><td rowspan="1" colspan="1">175</td><td rowspan="1" colspan="1">Collected in or near camp</td><td rowspan="1" colspan="1">
                    <named-content xmlns:xlink="http://www.w3.org/1999/xlink" content-type="dwc:verbatimCoordinates" xlink:type="simple">-12.5282, -69.0141</named-content>
                  </td><td rowspan="1" colspan="1"/><td rowspan="1" colspan="1"><italic><tp:taxon-name><tp:taxon-name-part taxon-name-part-type="genus" reg="Epilampra">Epilampra</tp:taxon-name-part> <tp:taxon-name-part taxon-name-part-type="species" reg="wandpero">wandpero</tp:taxon-name-part></tp:taxon-name></italic> Vanker, Medina-Espinoza, Evangelista</td></tr><tr><td rowspan="1" colspan="1">AUDE-PE-3-92</td><td rowspan="1" colspan="1">1</td><td rowspan="1" colspan="1">female</td><td rowspan="1" colspan="1">adult</td><td rowspan="1" colspan="1">2021-7-4</td><td rowspan="1" colspan="1"/><td rowspan="1" colspan="1">night. Hand collected</td><td rowspan="1" colspan="1">Evangelista-Huaman, Evangelista-Huaman, Medina Espinoza</td><td rowspan="1" colspan="1">Peru</td><td rowspan="1" colspan="1">Madre de Dios</td><td rowspan="1" colspan="1">Los Amigos Research Station</td><td rowspan="1" colspan="1"/><td rowspan="1" colspan="1">Lowland forest</td><td rowspan="1" colspan="1">
                    <named-content xmlns:xlink="http://www.w3.org/1999/xlink" content-type="dwc:verbatimCoordinates" xlink:type="simple">-12.571389, -70.094444</named-content>
                  </td><td rowspan="1" colspan="1"/><td rowspan="1" colspan="1">
                    <italic>
                      <tp:taxon-name><tp:taxon-name-part taxon-name-part-type="genus" reg="Epilampra">Epilampra</tp:taxon-name-part> <tp:taxon-name-part taxon-name-part-type="uncertainty-rank">cf.</tp:taxon-name-part> <tp:taxon-name-part taxon-name-part-type="species" reg="azteca">azteca</tp:taxon-name-part></tp:taxon-name>
                    </italic>
                  </td></tr><tr><td rowspan="1" colspan="1">AUDE-PE-3-96</td><td rowspan="1" colspan="1">1</td><td rowspan="1" colspan="1">male</td><td rowspan="1" colspan="1">adult</td><td rowspan="1" colspan="1">2021-7-3</td><td rowspan="1" colspan="1"/><td rowspan="1" colspan="1">day. Hand collected</td><td rowspan="1" colspan="1">Evangelista-Huaman, Evangelista-Huaman, Medina Espinoza</td><td rowspan="1" colspan="1">Peru</td><td rowspan="1" colspan="1">Madre de Dios</td><td rowspan="1" colspan="1">Los Amigos Research Station</td><td rowspan="1" colspan="1"/><td rowspan="1" colspan="1">Plataforma trail</td><td rowspan="1" colspan="1">
                    <named-content xmlns:xlink="http://www.w3.org/1999/xlink" content-type="dwc:verbatimCoordinates" xlink:type="simple">-12.563056, -70.103333</named-content>
                  </td><td rowspan="1" colspan="1"/><td rowspan="1" colspan="1">
                    <italic>
                      <tp:taxon-name><tp:taxon-name-part taxon-name-part-type="genus" reg="Epilampra">Epilampra</tp:taxon-name-part> <tp:taxon-name-part taxon-name-part-type="uncertainty-rank">cf.</tp:taxon-name-part> <tp:taxon-name-part taxon-name-part-type="species" reg="azteca">azteca</tp:taxon-name-part></tp:taxon-name>
                    </italic>
                  </td></tr><tr><td rowspan="1" colspan="1">AUDE-PE-1-67</td><td rowspan="1" colspan="1">1</td><td rowspan="1" colspan="1">male</td><td rowspan="1" colspan="1">adult</td><td rowspan="1" colspan="1">2021-7-6</td><td rowspan="1" colspan="1"/><td rowspan="1" colspan="1">night. Hand collected</td><td rowspan="1" colspan="1">Evangelista-Huaman, Evangelista-Huaman, Medina Espinoza</td><td rowspan="1" colspan="1">Peru</td><td rowspan="1" colspan="1">Madre de Dios</td><td rowspan="1" colspan="1">Los Amigos Research Station</td><td rowspan="1" colspan="1"/><td rowspan="1" colspan="1">Trail 10</td><td rowspan="1" colspan="1">
                    <named-content xmlns:xlink="http://www.w3.org/1999/xlink" content-type="dwc:verbatimCoordinates" xlink:type="simple">-12.566389, -70.099722</named-content>
                  </td><td rowspan="1" colspan="1"/><td rowspan="1" colspan="1"><italic><tp:taxon-name><tp:taxon-name-part taxon-name-part-type="genus" reg="Epilampra">Epilampra</tp:taxon-name-part> <tp:taxon-name-part taxon-name-part-type="species" reg="conferta">conferta</tp:taxon-name-part></tp:taxon-name></italic> “barra”</td></tr><tr><td rowspan="1" colspan="1">AUDE-PE-1-82</td><td rowspan="1" colspan="1">1</td><td rowspan="1" colspan="1">male</td><td rowspan="1" colspan="1">adult</td><td rowspan="1" colspan="1">2021-7-6</td><td rowspan="1" colspan="1"/><td rowspan="1" colspan="1">night. Hand collected</td><td rowspan="1" colspan="1">Evangelista-Huaman, Evangelista-Huaman, Medina Espinoza</td><td rowspan="1" colspan="1">Peru</td><td rowspan="1" colspan="1">Madre de Dios</td><td rowspan="1" colspan="1">Los Amigos Research Station</td><td rowspan="1" colspan="1"/><td rowspan="1" colspan="1">Trail 10</td><td rowspan="1" colspan="1">
                    <named-content xmlns:xlink="http://www.w3.org/1999/xlink" content-type="dwc:verbatimCoordinates" xlink:type="simple">-12.566389, -70.099722</named-content>
                  </td><td rowspan="1" colspan="1"/><td rowspan="1" colspan="1"><italic><tp:taxon-name><tp:taxon-name-part taxon-name-part-type="genus" reg="Epilampra">Epilampra</tp:taxon-name-part> <tp:taxon-name-part taxon-name-part-type="species" reg="conferta">conferta</tp:taxon-name-part></tp:taxon-name></italic> “barra”</td></tr><tr><td rowspan="1" colspan="1">AUDE-PE-2-61</td><td rowspan="1" colspan="1">1</td><td rowspan="1" colspan="1">male</td><td rowspan="1" colspan="1">adult</td><td rowspan="1" colspan="1">2021-7-3</td><td rowspan="1" colspan="1"/><td rowspan="1" colspan="1">night. Hand collected</td><td rowspan="1" colspan="1">Evangelista-Huaman, Evangelista-Huaman, Medina Espinoza</td><td rowspan="1" colspan="1">Peru</td><td rowspan="1" colspan="1">Madre de Dios</td><td rowspan="1" colspan="1">Los Amigos Research Station</td><td rowspan="1" colspan="1"/><td rowspan="1" colspan="1">Plataforma trail</td><td rowspan="1" colspan="1">
                    <named-content xmlns:xlink="http://www.w3.org/1999/xlink" content-type="dwc:verbatimCoordinates" xlink:type="simple">-12.565481, -70.1027</named-content>
                  </td><td rowspan="1" colspan="1"/><td rowspan="1" colspan="1"><italic><tp:taxon-name><tp:taxon-name-part taxon-name-part-type="genus" reg="Epilampra">Epilampra</tp:taxon-name-part> <tp:taxon-name-part taxon-name-part-type="species" reg="conferta">conferta</tp:taxon-name-part></tp:taxon-name></italic> “barra”</td></tr><tr><td rowspan="1" colspan="1">AUDE-PE-2-63</td><td rowspan="1" colspan="1">1</td><td rowspan="1" colspan="1">male</td><td rowspan="1" colspan="1">adult</td><td rowspan="1" colspan="1">2021-7-3</td><td rowspan="1" colspan="1"/><td rowspan="1" colspan="1">day. Hand collected</td><td rowspan="1" colspan="1">Evangelista-Huaman, Evangelista-Huaman, Medina Espinoza</td><td rowspan="1" colspan="1">Peru</td><td rowspan="1" colspan="1">Madre de Dios</td><td rowspan="1" colspan="1">Los Amigos Research Station</td><td rowspan="1" colspan="1"/><td rowspan="1" colspan="1">Plataforma trail</td><td rowspan="1" colspan="1">
                    <named-content xmlns:xlink="http://www.w3.org/1999/xlink" content-type="dwc:verbatimCoordinates" xlink:type="simple">-12.565481, -70.1027</named-content>
                  </td><td rowspan="1" colspan="1"/><td rowspan="1" colspan="1"><italic><tp:taxon-name><tp:taxon-name-part taxon-name-part-type="genus" reg="Epilampra">Epilampra</tp:taxon-name-part> <tp:taxon-name-part taxon-name-part-type="species" reg="conferta">conferta</tp:taxon-name-part></tp:taxon-name></italic> “barra”</td></tr><tr><td rowspan="1" colspan="1">AUDE-PE-2-64</td><td rowspan="1" colspan="1">1</td><td rowspan="1" colspan="1">male</td><td rowspan="1" colspan="1">adult</td><td rowspan="1" colspan="1">2021-7-6</td><td rowspan="1" colspan="1"/><td rowspan="1" colspan="1">night. Hand collected</td><td rowspan="1" colspan="1">Evangelista-Huaman, Evangelista-Huaman, Medina Espinoza</td><td rowspan="1" colspan="1">Peru</td><td rowspan="1" colspan="1">Madre de Dios</td><td rowspan="1" colspan="1">Los Amigos Research Station</td><td rowspan="1" colspan="1"/><td rowspan="1" colspan="1">Trail 10</td><td rowspan="1" colspan="1">
                    <named-content xmlns:xlink="http://www.w3.org/1999/xlink" content-type="dwc:verbatimCoordinates" xlink:type="simple">-12.566389, -70.099722</named-content>
                  </td><td rowspan="1" colspan="1"/><td rowspan="1" colspan="1"><italic><tp:taxon-name><tp:taxon-name-part taxon-name-part-type="genus" reg="Epilampra">Epilampra</tp:taxon-name-part> <tp:taxon-name-part taxon-name-part-type="species" reg="conferta">conferta</tp:taxon-name-part></tp:taxon-name></italic> “barra”</td></tr><tr><td rowspan="1" colspan="1">AUDE-PE-2-66</td><td rowspan="1" colspan="1">1</td><td rowspan="1" colspan="1">male</td><td rowspan="1" colspan="1">adult</td><td rowspan="1" colspan="1">2021-7-6</td><td rowspan="1" colspan="1"/><td rowspan="1" colspan="1">night. Hand collected</td><td rowspan="1" colspan="1">Evangelista-Huaman, Evangelista-Huaman, Medina Espinoza</td><td rowspan="1" colspan="1">Peru</td><td rowspan="1" colspan="1">Madre de Dios</td><td rowspan="1" colspan="1">Los Amigos Research Station</td><td rowspan="1" colspan="1"/><td rowspan="1" colspan="1">Trail 10</td><td rowspan="1" colspan="1">
                    <named-content xmlns:xlink="http://www.w3.org/1999/xlink" content-type="dwc:verbatimCoordinates" xlink:type="simple">-12.566389, -70.099722</named-content>
                  </td><td rowspan="1" colspan="1"/><td rowspan="1" colspan="1"><italic><tp:taxon-name><tp:taxon-name-part taxon-name-part-type="genus" reg="Epilampra">Epilampra</tp:taxon-name-part> <tp:taxon-name-part taxon-name-part-type="species" reg="conferta">conferta</tp:taxon-name-part></tp:taxon-name></italic> “barra”</td></tr><tr><td rowspan="1" colspan="1">AUDE-PE-2-94</td><td rowspan="1" colspan="1">1</td><td rowspan="1" colspan="1">male</td><td rowspan="1" colspan="1">adult</td><td rowspan="1" colspan="1">2021-7-4</td><td rowspan="1" colspan="1"/><td rowspan="1" colspan="1">night. Hand collected</td><td rowspan="1" colspan="1">Evangelista-Huaman, Evangelista-Huaman, Medina Espinoza</td><td rowspan="1" colspan="1">Peru</td><td rowspan="1" colspan="1">Madre de Dios</td><td rowspan="1" colspan="1">Los Amigos Research Station</td><td rowspan="1" colspan="1"/><td rowspan="1" colspan="1">Lowland forest</td><td rowspan="1" colspan="1">
                    <named-content xmlns:xlink="http://www.w3.org/1999/xlink" content-type="dwc:verbatimCoordinates" xlink:type="simple">-12.571389, -70.094444</named-content>
                  </td><td rowspan="1" colspan="1"/><td rowspan="1" colspan="1"><italic><tp:taxon-name><tp:taxon-name-part taxon-name-part-type="genus" reg="Epilampra">Epilampra</tp:taxon-name-part> <tp:taxon-name-part taxon-name-part-type="species" reg="conferta">conferta</tp:taxon-name-part></tp:taxon-name></italic> “barra”</td></tr><tr><td rowspan="1" colspan="1">UIRB-PE-26-46</td><td rowspan="1" colspan="1">1</td><td rowspan="1" colspan="1">male</td><td rowspan="1" colspan="1">adult</td><td rowspan="1" colspan="1">2024-7-11</td><td rowspan="1" colspan="1"/><td rowspan="1" colspan="1">Hand collected</td><td rowspan="1" colspan="1">Emmy F. Medina E., Jared Martin, Johanna Schwartz, Dominic Evangelista</td><td rowspan="1" colspan="1">Peru</td><td rowspan="1" colspan="1">Madre de Dios</td><td rowspan="1" colspan="1">Finca Las Piedras Research Station</td><td rowspan="1" colspan="1"/><td rowspan="1" colspan="1">Trails in forest near station at night</td><td rowspan="1" colspan="1">
                    <named-content xmlns:xlink="http://www.w3.org/1999/xlink" content-type="dwc:verbatimCoordinates" xlink:type="simple">-12.2258, -69.1143</named-content>
                  </td><td rowspan="1" colspan="1"/><td rowspan="1" colspan="1"><italic><tp:taxon-name><tp:taxon-name-part taxon-name-part-type="genus" reg="Epilampra">Epilampra</tp:taxon-name-part> <tp:taxon-name-part taxon-name-part-type="species" reg="conferta">conferta</tp:taxon-name-part></tp:taxon-name></italic> “barra”</td></tr><tr><td rowspan="1" colspan="1">AUDE-PE-1-74</td><td rowspan="1" colspan="1">1</td><td rowspan="1" colspan="1">male</td><td rowspan="1" colspan="1">adult</td><td rowspan="1" colspan="1">2021-7-4</td><td rowspan="1" colspan="1"/><td rowspan="1" colspan="1">night. Hand collected</td><td rowspan="1" colspan="1">Evangelista-Huaman, Evangelista-Huaman, Medina Espinoza</td><td rowspan="1" colspan="1">Peru</td><td rowspan="1" colspan="1">Madre de Dios</td><td rowspan="1" colspan="1">Los Amigos Research Station</td><td rowspan="1" colspan="1"/><td rowspan="1" colspan="1">Lowland forest</td><td rowspan="1" colspan="1">
                    <named-content xmlns:xlink="http://www.w3.org/1999/xlink" content-type="dwc:verbatimCoordinates" xlink:type="simple">-12.571389, -70.094444</named-content>
                  </td><td rowspan="1" colspan="1"/><td rowspan="1" colspan="1"><italic><tp:taxon-name><tp:taxon-name-part taxon-name-part-type="genus" reg="Epilampra">Epilampra</tp:taxon-name-part> <tp:taxon-name-part taxon-name-part-type="species" reg="conferta">conferta</tp:taxon-name-part></tp:taxon-name></italic> “placa”</td></tr><tr><td rowspan="1" colspan="1">AUDE-PE-1-84</td><td rowspan="1" colspan="1">1</td><td rowspan="1" colspan="1">male</td><td rowspan="1" colspan="1">adult</td><td rowspan="1" colspan="1">2021-7-3</td><td rowspan="1" colspan="1"/><td rowspan="1" colspan="1">day. Hand collected</td><td rowspan="1" colspan="1">Evangelista-Huaman, Evangelista-Huaman, Medina Espinoza</td><td rowspan="1" colspan="1">Peru</td><td rowspan="1" colspan="1">Madre de Dios</td><td rowspan="1" colspan="1">Los Amigos Research Station</td><td rowspan="1" colspan="1"/><td rowspan="1" colspan="1">Plataforma trail</td><td rowspan="1" colspan="1">
                    <named-content xmlns:xlink="http://www.w3.org/1999/xlink" content-type="dwc:verbatimCoordinates" xlink:type="simple">-12.565481, -70.1027</named-content>
                  </td><td rowspan="1" colspan="1"/><td rowspan="1" colspan="1"><italic><tp:taxon-name><tp:taxon-name-part taxon-name-part-type="genus" reg="Epilampra">Epilampra</tp:taxon-name-part> <tp:taxon-name-part taxon-name-part-type="species" reg="conferta">conferta</tp:taxon-name-part></tp:taxon-name></italic> “placa”</td></tr><tr><td rowspan="1" colspan="1">AUDE-PE-1-86</td><td rowspan="1" colspan="1">1</td><td rowspan="1" colspan="1">male</td><td rowspan="1" colspan="1">adult</td><td rowspan="1" colspan="1">2021-7-4</td><td rowspan="1" colspan="1"/><td rowspan="1" colspan="1">night. Hand collected</td><td rowspan="1" colspan="1">Evangelista-Huaman, Evangelista-Huaman, Medina Espinoza</td><td rowspan="1" colspan="1">Peru</td><td rowspan="1" colspan="1">Madre de Dios</td><td rowspan="1" colspan="1">Los Amigos Research Station</td><td rowspan="1" colspan="1"/><td rowspan="1" colspan="1">Lowland forest</td><td rowspan="1" colspan="1">
                    <named-content xmlns:xlink="http://www.w3.org/1999/xlink" content-type="dwc:verbatimCoordinates" xlink:type="simple">-12.571389, -70.094444</named-content>
                  </td><td rowspan="1" colspan="1"/><td rowspan="1" colspan="1"><italic><tp:taxon-name><tp:taxon-name-part taxon-name-part-type="genus" reg="Epilampra">Epilampra</tp:taxon-name-part> <tp:taxon-name-part taxon-name-part-type="species" reg="conferta">conferta</tp:taxon-name-part></tp:taxon-name></italic> “placa”</td></tr><tr><td rowspan="1" colspan="1">AUDE-PE-1-87</td><td rowspan="1" colspan="1">1</td><td rowspan="1" colspan="1">female</td><td rowspan="1" colspan="1">adult</td><td rowspan="1" colspan="1">2021-7-4</td><td rowspan="1" colspan="1"/><td rowspan="1" colspan="1">night. Hand collected</td><td rowspan="1" colspan="1">Evangelista-Huaman, Evangelista-Huaman, Medina Espinoza</td><td rowspan="1" colspan="1">Peru</td><td rowspan="1" colspan="1">Madre de Dios</td><td rowspan="1" colspan="1">Los Amigos Research Station</td><td rowspan="1" colspan="1"/><td rowspan="1" colspan="1">Lowland forest</td><td rowspan="1" colspan="1">
                    <named-content xmlns:xlink="http://www.w3.org/1999/xlink" content-type="dwc:verbatimCoordinates" xlink:type="simple">-12.571389, -70.094444</named-content>
                  </td><td rowspan="1" colspan="1"/><td rowspan="1" colspan="1"><italic><tp:taxon-name><tp:taxon-name-part taxon-name-part-type="genus" reg="Epilampra">Epilampra</tp:taxon-name-part> <tp:taxon-name-part taxon-name-part-type="species" reg="conferta">conferta</tp:taxon-name-part></tp:taxon-name></italic> “placa”</td></tr><tr><td rowspan="1" colspan="1">AUDE-PE-3-59</td><td rowspan="1" colspan="1">1</td><td rowspan="1" colspan="1">male</td><td rowspan="1" colspan="1">adult</td><td rowspan="1" colspan="1">2021-6-29</td><td rowspan="1" colspan="1">on forest floor</td><td rowspan="1" colspan="1">night. Hand collected</td><td rowspan="1" colspan="1">Evangelista-Huaman, Evangelista-Huaman, Medina Espinoza</td><td rowspan="1" colspan="1">Peru</td><td rowspan="1" colspan="1">Madre de Dios</td><td rowspan="1" colspan="1">Ecoaventuras Amazonica</td><td rowspan="1" colspan="1"/><td rowspan="1" colspan="1"/><td rowspan="1" colspan="1">
                    <named-content xmlns:xlink="http://www.w3.org/1999/xlink" content-type="dwc:verbatimCoordinates" xlink:type="simple">-12.505556, -69.173889</named-content>
                  </td><td rowspan="1" colspan="1"/><td rowspan="1" colspan="1"><italic><tp:taxon-name><tp:taxon-name-part taxon-name-part-type="genus" reg="Epilampra">Epilampra</tp:taxon-name-part> <tp:taxon-name-part taxon-name-part-type="species" reg="conferta">conferta</tp:taxon-name-part></tp:taxon-name></italic> “placa”</td></tr><tr><td rowspan="1" colspan="1">AUDE-PE-3-68</td><td rowspan="1" colspan="1">1</td><td rowspan="1" colspan="1"/><td rowspan="1" colspan="1">adult</td><td rowspan="1" colspan="1">2021-7-4</td><td rowspan="1" colspan="1"/><td rowspan="1" colspan="1">night. Hand collected</td><td rowspan="1" colspan="1">Evangelista-Huaman, Evangelista-Huaman, Medina Espinoza</td><td rowspan="1" colspan="1">Peru</td><td rowspan="1" colspan="1">Madre de Dios</td><td rowspan="1" colspan="1">Los Amigos Research Station</td><td rowspan="1" colspan="1"/><td rowspan="1" colspan="1">Lowland forest</td><td rowspan="1" colspan="1">
                    <named-content xmlns:xlink="http://www.w3.org/1999/xlink" content-type="dwc:verbatimCoordinates" xlink:type="simple">-12.571389, -70.094444</named-content>
                  </td><td rowspan="1" colspan="1"/><td rowspan="1" colspan="1"><italic><tp:taxon-name><tp:taxon-name-part taxon-name-part-type="genus" reg="Epilampra">Epilampra</tp:taxon-name-part> <tp:taxon-name-part taxon-name-part-type="species" reg="conferta">conferta</tp:taxon-name-part></tp:taxon-name></italic> “placa”</td></tr><tr><td rowspan="1" colspan="1">AUDE-PE-3-69</td><td rowspan="1" colspan="1">1</td><td rowspan="1" colspan="1">male</td><td rowspan="1" colspan="1">adult</td><td rowspan="1" colspan="1">2021-7-3</td><td rowspan="1" colspan="1"/><td rowspan="1" colspan="1">night. Hand collected</td><td rowspan="1" colspan="1">Evangelista-Huaman, Evangelista-Huaman, Medina Espinoza</td><td rowspan="1" colspan="1">Peru</td><td rowspan="1" colspan="1">Madre de Dios</td><td rowspan="1" colspan="1">Los Amigos Research Station</td><td rowspan="1" colspan="1"/><td rowspan="1" colspan="1">Plataforma trail</td><td rowspan="1" colspan="1">
                    <named-content xmlns:xlink="http://www.w3.org/1999/xlink" content-type="dwc:verbatimCoordinates" xlink:type="simple">-12.565481, -70.1027</named-content>
                  </td><td rowspan="1" colspan="1"/><td rowspan="1" colspan="1"><italic><tp:taxon-name><tp:taxon-name-part taxon-name-part-type="genus" reg="Epilampra">Epilampra</tp:taxon-name-part> <tp:taxon-name-part taxon-name-part-type="species" reg="conferta">conferta</tp:taxon-name-part></tp:taxon-name></italic> “placa”</td></tr><tr><td rowspan="1" colspan="1">AUDE-PE-3-74</td><td rowspan="1" colspan="1">1</td><td rowspan="1" colspan="1">male</td><td rowspan="1" colspan="1">adult</td><td rowspan="1" colspan="1">2021-7-3</td><td rowspan="1" colspan="1"/><td rowspan="1" colspan="1">day. Hand collected</td><td rowspan="1" colspan="1">Evangelista-Huaman, Evangelista-Huaman, Medina Espinoza</td><td rowspan="1" colspan="1">Peru</td><td rowspan="1" colspan="1">Madre de Dios</td><td rowspan="1" colspan="1">Los Amigos Research Station</td><td rowspan="1" colspan="1"/><td rowspan="1" colspan="1">Plataforma trail</td><td rowspan="1" colspan="1">
                    <named-content xmlns:xlink="http://www.w3.org/1999/xlink" content-type="dwc:verbatimCoordinates" xlink:type="simple">-12.565481, -70.1027</named-content>
                  </td><td rowspan="1" colspan="1"/><td rowspan="1" colspan="1"><italic><tp:taxon-name><tp:taxon-name-part taxon-name-part-type="genus" reg="Epilampra">Epilampra</tp:taxon-name-part> <tp:taxon-name-part taxon-name-part-type="species" reg="conferta">conferta</tp:taxon-name-part></tp:taxon-name></italic> “placa”</td></tr><tr><td rowspan="1" colspan="1">AUDE-PE-3-75</td><td rowspan="1" colspan="1">1</td><td rowspan="1" colspan="1">male</td><td rowspan="1" colspan="1">adult</td><td rowspan="1" colspan="1">2021-7-6</td><td rowspan="1" colspan="1"/><td rowspan="1" colspan="1">night. Hand collected</td><td rowspan="1" colspan="1">Evangelista-Huaman, Evangelista-Huaman, Medina Espinoza</td><td rowspan="1" colspan="1">Peru</td><td rowspan="1" colspan="1">Madre de Dios</td><td rowspan="1" colspan="1">Los Amigos Research Station</td><td rowspan="1" colspan="1"/><td rowspan="1" colspan="1">Trail 17 &amp; 2</td><td rowspan="1" colspan="1">
                    <named-content xmlns:xlink="http://www.w3.org/1999/xlink" content-type="dwc:verbatimCoordinates" xlink:type="simple">-12.559556, -70.107667</named-content>
                  </td><td rowspan="1" colspan="1"/><td rowspan="1" colspan="1"><italic><tp:taxon-name><tp:taxon-name-part taxon-name-part-type="genus" reg="Epilampra">Epilampra</tp:taxon-name-part> <tp:taxon-name-part taxon-name-part-type="species" reg="conferta">conferta</tp:taxon-name-part></tp:taxon-name></italic> “placa”</td></tr><tr><td rowspan="1" colspan="1">AUDE-PE-3-79</td><td rowspan="1" colspan="1">1</td><td rowspan="1" colspan="1">female</td><td rowspan="1" colspan="1">adult</td><td rowspan="1" colspan="1">2021-7-6</td><td rowspan="1" colspan="1"/><td rowspan="1" colspan="1">night. Hand collected</td><td rowspan="1" colspan="1">Evangelista-Huaman, Evangelista-Huaman, Medina Espinoza</td><td rowspan="1" colspan="1">Peru</td><td rowspan="1" colspan="1">Madre de Dios</td><td rowspan="1" colspan="1">Los Amigos Research Station</td><td rowspan="1" colspan="1"/><td rowspan="1" colspan="1">Trail 10</td><td rowspan="1" colspan="1">
                    <named-content xmlns:xlink="http://www.w3.org/1999/xlink" content-type="dwc:verbatimCoordinates" xlink:type="simple">-12.566389, -70.099722</named-content>
                  </td><td rowspan="1" colspan="1"/><td rowspan="1" colspan="1"><italic><tp:taxon-name><tp:taxon-name-part taxon-name-part-type="genus" reg="Epilampra">Epilampra</tp:taxon-name-part> <tp:taxon-name-part taxon-name-part-type="species" reg="conferta">conferta</tp:taxon-name-part></tp:taxon-name></italic> “placa”</td></tr><tr><td rowspan="1" colspan="1">AUDE-PE-3-87</td><td rowspan="1" colspan="1">1</td><td rowspan="1" colspan="1">male</td><td rowspan="1" colspan="1">adult</td><td rowspan="1" colspan="1">2021-7-4</td><td rowspan="1" colspan="1"/><td rowspan="1" colspan="1">night. Hand collected</td><td rowspan="1" colspan="1">Evangelista-Huaman, Evangelista-Huaman, Medina Espinoza</td><td rowspan="1" colspan="1">Peru</td><td rowspan="1" colspan="1">Madre de Dios</td><td rowspan="1" colspan="1">Los Amigos Research Station</td><td rowspan="1" colspan="1"/><td rowspan="1" colspan="1">Lowland forest</td><td rowspan="1" colspan="1">
                    <named-content xmlns:xlink="http://www.w3.org/1999/xlink" content-type="dwc:verbatimCoordinates" xlink:type="simple">-12.571389, -70.094444</named-content>
                  </td><td rowspan="1" colspan="1"/><td rowspan="1" colspan="1"><italic><tp:taxon-name><tp:taxon-name-part taxon-name-part-type="genus" reg="Epilampra">Epilampra</tp:taxon-name-part> <tp:taxon-name-part taxon-name-part-type="species" reg="conferta">conferta</tp:taxon-name-part></tp:taxon-name></italic> “placa”</td></tr><tr><td rowspan="1" colspan="1">UIRB-PE-23-77</td><td rowspan="1" colspan="1">1</td><td rowspan="1" colspan="1">female</td><td rowspan="1" colspan="1">adult</td><td rowspan="1" colspan="1">2024-7-24</td><td rowspan="1" colspan="1"/><td rowspan="1" colspan="1">Hand collected</td><td rowspan="1" colspan="1">Emmy F. Medina E., Jared Martin, Johanna Schwartz, Dominic Evangelista</td><td rowspan="1" colspan="1">Peru</td><td rowspan="1" colspan="1">Madre de Dios</td><td rowspan="1" colspan="1">Kawsay Biological Station</td><td rowspan="1" colspan="1"/><td rowspan="1" colspan="1">Probably collected on trails D and X at night</td><td rowspan="1" colspan="1">
                    <named-content xmlns:xlink="http://www.w3.org/1999/xlink" content-type="dwc:verbatimCoordinates" xlink:type="simple">-12.5364, -69.0084</named-content>
                  </td><td rowspan="1" colspan="1"/><td rowspan="1" colspan="1"><italic><tp:taxon-name><tp:taxon-name-part taxon-name-part-type="genus" reg="Epilampra">Epilampra</tp:taxon-name-part> <tp:taxon-name-part taxon-name-part-type="species" reg="conferta">conferta</tp:taxon-name-part></tp:taxon-name></italic> “placa”</td></tr><tr><td rowspan="1" colspan="1">UIRB-PE-23-80</td><td rowspan="1" colspan="1">1</td><td rowspan="1" colspan="1">female</td><td rowspan="1" colspan="1">adult</td><td rowspan="1" colspan="1">2024-7-21</td><td rowspan="1" colspan="1"/><td rowspan="1" colspan="1">Hand collected</td><td rowspan="1" colspan="1">Emmy F. Medina E., Jared Martin, Johanna Schwartz, Dominic Evangelista</td><td rowspan="1" colspan="1">Peru</td><td rowspan="1" colspan="1">Madre de Dios</td><td rowspan="1" colspan="1">Kawsay Biological Station</td><td rowspan="1" colspan="1"/><td rowspan="1" colspan="1">Lindero trail to concession edge (at night)</td><td rowspan="1" colspan="1">
                    <named-content xmlns:xlink="http://www.w3.org/1999/xlink" content-type="dwc:verbatimCoordinates" xlink:type="simple">-12.532, -69.01</named-content>
                  </td><td rowspan="1" colspan="1"/><td rowspan="1" colspan="1"><italic><tp:taxon-name><tp:taxon-name-part taxon-name-part-type="genus" reg="Epilampra">Epilampra</tp:taxon-name-part> <tp:taxon-name-part taxon-name-part-type="species" reg="conferta">conferta</tp:taxon-name-part></tp:taxon-name></italic> “placa”</td></tr><tr><td rowspan="1" colspan="1">UIRB-PE-23-97</td><td rowspan="1" colspan="1">1</td><td rowspan="1" colspan="1">male</td><td rowspan="1" colspan="1">adult</td><td rowspan="1" colspan="1">2024-7-11</td><td rowspan="1" colspan="1"/><td rowspan="1" colspan="1">Hand collected</td><td rowspan="1" colspan="1">Emmy F. Medina E., Jared Martin, Johanna Schwartz, Dominic Evangelista</td><td rowspan="1" colspan="1">Peru</td><td rowspan="1" colspan="1">Madre de Dios</td><td rowspan="1" colspan="1">Finca Las Piedras Research Station</td><td rowspan="1" colspan="1"/><td rowspan="1" colspan="1">Trails in forest, near station at night</td><td rowspan="1" colspan="1">
                    <named-content xmlns:xlink="http://www.w3.org/1999/xlink" content-type="dwc:verbatimCoordinates" xlink:type="simple">-12.2285, -69.1143</named-content>
                  </td><td rowspan="1" colspan="1"/><td rowspan="1" colspan="1"><italic><tp:taxon-name><tp:taxon-name-part taxon-name-part-type="genus" reg="Epilampra">Epilampra</tp:taxon-name-part> <tp:taxon-name-part taxon-name-part-type="species" reg="conferta">conferta</tp:taxon-name-part></tp:taxon-name></italic> “placa”</td></tr><tr><td rowspan="1" colspan="1">UIRB-PE-23-99</td><td rowspan="1" colspan="1">1</td><td rowspan="1" colspan="1">female</td><td rowspan="1" colspan="1">adult</td><td rowspan="1" colspan="1">2024-7-11</td><td rowspan="1" colspan="1"/><td rowspan="1" colspan="1">Hand collected</td><td rowspan="1" colspan="1">Emmy F. Medina E., Jared Martin, Johanna Schwartz, Dominic Evangelista</td><td rowspan="1" colspan="1">Peru</td><td rowspan="1" colspan="1">Madre de Dios</td><td rowspan="1" colspan="1">Finca Las Piedras Research Station</td><td rowspan="1" colspan="1"/><td rowspan="1" colspan="1">Trails in forest, near station at night</td><td rowspan="1" colspan="1">
                    <named-content xmlns:xlink="http://www.w3.org/1999/xlink" content-type="dwc:verbatimCoordinates" xlink:type="simple">-12.2285, -69.1143</named-content>
                  </td><td rowspan="1" colspan="1"/><td rowspan="1" colspan="1"><italic><tp:taxon-name><tp:taxon-name-part taxon-name-part-type="genus" reg="Epilampra">Epilampra</tp:taxon-name-part> <tp:taxon-name-part taxon-name-part-type="species" reg="conferta">conferta</tp:taxon-name-part></tp:taxon-name></italic> “placa”</td></tr><tr><td rowspan="1" colspan="1">UIRB-PE-24-02</td><td rowspan="1" colspan="1">1</td><td rowspan="1" colspan="1">male</td><td rowspan="1" colspan="1">adult</td><td rowspan="1" colspan="1">2024-7-18</td><td rowspan="1" colspan="1"/><td rowspan="1" colspan="1">Hand collected</td><td rowspan="1" colspan="1">Emmy F. Medina E., Jared Martin, Johanna Schwartz, Dominic Evangelista</td><td rowspan="1" colspan="1">Peru</td><td rowspan="1" colspan="1">Madre de Dios</td><td rowspan="1" colspan="1">Kawsay Biological Station</td><td rowspan="1" colspan="1"/><td rowspan="1" colspan="1">Within concession, near station, atnight</td><td rowspan="1" colspan="1">
                    <named-content xmlns:xlink="http://www.w3.org/1999/xlink" content-type="dwc:verbatimCoordinates" xlink:type="simple">-12.5282, -69.0141</named-content>
                  </td><td rowspan="1" colspan="1"/><td rowspan="1" colspan="1"><italic><tp:taxon-name><tp:taxon-name-part taxon-name-part-type="genus" reg="Epilampra">Epilampra</tp:taxon-name-part> <tp:taxon-name-part taxon-name-part-type="species" reg="conferta">conferta</tp:taxon-name-part></tp:taxon-name></italic> “placa”</td></tr><tr><td rowspan="1" colspan="1">UIRB-PE-24-03</td><td rowspan="1" colspan="1">1</td><td rowspan="1" colspan="1">male</td><td rowspan="1" colspan="1">adult</td><td rowspan="1" colspan="1">2024-7-18</td><td rowspan="1" colspan="1"/><td rowspan="1" colspan="1">Hand collected</td><td rowspan="1" colspan="1">Emmy F. Medina E., Jared Martin, Johanna Schwartz, Dominic Evangelista</td><td rowspan="1" colspan="1">Peru</td><td rowspan="1" colspan="1">Madre de Dios</td><td rowspan="1" colspan="1">Kawsay Biological Station</td><td rowspan="1" colspan="1"/><td rowspan="1" colspan="1">Within concession, near station, atnight</td><td rowspan="1" colspan="1">
                    <named-content xmlns:xlink="http://www.w3.org/1999/xlink" content-type="dwc:verbatimCoordinates" xlink:type="simple">-12.5282, -69.0141</named-content>
                  </td><td rowspan="1" colspan="1"/><td rowspan="1" colspan="1"><italic><tp:taxon-name><tp:taxon-name-part taxon-name-part-type="genus" reg="Epilampra">Epilampra</tp:taxon-name-part> <tp:taxon-name-part taxon-name-part-type="species" reg="conferta">conferta</tp:taxon-name-part></tp:taxon-name></italic> “placa”</td></tr><tr><td rowspan="1" colspan="1">UIRB-PE-24-04</td><td rowspan="1" colspan="1">1</td><td rowspan="1" colspan="1">male</td><td rowspan="1" colspan="1">adult</td><td rowspan="1" colspan="1">2024-7-13</td><td rowspan="1" colspan="1"/><td rowspan="1" colspan="1">Hand collected</td><td rowspan="1" colspan="1">Emmy F. Medina E., Jared Martin, Johanna Schwartz, Dominic Evangelista</td><td rowspan="1" colspan="1">Peru</td><td rowspan="1" colspan="1">Madre de Dios</td><td rowspan="1" colspan="1">Finca Las Piedras Research Station</td><td rowspan="1" colspan="1"/><td rowspan="1" colspan="1">Trails in forest, near station at night</td><td rowspan="1" colspan="1">
                    <named-content xmlns:xlink="http://www.w3.org/1999/xlink" content-type="dwc:verbatimCoordinates" xlink:type="simple">-12.2285, -69.1143</named-content>
                  </td><td rowspan="1" colspan="1"/><td rowspan="1" colspan="1"><italic><tp:taxon-name><tp:taxon-name-part taxon-name-part-type="genus" reg="Epilampra">Epilampra</tp:taxon-name-part> <tp:taxon-name-part taxon-name-part-type="species" reg="conferta">conferta</tp:taxon-name-part></tp:taxon-name></italic> “placa”</td></tr><tr><td rowspan="1" colspan="1">UIRB-PE-24-05</td><td rowspan="1" colspan="1">1</td><td rowspan="1" colspan="1">male</td><td rowspan="1" colspan="1">adult</td><td rowspan="1" colspan="1">2024-7-13</td><td rowspan="1" colspan="1"/><td rowspan="1" colspan="1">Hand collected</td><td rowspan="1" colspan="1">Emmy F. Medina E., Jared Martin, Johanna Schwartz, Dominic Evangelista</td><td rowspan="1" colspan="1">Peru</td><td rowspan="1" colspan="1">Madre de Dios</td><td rowspan="1" colspan="1">Finca Las Piedras Research Station</td><td rowspan="1" colspan="1"/><td rowspan="1" colspan="1">Trails in forest, near station at night</td><td rowspan="1" colspan="1">
                    <named-content xmlns:xlink="http://www.w3.org/1999/xlink" content-type="dwc:verbatimCoordinates" xlink:type="simple">-12.2285, -69.1143</named-content>
                  </td><td rowspan="1" colspan="1"/><td rowspan="1" colspan="1"><italic><tp:taxon-name><tp:taxon-name-part taxon-name-part-type="genus" reg="Epilampra">Epilampra</tp:taxon-name-part> <tp:taxon-name-part taxon-name-part-type="species" reg="conferta">conferta</tp:taxon-name-part></tp:taxon-name></italic> “placa”</td></tr><tr><td rowspan="1" colspan="1">UIRB-PE-24-06</td><td rowspan="1" colspan="1">1</td><td rowspan="1" colspan="1">male</td><td rowspan="1" colspan="1">adult</td><td rowspan="1" colspan="1">2024-7-13</td><td rowspan="1" colspan="1"/><td rowspan="1" colspan="1">Hand collected</td><td rowspan="1" colspan="1">Emmy F. Medina E., Jared Martin, Johanna Schwartz, Dominic Evangelista</td><td rowspan="1" colspan="1">Peru</td><td rowspan="1" colspan="1">Madre de Dios</td><td rowspan="1" colspan="1">Finca Las Piedras Research Station</td><td rowspan="1" colspan="1"/><td rowspan="1" colspan="1">Trails in forest, near station at night</td><td rowspan="1" colspan="1">
                    <named-content xmlns:xlink="http://www.w3.org/1999/xlink" content-type="dwc:verbatimCoordinates" xlink:type="simple">-12.2285, -69.1143</named-content>
                  </td><td rowspan="1" colspan="1"/><td rowspan="1" colspan="1"><italic><tp:taxon-name><tp:taxon-name-part taxon-name-part-type="genus" reg="Epilampra">Epilampra</tp:taxon-name-part> <tp:taxon-name-part taxon-name-part-type="species" reg="conferta">conferta</tp:taxon-name-part></tp:taxon-name></italic> “placa”</td></tr><tr><td rowspan="1" colspan="1">UIRB-PE-24-07</td><td rowspan="1" colspan="1">1</td><td rowspan="1" colspan="1">female</td><td rowspan="1" colspan="1">adult</td><td rowspan="1" colspan="1">2024-7-25</td><td rowspan="1" colspan="1"/><td rowspan="1" colspan="1">Hand collected</td><td rowspan="1" colspan="1">Emmy F. Medina E., Jared Martin, Johanna Schwartz, Dominic Evangelista</td><td rowspan="1" colspan="1">Peru</td><td rowspan="1" colspan="1">Madre de Dios</td><td rowspan="1" colspan="1">Kawsay Biological Station</td><td rowspan="1" colspan="1"/><td rowspan="1" colspan="1">Lindero trail or near station in concession</td><td rowspan="1" colspan="1">
                    <named-content xmlns:xlink="http://www.w3.org/1999/xlink" content-type="dwc:verbatimCoordinates" xlink:type="simple">-12.537, -69.004</named-content>
                  </td><td rowspan="1" colspan="1"/><td rowspan="1" colspan="1"><italic><tp:taxon-name><tp:taxon-name-part taxon-name-part-type="genus" reg="Epilampra">Epilampra</tp:taxon-name-part> <tp:taxon-name-part taxon-name-part-type="species" reg="conferta">conferta</tp:taxon-name-part></tp:taxon-name></italic> “placa”</td></tr><tr><td rowspan="1" colspan="1">UIRB-PE-24-09</td><td rowspan="1" colspan="1">1</td><td rowspan="1" colspan="1">female</td><td rowspan="1" colspan="1">adult</td><td rowspan="1" colspan="1">2024-7-23</td><td rowspan="1" colspan="1"/><td rowspan="1" colspan="1">Hand collected</td><td rowspan="1" colspan="1">Emmy F. Medina E., Jared Martin, Johanna Schwartz, Dominic Evangelista</td><td rowspan="1" colspan="1">Peru</td><td rowspan="1" colspan="1">Madre de Dios</td><td rowspan="1" colspan="1">Kawsay Biological Station</td><td rowspan="1" colspan="1"/><td rowspan="1" colspan="1">Trail E at night</td><td rowspan="1" colspan="1">
                    <named-content xmlns:xlink="http://www.w3.org/1999/xlink" content-type="dwc:verbatimCoordinates" xlink:type="simple">-12.536, -69.008</named-content>
                  </td><td rowspan="1" colspan="1"/><td rowspan="1" colspan="1"><italic><tp:taxon-name><tp:taxon-name-part taxon-name-part-type="genus" reg="Epilampra">Epilampra</tp:taxon-name-part> <tp:taxon-name-part taxon-name-part-type="species" reg="conferta">conferta</tp:taxon-name-part></tp:taxon-name></italic> “placa”</td></tr><tr><td rowspan="1" colspan="1">UIRB-PE-24-11</td><td rowspan="1" colspan="1">1</td><td rowspan="1" colspan="1">female</td><td rowspan="1" colspan="1">adult</td><td rowspan="1" colspan="1">2024-7-25</td><td rowspan="1" colspan="1"/><td rowspan="1" colspan="1">Hand collected</td><td rowspan="1" colspan="1">Emmy F. Medina E., Jared Martin, Johanna Schwartz, Dominic Evangelista</td><td rowspan="1" colspan="1">Peru</td><td rowspan="1" colspan="1">Madre de Dios</td><td rowspan="1" colspan="1">Kawsay Biological Station</td><td rowspan="1" colspan="1"/><td rowspan="1" colspan="1">Lindero trail or near station in concession</td><td rowspan="1" colspan="1">
                    <named-content xmlns:xlink="http://www.w3.org/1999/xlink" content-type="dwc:verbatimCoordinates" xlink:type="simple">-12.537, -69.004</named-content>
                  </td><td rowspan="1" colspan="1"/><td rowspan="1" colspan="1"><italic><tp:taxon-name><tp:taxon-name-part taxon-name-part-type="genus" reg="Epilampra">Epilampra</tp:taxon-name-part> <tp:taxon-name-part taxon-name-part-type="species" reg="conferta">conferta</tp:taxon-name-part></tp:taxon-name></italic> “placa”</td></tr><tr><td rowspan="1" colspan="1">UIRB-PE-26-44</td><td rowspan="1" colspan="1">1</td><td rowspan="1" colspan="1">male</td><td rowspan="1" colspan="1">adult</td><td rowspan="1" colspan="1">2024-7-15</td><td rowspan="1" colspan="1"/><td rowspan="1" colspan="1">Hand collected</td><td rowspan="1" colspan="1">Emmy F. Medina E., Jared Martin, Johanna Schwartz, Dominic Evangelista</td><td rowspan="1" colspan="1">Peru</td><td rowspan="1" colspan="1">Madre de Dios</td><td rowspan="1" colspan="1">Finca Las Piedras Research Station</td><td rowspan="1" colspan="1"/><td rowspan="1" colspan="1">Anaconda and Tapir trail, night hike</td><td rowspan="1" colspan="1">
                    <named-content xmlns:xlink="http://www.w3.org/1999/xlink" content-type="dwc:verbatimCoordinates" xlink:type="simple">-12.2273, -69.1075</named-content>
                  </td><td rowspan="1" colspan="1"/><td rowspan="1" colspan="1"><italic><tp:taxon-name><tp:taxon-name-part taxon-name-part-type="genus" reg="Epilampra">Epilampra</tp:taxon-name-part> <tp:taxon-name-part taxon-name-part-type="species" reg="conferta">conferta</tp:taxon-name-part></tp:taxon-name></italic> “placa”</td></tr><tr><td rowspan="1" colspan="1">UIRB-PE-26-48</td><td rowspan="1" colspan="1">1</td><td rowspan="1" colspan="1">male</td><td rowspan="1" colspan="1">adult</td><td rowspan="1" colspan="1">2024-7-14</td><td rowspan="1" colspan="1"/><td rowspan="1" colspan="1">Hand collected</td><td rowspan="1" colspan="1">Emmy F. Medina E., Jared Martin, Johanna Schwartz, Dominic Evangelista</td><td rowspan="1" colspan="1">Peru</td><td rowspan="1" colspan="1">Madre de Dios</td><td rowspan="1" colspan="1">Finca Las Piedras Research Station</td><td rowspan="1" colspan="1"/><td rowspan="1" colspan="1">Trails in forest, near station at night</td><td rowspan="1" colspan="1">
                    <named-content xmlns:xlink="http://www.w3.org/1999/xlink" content-type="dwc:verbatimCoordinates" xlink:type="simple">-12.2285, -69.1143</named-content>
                  </td><td rowspan="1" colspan="1"/><td rowspan="1" colspan="1"><italic><tp:taxon-name><tp:taxon-name-part taxon-name-part-type="genus" reg="Epilampra">Epilampra</tp:taxon-name-part> <tp:taxon-name-part taxon-name-part-type="species" reg="conferta">conferta</tp:taxon-name-part></tp:taxon-name></italic> “placa”</td></tr><tr><td rowspan="1" colspan="1">UIRB-PE-26-80</td><td rowspan="1" colspan="1">1</td><td rowspan="1" colspan="1">male</td><td rowspan="1" colspan="1">adult</td><td rowspan="1" colspan="1">2024-7-16</td><td rowspan="1" colspan="1"/><td rowspan="1" colspan="1"/><td rowspan="1" colspan="1">Emmy F. Medina E., Jared Martin, Johanna Schwartz, Dominic Evangelista</td><td rowspan="1" colspan="1">Peru</td><td rowspan="1" colspan="1">Madre de Dios</td><td rowspan="1" colspan="1">Finca Las Piedras Research Station</td><td rowspan="1" colspan="1"/><td rowspan="1" colspan="1">Night hike (Lindero, Tapir, Unguruhaui, Castana trails)</td><td rowspan="1" colspan="1">
                    <named-content xmlns:xlink="http://www.w3.org/1999/xlink" content-type="dwc:verbatimCoordinates" xlink:type="simple">-12.2262, -69.1124</named-content>
                  </td><td rowspan="1" colspan="1"/><td rowspan="1" colspan="1"><italic><tp:taxon-name><tp:taxon-name-part taxon-name-part-type="genus" reg="Epilampra">Epilampra</tp:taxon-name-part> <tp:taxon-name-part taxon-name-part-type="species" reg="conferta">conferta</tp:taxon-name-part></tp:taxon-name></italic> “placa”</td></tr><tr><td rowspan="1" colspan="1">UIRB-PE-25-77</td><td rowspan="1" colspan="1">1</td><td rowspan="1" colspan="1">female</td><td rowspan="1" colspan="1">adult</td><td rowspan="1" colspan="1">2024-7-18</td><td rowspan="1" colspan="1"/><td rowspan="1" colspan="1">Hand collected</td><td rowspan="1" colspan="1">Emmy F. Medina E., Jared Martin, Johanna Schwartz, Dominic Evangelista</td><td rowspan="1" colspan="1">Peru</td><td rowspan="1" colspan="1">Madre de Dios</td><td rowspan="1" colspan="1">Kawsay Biological Station</td><td rowspan="1" colspan="1">175</td><td rowspan="1" colspan="1">Within concession, near station, atnight</td><td rowspan="1" colspan="1">
                    <named-content xmlns:xlink="http://www.w3.org/1999/xlink" content-type="dwc:verbatimCoordinates" xlink:type="simple">-12.5282, -69.0141</named-content>
                  </td><td rowspan="1" colspan="1"/><td rowspan="1" colspan="1"><italic><tp:taxon-name><tp:taxon-name-part taxon-name-part-type="genus" reg="Epilampra">Epilampra</tp:taxon-name-part> <tp:taxon-name-part taxon-name-part-type="species" reg="sofia">sofia</tp:taxon-name-part></tp:taxon-name></italic> Vanker, Medina-Espinoza, Evangelista</td></tr><tr><td rowspan="1" colspan="1">UIRB-PE-26-37</td><td rowspan="1" colspan="1">1</td><td rowspan="1" colspan="1">male</td><td rowspan="1" colspan="1">adult</td><td rowspan="1" colspan="1">2024-7-18</td><td rowspan="1" colspan="1"/><td rowspan="1" colspan="1">Hand collected</td><td rowspan="1" colspan="1">Emmy F. Medina E., Jared Martin, Johanna Schwartz, Dominic Evangelista</td><td rowspan="1" colspan="1">Peru</td><td rowspan="1" colspan="1">Madre de Dios</td><td rowspan="1" colspan="1">Kawsay Biological Station</td><td rowspan="1" colspan="1">175</td><td rowspan="1" colspan="1">Within concession, near station, atnight</td><td rowspan="1" colspan="1">
                    <named-content xmlns:xlink="http://www.w3.org/1999/xlink" content-type="dwc:verbatimCoordinates" xlink:type="simple">-12.5282, -69.0141</named-content>
                  </td><td rowspan="1" colspan="1">holotype of <italic><tp:taxon-name><tp:taxon-name-part taxon-name-part-type="genus" reg="Epilampra">Epilampra</tp:taxon-name-part> <tp:taxon-name-part taxon-name-part-type="species" reg="sofia">sofia</tp:taxon-name-part></tp:taxon-name></italic></td><td rowspan="1" colspan="1"><italic><tp:taxon-name><tp:taxon-name-part taxon-name-part-type="genus" reg="Epilampra">Epilampra</tp:taxon-name-part> <tp:taxon-name-part taxon-name-part-type="species" reg="sofia">sofia</tp:taxon-name-part></tp:taxon-name></italic> Vanker, Medina-Espinoza, Evangelista</td></tr><tr><td rowspan="1" colspan="1">AUDE-PE-1-83</td><td rowspan="1" colspan="1">1</td><td rowspan="1" colspan="1">male</td><td rowspan="1" colspan="1">adult</td><td rowspan="1" colspan="1">2021-7-3</td><td rowspan="1" colspan="1"/><td rowspan="1" colspan="1">day. Hand collected</td><td rowspan="1" colspan="1">Evangelista-Huaman, Evangelista-Huaman, Medina Espinoza</td><td rowspan="1" colspan="1">Peru</td><td rowspan="1" colspan="1">Madre de Dios</td><td rowspan="1" colspan="1">Los Amigos Research Station</td><td rowspan="1" colspan="1"/><td rowspan="1" colspan="1">Plataforma trail</td><td rowspan="1" colspan="1">
                    <named-content xmlns:xlink="http://www.w3.org/1999/xlink" content-type="dwc:verbatimCoordinates" xlink:type="simple">-12.565481, -70.1027</named-content>
                  </td><td rowspan="1" colspan="1">holotype of <italic><tp:taxon-name><tp:taxon-name-part taxon-name-part-type="genus" reg="Epilampra">Epilampra</tp:taxon-name-part> <tp:taxon-name-part taxon-name-part-type="species" reg="paititi">paititi</tp:taxon-name-part></tp:taxon-name></italic></td><td rowspan="1" colspan="1"><italic><tp:taxon-name><tp:taxon-name-part taxon-name-part-type="genus" reg="Epilampra">Epilampra</tp:taxon-name-part> <tp:taxon-name-part taxon-name-part-type="species" reg="paititi">paititi</tp:taxon-name-part></tp:taxon-name></italic> Vanker, Medina-Espinoza, Evangelista</td></tr><tr><td rowspan="1" colspan="1">UIRB-PE-20-37</td><td rowspan="1" colspan="1">1</td><td rowspan="1" colspan="1"/><td rowspan="1" colspan="1">juvenile</td><td rowspan="1" colspan="1">2024-7-13</td><td rowspan="1" colspan="1"/><td rowspan="1" colspan="1">Hand collected</td><td rowspan="1" colspan="1">Emmy F. Medina E., Jared Martin, Johanna Schwartz, Dominic Evangelista</td><td rowspan="1" colspan="1">Peru</td><td rowspan="1" colspan="1">Madre de Dios</td><td rowspan="1" colspan="1">Finca Las Piedras Research Station</td><td rowspan="1" colspan="1">265</td><td rowspan="1" colspan="1">Trails in forest, near station at night</td><td rowspan="1" colspan="1">
                    <named-content xmlns:xlink="http://www.w3.org/1999/xlink" content-type="dwc:verbatimCoordinates" xlink:type="simple">-12.2285, -69.1143</named-content>
                  </td><td rowspan="1" colspan="1"/><td rowspan="1" colspan="1">
                    <italic>
                      <tp:taxon-name>
                        <tp:taxon-name-part taxon-name-part-type="genus" reg="Phortioeca">Phortioeca</tp:taxon-name-part>
                      </tp:taxon-name>
                    </italic>
                  </td></tr><tr><td rowspan="1" colspan="1">UIRB-PE-20-38</td><td rowspan="1" colspan="1">1</td><td rowspan="1" colspan="1"/><td rowspan="1" colspan="1">juvenile</td><td rowspan="1" colspan="1">2024-7-13</td><td rowspan="1" colspan="1"/><td rowspan="1" colspan="1">Hand collected</td><td rowspan="1" colspan="1">Emmy F. Medina E., Jared Martin, Johanna Schwartz, Dominic Evangelista</td><td rowspan="1" colspan="1">Peru</td><td rowspan="1" colspan="1">Madre de Dios</td><td rowspan="1" colspan="1">Finca Las Piedras Research Station</td><td rowspan="1" colspan="1">265</td><td rowspan="1" colspan="1">Trails in forest, near station at night</td><td rowspan="1" colspan="1">
                    <named-content xmlns:xlink="http://www.w3.org/1999/xlink" content-type="dwc:verbatimCoordinates" xlink:type="simple">-12.2285, -69.1143</named-content>
                  </td><td rowspan="1" colspan="1"/><td rowspan="1" colspan="1">
                    <italic>
                      <tp:taxon-name>
                        <tp:taxon-name-part taxon-name-part-type="genus" reg="Phortioeca">Phortioeca</tp:taxon-name-part>
                      </tp:taxon-name>
                    </italic>
                  </td></tr><tr><td rowspan="1" colspan="1">UIRB-PE-20-39</td><td rowspan="1" colspan="1">1</td><td rowspan="1" colspan="1"/><td rowspan="1" colspan="1">juvenile</td><td rowspan="1" colspan="1">2024-7-13</td><td rowspan="1" colspan="1"/><td rowspan="1" colspan="1">Hand collected</td><td rowspan="1" colspan="1">Emmy F. Medina E., Jared Martin, Johanna Schwartz, Dominic Evangelista</td><td rowspan="1" colspan="1">Peru</td><td rowspan="1" colspan="1">Madre de Dios</td><td rowspan="1" colspan="1">Finca Las Piedras Research Station</td><td rowspan="1" colspan="1">265</td><td rowspan="1" colspan="1">Trails in forest, near station at night</td><td rowspan="1" colspan="1">
                    <named-content xmlns:xlink="http://www.w3.org/1999/xlink" content-type="dwc:verbatimCoordinates" xlink:type="simple">-12.2285, -69.1143</named-content>
                  </td><td rowspan="1" colspan="1"/><td rowspan="1" colspan="1">
                    <italic>
                      <tp:taxon-name>
                        <tp:taxon-name-part taxon-name-part-type="genus" reg="Phortioeca">Phortioeca</tp:taxon-name-part>
                      </tp:taxon-name>
                    </italic>
                  </td></tr><tr><td rowspan="1" colspan="1">UIRB-PE-20-40</td><td rowspan="1" colspan="1">1</td><td rowspan="1" colspan="1"/><td rowspan="1" colspan="1">juvenile</td><td rowspan="1" colspan="1">2024-7-13</td><td rowspan="1" colspan="1"/><td rowspan="1" colspan="1">Hand collected</td><td rowspan="1" colspan="1">Emmy F. Medina E., Jared Martin, Johanna Schwartz, Dominic Evangelista</td><td rowspan="1" colspan="1">Peru</td><td rowspan="1" colspan="1">Madre de Dios</td><td rowspan="1" colspan="1">Finca Las Piedras Research Station</td><td rowspan="1" colspan="1">265</td><td rowspan="1" colspan="1">Trails in forest, near station at night</td><td rowspan="1" colspan="1">
                    <named-content xmlns:xlink="http://www.w3.org/1999/xlink" content-type="dwc:verbatimCoordinates" xlink:type="simple">-12.2285, -69.1143</named-content>
                  </td><td rowspan="1" colspan="1"/><td rowspan="1" colspan="1">
                    <italic>
                      <tp:taxon-name>
                        <tp:taxon-name-part taxon-name-part-type="genus" reg="Phortioeca">Phortioeca</tp:taxon-name-part>
                      </tp:taxon-name>
                    </italic>
                  </td></tr><tr><td rowspan="1" colspan="1">UIRB-PE-20-41</td><td rowspan="1" colspan="1">1</td><td rowspan="1" colspan="1"/><td rowspan="1" colspan="1">juvenile</td><td rowspan="1" colspan="1">2024-7-13</td><td rowspan="1" colspan="1"/><td rowspan="1" colspan="1">Hand collected</td><td rowspan="1" colspan="1">Emmy F. Medina E., Jared Martin, Johanna Schwartz, Dominic Evangelista</td><td rowspan="1" colspan="1">Peru</td><td rowspan="1" colspan="1">Madre de Dios</td><td rowspan="1" colspan="1">Finca Las Piedras Research Station</td><td rowspan="1" colspan="1">265</td><td rowspan="1" colspan="1">Trails in forest, near station at night</td><td rowspan="1" colspan="1">
                    <named-content xmlns:xlink="http://www.w3.org/1999/xlink" content-type="dwc:verbatimCoordinates" xlink:type="simple">-12.2285, -69.1143</named-content>
                  </td><td rowspan="1" colspan="1"/><td rowspan="1" colspan="1">
                    <italic>
                      <tp:taxon-name>
                        <tp:taxon-name-part taxon-name-part-type="genus" reg="Phortioeca">Phortioeca</tp:taxon-name-part>
                      </tp:taxon-name>
                    </italic>
                  </td></tr><tr><td rowspan="1" colspan="1">UIRB-PE-20-42</td><td rowspan="1" colspan="1">1</td><td rowspan="1" colspan="1"/><td rowspan="1" colspan="1">juvenile</td><td rowspan="1" colspan="1">2024-7-13</td><td rowspan="1" colspan="1"/><td rowspan="1" colspan="1">Hand collected</td><td rowspan="1" colspan="1">Emmy F. Medina E., Jared Martin, Johanna Schwartz, Dominic Evangelista</td><td rowspan="1" colspan="1">Peru</td><td rowspan="1" colspan="1">Madre de Dios</td><td rowspan="1" colspan="1">Finca Las Piedras Research Station</td><td rowspan="1" colspan="1">265</td><td rowspan="1" colspan="1">Trails in forest, near station at night</td><td rowspan="1" colspan="1">
                    <named-content xmlns:xlink="http://www.w3.org/1999/xlink" content-type="dwc:verbatimCoordinates" xlink:type="simple">-12.2285, -69.1143</named-content>
                  </td><td rowspan="1" colspan="1"/><td rowspan="1" colspan="1">
                    <italic>
                      <tp:taxon-name>
                        <tp:taxon-name-part taxon-name-part-type="genus" reg="Phortioeca">Phortioeca</tp:taxon-name-part>
                      </tp:taxon-name>
                    </italic>
                  </td></tr><tr><td rowspan="1" colspan="1">UIRB-PE-20-43</td><td rowspan="1" colspan="1">1</td><td rowspan="1" colspan="1"/><td rowspan="1" colspan="1">juvenile</td><td rowspan="1" colspan="1">2024-7-13</td><td rowspan="1" colspan="1"/><td rowspan="1" colspan="1">Hand collected</td><td rowspan="1" colspan="1">Emmy F. Medina E., Jared Martin, Johanna Schwartz, Dominic Evangelista</td><td rowspan="1" colspan="1">Peru</td><td rowspan="1" colspan="1">Madre de Dios</td><td rowspan="1" colspan="1">Finca Las Piedras Research Station</td><td rowspan="1" colspan="1">265</td><td rowspan="1" colspan="1">Trails in forest, near station at night</td><td rowspan="1" colspan="1">
                    <named-content xmlns:xlink="http://www.w3.org/1999/xlink" content-type="dwc:verbatimCoordinates" xlink:type="simple">-12.2285, -69.1143</named-content>
                  </td><td rowspan="1" colspan="1"/><td rowspan="1" colspan="1">
                    <italic>
                      <tp:taxon-name>
                        <tp:taxon-name-part taxon-name-part-type="genus" reg="Phortioeca">Phortioeca</tp:taxon-name-part>
                      </tp:taxon-name>
                    </italic>
                  </td></tr><tr><td rowspan="1" colspan="1">UIRB-PE-20-44</td><td rowspan="1" colspan="1">1</td><td rowspan="1" colspan="1"/><td rowspan="1" colspan="1">juvenile</td><td rowspan="1" colspan="1">2024-7-13</td><td rowspan="1" colspan="1"/><td rowspan="1" colspan="1">Hand collected</td><td rowspan="1" colspan="1">Emmy F. Medina E., Jared Martin, Johanna Schwartz, Dominic Evangelista</td><td rowspan="1" colspan="1">Peru</td><td rowspan="1" colspan="1">Madre de Dios</td><td rowspan="1" colspan="1">Finca Las Piedras Research Station</td><td rowspan="1" colspan="1">265</td><td rowspan="1" colspan="1">Trails in forest, near station at night</td><td rowspan="1" colspan="1">
                    <named-content xmlns:xlink="http://www.w3.org/1999/xlink" content-type="dwc:verbatimCoordinates" xlink:type="simple">-12.2285, -69.1143</named-content>
                  </td><td rowspan="1" colspan="1"/><td rowspan="1" colspan="1">
                    <italic>
                      <tp:taxon-name>
                        <tp:taxon-name-part taxon-name-part-type="genus" reg="Phortioeca">Phortioeca</tp:taxon-name-part>
                      </tp:taxon-name>
                    </italic>
                  </td></tr><tr><td rowspan="1" colspan="1">UIRB-PE-20-45</td><td rowspan="1" colspan="1">1</td><td rowspan="1" colspan="1"/><td rowspan="1" colspan="1">juvenile</td><td rowspan="1" colspan="1">2024-7-13</td><td rowspan="1" colspan="1"/><td rowspan="1" colspan="1">Hand collected</td><td rowspan="1" colspan="1">Emmy F. Medina E., Jared Martin, Johanna Schwartz, Dominic Evangelista</td><td rowspan="1" colspan="1">Peru</td><td rowspan="1" colspan="1">Madre de Dios</td><td rowspan="1" colspan="1">Finca Las Piedras Research Station</td><td rowspan="1" colspan="1">265</td><td rowspan="1" colspan="1">Trails in forest, near station at night</td><td rowspan="1" colspan="1">
                    <named-content xmlns:xlink="http://www.w3.org/1999/xlink" content-type="dwc:verbatimCoordinates" xlink:type="simple">-12.2285, -69.1143</named-content>
                  </td><td rowspan="1" colspan="1"/><td rowspan="1" colspan="1">
                    <italic>
                      <tp:taxon-name>
                        <tp:taxon-name-part taxon-name-part-type="genus" reg="Phortioeca">Phortioeca</tp:taxon-name-part>
                      </tp:taxon-name>
                    </italic>
                  </td></tr><tr><td rowspan="1" colspan="1">UIRB-PE-26-59</td><td rowspan="1" colspan="1">1</td><td rowspan="1" colspan="1"/><td rowspan="1" colspan="1">juvenile</td><td rowspan="1" colspan="1">2024-7-16</td><td rowspan="1" colspan="1"/><td rowspan="1" colspan="1">Hand collected</td><td rowspan="1" colspan="1">Emmy F. Medina E., Jared Martin, Johanna Schwartz, Dominic Evangelista</td><td rowspan="1" colspan="1">Peru</td><td rowspan="1" colspan="1">Madre de Dios</td><td rowspan="1" colspan="1">Finca Las Piedras Research Station</td><td rowspan="1" colspan="1">264</td><td rowspan="1" colspan="1">Night hike (Lindero, Tapir, Unguruhaui, Castana trails)</td><td rowspan="1" colspan="1">
                    <named-content xmlns:xlink="http://www.w3.org/1999/xlink" content-type="dwc:verbatimCoordinates" xlink:type="simple">-12.2262, -69.1124</named-content>
                  </td><td rowspan="1" colspan="1"/><td rowspan="1" colspan="1">
                    <italic>
                      <tp:taxon-name>
                        <tp:taxon-name-part taxon-name-part-type="genus" reg="Phortioeca">Phortioeca</tp:taxon-name-part>
                      </tp:taxon-name>
                    </italic>
                  </td></tr><tr><td rowspan="1" colspan="1">AUDE-PE-1-69</td><td rowspan="1" colspan="1">1</td><td rowspan="1" colspan="1">male</td><td rowspan="1" colspan="1">adult</td><td rowspan="1" colspan="1">2021-7-6</td><td rowspan="1" colspan="1"/><td rowspan="1" colspan="1">night. Hand collected</td><td rowspan="1" colspan="1">Evangelista-Huaman, Evangelista-Huaman, Medina Espinoza</td><td rowspan="1" colspan="1">Peru</td><td rowspan="1" colspan="1">Madre de Dios</td><td rowspan="1" colspan="1">Los Amigos Research Station</td><td rowspan="1" colspan="1"/><td rowspan="1" colspan="1">Trail 10</td><td rowspan="1" colspan="1">
                    <named-content xmlns:xlink="http://www.w3.org/1999/xlink" content-type="dwc:verbatimCoordinates" xlink:type="simple">-12.566389, -70.099722</named-content>
                  </td><td rowspan="1" colspan="1">holotype of <italic><tp:taxon-name><tp:taxon-name-part taxon-name-part-type="genus" reg="Lanxoblatta">Lanxoblatta</tp:taxon-name-part> <tp:taxon-name-part taxon-name-part-type="species" reg="patriciae">patriciae</tp:taxon-name-part></tp:taxon-name></italic></td><td rowspan="1" colspan="1"><italic><tp:taxon-name><tp:taxon-name-part taxon-name-part-type="genus" reg="Lanxoblatta">Lanxoblatta</tp:taxon-name-part> <tp:taxon-name-part taxon-name-part-type="species" reg="patriciae">patriciae</tp:taxon-name-part></tp:taxon-name></italic> Vanker, Medina-Espinoza, Evangelista</td></tr><tr><td rowspan="1" colspan="1">AUDE-PE-1-89</td><td rowspan="1" colspan="1">1</td><td rowspan="1" colspan="1">male</td><td rowspan="1" colspan="1">adult</td><td rowspan="1" colspan="1">2021-7-6</td><td rowspan="1" colspan="1"/><td rowspan="1" colspan="1">night. Hand collected</td><td rowspan="1" colspan="1">Evangelista-Huaman, Evangelista-Huaman, Medina Espinoza</td><td rowspan="1" colspan="1">Peru</td><td rowspan="1" colspan="1">Madre de Dios</td><td rowspan="1" colspan="1">Los Amigos Research Station</td><td rowspan="1" colspan="1"/><td rowspan="1" colspan="1">Trail 17 &amp; 2</td><td rowspan="1" colspan="1">
                    <named-content xmlns:xlink="http://www.w3.org/1999/xlink" content-type="dwc:verbatimCoordinates" xlink:type="simple">-12.559556, -70.107667</named-content>
                  </td><td rowspan="1" colspan="1"/><td rowspan="1" colspan="1"><italic><tp:taxon-name><tp:taxon-name-part taxon-name-part-type="genus" reg="Lanxoblatta">Lanxoblatta</tp:taxon-name-part> <tp:taxon-name-part taxon-name-part-type="species" reg="patriciae">patriciae</tp:taxon-name-part></tp:taxon-name></italic> Vanker, Medina-Espinoza, Evangelista</td></tr><tr><td rowspan="1" colspan="1">AUDE-PE-1-90</td><td rowspan="1" colspan="1">1</td><td rowspan="1" colspan="1">male</td><td rowspan="1" colspan="1">adult</td><td rowspan="1" colspan="1">2021-7-2</td><td rowspan="1" colspan="1"/><td rowspan="1" colspan="1">night</td><td rowspan="1" colspan="1">Evangelista-Huaman, Evangelista-Huaman, Medina Espinoza</td><td rowspan="1" colspan="1">Peru</td><td rowspan="1" colspan="1">Madre de Dios</td><td rowspan="1" colspan="1">Los Amigos Research Station</td><td rowspan="1" colspan="1"/><td rowspan="1" colspan="1">in/ around buildings</td><td rowspan="1" colspan="1">
                    <named-content xmlns:xlink="http://www.w3.org/1999/xlink" content-type="dwc:verbatimCoordinates" xlink:type="simple">-12.569139, -70.100361</named-content>
                  </td><td rowspan="1" colspan="1"/><td rowspan="1" colspan="1"><italic><tp:taxon-name><tp:taxon-name-part taxon-name-part-type="genus" reg="Lanxoblatta">Lanxoblatta</tp:taxon-name-part> <tp:taxon-name-part taxon-name-part-type="species" reg="patriciae">patriciae</tp:taxon-name-part></tp:taxon-name></italic> Vanker, Medina-Espinoza, Evangelista</td></tr><tr><td rowspan="1" colspan="1">UIRB-PE-26-61</td><td rowspan="1" colspan="1">1</td><td rowspan="1" colspan="1">male</td><td rowspan="1" colspan="1">adult</td><td rowspan="1" colspan="1">2024-7-16</td><td rowspan="1" colspan="1"/><td rowspan="1" colspan="1">Hand collected</td><td rowspan="1" colspan="1">Emmy F. Medina E., Jared Martin, Johanna Schwartz, Dominic Evangelista</td><td rowspan="1" colspan="1">Peru</td><td rowspan="1" colspan="1">Madre de Dios</td><td rowspan="1" colspan="1">Finca Las Piedras Research Station</td><td rowspan="1" colspan="1"/><td rowspan="1" colspan="1">Night hike (Lindero, Tapir, Unguruhaui, Castana trails)</td><td rowspan="1" colspan="1">
                    <named-content xmlns:xlink="http://www.w3.org/1999/xlink" content-type="dwc:verbatimCoordinates" xlink:type="simple">-12.2262, -69.1124</named-content>
                  </td><td rowspan="1" colspan="1"/><td rowspan="1" colspan="1"><italic><tp:taxon-name><tp:taxon-name-part taxon-name-part-type="genus" reg="Lanxoblatta">Lanxoblatta</tp:taxon-name-part> <tp:taxon-name-part taxon-name-part-type="species" reg="patriciae">patriciae</tp:taxon-name-part></tp:taxon-name></italic> Vanker, Medina-Espinoza, Evangelista</td></tr><tr><td rowspan="1" colspan="1">UIRB-PE-26-62</td><td rowspan="1" colspan="1">1</td><td rowspan="1" colspan="1">female</td><td rowspan="1" colspan="1">adult</td><td rowspan="1" colspan="1">2024-7-16</td><td rowspan="1" colspan="1"/><td rowspan="1" colspan="1">Hand collected</td><td rowspan="1" colspan="1">Emmy F. Medina E., Jared Martin, Johanna Schwartz, Dominic Evangelista</td><td rowspan="1" colspan="1">Peru</td><td rowspan="1" colspan="1">Madre de Dios</td><td rowspan="1" colspan="1">Finca Las Piedras Research Station</td><td rowspan="1" colspan="1"/><td rowspan="1" colspan="1">Night hike (Lindero, Tapir, Unguruhaui, Castana trails)</td><td rowspan="1" colspan="1">
                    <named-content xmlns:xlink="http://www.w3.org/1999/xlink" content-type="dwc:verbatimCoordinates" xlink:type="simple">-12.2262, -69.1124</named-content>
                  </td><td rowspan="1" colspan="1"/><td rowspan="1" colspan="1"><italic><tp:taxon-name><tp:taxon-name-part taxon-name-part-type="genus" reg="Lanxoblatta">Lanxoblatta</tp:taxon-name-part> <tp:taxon-name-part taxon-name-part-type="species" reg="patriciae">patriciae</tp:taxon-name-part></tp:taxon-name></italic> Vanker, Medina-Espinoza, Evangelista</td></tr><tr><td rowspan="1" colspan="1">UIRB-PE-26-74</td><td rowspan="1" colspan="1">1</td><td rowspan="1" colspan="1">female</td><td rowspan="1" colspan="1">adult</td><td rowspan="1" colspan="1">2024-7-15</td><td rowspan="1" colspan="1"/><td rowspan="1" colspan="1">Hand collected</td><td rowspan="1" colspan="1">Emmy F. Medina E., Jared Martin, Johanna Schwartz, Dominic Evangelista</td><td rowspan="1" colspan="1">Peru</td><td rowspan="1" colspan="1">Madre de Dios</td><td rowspan="1" colspan="1">Finca Las Piedras Research Station</td><td rowspan="1" colspan="1"/><td rowspan="1" colspan="1">Anaconda and Tapir trail, night hike</td><td rowspan="1" colspan="1">
                    <named-content xmlns:xlink="http://www.w3.org/1999/xlink" content-type="dwc:verbatimCoordinates" xlink:type="simple">-12.2273, -69.1075</named-content>
                  </td><td rowspan="1" colspan="1"/><td rowspan="1" colspan="1"><italic><tp:taxon-name><tp:taxon-name-part taxon-name-part-type="genus" reg="Lanxoblatta">Lanxoblatta</tp:taxon-name-part> <tp:taxon-name-part taxon-name-part-type="species" reg="patriciae">patriciae</tp:taxon-name-part></tp:taxon-name></italic> Vanker, Medina-Espinoza, Evangelista</td></tr><tr><td rowspan="1" colspan="1">UIRB-PE-26-75</td><td rowspan="1" colspan="1">1</td><td rowspan="1" colspan="1">male</td><td rowspan="1" colspan="1">adult</td><td rowspan="1" colspan="1">2024-7-15</td><td rowspan="1" colspan="1"/><td rowspan="1" colspan="1">Hand collected</td><td rowspan="1" colspan="1">Emmy F. Medina E., Jared Martin, Johanna Schwartz, Dominic Evangelista</td><td rowspan="1" colspan="1">Peru</td><td rowspan="1" colspan="1">Madre de Dios</td><td rowspan="1" colspan="1">Finca Las Piedras Research Station</td><td rowspan="1" colspan="1"/><td rowspan="1" colspan="1">Anaconda and Tapir trail, night hike</td><td rowspan="1" colspan="1">
                    <named-content xmlns:xlink="http://www.w3.org/1999/xlink" content-type="dwc:verbatimCoordinates" xlink:type="simple">-12.2273, -69.1075</named-content>
                  </td><td rowspan="1" colspan="1"/><td rowspan="1" colspan="1"><italic><tp:taxon-name><tp:taxon-name-part taxon-name-part-type="genus" reg="Lanxoblatta">Lanxoblatta</tp:taxon-name-part> <tp:taxon-name-part taxon-name-part-type="species" reg="patriciae">patriciae</tp:taxon-name-part></tp:taxon-name></italic> Vanker, Medina-Espinoza, Evangelista</td></tr><tr><td rowspan="1" colspan="1">UIRB-PE-26-76</td><td rowspan="1" colspan="1">1</td><td rowspan="1" colspan="1">male</td><td rowspan="1" colspan="1">adult</td><td rowspan="1" colspan="1">2024-7-15</td><td rowspan="1" colspan="1">wood</td><td rowspan="1" colspan="1">Hand collected</td><td rowspan="1" colspan="1">Emmy F. Medina E., Jared Martin, Johanna Schwartz, Dominic Evangelista</td><td rowspan="1" colspan="1">Peru</td><td rowspan="1" colspan="1">Madre de Dios</td><td rowspan="1" colspan="1">Finca Las Piedras Research Station</td><td rowspan="1" colspan="1"/><td rowspan="1" colspan="1">Anaconda and Tapir trail, night hike</td><td rowspan="1" colspan="1">
                    <named-content xmlns:xlink="http://www.w3.org/1999/xlink" content-type="dwc:verbatimCoordinates" xlink:type="simple">-12.2273, -69.1075</named-content>
                  </td><td rowspan="1" colspan="1"/><td rowspan="1" colspan="1"><italic><tp:taxon-name><tp:taxon-name-part taxon-name-part-type="genus" reg="Lanxoblatta">Lanxoblatta</tp:taxon-name-part> <tp:taxon-name-part taxon-name-part-type="species" reg="patriciae">patriciae</tp:taxon-name-part></tp:taxon-name></italic> Vanker, Medina-Espinoza, Evangelista</td></tr><tr><td rowspan="1" colspan="1">UIRB-PE-26-77</td><td rowspan="1" colspan="1">1</td><td rowspan="1" colspan="1"/><td rowspan="1" colspan="1">juvenile</td><td rowspan="1" colspan="1">2024-7-15</td><td rowspan="1" colspan="1">wood</td><td rowspan="1" colspan="1">Hand collected</td><td rowspan="1" colspan="1">Emmy F. Medina E., Jared Martin, Johanna Schwartz, Dominic Evangelista</td><td rowspan="1" colspan="1">Peru</td><td rowspan="1" colspan="1">Madre de Dios</td><td rowspan="1" colspan="1">Finca Las Piedras Research Station</td><td rowspan="1" colspan="1"/><td rowspan="1" colspan="1">Anaconda and Tapir trail, night hike</td><td rowspan="1" colspan="1">
                    <named-content xmlns:xlink="http://www.w3.org/1999/xlink" content-type="dwc:verbatimCoordinates" xlink:type="simple">-12.2273, -69.1075</named-content>
                  </td><td rowspan="1" colspan="1"/><td rowspan="1" colspan="1"><italic><tp:taxon-name><tp:taxon-name-part taxon-name-part-type="genus" reg="Lanxoblatta">Lanxoblatta</tp:taxon-name-part> <tp:taxon-name-part taxon-name-part-type="species" reg="patriciae">patriciae</tp:taxon-name-part></tp:taxon-name></italic> Vanker, Medina-Espinoza, Evangelista</td></tr><tr><td rowspan="1" colspan="1">UIRB-PE-26-81</td><td rowspan="1" colspan="1">1</td><td rowspan="1" colspan="1"/><td rowspan="1" colspan="1">juvenile</td><td rowspan="1" colspan="1">2024-7-20</td><td rowspan="1" colspan="1">wood</td><td rowspan="1" colspan="1">Hand collected</td><td rowspan="1" colspan="1">Emmy F. Medina E., Jared Martin, Johanna Schwartz, Dominic Evangelista</td><td rowspan="1" colspan="1">Peru</td><td rowspan="1" colspan="1">Madre de Dios</td><td rowspan="1" colspan="1">Kawsay Biological Station</td><td rowspan="1" colspan="1"/><td rowspan="1" colspan="1">Within concession, near station, atnight</td><td rowspan="1" colspan="1">
                    <named-content xmlns:xlink="http://www.w3.org/1999/xlink" content-type="dwc:verbatimCoordinates" xlink:type="simple">-12.5282, -69.0141</named-content>
                  </td><td rowspan="1" colspan="1"/><td rowspan="1" colspan="1"><italic><tp:taxon-name><tp:taxon-name-part taxon-name-part-type="genus" reg="Lanxoblatta">Lanxoblatta</tp:taxon-name-part> <tp:taxon-name-part taxon-name-part-type="species" reg="patriciae">patriciae</tp:taxon-name-part></tp:taxon-name></italic> Vanker, Medina-Espinoza, Evangelista</td></tr><tr><td rowspan="1" colspan="1">UIRB-PE-26-82</td><td rowspan="1" colspan="1">1</td><td rowspan="1" colspan="1"/><td rowspan="1" colspan="1">juvenile</td><td rowspan="1" colspan="1">2024-7-20</td><td rowspan="1" colspan="1"/><td rowspan="1" colspan="1">Hand collected</td><td rowspan="1" colspan="1">Emmy F. Medina E., Jared Martin, Johanna Schwartz, Dominic Evangelista</td><td rowspan="1" colspan="1">Peru</td><td rowspan="1" colspan="1">Madre de Dios</td><td rowspan="1" colspan="1">Kawsay Biological Station</td><td rowspan="1" colspan="1"/><td rowspan="1" colspan="1">Within concession, near station, atnight</td><td rowspan="1" colspan="1">
                    <named-content xmlns:xlink="http://www.w3.org/1999/xlink" content-type="dwc:verbatimCoordinates" xlink:type="simple">-12.5282, -69.0141</named-content>
                  </td><td rowspan="1" colspan="1"/><td rowspan="1" colspan="1"><italic><tp:taxon-name><tp:taxon-name-part taxon-name-part-type="genus" reg="Lanxoblatta">Lanxoblatta</tp:taxon-name-part> <tp:taxon-name-part taxon-name-part-type="species" reg="patriciae">patriciae</tp:taxon-name-part></tp:taxon-name></italic> Vanker, Medina-Espinoza, Evangelista</td></tr><tr><td rowspan="1" colspan="1">UIRB-PE-26-83</td><td rowspan="1" colspan="1">1</td><td rowspan="1" colspan="1"/><td rowspan="1" colspan="1">juvenile</td><td rowspan="1" colspan="1">2024-7-20</td><td rowspan="1" colspan="1"/><td rowspan="1" colspan="1">Hand collected</td><td rowspan="1" colspan="1">Emmy F. Medina E., Jared Martin, Johanna Schwartz, Dominic Evangelista</td><td rowspan="1" colspan="1">Peru</td><td rowspan="1" colspan="1">Madre de Dios</td><td rowspan="1" colspan="1">Kawsay Biological Station</td><td rowspan="1" colspan="1"/><td rowspan="1" colspan="1">Within concession, near station, atnight</td><td rowspan="1" colspan="1">
                    <named-content xmlns:xlink="http://www.w3.org/1999/xlink" content-type="dwc:verbatimCoordinates" xlink:type="simple">-12.5282, -69.0141</named-content>
                  </td><td rowspan="1" colspan="1"/><td rowspan="1" colspan="1"><italic><tp:taxon-name><tp:taxon-name-part taxon-name-part-type="genus" reg="Lanxoblatta">Lanxoblatta</tp:taxon-name-part> <tp:taxon-name-part taxon-name-part-type="species" reg="patriciae">patriciae</tp:taxon-name-part></tp:taxon-name></italic> Vanker, Medina-Espinoza, Evangelista</td></tr><tr><td rowspan="1" colspan="1">AUDE-PE-1-93</td><td rowspan="1" colspan="1">1</td><td rowspan="1" colspan="1"/><td rowspan="1" colspan="1">adult</td><td rowspan="1" colspan="1">2021-7-6</td><td rowspan="1" colspan="1">On wood</td><td rowspan="1" colspan="1">night. Hand collected</td><td rowspan="1" colspan="1">Evangelista-Huaman, Evangelista-Huaman, Medina Espinoza</td><td rowspan="1" colspan="1">Peru</td><td rowspan="1" colspan="1">Madre de Dios</td><td rowspan="1" colspan="1">Los Amigos Research Station</td><td rowspan="1" colspan="1"/><td rowspan="1" colspan="1">Trail 17 &amp; 2</td><td rowspan="1" colspan="1">
                    <named-content xmlns:xlink="http://www.w3.org/1999/xlink" content-type="dwc:verbatimCoordinates" xlink:type="simple">-12.559556, -70.107667</named-content>
                  </td><td rowspan="1" colspan="1"/><td rowspan="1" colspan="1">
                    <italic>
                      <tp:taxon-name>
                        <tp:taxon-name-part taxon-name-part-type="genus" reg="Blaberus">Blaberus</tp:taxon-name-part>
                      </tp:taxon-name>
                    </italic>
                  </td></tr><tr><td rowspan="1" colspan="1">AUDE-PE-1-94</td><td rowspan="1" colspan="1">1</td><td rowspan="1" colspan="1"/><td rowspan="1" colspan="1">juvenile</td><td rowspan="1" colspan="1">2021-6-29</td><td rowspan="1" colspan="1">On wood</td><td rowspan="1" colspan="1">night. Hand collected</td><td rowspan="1" colspan="1">Evangelista-Huaman, Evangelista-Huaman, Medina Espinoza</td><td rowspan="1" colspan="1">Peru</td><td rowspan="1" colspan="1">Madre de Dios</td><td rowspan="1" colspan="1">Ecoaventuras Amazonica</td><td rowspan="1" colspan="1"/><td rowspan="1" colspan="1"/><td rowspan="1" colspan="1">
                    <named-content xmlns:xlink="http://www.w3.org/1999/xlink" content-type="dwc:verbatimCoordinates" xlink:type="simple">-12.505556, -69.173889</named-content>
                  </td><td rowspan="1" colspan="1"/><td rowspan="1" colspan="1">
                    <italic>
                      <tp:taxon-name>
                        <tp:taxon-name-part taxon-name-part-type="genus" reg="Blaberus">Blaberus</tp:taxon-name-part>
                      </tp:taxon-name>
                    </italic>
                  </td></tr><tr><td rowspan="1" colspan="1">AUDE-PE-1-97</td><td rowspan="1" colspan="1">1</td><td rowspan="1" colspan="1"/><td rowspan="1" colspan="1">juvenile</td><td rowspan="1" colspan="1">2021-7-3</td><td rowspan="1" colspan="1"/><td rowspan="1" colspan="1">day. Hand collected</td><td rowspan="1" colspan="1">Evangelista-Huaman, Evangelista-Huaman, Medina Espinoza</td><td rowspan="1" colspan="1">Peru</td><td rowspan="1" colspan="1">Madre de Dios</td><td rowspan="1" colspan="1">Los Amigos Research Station</td><td rowspan="1" colspan="1"/><td rowspan="1" colspan="1">Plataforma trail</td><td rowspan="1" colspan="1">
                    <named-content xmlns:xlink="http://www.w3.org/1999/xlink" content-type="dwc:verbatimCoordinates" xlink:type="simple">-12.565481, -70.1027</named-content>
                  </td><td rowspan="1" colspan="1"/><td rowspan="1" colspan="1">
                    <italic>
                      <tp:taxon-name>
                        <tp:taxon-name-part taxon-name-part-type="genus" reg="Blaberus">Blaberus</tp:taxon-name-part>
                      </tp:taxon-name>
                    </italic>
                  </td></tr><tr><td rowspan="1" colspan="1">AUDE-PE-1-98</td><td rowspan="1" colspan="1">1</td><td rowspan="1" colspan="1"/><td rowspan="1" colspan="1">juvenile</td><td rowspan="1" colspan="1">2021-7-30</td><td rowspan="1" colspan="1"/><td rowspan="1" colspan="1">night. Hand collected</td><td rowspan="1" colspan="1">Evangelista-Huaman, Evangelista-Huaman, Medina Espinoza</td><td rowspan="1" colspan="1">Peru</td><td rowspan="1" colspan="1">Madre de Dios</td><td rowspan="1" colspan="1">Puerto Maldonado</td><td rowspan="1" colspan="1"/><td rowspan="1" colspan="1">“Camungo” trail</td><td rowspan="1" colspan="1">
                    <named-content xmlns:xlink="http://www.w3.org/1999/xlink" content-type="dwc:verbatimCoordinates" xlink:type="simple">-12.628833, -69.189694</named-content>
                  </td><td rowspan="1" colspan="1"/><td rowspan="1" colspan="1">
                    <italic>
                      <tp:taxon-name>
                        <tp:taxon-name-part taxon-name-part-type="genus" reg="Blaberus">Blaberus</tp:taxon-name-part>
                      </tp:taxon-name>
                    </italic>
                  </td></tr><tr><td rowspan="1" colspan="1">UIRB-PE-20-01</td><td rowspan="1" colspan="1">1</td><td rowspan="1" colspan="1"/><td rowspan="1" colspan="1">juvenile</td><td rowspan="1" colspan="1">2024-7-12</td><td rowspan="1" colspan="1"/><td rowspan="1" colspan="1">Hand collected</td><td rowspan="1" colspan="1">Emmy F. Medina E., Jared Martin, Johanna Schwartz, Dominic Evangelista</td><td rowspan="1" colspan="1">Peru</td><td rowspan="1" colspan="1">Madre de Dios</td><td rowspan="1" colspan="1">Finca Las Piedras Research Station</td><td rowspan="1" colspan="1"/><td rowspan="1" colspan="1">Trails in forest, near station at night</td><td rowspan="1" colspan="1">
                    <named-content xmlns:xlink="http://www.w3.org/1999/xlink" content-type="dwc:verbatimCoordinates" xlink:type="simple">-12.2285, -69.1143</named-content>
                  </td><td rowspan="1" colspan="1"/><td rowspan="1" colspan="1">
                    <italic>
                      <tp:taxon-name>
                        <tp:taxon-name-part taxon-name-part-type="genus" reg="Blaberus">Blaberus</tp:taxon-name-part>
                      </tp:taxon-name>
                    </italic>
                  </td></tr><tr><td rowspan="1" colspan="1">UIRB-PE-20-02</td><td rowspan="1" colspan="1">1</td><td rowspan="1" colspan="1"/><td rowspan="1" colspan="1">juvenile</td><td rowspan="1" colspan="1">2024-7-12</td><td rowspan="1" colspan="1"/><td rowspan="1" colspan="1">Hand collected</td><td rowspan="1" colspan="1">Emmy F. Medina E., Jared Martin, Johanna Schwartz, Dominic Evangelista</td><td rowspan="1" colspan="1">Peru</td><td rowspan="1" colspan="1">Madre de Dios</td><td rowspan="1" colspan="1">Finca Las Piedras Research Station</td><td rowspan="1" colspan="1"/><td rowspan="1" colspan="1">Trails in forest, near station at night</td><td rowspan="1" colspan="1">
                    <named-content xmlns:xlink="http://www.w3.org/1999/xlink" content-type="dwc:verbatimCoordinates" xlink:type="simple">-12.2285, -69.1143</named-content>
                  </td><td rowspan="1" colspan="1"/><td rowspan="1" colspan="1">
                    <italic>
                      <tp:taxon-name>
                        <tp:taxon-name-part taxon-name-part-type="genus" reg="Blaberus">Blaberus</tp:taxon-name-part>
                      </tp:taxon-name>
                    </italic>
                  </td></tr><tr><td rowspan="1" colspan="1">UIRB-PE-20-03</td><td rowspan="1" colspan="1">1</td><td rowspan="1" colspan="1"/><td rowspan="1" colspan="1">juvenile</td><td rowspan="1" colspan="1">2024-7-22</td><td rowspan="1" colspan="1"/><td rowspan="1" colspan="1">Hand collected</td><td rowspan="1" colspan="1">Emmy F. Medina E., Jared Martin, Johanna Schwartz, Dominic Evangelista</td><td rowspan="1" colspan="1">Peru</td><td rowspan="1" colspan="1">Madre de Dios</td><td rowspan="1" colspan="1">Kawsay Biological Station</td><td rowspan="1" colspan="1"/><td rowspan="1" colspan="1">Within concession forestatnight</td><td rowspan="1" colspan="1">
                    <named-content xmlns:xlink="http://www.w3.org/1999/xlink" content-type="dwc:verbatimCoordinates" xlink:type="simple">-12.537, -69.004</named-content>
                  </td><td rowspan="1" colspan="1"/><td rowspan="1" colspan="1">
                    <italic>
                      <tp:taxon-name>
                        <tp:taxon-name-part taxon-name-part-type="genus" reg="Blaberus">Blaberus</tp:taxon-name-part>
                      </tp:taxon-name>
                    </italic>
                  </td></tr><tr><td rowspan="1" colspan="1">UIRB-PE-20-04</td><td rowspan="1" colspan="1">1</td><td rowspan="1" colspan="1"/><td rowspan="1" colspan="1">juvenile</td><td rowspan="1" colspan="1">2024-7-22</td><td rowspan="1" colspan="1"/><td rowspan="1" colspan="1">Hand collected</td><td rowspan="1" colspan="1">Emmy F. Medina E., Jared Martin, Johanna Schwartz, Dominic Evangelista</td><td rowspan="1" colspan="1">Peru</td><td rowspan="1" colspan="1">Madre de Dios</td><td rowspan="1" colspan="1">Kawsay Biological Station</td><td rowspan="1" colspan="1"/><td rowspan="1" colspan="1">Within concession forestatnight</td><td rowspan="1" colspan="1">
                    <named-content xmlns:xlink="http://www.w3.org/1999/xlink" content-type="dwc:verbatimCoordinates" xlink:type="simple">-12.537, -69.004</named-content>
                  </td><td rowspan="1" colspan="1"/><td rowspan="1" colspan="1">
                    <italic>
                      <tp:taxon-name>
                        <tp:taxon-name-part taxon-name-part-type="genus" reg="Blaberus">Blaberus</tp:taxon-name-part>
                      </tp:taxon-name>
                    </italic>
                  </td></tr><tr><td rowspan="1" colspan="1">UIRB-PE-20-05</td><td rowspan="1" colspan="1">1</td><td rowspan="1" colspan="1"/><td rowspan="1" colspan="1">juvenile</td><td rowspan="1" colspan="1">2024-7-22</td><td rowspan="1" colspan="1"/><td rowspan="1" colspan="1">Hand collected</td><td rowspan="1" colspan="1">Emmy F. Medina E., Jared Martin, Johanna Schwartz, Dominic Evangelista</td><td rowspan="1" colspan="1">Peru</td><td rowspan="1" colspan="1">Madre de Dios</td><td rowspan="1" colspan="1">Kawsay Biological Station</td><td rowspan="1" colspan="1"/><td rowspan="1" colspan="1">Within concession forestatnight</td><td rowspan="1" colspan="1">
                    <named-content xmlns:xlink="http://www.w3.org/1999/xlink" content-type="dwc:verbatimCoordinates" xlink:type="simple">-12.537, -69.004</named-content>
                  </td><td rowspan="1" colspan="1"/><td rowspan="1" colspan="1">
                    <italic>
                      <tp:taxon-name>
                        <tp:taxon-name-part taxon-name-part-type="genus" reg="Blaberus">Blaberus</tp:taxon-name-part>
                      </tp:taxon-name>
                    </italic>
                  </td></tr><tr><td rowspan="1" colspan="1">UIRB-PE-20-06</td><td rowspan="1" colspan="1">1</td><td rowspan="1" colspan="1"/><td rowspan="1" colspan="1">juvenile</td><td rowspan="1" colspan="1">2024-7-22</td><td rowspan="1" colspan="1"/><td rowspan="1" colspan="1">Hand collected</td><td rowspan="1" colspan="1">Emmy F. Medina E., Jared Martin, Johanna Schwartz, Dominic Evangelista</td><td rowspan="1" colspan="1">Peru</td><td rowspan="1" colspan="1">Madre de Dios</td><td rowspan="1" colspan="1">Kawsay Biological Station</td><td rowspan="1" colspan="1"/><td rowspan="1" colspan="1">Within concession forestatnight</td><td rowspan="1" colspan="1">
                    <named-content xmlns:xlink="http://www.w3.org/1999/xlink" content-type="dwc:verbatimCoordinates" xlink:type="simple">-12.537, -69.004</named-content>
                  </td><td rowspan="1" colspan="1"/><td rowspan="1" colspan="1">
                    <italic>
                      <tp:taxon-name>
                        <tp:taxon-name-part taxon-name-part-type="genus" reg="Blaberus">Blaberus</tp:taxon-name-part>
                      </tp:taxon-name>
                    </italic>
                  </td></tr><tr><td rowspan="1" colspan="1">UIRB-PE-20-07</td><td rowspan="1" colspan="1">1</td><td rowspan="1" colspan="1"/><td rowspan="1" colspan="1">juvenile</td><td rowspan="1" colspan="1">2024-7-24</td><td rowspan="1" colspan="1"/><td rowspan="1" colspan="1">Hand collected</td><td rowspan="1" colspan="1">Emmy F. Medina E., Jared Martin, Johanna Schwartz, Dominic Evangelista</td><td rowspan="1" colspan="1">Peru</td><td rowspan="1" colspan="1">Madre de Dios</td><td rowspan="1" colspan="1">Kawsay Biological Station</td><td rowspan="1" colspan="1"/><td rowspan="1" colspan="1">Probably collected on trails D and X at night</td><td rowspan="1" colspan="1">
                    <named-content xmlns:xlink="http://www.w3.org/1999/xlink" content-type="dwc:verbatimCoordinates" xlink:type="simple">-12.5364, -69.0084</named-content>
                  </td><td rowspan="1" colspan="1"/><td rowspan="1" colspan="1">
                    <italic>
                      <tp:taxon-name>
                        <tp:taxon-name-part taxon-name-part-type="genus" reg="Blaberus">Blaberus</tp:taxon-name-part>
                      </tp:taxon-name>
                    </italic>
                  </td></tr><tr><td rowspan="1" colspan="1">UIRB-PE-20-08</td><td rowspan="1" colspan="1">1</td><td rowspan="1" colspan="1"/><td rowspan="1" colspan="1">juvenile</td><td rowspan="1" colspan="1">2024-7-20</td><td rowspan="1" colspan="1"/><td rowspan="1" colspan="1">Hand collected</td><td rowspan="1" colspan="1">Emmy F. Medina E., Jared Martin, Johanna Schwartz, Dominic Evangelista</td><td rowspan="1" colspan="1">Peru</td><td rowspan="1" colspan="1">Madre de Dios</td><td rowspan="1" colspan="1">Kawsay Biological Station</td><td rowspan="1" colspan="1"/><td rowspan="1" colspan="1">Within concession, near station, atnight</td><td rowspan="1" colspan="1">
                    <named-content xmlns:xlink="http://www.w3.org/1999/xlink" content-type="dwc:verbatimCoordinates" xlink:type="simple">-12.5282, -69.0141</named-content>
                  </td><td rowspan="1" colspan="1"/><td rowspan="1" colspan="1">
                    <italic>
                      <tp:taxon-name>
                        <tp:taxon-name-part taxon-name-part-type="genus" reg="Blaberus">Blaberus</tp:taxon-name-part>
                      </tp:taxon-name>
                    </italic>
                  </td></tr><tr><td rowspan="1" colspan="1">UIRB-PE-20-09</td><td rowspan="1" colspan="1">1</td><td rowspan="1" colspan="1"/><td rowspan="1" colspan="1">juvenile</td><td rowspan="1" colspan="1">2024-7-20</td><td rowspan="1" colspan="1"/><td rowspan="1" colspan="1">Hand collected</td><td rowspan="1" colspan="1">Emmy F. Medina E., Jared Martin, Johanna Schwartz, Dominic Evangelista</td><td rowspan="1" colspan="1">Peru</td><td rowspan="1" colspan="1">Madre de Dios</td><td rowspan="1" colspan="1">Kawsay Biological Station</td><td rowspan="1" colspan="1"/><td rowspan="1" colspan="1">Within concession, near station, atnight</td><td rowspan="1" colspan="1">
                    <named-content xmlns:xlink="http://www.w3.org/1999/xlink" content-type="dwc:verbatimCoordinates" xlink:type="simple">-12.5282, -69.0141</named-content>
                  </td><td rowspan="1" colspan="1"/><td rowspan="1" colspan="1">
                    <italic>
                      <tp:taxon-name>
                        <tp:taxon-name-part taxon-name-part-type="genus" reg="Blaberus">Blaberus</tp:taxon-name-part>
                      </tp:taxon-name>
                    </italic>
                  </td></tr><tr><td rowspan="1" colspan="1">UIRB-PE-20-10</td><td rowspan="1" colspan="1">1</td><td rowspan="1" colspan="1"/><td rowspan="1" colspan="1">juvenile</td><td rowspan="1" colspan="1">2024-7-16</td><td rowspan="1" colspan="1"/><td rowspan="1" colspan="1">Hand collected</td><td rowspan="1" colspan="1">Emmy F. Medina E., Jared Martin, Johanna Schwartz, Dominic Evangelista</td><td rowspan="1" colspan="1">Peru</td><td rowspan="1" colspan="1">Madre de Dios</td><td rowspan="1" colspan="1">Finca Las Piedras Research Station</td><td rowspan="1" colspan="1"/><td rowspan="1" colspan="1">Night hike (Lindero, Tapir, Unguruhaui, Castana trails)</td><td rowspan="1" colspan="1">
                    <named-content xmlns:xlink="http://www.w3.org/1999/xlink" content-type="dwc:verbatimCoordinates" xlink:type="simple">-12.2262, -69.1124</named-content>
                  </td><td rowspan="1" colspan="1"/><td rowspan="1" colspan="1">
                    <italic>
                      <tp:taxon-name>
                        <tp:taxon-name-part taxon-name-part-type="genus" reg="Blaberus">Blaberus</tp:taxon-name-part>
                      </tp:taxon-name>
                    </italic>
                  </td></tr><tr><td rowspan="1" colspan="1">UIRB-PE-20-12</td><td rowspan="1" colspan="1">1</td><td rowspan="1" colspan="1"/><td rowspan="1" colspan="1">juvenile</td><td rowspan="1" colspan="1">2024-7-19</td><td rowspan="1" colspan="1"/><td rowspan="1" colspan="1">Hand collected</td><td rowspan="1" colspan="1">Emmy F. Medina E., Jared Martin, Johanna Schwartz, Dominic Evangelista</td><td rowspan="1" colspan="1">Peru</td><td rowspan="1" colspan="1">Madre de Dios</td><td rowspan="1" colspan="1">Kawsay Biological Station</td><td rowspan="1" colspan="1"/><td rowspan="1" colspan="1">Within concession, near station, atnight</td><td rowspan="1" colspan="1">
                    <named-content xmlns:xlink="http://www.w3.org/1999/xlink" content-type="dwc:verbatimCoordinates" xlink:type="simple">-12.5282, -69.0141</named-content>
                  </td><td rowspan="1" colspan="1"/><td rowspan="1" colspan="1">
                    <italic>
                      <tp:taxon-name>
                        <tp:taxon-name-part taxon-name-part-type="genus" reg="Blaberus">Blaberus</tp:taxon-name-part>
                      </tp:taxon-name>
                    </italic>
                  </td></tr><tr><td rowspan="1" colspan="1">UIRB-PE-20-13</td><td rowspan="1" colspan="1">1</td><td rowspan="1" colspan="1"/><td rowspan="1" colspan="1">juvenile</td><td rowspan="1" colspan="1">2024-7-19</td><td rowspan="1" colspan="1"/><td rowspan="1" colspan="1">Hand collected</td><td rowspan="1" colspan="1">Emmy F. Medina E., Jared Martin, Johanna Schwartz, Dominic Evangelista</td><td rowspan="1" colspan="1">Peru</td><td rowspan="1" colspan="1">Madre de Dios</td><td rowspan="1" colspan="1">Kawsay Biological Station</td><td rowspan="1" colspan="1"/><td rowspan="1" colspan="1">Within concession, near station, atnight</td><td rowspan="1" colspan="1">
                    <named-content xmlns:xlink="http://www.w3.org/1999/xlink" content-type="dwc:verbatimCoordinates" xlink:type="simple">-12.5282, -69.0141</named-content>
                  </td><td rowspan="1" colspan="1"/><td rowspan="1" colspan="1">
                    <italic>
                      <tp:taxon-name>
                        <tp:taxon-name-part taxon-name-part-type="genus" reg="Blaberus">Blaberus</tp:taxon-name-part>
                      </tp:taxon-name>
                    </italic>
                  </td></tr><tr><td rowspan="1" colspan="1">UIRB-PE-20-14</td><td rowspan="1" colspan="1">1</td><td rowspan="1" colspan="1"/><td rowspan="1" colspan="1">juvenile</td><td rowspan="1" colspan="1">2024-7-19</td><td rowspan="1" colspan="1"/><td rowspan="1" colspan="1">Hand collected</td><td rowspan="1" colspan="1">Emmy F. Medina E., Jared Martin, Johanna Schwartz, Dominic Evangelista</td><td rowspan="1" colspan="1">Peru</td><td rowspan="1" colspan="1">Madre de Dios</td><td rowspan="1" colspan="1">Kawsay Biological Station</td><td rowspan="1" colspan="1"/><td rowspan="1" colspan="1">Within concession, near station, atnight</td><td rowspan="1" colspan="1">
                    <named-content xmlns:xlink="http://www.w3.org/1999/xlink" content-type="dwc:verbatimCoordinates" xlink:type="simple">-12.5282, -69.0141</named-content>
                  </td><td rowspan="1" colspan="1"/><td rowspan="1" colspan="1">
                    <italic>
                      <tp:taxon-name>
                        <tp:taxon-name-part taxon-name-part-type="genus" reg="Blaberus">Blaberus</tp:taxon-name-part>
                      </tp:taxon-name>
                    </italic>
                  </td></tr><tr><td rowspan="1" colspan="1">UIRB-PE-20-15</td><td rowspan="1" colspan="1">1</td><td rowspan="1" colspan="1"/><td rowspan="1" colspan="1">juvenile</td><td rowspan="1" colspan="1">2024-7-19</td><td rowspan="1" colspan="1"/><td rowspan="1" colspan="1">Hand collected</td><td rowspan="1" colspan="1">Emmy F. Medina E., Jared Martin, Johanna Schwartz, Dominic Evangelista</td><td rowspan="1" colspan="1">Peru</td><td rowspan="1" colspan="1">Madre de Dios</td><td rowspan="1" colspan="1">Kawsay Biological Station</td><td rowspan="1" colspan="1"/><td rowspan="1" colspan="1">Within concession, near station, atnight</td><td rowspan="1" colspan="1">
                    <named-content xmlns:xlink="http://www.w3.org/1999/xlink" content-type="dwc:verbatimCoordinates" xlink:type="simple">-12.5282, -69.0141</named-content>
                  </td><td rowspan="1" colspan="1"/><td rowspan="1" colspan="1">
                    <italic>
                      <tp:taxon-name>
                        <tp:taxon-name-part taxon-name-part-type="genus" reg="Blaberus">Blaberus</tp:taxon-name-part>
                      </tp:taxon-name>
                    </italic>
                  </td></tr><tr><td rowspan="1" colspan="1">UIRB-PE-20-16</td><td rowspan="1" colspan="1">1</td><td rowspan="1" colspan="1"/><td rowspan="1" colspan="1">juvenile</td><td rowspan="1" colspan="1">2024-7-19</td><td rowspan="1" colspan="1"/><td rowspan="1" colspan="1">Hand collected</td><td rowspan="1" colspan="1">Emmy F. Medina E., Jared Martin, Johanna Schwartz, Dominic Evangelista</td><td rowspan="1" colspan="1">Peru</td><td rowspan="1" colspan="1">Madre de Dios</td><td rowspan="1" colspan="1">Kawsay Biological Station</td><td rowspan="1" colspan="1"/><td rowspan="1" colspan="1">Within concession, near station, atnight</td><td rowspan="1" colspan="1">
                    <named-content xmlns:xlink="http://www.w3.org/1999/xlink" content-type="dwc:verbatimCoordinates" xlink:type="simple">-12.5282, -69.0141</named-content>
                  </td><td rowspan="1" colspan="1"/><td rowspan="1" colspan="1">
                    <italic>
                      <tp:taxon-name>
                        <tp:taxon-name-part taxon-name-part-type="genus" reg="Blaberus">Blaberus</tp:taxon-name-part>
                      </tp:taxon-name>
                    </italic>
                  </td></tr><tr><td rowspan="1" colspan="1">UIRB-PE-20-17</td><td rowspan="1" colspan="1">1</td><td rowspan="1" colspan="1"/><td rowspan="1" colspan="1">juvenile</td><td rowspan="1" colspan="1">2024-7-19</td><td rowspan="1" colspan="1"/><td rowspan="1" colspan="1">Hand collected</td><td rowspan="1" colspan="1">Emmy F. Medina E., Jared Martin, Johanna Schwartz, Dominic Evangelista</td><td rowspan="1" colspan="1">Peru</td><td rowspan="1" colspan="1">Madre de Dios</td><td rowspan="1" colspan="1">Kawsay Biological Station</td><td rowspan="1" colspan="1"/><td rowspan="1" colspan="1">Within concession, near station, atnight</td><td rowspan="1" colspan="1">
                    <named-content xmlns:xlink="http://www.w3.org/1999/xlink" content-type="dwc:verbatimCoordinates" xlink:type="simple">-12.5282, -69.0141</named-content>
                  </td><td rowspan="1" colspan="1"/><td rowspan="1" colspan="1">
                    <italic>
                      <tp:taxon-name>
                        <tp:taxon-name-part taxon-name-part-type="genus" reg="Blaberus">Blaberus</tp:taxon-name-part>
                      </tp:taxon-name>
                    </italic>
                  </td></tr><tr><td rowspan="1" colspan="1">UIRB-PE-20-18</td><td rowspan="1" colspan="1">1</td><td rowspan="1" colspan="1"/><td rowspan="1" colspan="1">juvenile</td><td rowspan="1" colspan="1">2024-7-19</td><td rowspan="1" colspan="1">In wood with <tp:taxon-name><tp:taxon-name-part taxon-name-part-type="family" reg="Passalidae">Passalidae</tp:taxon-name-part></tp:taxon-name></td><td rowspan="1" colspan="1">Hand collected</td><td rowspan="1" colspan="1">Emmy F. Medina E., Jared Martin, Johanna Schwartz, Dominic Evangelista</td><td rowspan="1" colspan="1">Peru</td><td rowspan="1" colspan="1">Madre de Dios</td><td rowspan="1" colspan="1">Kawsay Biological Station</td><td rowspan="1" colspan="1"/><td rowspan="1" colspan="1">Within concession, near station, atnight</td><td rowspan="1" colspan="1">
                    <named-content xmlns:xlink="http://www.w3.org/1999/xlink" content-type="dwc:verbatimCoordinates" xlink:type="simple">-12.5282, -69.0141</named-content>
                  </td><td rowspan="1" colspan="1"/><td rowspan="1" colspan="1">
                    <italic>
                      <tp:taxon-name>
                        <tp:taxon-name-part taxon-name-part-type="genus" reg="Blaberus">Blaberus</tp:taxon-name-part>
                      </tp:taxon-name>
                    </italic>
                  </td></tr><tr><td rowspan="1" colspan="1">UIRB-PE-20-21</td><td rowspan="1" colspan="1">1</td><td rowspan="1" colspan="1"/><td rowspan="1" colspan="1">juvenile</td><td rowspan="1" colspan="1">2024-7-19</td><td rowspan="1" colspan="1">In wood with <tp:taxon-name><tp:taxon-name-part taxon-name-part-type="family" reg="Passalidae">Passalidae</tp:taxon-name-part></tp:taxon-name></td><td rowspan="1" colspan="1">Hand collected</td><td rowspan="1" colspan="1">Emmy F. Medina E., Jared Martin, Johanna Schwartz, Dominic Evangelista</td><td rowspan="1" colspan="1">Peru</td><td rowspan="1" colspan="1">Madre de Dios</td><td rowspan="1" colspan="1">Kawsay Biological Station</td><td rowspan="1" colspan="1"/><td rowspan="1" colspan="1">Within concession, near station, atnight</td><td rowspan="1" colspan="1">
                    <named-content xmlns:xlink="http://www.w3.org/1999/xlink" content-type="dwc:verbatimCoordinates" xlink:type="simple">-12.5282, -69.0141</named-content>
                  </td><td rowspan="1" colspan="1"/><td rowspan="1" colspan="1">
                    <italic>
                      <tp:taxon-name>
                        <tp:taxon-name-part taxon-name-part-type="genus" reg="Blaberus">Blaberus</tp:taxon-name-part>
                      </tp:taxon-name>
                    </italic>
                  </td></tr><tr><td rowspan="1" colspan="1">UIRB-PE-20-22</td><td rowspan="1" colspan="1">1</td><td rowspan="1" colspan="1"/><td rowspan="1" colspan="1">juvenile</td><td rowspan="1" colspan="1">2024-7-19</td><td rowspan="1" colspan="1"/><td rowspan="1" colspan="1">Hand collected</td><td rowspan="1" colspan="1">Emmy F. Medina E., Jared Martin, Johanna Schwartz, Dominic Evangelista</td><td rowspan="1" colspan="1">Peru</td><td rowspan="1" colspan="1">Madre de Dios</td><td rowspan="1" colspan="1">Kawsay Biological Station</td><td rowspan="1" colspan="1"/><td rowspan="1" colspan="1">Within concession, near station, atnight</td><td rowspan="1" colspan="1">
                    <named-content xmlns:xlink="http://www.w3.org/1999/xlink" content-type="dwc:verbatimCoordinates" xlink:type="simple">-12.5282, -69.0141</named-content>
                  </td><td rowspan="1" colspan="1"/><td rowspan="1" colspan="1">
                    <italic>
                      <tp:taxon-name>
                        <tp:taxon-name-part taxon-name-part-type="genus" reg="Blaberus">Blaberus</tp:taxon-name-part>
                      </tp:taxon-name>
                    </italic>
                  </td></tr><tr><td rowspan="1" colspan="1">UIRB-PE-20-23</td><td rowspan="1" colspan="1">1</td><td rowspan="1" colspan="1"/><td rowspan="1" colspan="1">juvenile</td><td rowspan="1" colspan="1">2024-7-19</td><td rowspan="1" colspan="1"/><td rowspan="1" colspan="1">Hand collected</td><td rowspan="1" colspan="1">Emmy F. Medina E., Jared Martin, Johanna Schwartz, Dominic Evangelista</td><td rowspan="1" colspan="1">Peru</td><td rowspan="1" colspan="1">Madre de Dios</td><td rowspan="1" colspan="1">Kawsay Biological Station</td><td rowspan="1" colspan="1"/><td rowspan="1" colspan="1">Within concession, near station, atnight</td><td rowspan="1" colspan="1">
                    <named-content xmlns:xlink="http://www.w3.org/1999/xlink" content-type="dwc:verbatimCoordinates" xlink:type="simple">-12.5282, -69.0141</named-content>
                  </td><td rowspan="1" colspan="1"/><td rowspan="1" colspan="1">
                    <italic>
                      <tp:taxon-name>
                        <tp:taxon-name-part taxon-name-part-type="genus" reg="Blaberus">Blaberus</tp:taxon-name-part>
                      </tp:taxon-name>
                    </italic>
                  </td></tr><tr><td rowspan="1" colspan="1">UIRB-PE-20-24</td><td rowspan="1" colspan="1">1</td><td rowspan="1" colspan="1"/><td rowspan="1" colspan="1">juvenile</td><td rowspan="1" colspan="1">2024-7-19</td><td rowspan="1" colspan="1"/><td rowspan="1" colspan="1">Hand collected</td><td rowspan="1" colspan="1">Emmy F. Medina E., Jared Martin, Johanna Schwartz, Dominic Evangelista</td><td rowspan="1" colspan="1">Peru</td><td rowspan="1" colspan="1">Madre de Dios</td><td rowspan="1" colspan="1">Kawsay Biological Station</td><td rowspan="1" colspan="1"/><td rowspan="1" colspan="1">Within concession, near station, atnight</td><td rowspan="1" colspan="1">
                    <named-content xmlns:xlink="http://www.w3.org/1999/xlink" content-type="dwc:verbatimCoordinates" xlink:type="simple">-12.5282, -69.0141</named-content>
                  </td><td rowspan="1" colspan="1"/><td rowspan="1" colspan="1">
                    <italic>
                      <tp:taxon-name>
                        <tp:taxon-name-part taxon-name-part-type="genus" reg="Blaberus">Blaberus</tp:taxon-name-part>
                      </tp:taxon-name>
                    </italic>
                  </td></tr><tr><td rowspan="1" colspan="1">UIRB-PE-20-25</td><td rowspan="1" colspan="1">1</td><td rowspan="1" colspan="1"/><td rowspan="1" colspan="1">juvenile</td><td rowspan="1" colspan="1">2024-7-19</td><td rowspan="1" colspan="1"/><td rowspan="1" colspan="1">Hand collected</td><td rowspan="1" colspan="1">Emmy F. Medina E., Jared Martin, Johanna Schwartz, Dominic Evangelista</td><td rowspan="1" colspan="1">Peru</td><td rowspan="1" colspan="1">Madre de Dios</td><td rowspan="1" colspan="1">Kawsay Biological Station</td><td rowspan="1" colspan="1"/><td rowspan="1" colspan="1">Within concession, near station, atnight</td><td rowspan="1" colspan="1">
                    <named-content xmlns:xlink="http://www.w3.org/1999/xlink" content-type="dwc:verbatimCoordinates" xlink:type="simple">-12.5282, -69.0141</named-content>
                  </td><td rowspan="1" colspan="1"/><td rowspan="1" colspan="1">
                    <italic>
                      <tp:taxon-name>
                        <tp:taxon-name-part taxon-name-part-type="genus" reg="Blaberus">Blaberus</tp:taxon-name-part>
                      </tp:taxon-name>
                    </italic>
                  </td></tr><tr><td rowspan="1" colspan="1">UIRB-PE-20-26</td><td rowspan="1" colspan="1">1</td><td rowspan="1" colspan="1"/><td rowspan="1" colspan="1">juvenile</td><td rowspan="1" colspan="1">2024-7-19</td><td rowspan="1" colspan="1"/><td rowspan="1" colspan="1">Hand collected</td><td rowspan="1" colspan="1">Emmy F. Medina E., Jared Martin, Johanna Schwartz, Dominic Evangelista</td><td rowspan="1" colspan="1">Peru</td><td rowspan="1" colspan="1">Madre de Dios</td><td rowspan="1" colspan="1">Kawsay Biological Station</td><td rowspan="1" colspan="1"/><td rowspan="1" colspan="1">Within concession, near station, atnight</td><td rowspan="1" colspan="1">
                    <named-content xmlns:xlink="http://www.w3.org/1999/xlink" content-type="dwc:verbatimCoordinates" xlink:type="simple">-12.5282, -69.0141</named-content>
                  </td><td rowspan="1" colspan="1"/><td rowspan="1" colspan="1">
                    <italic>
                      <tp:taxon-name>
                        <tp:taxon-name-part taxon-name-part-type="genus" reg="Blaberus">Blaberus</tp:taxon-name-part>
                      </tp:taxon-name>
                    </italic>
                  </td></tr><tr><td rowspan="1" colspan="1">UIRB-PE-20-27</td><td rowspan="1" colspan="1">1</td><td rowspan="1" colspan="1"/><td rowspan="1" colspan="1">juvenile</td><td rowspan="1" colspan="1">2024-7-24</td><td rowspan="1" colspan="1"/><td rowspan="1" colspan="1">Hand collected</td><td rowspan="1" colspan="1">Emmy F. Medina E., Jared Martin, Johanna Schwartz, Dominic Evangelista</td><td rowspan="1" colspan="1">Peru</td><td rowspan="1" colspan="1">Madre de Dios</td><td rowspan="1" colspan="1">Kawsay Biological Station</td><td rowspan="1" colspan="1"/><td rowspan="1" colspan="1">Probably collected on trails D and X at night</td><td rowspan="1" colspan="1">
                    <named-content xmlns:xlink="http://www.w3.org/1999/xlink" content-type="dwc:verbatimCoordinates" xlink:type="simple">-12.5364, -69.0084</named-content>
                  </td><td rowspan="1" colspan="1"/><td rowspan="1" colspan="1">
                    <italic>
                      <tp:taxon-name>
                        <tp:taxon-name-part taxon-name-part-type="genus" reg="Blaberus">Blaberus</tp:taxon-name-part>
                      </tp:taxon-name>
                    </italic>
                  </td></tr><tr><td rowspan="1" colspan="1">UIRB-PE-20-28</td><td rowspan="1" colspan="1">1</td><td rowspan="1" colspan="1"/><td rowspan="1" colspan="1">juvenile</td><td rowspan="1" colspan="1">2024-7-23</td><td rowspan="1" colspan="1"/><td rowspan="1" colspan="1">Hand collected</td><td rowspan="1" colspan="1">Emmy F. Medina E., Jared Martin, Johanna Schwartz, Dominic Evangelista</td><td rowspan="1" colspan="1">Peru</td><td rowspan="1" colspan="1">Madre de Dios</td><td rowspan="1" colspan="1">Kawsay Biological Station</td><td rowspan="1" colspan="1"/><td rowspan="1" colspan="1">Trail E at night</td><td rowspan="1" colspan="1">
                    <named-content xmlns:xlink="http://www.w3.org/1999/xlink" content-type="dwc:verbatimCoordinates" xlink:type="simple">-12.536, -69.008</named-content>
                  </td><td rowspan="1" colspan="1"/><td rowspan="1" colspan="1">
                    <italic>
                      <tp:taxon-name>
                        <tp:taxon-name-part taxon-name-part-type="genus" reg="Blaberus">Blaberus</tp:taxon-name-part>
                      </tp:taxon-name>
                    </italic>
                  </td></tr><tr><td rowspan="1" colspan="1">UIRB-PE-20-29</td><td rowspan="1" colspan="1">1</td><td rowspan="1" colspan="1"/><td rowspan="1" colspan="1">juvenile</td><td rowspan="1" colspan="1">2024-7-23</td><td rowspan="1" colspan="1"/><td rowspan="1" colspan="1">Hand collected</td><td rowspan="1" colspan="1">Emmy F. Medina E., Jared Martin, Johanna Schwartz, Dominic Evangelista</td><td rowspan="1" colspan="1">Peru</td><td rowspan="1" colspan="1">Madre de Dios</td><td rowspan="1" colspan="1">Kawsay Biological Station</td><td rowspan="1" colspan="1"/><td rowspan="1" colspan="1">Trail E at night</td><td rowspan="1" colspan="1">
                    <named-content xmlns:xlink="http://www.w3.org/1999/xlink" content-type="dwc:verbatimCoordinates" xlink:type="simple">-12.536, -69.008</named-content>
                  </td><td rowspan="1" colspan="1"/><td rowspan="1" colspan="1">
                    <italic>
                      <tp:taxon-name>
                        <tp:taxon-name-part taxon-name-part-type="genus" reg="Blaberus">Blaberus</tp:taxon-name-part>
                      </tp:taxon-name>
                    </italic>
                  </td></tr><tr><td rowspan="1" colspan="1">UIRB-PE-20-30</td><td rowspan="1" colspan="1">1</td><td rowspan="1" colspan="1"/><td rowspan="1" colspan="1">juvenile</td><td rowspan="1" colspan="1">2024-7-23</td><td rowspan="1" colspan="1"/><td rowspan="1" colspan="1">Hand collected</td><td rowspan="1" colspan="1">Emmy F. Medina E., Jared Martin, Johanna Schwartz, Dominic Evangelista</td><td rowspan="1" colspan="1">Peru</td><td rowspan="1" colspan="1">Madre de Dios</td><td rowspan="1" colspan="1">Kawsay Biological Station</td><td rowspan="1" colspan="1"/><td rowspan="1" colspan="1">Trail E at night</td><td rowspan="1" colspan="1">
                    <named-content xmlns:xlink="http://www.w3.org/1999/xlink" content-type="dwc:verbatimCoordinates" xlink:type="simple">-12.536, -69.008</named-content>
                  </td><td rowspan="1" colspan="1"/><td rowspan="1" colspan="1">
                    <italic>
                      <tp:taxon-name>
                        <tp:taxon-name-part taxon-name-part-type="genus" reg="Blaberus">Blaberus</tp:taxon-name-part>
                      </tp:taxon-name>
                    </italic>
                  </td></tr><tr><td rowspan="1" colspan="1">UIRB-PE-20-31</td><td rowspan="1" colspan="1">1</td><td rowspan="1" colspan="1"/><td rowspan="1" colspan="1">juvenile</td><td rowspan="1" colspan="1">2024-7-23</td><td rowspan="1" colspan="1"/><td rowspan="1" colspan="1">Hand collected</td><td rowspan="1" colspan="1">Emmy F. Medina E., Jared Martin, Johanna Schwartz, Dominic Evangelista</td><td rowspan="1" colspan="1">Peru</td><td rowspan="1" colspan="1">Madre de Dios</td><td rowspan="1" colspan="1">Kawsay Biological Station</td><td rowspan="1" colspan="1"/><td rowspan="1" colspan="1">Trail E at night</td><td rowspan="1" colspan="1">
                    <named-content xmlns:xlink="http://www.w3.org/1999/xlink" content-type="dwc:verbatimCoordinates" xlink:type="simple">-12.536, -69.008</named-content>
                  </td><td rowspan="1" colspan="1"/><td rowspan="1" colspan="1">
                    <italic>
                      <tp:taxon-name>
                        <tp:taxon-name-part taxon-name-part-type="genus" reg="Blaberus">Blaberus</tp:taxon-name-part>
                      </tp:taxon-name>
                    </italic>
                  </td></tr><tr><td rowspan="1" colspan="1">UIRB-PE-20-32</td><td rowspan="1" colspan="1">1</td><td rowspan="1" colspan="1"/><td rowspan="1" colspan="1">juvenile</td><td rowspan="1" colspan="1">2024-7-13</td><td rowspan="1" colspan="1"/><td rowspan="1" colspan="1">Hand collected</td><td rowspan="1" colspan="1">Emmy F. Medina E., Jared Martin, Johanna Schwartz, Dominic Evangelista</td><td rowspan="1" colspan="1">Peru</td><td rowspan="1" colspan="1">Madre de Dios</td><td rowspan="1" colspan="1">Finca Las Piedras Research Station</td><td rowspan="1" colspan="1"/><td rowspan="1" colspan="1">Trails in forest, near station at night</td><td rowspan="1" colspan="1">
                    <named-content xmlns:xlink="http://www.w3.org/1999/xlink" content-type="dwc:verbatimCoordinates" xlink:type="simple">-12.2285, -69.1143</named-content>
                  </td><td rowspan="1" colspan="1"/><td rowspan="1" colspan="1">
                    <italic>
                      <tp:taxon-name>
                        <tp:taxon-name-part taxon-name-part-type="genus" reg="Blaberus">Blaberus</tp:taxon-name-part>
                      </tp:taxon-name>
                    </italic>
                  </td></tr><tr><td rowspan="1" colspan="1">UIRB-PE-20-34</td><td rowspan="1" colspan="1">1</td><td rowspan="1" colspan="1"/><td rowspan="1" colspan="1">juvenile</td><td rowspan="1" colspan="1">2024-7-18</td><td rowspan="1" colspan="1"/><td rowspan="1" colspan="1">Hand collected</td><td rowspan="1" colspan="1">Emmy F. Medina E., Jared Martin, Johanna Schwartz, Dominic Evangelista</td><td rowspan="1" colspan="1">Peru</td><td rowspan="1" colspan="1">Madre de Dios</td><td rowspan="1" colspan="1">Kawsay Biological Station</td><td rowspan="1" colspan="1"/><td rowspan="1" colspan="1">Within concession, near station, atnight</td><td rowspan="1" colspan="1">
                    <named-content xmlns:xlink="http://www.w3.org/1999/xlink" content-type="dwc:verbatimCoordinates" xlink:type="simple">-12.5282, -69.0141</named-content>
                  </td><td rowspan="1" colspan="1"/><td rowspan="1" colspan="1">
                    <italic>
                      <tp:taxon-name>
                        <tp:taxon-name-part taxon-name-part-type="genus" reg="Blaberus">Blaberus</tp:taxon-name-part>
                      </tp:taxon-name>
                    </italic>
                  </td></tr><tr><td rowspan="1" colspan="1">UIRB-PE-20-36</td><td rowspan="1" colspan="1">1</td><td rowspan="1" colspan="1"/><td rowspan="1" colspan="1">juvenile</td><td rowspan="1" colspan="1">2024-7-18</td><td rowspan="1" colspan="1"/><td rowspan="1" colspan="1">Hand collected</td><td rowspan="1" colspan="1">Emmy F. Medina E., Jared Martin, Johanna Schwartz, Dominic Evangelista</td><td rowspan="1" colspan="1">Peru</td><td rowspan="1" colspan="1">Madre de Dios</td><td rowspan="1" colspan="1">Kawsay Biological Station</td><td rowspan="1" colspan="1"/><td rowspan="1" colspan="1">Within concession, near station, atnight</td><td rowspan="1" colspan="1">
                    <named-content xmlns:xlink="http://www.w3.org/1999/xlink" content-type="dwc:verbatimCoordinates" xlink:type="simple">-12.5282, -69.0141</named-content>
                  </td><td rowspan="1" colspan="1"/><td rowspan="1" colspan="1">
                    <italic>
                      <tp:taxon-name>
                        <tp:taxon-name-part taxon-name-part-type="genus" reg="Blaberus">Blaberus</tp:taxon-name-part>
                      </tp:taxon-name>
                    </italic>
                  </td></tr><tr><td rowspan="1" colspan="1">UIRB-PE-20-46</td><td rowspan="1" colspan="1">1</td><td rowspan="1" colspan="1"/><td rowspan="1" colspan="1">adult</td><td rowspan="1" colspan="1">2024-7-19</td><td rowspan="1" colspan="1"/><td rowspan="1" colspan="1">Hand collected</td><td rowspan="1" colspan="1">Emmy F. Medina E., Jared Martin, Johanna Schwartz, Dominic Evangelista</td><td rowspan="1" colspan="1">Peru</td><td rowspan="1" colspan="1">Madre de Dios</td><td rowspan="1" colspan="1">Kawsay Biological Station</td><td rowspan="1" colspan="1"/><td rowspan="1" colspan="1">At camp</td><td rowspan="1" colspan="1">
                    <named-content xmlns:xlink="http://www.w3.org/1999/xlink" content-type="dwc:verbatimCoordinates" xlink:type="simple">-12.5282, -69.0141</named-content>
                  </td><td rowspan="1" colspan="1"/><td rowspan="1" colspan="1">
                    <italic>
                      <tp:taxon-name>
                        <tp:taxon-name-part taxon-name-part-type="genus" reg="Blaberus">Blaberus</tp:taxon-name-part>
                      </tp:taxon-name>
                    </italic>
                  </td></tr><tr><td rowspan="1" colspan="1">UIRB-PE-20-47</td><td rowspan="1" colspan="1">1</td><td rowspan="1" colspan="1"/><td rowspan="1" colspan="1">adult</td><td rowspan="1" colspan="1">2024-7-25</td><td rowspan="1" colspan="1"/><td rowspan="1" colspan="1">Hand collected</td><td rowspan="1" colspan="1">Emmy F. Medina E., Jared Martin, Johanna Schwartz, Dominic Evangelista</td><td rowspan="1" colspan="1">Peru</td><td rowspan="1" colspan="1">Madre de Dios</td><td rowspan="1" colspan="1">Kawsay Biological Station</td><td rowspan="1" colspan="1"/><td rowspan="1" colspan="1">Lindero trail or near station in concession</td><td rowspan="1" colspan="1">
                    <named-content xmlns:xlink="http://www.w3.org/1999/xlink" content-type="dwc:verbatimCoordinates" xlink:type="simple">-12.537, -69.004</named-content>
                  </td><td rowspan="1" colspan="1"/><td rowspan="1" colspan="1">
                    <italic>
                      <tp:taxon-name>
                        <tp:taxon-name-part taxon-name-part-type="genus" reg="Blaberus">Blaberus</tp:taxon-name-part>
                      </tp:taxon-name>
                    </italic>
                  </td></tr><tr><td rowspan="1" colspan="1">UIRB-PE-20-48</td><td rowspan="1" colspan="1">1</td><td rowspan="1" colspan="1"/><td rowspan="1" colspan="1">adult</td><td rowspan="1" colspan="1">2024-7-25</td><td rowspan="1" colspan="1"/><td rowspan="1" colspan="1">Hand collected</td><td rowspan="1" colspan="1">Emmy F. Medina E., Jared Martin, Johanna Schwartz, Dominic Evangelista</td><td rowspan="1" colspan="1">Peru</td><td rowspan="1" colspan="1">Madre de Dios</td><td rowspan="1" colspan="1">Kawsay Biological Station</td><td rowspan="1" colspan="1"/><td rowspan="1" colspan="1">Lindero trail or near station in concession</td><td rowspan="1" colspan="1">
                    <named-content xmlns:xlink="http://www.w3.org/1999/xlink" content-type="dwc:verbatimCoordinates" xlink:type="simple">-12.537, -69.004</named-content>
                  </td><td rowspan="1" colspan="1"/><td rowspan="1" colspan="1">
                    <italic>
                      <tp:taxon-name>
                        <tp:taxon-name-part taxon-name-part-type="genus" reg="Blaberus">Blaberus</tp:taxon-name-part>
                      </tp:taxon-name>
                    </italic>
                  </td></tr><tr><td rowspan="1" colspan="1">UIRB-PE-20-69</td><td rowspan="1" colspan="1">1</td><td rowspan="1" colspan="1"/><td rowspan="1" colspan="1">juvenile</td><td rowspan="1" colspan="1">2024-7-18</td><td rowspan="1" colspan="1"/><td rowspan="1" colspan="1">Hand collected</td><td rowspan="1" colspan="1">Emmy F. Medina E., Jared Martin, Johanna Schwartz, Dominic Evangelista</td><td rowspan="1" colspan="1">Peru</td><td rowspan="1" colspan="1">Madre de Dios</td><td rowspan="1" colspan="1">Kawsay Biological Station</td><td rowspan="1" colspan="1"/><td rowspan="1" colspan="1">Within concession, near station, atnight</td><td rowspan="1" colspan="1">
                    <named-content xmlns:xlink="http://www.w3.org/1999/xlink" content-type="dwc:verbatimCoordinates" xlink:type="simple">-12.5282, -69.0141</named-content>
                  </td><td rowspan="1" colspan="1"/><td rowspan="1" colspan="1">
                    <tp:taxon-name>
                      <tp:taxon-name-part taxon-name-part-type="tribe" reg="Hormeticini">Hormeticini</tp:taxon-name-part>
                    </tp:taxon-name>
                  </td></tr><tr><td rowspan="1" colspan="1">UIRB-PE-21-04</td><td rowspan="1" colspan="1">1</td><td rowspan="1" colspan="1"/><td rowspan="1" colspan="1">juvenile</td><td rowspan="1" colspan="1">2024-7-22</td><td rowspan="1" colspan="1"/><td rowspan="1" colspan="1">Hand collected</td><td rowspan="1" colspan="1">Emmy F. Medina E., Jared Martin, Johanna Schwartz, Dominic Evangelista</td><td rowspan="1" colspan="1">Peru</td><td rowspan="1" colspan="1">Madre de Dios</td><td rowspan="1" colspan="1">Kawsay Biological Station</td><td rowspan="1" colspan="1"/><td rowspan="1" colspan="1">Within concession forestatnight</td><td rowspan="1" colspan="1">
                    <named-content xmlns:xlink="http://www.w3.org/1999/xlink" content-type="dwc:verbatimCoordinates" xlink:type="simple">-12.537, -69.004</named-content>
                  </td><td rowspan="1" colspan="1"/><td rowspan="1" colspan="1">
                    <tp:taxon-name>
                      <tp:taxon-name-part taxon-name-part-type="tribe" reg="Hormeticini">Hormeticini</tp:taxon-name-part>
                    </tp:taxon-name>
                  </td></tr><tr><td rowspan="1" colspan="1">UIRB-PE-21-20</td><td rowspan="1" colspan="1">1</td><td rowspan="1" colspan="1"/><td rowspan="1" colspan="1">juvenile</td><td rowspan="1" colspan="1">2024-7</td><td rowspan="1" colspan="1"/><td rowspan="1" colspan="1"/><td rowspan="1" colspan="1">Emmy F. Medina E., Jared Martin, Johanna Schwartz, Dominic Evangelista</td><td rowspan="1" colspan="1">Peru</td><td rowspan="1" colspan="1">Madre de Dios</td><td rowspan="1" colspan="1">Madre de Dios</td><td rowspan="1" colspan="1"/><td rowspan="1" colspan="1">Unk. Locality</td><td rowspan="1" colspan="1"/><td rowspan="1" colspan="1"/><td rowspan="1" colspan="1">
                    <tp:taxon-name>
                      <tp:taxon-name-part taxon-name-part-type="tribe" reg="Hormeticini">Hormeticini</tp:taxon-name-part>
                    </tp:taxon-name>
                  </td></tr><tr><td rowspan="1" colspan="1">UIRB-PE-29-40</td><td rowspan="1" colspan="1">1</td><td rowspan="1" colspan="1"/><td rowspan="1" colspan="1">juvenile</td><td rowspan="1" colspan="1">2024-7-23</td><td rowspan="1" colspan="1"/><td rowspan="1" colspan="1">Hand collected</td><td rowspan="1" colspan="1">Emmy F. Medina E., Jared Martin, Johanna Schwartz, Dominic Evangelista</td><td rowspan="1" colspan="1">Peru</td><td rowspan="1" colspan="1">Madre de Dios</td><td rowspan="1" colspan="1">Kawsay Biological Station</td><td rowspan="1" colspan="1"/><td rowspan="1" colspan="1">Trail E at night</td><td rowspan="1" colspan="1">
                    <named-content xmlns:xlink="http://www.w3.org/1999/xlink" content-type="dwc:verbatimCoordinates" xlink:type="simple">-12.536, -69.008</named-content>
                  </td><td rowspan="1" colspan="1"/><td rowspan="1" colspan="1">
                    <tp:taxon-name>
                      <tp:taxon-name-part taxon-name-part-type="tribe" reg="Hormeticini">Hormeticini</tp:taxon-name-part>
                    </tp:taxon-name>
                  </td></tr><tr><td rowspan="1" colspan="1">UIRB-PE-30-76</td><td rowspan="1" colspan="1">1</td><td rowspan="1" colspan="1">male</td><td rowspan="1" colspan="1">adult</td><td rowspan="1" colspan="1">2024-7-20 to 23</td><td rowspan="1" colspan="1"/><td rowspan="1" colspan="1"/><td rowspan="1" colspan="1">Emmy F. Medina E., Jared Martin, Johanna Schwartz, Dominic Evangelista</td><td rowspan="1" colspan="1">Peru</td><td rowspan="1" colspan="1">Madre de Dios</td><td rowspan="1" colspan="1">Kawsay Biological Station</td><td rowspan="1" colspan="1"/><td rowspan="1" colspan="1"/><td rowspan="1" colspan="1">
                    <named-content xmlns:xlink="http://www.w3.org/1999/xlink" content-type="dwc:verbatimCoordinates" xlink:type="simple">-12.5282, -69.0141</named-content>
                  </td><td rowspan="1" colspan="1"/><td rowspan="1" colspan="1"><italic><tp:taxon-name><tp:taxon-name-part taxon-name-part-type="genus" reg="Phoetalia">Phoetalia</tp:taxon-name-part> <tp:taxon-name-part taxon-name-part-type="species" reg="pallida">pallida</tp:taxon-name-part></tp:taxon-name></italic> (Brunner von Wattenwyl, 1865)</td></tr><tr><td rowspan="1" colspan="1">UIRB-PE-30-77</td><td rowspan="1" colspan="1">1</td><td rowspan="1" colspan="1">female</td><td rowspan="1" colspan="1">adult</td><td rowspan="1" colspan="1">2024-7-17 to 20</td><td rowspan="1" colspan="1"/><td rowspan="1" colspan="1"/><td rowspan="1" colspan="1">Emmy F. Medina E., Jared Martin, Johanna Schwartz, Dominic Evangelista</td><td rowspan="1" colspan="1">Peru</td><td rowspan="1" colspan="1">Madre de Dios</td><td rowspan="1" colspan="1">Kawsay Biological Station</td><td rowspan="1" colspan="1"/><td rowspan="1" colspan="1">Collected in or near camp</td><td rowspan="1" colspan="1">
                    <named-content xmlns:xlink="http://www.w3.org/1999/xlink" content-type="dwc:verbatimCoordinates" xlink:type="simple">-12.5282, -69.0141</named-content>
                  </td><td rowspan="1" colspan="1"/><td rowspan="1" colspan="1"><italic><tp:taxon-name><tp:taxon-name-part taxon-name-part-type="genus" reg="Phoetalia">Phoetalia</tp:taxon-name-part> <tp:taxon-name-part taxon-name-part-type="species" reg="amigo">amigo</tp:taxon-name-part></tp:taxon-name></italic> Vanker, Medina-Espinoza, Evangelista</td></tr><tr><td rowspan="1" colspan="1">AUDE-PE-1-95</td><td rowspan="1" colspan="1">1</td><td rowspan="1" colspan="1">male</td><td rowspan="1" colspan="1">adult</td><td rowspan="1" colspan="1">2021-7-5 to 8</td><td rowspan="1" colspan="1"/><td rowspan="1" colspan="1">night.</td><td rowspan="1" colspan="1">Evangelista-Huaman, Evangelista-Huaman, Medina Espinoza</td><td rowspan="1" colspan="1">Peru</td><td rowspan="1" colspan="1">Madre de Dios</td><td rowspan="1" colspan="1">Los Amigos Research Station</td><td rowspan="1" colspan="1"/><td rowspan="1" colspan="1">in/ around buildings</td><td rowspan="1" colspan="1">
                    <named-content xmlns:xlink="http://www.w3.org/1999/xlink" content-type="dwc:verbatimCoordinates" xlink:type="simple">-12.569139, -70.100361</named-content>
                  </td><td rowspan="1" colspan="1">holotype of <italic><tp:taxon-name><tp:taxon-name-part taxon-name-part-type="genus" reg="Phoetalia">Phoetalia</tp:taxon-name-part> <tp:taxon-name-part taxon-name-part-type="species" reg="amigo">amigo</tp:taxon-name-part></tp:taxon-name></italic></td><td rowspan="1" colspan="1"><italic><tp:taxon-name><tp:taxon-name-part taxon-name-part-type="genus" reg="Phoetalia">Phoetalia</tp:taxon-name-part> <tp:taxon-name-part taxon-name-part-type="species" reg="amigo">amigo</tp:taxon-name-part></tp:taxon-name></italic> Vanker, Medina-Espinoza, Evangelista</td></tr><tr><td rowspan="1" colspan="1">AUDE-PE-1-70</td><td rowspan="1" colspan="1">1</td><td rowspan="1" colspan="1">male</td><td rowspan="1" colspan="1">adult</td><td rowspan="1" colspan="1">2021-7-3</td><td rowspan="1" colspan="1"/><td rowspan="1" colspan="1">day. Hand collected</td><td rowspan="1" colspan="1">Evangelista-Huaman, Evangelista-Huaman, Medina Espinoza</td><td rowspan="1" colspan="1">Peru</td><td rowspan="1" colspan="1">Madre de Dios</td><td rowspan="1" colspan="1">Los Amigos Research Station</td><td rowspan="1" colspan="1"/><td rowspan="1" colspan="1">Plataforma trail</td><td rowspan="1" colspan="1">
                    <named-content xmlns:xlink="http://www.w3.org/1999/xlink" content-type="dwc:verbatimCoordinates" xlink:type="simple">-12.565481, -70.1027</named-content>
                  </td><td rowspan="1" colspan="1"/><td rowspan="1" colspan="1"><italic><tp:taxon-name><tp:taxon-name-part taxon-name-part-type="genus" reg="Hyporhicnoda">Hyporhicnoda</tp:taxon-name-part> <tp:taxon-name-part taxon-name-part-type="species" reg="humilior">humilior</tp:taxon-name-part></tp:taxon-name></italic> Hebard, 1933</td></tr><tr><td rowspan="1" colspan="1">AUDE-PE-1-91</td><td rowspan="1" colspan="1">1</td><td rowspan="1" colspan="1"/><td rowspan="1" colspan="1">juvenile</td><td rowspan="1" colspan="1">2021-7-3 to 4</td><td rowspan="1" colspan="1"/><td rowspan="1" colspan="1">pitfall traps (bailed with beer)</td><td rowspan="1" colspan="1">Evangelista-Huaman, Evangelista-Huaman, Medina Espinoza</td><td rowspan="1" colspan="1">Peru</td><td rowspan="1" colspan="1">Madre de Dios</td><td rowspan="1" colspan="1">Los Amigos Research Station</td><td rowspan="1" colspan="1"/><td rowspan="1" colspan="1">Perro trail</td><td rowspan="1" colspan="1">
                    <named-content xmlns:xlink="http://www.w3.org/1999/xlink" content-type="dwc:verbatimCoordinates" xlink:type="simple">-12.563028, -70.103556</named-content>
                  </td><td rowspan="1" colspan="1"/><td rowspan="1" colspan="1"><italic><tp:taxon-name><tp:taxon-name-part taxon-name-part-type="genus" reg="Hyporhicnoda">Hyporhicnoda</tp:taxon-name-part> <tp:taxon-name-part taxon-name-part-type="species" reg="humilior">humilior</tp:taxon-name-part></tp:taxon-name></italic> Hebard, 1934</td></tr><tr><td rowspan="1" colspan="1">AUDE-PE-1-92</td><td rowspan="1" colspan="1">1</td><td rowspan="1" colspan="1"/><td rowspan="1" colspan="1">juvenile</td><td rowspan="1" colspan="1">2021-7-3</td><td rowspan="1" colspan="1"/><td rowspan="1" colspan="1">night. Hand collected</td><td rowspan="1" colspan="1">Evangelista-Huaman, Evangelista-Huaman, Medina Espinoza</td><td rowspan="1" colspan="1">Peru</td><td rowspan="1" colspan="1">Madre de Dios</td><td rowspan="1" colspan="1">Los Amigos Research Station</td><td rowspan="1" colspan="1"/><td rowspan="1" colspan="1">Plataforma trail</td><td rowspan="1" colspan="1">
                    <named-content xmlns:xlink="http://www.w3.org/1999/xlink" content-type="dwc:verbatimCoordinates" xlink:type="simple">-12.565481, -70.1027</named-content>
                  </td><td rowspan="1" colspan="1"/><td rowspan="1" colspan="1"><italic><tp:taxon-name><tp:taxon-name-part taxon-name-part-type="genus" reg="Hyporhicnoda">Hyporhicnoda</tp:taxon-name-part> <tp:taxon-name-part taxon-name-part-type="species" reg="humilior">humilior</tp:taxon-name-part></tp:taxon-name></italic> Hebard, 1935</td></tr><tr><td rowspan="1" colspan="1">AUDE-PE-2-92</td><td rowspan="1" colspan="1">1</td><td rowspan="1" colspan="1">male</td><td rowspan="1" colspan="1">adult</td><td rowspan="1" colspan="1">2021-7-6</td><td rowspan="1" colspan="1"/><td rowspan="1" colspan="1">LED white light trap at night in field</td><td rowspan="1" colspan="1">Evangelista-Huaman, Evangelista-Huaman, Medina Espinoza</td><td rowspan="1" colspan="1">Peru</td><td rowspan="1" colspan="1">Madre de Dios</td><td rowspan="1" colspan="1">Los Amigos Research Station</td><td rowspan="1" colspan="1"/><td rowspan="1" colspan="1"/><td rowspan="1" colspan="1">
                    <named-content xmlns:xlink="http://www.w3.org/1999/xlink" content-type="dwc:verbatimCoordinates" xlink:type="simple">-12.569139, -70.100361</named-content>
                  </td><td rowspan="1" colspan="1"/><td rowspan="1" colspan="1"><italic><tp:taxon-name><tp:taxon-name-part taxon-name-part-type="genus" reg="Achroblatta">Achroblatta</tp:taxon-name-part> <tp:taxon-name-part taxon-name-part-type="species" reg="luteola">luteola</tp:taxon-name-part></tp:taxon-name></italic> (Blanchard, 1843)</td></tr><tr><td rowspan="1" colspan="1">AUDE-PE-2-97</td><td rowspan="1" colspan="1">1</td><td rowspan="1" colspan="1">male</td><td rowspan="1" colspan="1">adult</td><td rowspan="1" colspan="1">2021-7-6</td><td rowspan="1" colspan="1"/><td rowspan="1" colspan="1"/><td rowspan="1" colspan="1">Evangelista-Huaman, Evangelista-Huaman, Medina Espinoza</td><td rowspan="1" colspan="1">Peru</td><td rowspan="1" colspan="1">Madre de Dios</td><td rowspan="1" colspan="1">Los Amigos Research Station</td><td rowspan="1" colspan="1"/><td rowspan="1" colspan="1">in/ around buildings</td><td rowspan="1" colspan="1">
                    <named-content xmlns:xlink="http://www.w3.org/1999/xlink" content-type="dwc:verbatimCoordinates" xlink:type="simple">-12.569139, -70.100361</named-content>
                  </td><td rowspan="1" colspan="1"/><td rowspan="1" colspan="1"><italic><tp:taxon-name><tp:taxon-name-part taxon-name-part-type="genus" reg="Achroblatta">Achroblatta</tp:taxon-name-part> <tp:taxon-name-part taxon-name-part-type="species" reg="luteola">luteola</tp:taxon-name-part></tp:taxon-name></italic> (Blanchard, 1843)</td></tr><tr><td rowspan="1" colspan="1">AUDE-PE-2-99</td><td rowspan="1" colspan="1">1</td><td rowspan="1" colspan="1">male</td><td rowspan="1" colspan="1">adult</td><td rowspan="1" colspan="1">2021-7-6</td><td rowspan="1" colspan="1"/><td rowspan="1" colspan="1">LED white light trap at night in field</td><td rowspan="1" colspan="1">Evangelista-Huaman, Evangelista-Huaman, Medina Espinoza</td><td rowspan="1" colspan="1">Peru</td><td rowspan="1" colspan="1">Madre de Dios</td><td rowspan="1" colspan="1">Los Amigos Research Station</td><td rowspan="1" colspan="1"/><td rowspan="1" colspan="1"/><td rowspan="1" colspan="1">
                    <named-content xmlns:xlink="http://www.w3.org/1999/xlink" content-type="dwc:verbatimCoordinates" xlink:type="simple">-12.569139, -70.100361</named-content>
                  </td><td rowspan="1" colspan="1"/><td rowspan="1" colspan="1"><italic><tp:taxon-name><tp:taxon-name-part taxon-name-part-type="genus" reg="Achroblatta">Achroblatta</tp:taxon-name-part> <tp:taxon-name-part taxon-name-part-type="species" reg="luteola">luteola</tp:taxon-name-part></tp:taxon-name></italic> (Blanchard, 1843)</td></tr><tr><td rowspan="1" colspan="1">AUDE-PE-3-60</td><td rowspan="1" colspan="1">1</td><td rowspan="1" colspan="1">male</td><td rowspan="1" colspan="1">adult</td><td rowspan="1" colspan="1">2021-7-6</td><td rowspan="1" colspan="1"/><td rowspan="1" colspan="1">LED white light trap at night in field</td><td rowspan="1" colspan="1">Evangelista-Huaman, Evangelista-Huaman, Medina Espinoza</td><td rowspan="1" colspan="1">Peru</td><td rowspan="1" colspan="1">Madre de Dios</td><td rowspan="1" colspan="1">Los Amigos Research Station</td><td rowspan="1" colspan="1"/><td rowspan="1" colspan="1">in/ around buildings</td><td rowspan="1" colspan="1">
                    <named-content xmlns:xlink="http://www.w3.org/1999/xlink" content-type="dwc:verbatimCoordinates" xlink:type="simple">-12.569139, -70.100361</named-content>
                  </td><td rowspan="1" colspan="1"/><td rowspan="1" colspan="1">
                    <italic>
                      <tp:taxon-name>
                        <tp:taxon-name-part taxon-name-part-type="genus" reg="Panchlora">Panchlora</tp:taxon-name-part>
                      </tp:taxon-name>
                    </italic>
                  </td></tr><tr><td rowspan="1" colspan="1">AUDE-PE-3-62</td><td rowspan="1" colspan="1">1</td><td rowspan="1" colspan="1">male</td><td rowspan="1" colspan="1">adult</td><td rowspan="1" colspan="1">2021-7-6</td><td rowspan="1" colspan="1"/><td rowspan="1" colspan="1">LED white light trap at night in field</td><td rowspan="1" colspan="1">Evangelista-Huaman, Evangelista-Huaman, Medina Espinoza</td><td rowspan="1" colspan="1">Peru</td><td rowspan="1" colspan="1">Madre de Dios</td><td rowspan="1" colspan="1">Los Amigos Research Station</td><td rowspan="1" colspan="1"/><td rowspan="1" colspan="1">in/ around buildings</td><td rowspan="1" colspan="1">
                    <named-content xmlns:xlink="http://www.w3.org/1999/xlink" content-type="dwc:verbatimCoordinates" xlink:type="simple">-12.569139, -70.100361</named-content>
                  </td><td rowspan="1" colspan="1"/><td rowspan="1" colspan="1">
                    <italic>
                      <tp:taxon-name>
                        <tp:taxon-name-part taxon-name-part-type="genus" reg="Panchlora">Panchlora</tp:taxon-name-part>
                      </tp:taxon-name>
                    </italic>
                  </td></tr><tr><td rowspan="1" colspan="1">AUDE-PE-3-66</td><td rowspan="1" colspan="1">1</td><td rowspan="1" colspan="1">male</td><td rowspan="1" colspan="1">adult</td><td rowspan="1" colspan="1">2021-7-5</td><td rowspan="1" colspan="1"/><td rowspan="1" colspan="1">LED white light trap at night in field</td><td rowspan="1" colspan="1">Evangelista-Huaman, Evangelista-Huaman, Medina Espinoza</td><td rowspan="1" colspan="1">Peru</td><td rowspan="1" colspan="1">Madre de Dios</td><td rowspan="1" colspan="1">Los Amigos Research Station</td><td rowspan="1" colspan="1"/><td rowspan="1" colspan="1">in/ around buildings</td><td rowspan="1" colspan="1">
                    <named-content xmlns:xlink="http://www.w3.org/1999/xlink" content-type="dwc:verbatimCoordinates" xlink:type="simple">-12.569139, -70.100361</named-content>
                  </td><td rowspan="1" colspan="1"/><td rowspan="1" colspan="1">
                    <italic>
                      <tp:taxon-name>
                        <tp:taxon-name-part taxon-name-part-type="genus" reg="Panchlora">Panchlora</tp:taxon-name-part>
                      </tp:taxon-name>
                    </italic>
                  </td></tr><tr><td rowspan="1" colspan="1">AUDE-PE-3-67</td><td rowspan="1" colspan="1">1</td><td rowspan="1" colspan="1">male</td><td rowspan="1" colspan="1">adult</td><td rowspan="1" colspan="1">2021-7-6</td><td rowspan="1" colspan="1"/><td rowspan="1" colspan="1">LED white light trap at night in field</td><td rowspan="1" colspan="1">Evangelista-Huaman, Evangelista-Huaman, Medina Espinoza</td><td rowspan="1" colspan="1">Peru</td><td rowspan="1" colspan="1">Madre de Dios</td><td rowspan="1" colspan="1">Los Amigos Research Station</td><td rowspan="1" colspan="1"/><td rowspan="1" colspan="1">in/ around buildings</td><td rowspan="1" colspan="1">
                    <named-content xmlns:xlink="http://www.w3.org/1999/xlink" content-type="dwc:verbatimCoordinates" xlink:type="simple">-12.569139, -70.100361</named-content>
                  </td><td rowspan="1" colspan="1"/><td rowspan="1" colspan="1">
                    <italic>
                      <tp:taxon-name>
                        <tp:taxon-name-part taxon-name-part-type="genus" reg="Panchlora">Panchlora</tp:taxon-name-part>
                      </tp:taxon-name>
                    </italic>
                  </td></tr><tr><td rowspan="1" colspan="1">AUDE-PE-3-71</td><td rowspan="1" colspan="1">1</td><td rowspan="1" colspan="1">male</td><td rowspan="1" colspan="1">adult</td><td rowspan="1" colspan="1">2021-7-6</td><td rowspan="1" colspan="1"/><td rowspan="1" colspan="1">LED white light trap at night in field</td><td rowspan="1" colspan="1">Evangelista-Huaman, Evangelista-Huaman, Medina Espinoza</td><td rowspan="1" colspan="1">Peru</td><td rowspan="1" colspan="1">Madre de Dios</td><td rowspan="1" colspan="1">Los Amigos Research Station</td><td rowspan="1" colspan="1"/><td rowspan="1" colspan="1">in/ around buildings</td><td rowspan="1" colspan="1">
                    <named-content xmlns:xlink="http://www.w3.org/1999/xlink" content-type="dwc:verbatimCoordinates" xlink:type="simple">-12.569139, -70.100361</named-content>
                  </td><td rowspan="1" colspan="1"/><td rowspan="1" colspan="1">
                    <italic>
                      <tp:taxon-name>
                        <tp:taxon-name-part taxon-name-part-type="genus" reg="Panchlora">Panchlora</tp:taxon-name-part>
                      </tp:taxon-name>
                    </italic>
                  </td></tr><tr><td rowspan="1" colspan="1">AUDE-PE-3-73</td><td rowspan="1" colspan="1">1</td><td rowspan="1" colspan="1">male</td><td rowspan="1" colspan="1">adult</td><td rowspan="1" colspan="1">2021-7-6</td><td rowspan="1" colspan="1"/><td rowspan="1" colspan="1">LED white light trap at night in field</td><td rowspan="1" colspan="1">Evangelista-Huaman, Evangelista-Huaman, Medina Espinoza</td><td rowspan="1" colspan="1">Peru</td><td rowspan="1" colspan="1">Madre de Dios</td><td rowspan="1" colspan="1">Los Amigos Research Station</td><td rowspan="1" colspan="1"/><td rowspan="1" colspan="1">in/ around buildings</td><td rowspan="1" colspan="1">
                    <named-content xmlns:xlink="http://www.w3.org/1999/xlink" content-type="dwc:verbatimCoordinates" xlink:type="simple">-12.569139, -70.100361</named-content>
                  </td><td rowspan="1" colspan="1"/><td rowspan="1" colspan="1">
                    <italic>
                      <tp:taxon-name>
                        <tp:taxon-name-part taxon-name-part-type="genus" reg="Panchlora">Panchlora</tp:taxon-name-part>
                      </tp:taxon-name>
                    </italic>
                  </td></tr><tr><td rowspan="1" colspan="1">AUDE-PE-3-82</td><td rowspan="1" colspan="1">1</td><td rowspan="1" colspan="1">male</td><td rowspan="1" colspan="1">adult</td><td rowspan="1" colspan="1">2021-7-6</td><td rowspan="1" colspan="1"/><td rowspan="1" colspan="1">LED white light trap at night in field</td><td rowspan="1" colspan="1">Evangelista-Huaman, Evangelista-Huaman, Medina Espinoza</td><td rowspan="1" colspan="1">Peru</td><td rowspan="1" colspan="1">Madre de Dios</td><td rowspan="1" colspan="1">Los Amigos Research Station</td><td rowspan="1" colspan="1"/><td rowspan="1" colspan="1">in/ around buildings</td><td rowspan="1" colspan="1">
                    <named-content xmlns:xlink="http://www.w3.org/1999/xlink" content-type="dwc:verbatimCoordinates" xlink:type="simple">-12.569139, -70.100361</named-content>
                  </td><td rowspan="1" colspan="1"/><td rowspan="1" colspan="1">
                    <italic>
                      <tp:taxon-name>
                        <tp:taxon-name-part taxon-name-part-type="genus" reg="Panchlora">Panchlora</tp:taxon-name-part>
                      </tp:taxon-name>
                    </italic>
                  </td></tr><tr><td rowspan="1" colspan="1">AUDE-PE-3-83</td><td rowspan="1" colspan="1">1</td><td rowspan="1" colspan="1">male</td><td rowspan="1" colspan="1">adult</td><td rowspan="1" colspan="1">2021-7-5</td><td rowspan="1" colspan="1"/><td rowspan="1" colspan="1">LED white light trap at night in field</td><td rowspan="1" colspan="1">Evangelista-Huaman, Evangelista-Huaman, Medina Espinoza</td><td rowspan="1" colspan="1">Peru</td><td rowspan="1" colspan="1">Madre de Dios</td><td rowspan="1" colspan="1">Los Amigos Research Station</td><td rowspan="1" colspan="1"/><td rowspan="1" colspan="1">in/ around buildings</td><td rowspan="1" colspan="1">
                    <named-content xmlns:xlink="http://www.w3.org/1999/xlink" content-type="dwc:verbatimCoordinates" xlink:type="simple">-12.569139, -70.100361</named-content>
                  </td><td rowspan="1" colspan="1"/><td rowspan="1" colspan="1">
                    <italic>
                      <tp:taxon-name>
                        <tp:taxon-name-part taxon-name-part-type="genus" reg="Panchlora">Panchlora</tp:taxon-name-part>
                      </tp:taxon-name>
                    </italic>
                  </td></tr><tr><td rowspan="1" colspan="1">AUDE-PE-3-84</td><td rowspan="1" colspan="1">1</td><td rowspan="1" colspan="1">male</td><td rowspan="1" colspan="1">adult</td><td rowspan="1" colspan="1">2021-7-6</td><td rowspan="1" colspan="1"/><td rowspan="1" colspan="1">LED white light trap at night in field</td><td rowspan="1" colspan="1">Evangelista-Huaman, Evangelista-Huaman, Medina Espinoza</td><td rowspan="1" colspan="1">Peru</td><td rowspan="1" colspan="1">Madre de Dios</td><td rowspan="1" colspan="1">Los Amigos Research Station</td><td rowspan="1" colspan="1"/><td rowspan="1" colspan="1">in/ around buildings</td><td rowspan="1" colspan="1">
                    <named-content xmlns:xlink="http://www.w3.org/1999/xlink" content-type="dwc:verbatimCoordinates" xlink:type="simple">-12.569139, -70.100361</named-content>
                  </td><td rowspan="1" colspan="1"/><td rowspan="1" colspan="1">
                    <italic>
                      <tp:taxon-name>
                        <tp:taxon-name-part taxon-name-part-type="genus" reg="Panchlora">Panchlora</tp:taxon-name-part>
                      </tp:taxon-name>
                    </italic>
                  </td></tr><tr><td rowspan="1" colspan="1">AUDE-PE-3-85</td><td rowspan="1" colspan="1">1</td><td rowspan="1" colspan="1">male</td><td rowspan="1" colspan="1">adult</td><td rowspan="1" colspan="1">2021-7-6</td><td rowspan="1" colspan="1"/><td rowspan="1" colspan="1">LED white light trap at night in field</td><td rowspan="1" colspan="1">Evangelista-Huaman, Evangelista-Huaman, Medina Espinoza</td><td rowspan="1" colspan="1">Peru</td><td rowspan="1" colspan="1">Madre de Dios</td><td rowspan="1" colspan="1">Los Amigos Research Station</td><td rowspan="1" colspan="1"/><td rowspan="1" colspan="1">in/ around buildings</td><td rowspan="1" colspan="1">
                    <named-content xmlns:xlink="http://www.w3.org/1999/xlink" content-type="dwc:verbatimCoordinates" xlink:type="simple">-12.569139, -70.100361</named-content>
                  </td><td rowspan="1" colspan="1"/><td rowspan="1" colspan="1">
                    <italic>
                      <tp:taxon-name>
                        <tp:taxon-name-part taxon-name-part-type="genus" reg="Panchlora">Panchlora</tp:taxon-name-part>
                      </tp:taxon-name>
                    </italic>
                  </td></tr><tr><td rowspan="1" colspan="1">AUDE-PE-3-88</td><td rowspan="1" colspan="1">1</td><td rowspan="1" colspan="1">male</td><td rowspan="1" colspan="1">adult</td><td rowspan="1" colspan="1">2021-7-6</td><td rowspan="1" colspan="1"/><td rowspan="1" colspan="1">LED white light trap at night in field</td><td rowspan="1" colspan="1">Evangelista-Huaman, Evangelista-Huaman, Medina Espinoza</td><td rowspan="1" colspan="1">Peru</td><td rowspan="1" colspan="1">Madre de Dios</td><td rowspan="1" colspan="1">Los Amigos Research Station</td><td rowspan="1" colspan="1"/><td rowspan="1" colspan="1">in/ around buildings</td><td rowspan="1" colspan="1">
                    <named-content xmlns:xlink="http://www.w3.org/1999/xlink" content-type="dwc:verbatimCoordinates" xlink:type="simple">-12.569139, -70.100361</named-content>
                  </td><td rowspan="1" colspan="1"/><td rowspan="1" colspan="1">
                    <italic>
                      <tp:taxon-name>
                        <tp:taxon-name-part taxon-name-part-type="genus" reg="Panchlora">Panchlora</tp:taxon-name-part>
                      </tp:taxon-name>
                    </italic>
                  </td></tr><tr><td rowspan="1" colspan="1">AUDE-PE-3-93</td><td rowspan="1" colspan="1">1</td><td rowspan="1" colspan="1">male</td><td rowspan="1" colspan="1">adult</td><td rowspan="1" colspan="1">2021-7-5</td><td rowspan="1" colspan="1"/><td rowspan="1" colspan="1">LED white light trap at night in field</td><td rowspan="1" colspan="1">Evangelista-Huaman, Evangelista-Huaman, Medina Espinoza</td><td rowspan="1" colspan="1">Peru</td><td rowspan="1" colspan="1">Madre de Dios</td><td rowspan="1" colspan="1">Los Amigos Research Station</td><td rowspan="1" colspan="1"/><td rowspan="1" colspan="1">in/ around buildings</td><td rowspan="1" colspan="1">
                    <named-content xmlns:xlink="http://www.w3.org/1999/xlink" content-type="dwc:verbatimCoordinates" xlink:type="simple">-12.569139, -70.100361</named-content>
                  </td><td rowspan="1" colspan="1"/><td rowspan="1" colspan="1">
                    <italic>
                      <tp:taxon-name>
                        <tp:taxon-name-part taxon-name-part-type="genus" reg="Panchlora">Panchlora</tp:taxon-name-part>
                      </tp:taxon-name>
                    </italic>
                  </td></tr><tr><td rowspan="1" colspan="1">AUDE-PE-3-95</td><td rowspan="1" colspan="1">1</td><td rowspan="1" colspan="1">male</td><td rowspan="1" colspan="1">adult</td><td rowspan="1" colspan="1">2021-7-6</td><td rowspan="1" colspan="1"/><td rowspan="1" colspan="1">LED white light trap at night in field</td><td rowspan="1" colspan="1">Evangelista-Huaman, Evangelista-Huaman, Medina Espinoza</td><td rowspan="1" colspan="1">Peru</td><td rowspan="1" colspan="1">Madre de Dios</td><td rowspan="1" colspan="1">Los Amigos Research Station</td><td rowspan="1" colspan="1"/><td rowspan="1" colspan="1">in/ around buildings</td><td rowspan="1" colspan="1">
                    <named-content xmlns:xlink="http://www.w3.org/1999/xlink" content-type="dwc:verbatimCoordinates" xlink:type="simple">-12.569139, -70.100361</named-content>
                  </td><td rowspan="1" colspan="1"/><td rowspan="1" colspan="1">
                    <italic>
                      <tp:taxon-name>
                        <tp:taxon-name-part taxon-name-part-type="genus" reg="Panchlora">Panchlora</tp:taxon-name-part>
                      </tp:taxon-name>
                    </italic>
                  </td></tr><tr><td rowspan="1" colspan="1">AUDE-PE-4-58</td><td rowspan="1" colspan="1">1</td><td rowspan="1" colspan="1">female</td><td rowspan="1" colspan="1">adult</td><td rowspan="1" colspan="1">2021-7-1</td><td rowspan="1" colspan="1"/><td rowspan="1" colspan="1">night. Hand collected</td><td rowspan="1" colspan="1">Evangelista-Huaman, Evangelista-Huaman, Medina Espinoza</td><td rowspan="1" colspan="1">Peru</td><td rowspan="1" colspan="1">Madre de Dios</td><td rowspan="1" colspan="1">Puerto Maldonado</td><td rowspan="1" colspan="1"/><td rowspan="1" colspan="1">“Camungo” trail</td><td rowspan="1" colspan="1">
                    <named-content xmlns:xlink="http://www.w3.org/1999/xlink" content-type="dwc:verbatimCoordinates" xlink:type="simple">-12.628833, -69.189694</named-content>
                  </td><td rowspan="1" colspan="1"/><td rowspan="1" colspan="1">
                    <italic>
                      <tp:taxon-name>
                        <tp:taxon-name-part taxon-name-part-type="genus" reg="Panchlora">Panchlora</tp:taxon-name-part>
                      </tp:taxon-name>
                    </italic>
                  </td></tr><tr><td rowspan="1" colspan="1">AUDE-PE-4-59</td><td rowspan="1" colspan="1">1</td><td rowspan="1" colspan="1">male</td><td rowspan="1" colspan="1">adult</td><td rowspan="1" colspan="1">2021-7-6</td><td rowspan="1" colspan="1"/><td rowspan="1" colspan="1">LED white light trap at night in field</td><td rowspan="1" colspan="1">Evangelista-Huaman, Evangelista-Huaman, Medina Espinoza</td><td rowspan="1" colspan="1">Peru</td><td rowspan="1" colspan="1">Madre de Dios</td><td rowspan="1" colspan="1">Los Amigos Research Station</td><td rowspan="1" colspan="1"/><td rowspan="1" colspan="1">in/ around buildings</td><td rowspan="1" colspan="1">
                    <named-content xmlns:xlink="http://www.w3.org/1999/xlink" content-type="dwc:verbatimCoordinates" xlink:type="simple">-12.569139, -70.100361</named-content>
                  </td><td rowspan="1" colspan="1"/><td rowspan="1" colspan="1">
                    <italic>
                      <tp:taxon-name>
                        <tp:taxon-name-part taxon-name-part-type="genus" reg="Panchlora">Panchlora</tp:taxon-name-part>
                      </tp:taxon-name>
                    </italic>
                  </td></tr><tr><td rowspan="1" colspan="1">AUDE-PE-4-60</td><td rowspan="1" colspan="1">1</td><td rowspan="1" colspan="1">male</td><td rowspan="1" colspan="1">adult</td><td rowspan="1" colspan="1">2021-7-6</td><td rowspan="1" colspan="1"/><td rowspan="1" colspan="1">LED white light trap at night in field</td><td rowspan="1" colspan="1">Evangelista-Huaman, Evangelista-Huaman, Medina Espinoza</td><td rowspan="1" colspan="1">Peru</td><td rowspan="1" colspan="1">Madre de Dios</td><td rowspan="1" colspan="1">Los Amigos Research Station</td><td rowspan="1" colspan="1"/><td rowspan="1" colspan="1">in/ around buildings</td><td rowspan="1" colspan="1">
                    <named-content xmlns:xlink="http://www.w3.org/1999/xlink" content-type="dwc:verbatimCoordinates" xlink:type="simple">-12.569139, -70.100361</named-content>
                  </td><td rowspan="1" colspan="1"/><td rowspan="1" colspan="1">
                    <italic>
                      <tp:taxon-name>
                        <tp:taxon-name-part taxon-name-part-type="genus" reg="Panchlora">Panchlora</tp:taxon-name-part>
                      </tp:taxon-name>
                    </italic>
                  </td></tr><tr><td rowspan="1" colspan="1">AUDE-PE-4-61</td><td rowspan="1" colspan="1">1</td><td rowspan="1" colspan="1">male</td><td rowspan="1" colspan="1">adult</td><td rowspan="1" colspan="1">2021-7-6</td><td rowspan="1" colspan="1"/><td rowspan="1" colspan="1">LED white light trap at night in field</td><td rowspan="1" colspan="1">Evangelista-Huaman, Evangelista-Huaman, Medina Espinoza</td><td rowspan="1" colspan="1">Peru</td><td rowspan="1" colspan="1">Madre de Dios</td><td rowspan="1" colspan="1">Los Amigos Research Station</td><td rowspan="1" colspan="1"/><td rowspan="1" colspan="1">in/ around buildings</td><td rowspan="1" colspan="1">
                    <named-content xmlns:xlink="http://www.w3.org/1999/xlink" content-type="dwc:verbatimCoordinates" xlink:type="simple">-12.569139, -70.100361</named-content>
                  </td><td rowspan="1" colspan="1"/><td rowspan="1" colspan="1">
                    <italic>
                      <tp:taxon-name>
                        <tp:taxon-name-part taxon-name-part-type="genus" reg="Panchlora">Panchlora</tp:taxon-name-part>
                      </tp:taxon-name>
                    </italic>
                  </td></tr><tr><td rowspan="1" colspan="1">AUDE-PE-4-62</td><td rowspan="1" colspan="1">1</td><td rowspan="1" colspan="1">male</td><td rowspan="1" colspan="1">adult</td><td rowspan="1" colspan="1">2021-7-6</td><td rowspan="1" colspan="1"/><td rowspan="1" colspan="1">night. Hand collected</td><td rowspan="1" colspan="1">Evangelista-Huaman, Evangelista-Huaman, Medina Espinoza</td><td rowspan="1" colspan="1">Peru</td><td rowspan="1" colspan="1">Madre de Dios</td><td rowspan="1" colspan="1">Los Amigos Research Station</td><td rowspan="1" colspan="1"/><td rowspan="1" colspan="1">Trail 17 &amp; 2</td><td rowspan="1" colspan="1">
                    <named-content xmlns:xlink="http://www.w3.org/1999/xlink" content-type="dwc:verbatimCoordinates" xlink:type="simple">-12.559556, -70.107667</named-content>
                  </td><td rowspan="1" colspan="1"/><td rowspan="1" colspan="1">
                    <italic>
                      <tp:taxon-name>
                        <tp:taxon-name-part taxon-name-part-type="genus" reg="Panchlora">Panchlora</tp:taxon-name-part>
                      </tp:taxon-name>
                    </italic>
                  </td></tr><tr><td rowspan="1" colspan="1">AUDE-PE-4-63</td><td rowspan="1" colspan="1">1</td><td rowspan="1" colspan="1">male</td><td rowspan="1" colspan="1">adult</td><td rowspan="1" colspan="1">2021-7-6</td><td rowspan="1" colspan="1"/><td rowspan="1" colspan="1">LED white light trap at night in field</td><td rowspan="1" colspan="1">Evangelista-Huaman, Evangelista-Huaman, Medina Espinoza</td><td rowspan="1" colspan="1">Peru</td><td rowspan="1" colspan="1">Madre de Dios</td><td rowspan="1" colspan="1">Los Amigos Research Station</td><td rowspan="1" colspan="1"/><td rowspan="1" colspan="1">in/ around buildings</td><td rowspan="1" colspan="1">
                    <named-content xmlns:xlink="http://www.w3.org/1999/xlink" content-type="dwc:verbatimCoordinates" xlink:type="simple">-12.569139, -70.100361</named-content>
                  </td><td rowspan="1" colspan="1"/><td rowspan="1" colspan="1">
                    <italic>
                      <tp:taxon-name>
                        <tp:taxon-name-part taxon-name-part-type="genus" reg="Panchlora">Panchlora</tp:taxon-name-part>
                      </tp:taxon-name>
                    </italic>
                  </td></tr><tr><td rowspan="1" colspan="1">AUDE-PE-9-51</td><td rowspan="1" colspan="1">1</td><td rowspan="1" colspan="1">male</td><td rowspan="1" colspan="1">adult</td><td rowspan="1" colspan="1">2021-7-6</td><td rowspan="1" colspan="1"/><td rowspan="1" colspan="1">LED white light trap at night in field</td><td rowspan="1" colspan="1">Evangelista-Huaman, Evangelista-Huaman, Medina Espinoza</td><td rowspan="1" colspan="1">Peru</td><td rowspan="1" colspan="1">Madre de Dios</td><td rowspan="1" colspan="1">Los Amigos Research Station</td><td rowspan="1" colspan="1"/><td rowspan="1" colspan="1">in/ around buildings</td><td rowspan="1" colspan="1">
                    <named-content xmlns:xlink="http://www.w3.org/1999/xlink" content-type="dwc:verbatimCoordinates" xlink:type="simple">-12.569139, -70.100361</named-content>
                  </td><td rowspan="1" colspan="1"/><td rowspan="1" colspan="1">
                    <italic>
                      <tp:taxon-name>
                        <tp:taxon-name-part taxon-name-part-type="genus" reg="Panchlora">Panchlora</tp:taxon-name-part>
                      </tp:taxon-name>
                    </italic>
                  </td></tr><tr><td rowspan="1" colspan="1">AUDE-PE-9-52</td><td rowspan="1" colspan="1">1</td><td rowspan="1" colspan="1">male</td><td rowspan="1" colspan="1">adult</td><td rowspan="1" colspan="1">2021-7-6</td><td rowspan="1" colspan="1"/><td rowspan="1" colspan="1">LED white light trap at night in field</td><td rowspan="1" colspan="1">Evangelista-Huaman, Evangelista-Huaman, Medina Espinoza</td><td rowspan="1" colspan="1">Peru</td><td rowspan="1" colspan="1">Madre de Dios</td><td rowspan="1" colspan="1">Los Amigos Research Station</td><td rowspan="1" colspan="1"/><td rowspan="1" colspan="1">in/ around buildings</td><td rowspan="1" colspan="1">
                    <named-content xmlns:xlink="http://www.w3.org/1999/xlink" content-type="dwc:verbatimCoordinates" xlink:type="simple">-12.569139, -70.100361</named-content>
                  </td><td rowspan="1" colspan="1"/><td rowspan="1" colspan="1">
                    <italic>
                      <tp:taxon-name>
                        <tp:taxon-name-part taxon-name-part-type="genus" reg="Panchlora">Panchlora</tp:taxon-name-part>
                      </tp:taxon-name>
                    </italic>
                  </td></tr><tr><td rowspan="1" colspan="1">AUDE-PE-9-53</td><td rowspan="1" colspan="1">1</td><td rowspan="1" colspan="1">male</td><td rowspan="1" colspan="1">adult</td><td rowspan="1" colspan="1">2021-7-5</td><td rowspan="1" colspan="1"/><td rowspan="1" colspan="1">LED light trap at night in field</td><td rowspan="1" colspan="1">Evangelista-Huaman, Evangelista-Huaman, Medina Espinoza</td><td rowspan="1" colspan="1">Peru</td><td rowspan="1" colspan="1">Madre de Dios</td><td rowspan="1" colspan="1">Los Amigos Research Station</td><td rowspan="1" colspan="1"/><td rowspan="1" colspan="1">in/ around buildings</td><td rowspan="1" colspan="1">
                    <named-content xmlns:xlink="http://www.w3.org/1999/xlink" content-type="dwc:verbatimCoordinates" xlink:type="simple">-12.569139, -70.100361</named-content>
                  </td><td rowspan="1" colspan="1"/><td rowspan="1" colspan="1">
                    <italic>
                      <tp:taxon-name>
                        <tp:taxon-name-part taxon-name-part-type="genus" reg="Panchlora">Panchlora</tp:taxon-name-part>
                      </tp:taxon-name>
                    </italic>
                  </td></tr><tr><td rowspan="1" colspan="1">AUDE-PE-9-54</td><td rowspan="1" colspan="1">1</td><td rowspan="1" colspan="1">male</td><td rowspan="1" colspan="1">adult</td><td rowspan="1" colspan="1">2021-7-5</td><td rowspan="1" colspan="1"/><td rowspan="1" colspan="1">LED white light trap at night in field</td><td rowspan="1" colspan="1">Evangelista-Huaman, Evangelista-Huaman, Medina Espinoza</td><td rowspan="1" colspan="1">Peru</td><td rowspan="1" colspan="1">Madre de Dios</td><td rowspan="1" colspan="1">Los Amigos Research Station</td><td rowspan="1" colspan="1"/><td rowspan="1" colspan="1">in/ around buildings</td><td rowspan="1" colspan="1">
                    <named-content xmlns:xlink="http://www.w3.org/1999/xlink" content-type="dwc:verbatimCoordinates" xlink:type="simple">-12.569139, -70.100361</named-content>
                  </td><td rowspan="1" colspan="1"/><td rowspan="1" colspan="1">
                    <italic>
                      <tp:taxon-name>
                        <tp:taxon-name-part taxon-name-part-type="genus" reg="Panchlora">Panchlora</tp:taxon-name-part>
                      </tp:taxon-name>
                    </italic>
                  </td></tr><tr><td rowspan="1" colspan="1">AUDE-PE-9-55</td><td rowspan="1" colspan="1">1</td><td rowspan="1" colspan="1">male</td><td rowspan="1" colspan="1">adult</td><td rowspan="1" colspan="1">2021-7-6</td><td rowspan="1" colspan="1"/><td rowspan="1" colspan="1">LED white light trap at night in field</td><td rowspan="1" colspan="1">Evangelista-Huaman, Evangelista-Huaman, Medina Espinoza</td><td rowspan="1" colspan="1">Peru</td><td rowspan="1" colspan="1">Madre de Dios</td><td rowspan="1" colspan="1">Los Amigos Research Station</td><td rowspan="1" colspan="1"/><td rowspan="1" colspan="1">in/ around buildings</td><td rowspan="1" colspan="1">
                    <named-content xmlns:xlink="http://www.w3.org/1999/xlink" content-type="dwc:verbatimCoordinates" xlink:type="simple">-12.569139, -70.100361</named-content>
                  </td><td rowspan="1" colspan="1"/><td rowspan="1" colspan="1">
                    <italic>
                      <tp:taxon-name>
                        <tp:taxon-name-part taxon-name-part-type="genus" reg="Panchlora">Panchlora</tp:taxon-name-part>
                      </tp:taxon-name>
                    </italic>
                  </td></tr><tr><td rowspan="1" colspan="1">AUDE-PE-9-56</td><td rowspan="1" colspan="1">1</td><td rowspan="1" colspan="1"/><td rowspan="1" colspan="1">adult</td><td rowspan="1" colspan="1">2021-7-6</td><td rowspan="1" colspan="1"/><td rowspan="1" colspan="1">LED light trap at night in field</td><td rowspan="1" colspan="1">Evangelista-Huaman, Evangelista-Huaman, Medina Espinoza</td><td rowspan="1" colspan="1">Peru</td><td rowspan="1" colspan="1">Madre de Dios</td><td rowspan="1" colspan="1">Los Amigos Research Station</td><td rowspan="1" colspan="1"/><td rowspan="1" colspan="1">in/ around buildings</td><td rowspan="1" colspan="1">
                    <named-content xmlns:xlink="http://www.w3.org/1999/xlink" content-type="dwc:verbatimCoordinates" xlink:type="simple">-12.569139, -70.100361</named-content>
                  </td><td rowspan="1" colspan="1"/><td rowspan="1" colspan="1">
                    <italic>
                      <tp:taxon-name>
                        <tp:taxon-name-part taxon-name-part-type="genus" reg="Panchlora">Panchlora</tp:taxon-name-part>
                      </tp:taxon-name>
                    </italic>
                  </td></tr><tr><td rowspan="1" colspan="1">AUDE-PE-9-58</td><td rowspan="1" colspan="1">1</td><td rowspan="1" colspan="1">male</td><td rowspan="1" colspan="1">adult</td><td rowspan="1" colspan="1">2021-7-5</td><td rowspan="1" colspan="1"/><td rowspan="1" colspan="1">LED light trap at night in field</td><td rowspan="1" colspan="1">Evangelista-Huaman, Evangelista-Huaman, Medina Espinoza</td><td rowspan="1" colspan="1">Peru</td><td rowspan="1" colspan="1">Madre de Dios</td><td rowspan="1" colspan="1">Los Amigos Research Station</td><td rowspan="1" colspan="1"/><td rowspan="1" colspan="1">in/ around buildings</td><td rowspan="1" colspan="1">
                    <named-content xmlns:xlink="http://www.w3.org/1999/xlink" content-type="dwc:verbatimCoordinates" xlink:type="simple">-12.569139, -70.100361</named-content>
                  </td><td rowspan="1" colspan="1"/><td rowspan="1" colspan="1">
                    <italic>
                      <tp:taxon-name>
                        <tp:taxon-name-part taxon-name-part-type="genus" reg="Panchlora">Panchlora</tp:taxon-name-part>
                      </tp:taxon-name>
                    </italic>
                  </td></tr><tr><td rowspan="1" colspan="1">AUDE-PE-9-59</td><td rowspan="1" colspan="1">1</td><td rowspan="1" colspan="1">male</td><td rowspan="1" colspan="1">adult</td><td rowspan="1" colspan="1">2021-7-5</td><td rowspan="1" colspan="1"/><td rowspan="1" colspan="1">LED white light trap at night in field</td><td rowspan="1" colspan="1">Evangelista-Huaman, Evangelista-Huaman, Medina Espinoza</td><td rowspan="1" colspan="1">Peru</td><td rowspan="1" colspan="1">Madre de Dios</td><td rowspan="1" colspan="1">Los Amigos Research Station</td><td rowspan="1" colspan="1"/><td rowspan="1" colspan="1">in/ around buildings</td><td rowspan="1" colspan="1">
                    <named-content xmlns:xlink="http://www.w3.org/1999/xlink" content-type="dwc:verbatimCoordinates" xlink:type="simple">-12.569139, -70.100361</named-content>
                  </td><td rowspan="1" colspan="1"/><td rowspan="1" colspan="1">
                    <italic>
                      <tp:taxon-name>
                        <tp:taxon-name-part taxon-name-part-type="genus" reg="Panchlora">Panchlora</tp:taxon-name-part>
                      </tp:taxon-name>
                    </italic>
                  </td></tr><tr><td rowspan="1" colspan="1">AUDE-PE-9-60</td><td rowspan="1" colspan="1">1</td><td rowspan="1" colspan="1">female</td><td rowspan="1" colspan="1">adult</td><td rowspan="1" colspan="1">2021-7-6</td><td rowspan="1" colspan="1"/><td rowspan="1" colspan="1">LED light trap at night in field</td><td rowspan="1" colspan="1">Evangelista-Huaman, Evangelista-Huaman, Medina Espinoza</td><td rowspan="1" colspan="1">Peru</td><td rowspan="1" colspan="1">Madre de Dios</td><td rowspan="1" colspan="1">Los Amigos Research Station</td><td rowspan="1" colspan="1"/><td rowspan="1" colspan="1">in/ around buildings</td><td rowspan="1" colspan="1">
                    <named-content xmlns:xlink="http://www.w3.org/1999/xlink" content-type="dwc:verbatimCoordinates" xlink:type="simple">-12.569139, -70.100361</named-content>
                  </td><td rowspan="1" colspan="1"/><td rowspan="1" colspan="1">
                    <italic>
                      <tp:taxon-name>
                        <tp:taxon-name-part taxon-name-part-type="genus" reg="Panchlora">Panchlora</tp:taxon-name-part>
                      </tp:taxon-name>
                    </italic>
                  </td></tr><tr><td rowspan="1" colspan="1">UIRB-PE-33-63</td><td rowspan="1" colspan="1">1</td><td rowspan="1" colspan="1">male</td><td rowspan="1" colspan="1">adult</td><td rowspan="1" colspan="1">2024-7-18</td><td rowspan="1" colspan="1">In Wood with <tp:taxon-name><tp:taxon-name-part taxon-name-part-type="family" reg="Passalidae">Passalidae</tp:taxon-name-part></tp:taxon-name> and <tp:taxon-name><tp:taxon-name-part taxon-name-part-type="order" reg="Isoptera">Isoptera</tp:taxon-name-part></tp:taxon-name></td><td rowspan="1" colspan="1">Hand collected</td><td rowspan="1" colspan="1">Emmy F. Medina E., Jared Martin, Johanna Schwartz, Dominic Evangelista</td><td rowspan="1" colspan="1">Peru</td><td rowspan="1" colspan="1">Madre de Dios</td><td rowspan="1" colspan="1">Kawsay Biological Station</td><td rowspan="1" colspan="1"/><td rowspan="1" colspan="1">Within concession, near station, atnight</td><td rowspan="1" colspan="1">
                    <named-content xmlns:xlink="http://www.w3.org/1999/xlink" content-type="dwc:verbatimCoordinates" xlink:type="simple">-12.5282, -69.0141</named-content>
                  </td><td rowspan="1" colspan="1"/><td rowspan="1" colspan="1">
                    <italic>
                      <tp:taxon-name>
                        <tp:taxon-name-part taxon-name-part-type="genus" reg="Panchlora">Panchlora</tp:taxon-name-part>
                      </tp:taxon-name>
                    </italic>
                  </td></tr><tr><td rowspan="1" colspan="1">AUDE-PE-1-71</td><td rowspan="1" colspan="1">1</td><td rowspan="1" colspan="1"/><td rowspan="1" colspan="1">juvenile</td><td rowspan="1" colspan="1">2021-7-6</td><td rowspan="1" colspan="1"/><td rowspan="1" colspan="1">night. Hand collected</td><td rowspan="1" colspan="1">Evangelista-Huaman, Evangelista-Huaman, Medina Espinoza</td><td rowspan="1" colspan="1">Peru</td><td rowspan="1" colspan="1">Madre de Dios</td><td rowspan="1" colspan="1">Los Amigos Research Station</td><td rowspan="1" colspan="1"/><td rowspan="1" colspan="1">Trail 17 &amp; 2</td><td rowspan="1" colspan="1">
                    <named-content xmlns:xlink="http://www.w3.org/1999/xlink" content-type="dwc:verbatimCoordinates" xlink:type="simple">-12.559556, -70.107667</named-content>
                  </td><td rowspan="1" colspan="1"/><td rowspan="1" colspan="1">
                    <tp:taxon-name>
                      <tp:taxon-name-part taxon-name-part-type="subfamily" reg="Panchlorinae">Panchlorinae</tp:taxon-name-part>
                    </tp:taxon-name>
                  </td></tr><tr><td rowspan="1" colspan="1">AUDE-PE-2-95</td><td rowspan="1" colspan="1">1</td><td rowspan="1" colspan="1"/><td rowspan="1" colspan="1">juvenile</td><td rowspan="1" colspan="1">2021-7-6</td><td rowspan="1" colspan="1"/><td rowspan="1" colspan="1">night. Hand collected</td><td rowspan="1" colspan="1">Evangelista-Huaman, Evangelista-Huaman, Medina Espinoza</td><td rowspan="1" colspan="1">Peru</td><td rowspan="1" colspan="1">Madre de Dios</td><td rowspan="1" colspan="1">Los Amigos Research Station</td><td rowspan="1" colspan="1"/><td rowspan="1" colspan="1">Trail 17 &amp; 2</td><td rowspan="1" colspan="1">
                    <named-content xmlns:xlink="http://www.w3.org/1999/xlink" content-type="dwc:verbatimCoordinates" xlink:type="simple">-12.559556, -70.107667</named-content>
                  </td><td rowspan="1" colspan="1"/><td rowspan="1" colspan="1">
                    <tp:taxon-name>
                      <tp:taxon-name-part taxon-name-part-type="subfamily" reg="Panchlorinae">Panchlorinae</tp:taxon-name-part>
                    </tp:taxon-name>
                  </td></tr><tr><td rowspan="1" colspan="1">UIRB-PE-25-99</td><td rowspan="1" colspan="1">1</td><td rowspan="1" colspan="1"/><td rowspan="1" colspan="1">juvenile</td><td rowspan="1" colspan="1">2024-7-11</td><td rowspan="1" colspan="1"/><td rowspan="1" colspan="1">Hand collected</td><td rowspan="1" colspan="1">Emmy F. Medina E., Jared Martin, Johanna Schwartz, Dominic Evangelista</td><td rowspan="1" colspan="1">Peru</td><td rowspan="1" colspan="1">Madre de Dios</td><td rowspan="1" colspan="1">Finca Las Piedras Research Station</td><td rowspan="1" colspan="1">265</td><td rowspan="1" colspan="1">Trails in forest, near station at night</td><td rowspan="1" colspan="1">
                    <named-content xmlns:xlink="http://www.w3.org/1999/xlink" content-type="dwc:verbatimCoordinates" xlink:type="simple">-12.2285, -69.1143</named-content>
                  </td><td rowspan="1" colspan="1"/><td rowspan="1" colspan="1">
                    <tp:taxon-name>
                      <tp:taxon-name-part taxon-name-part-type="subfamily" reg="Panchlorinae">Panchlorinae</tp:taxon-name-part>
                    </tp:taxon-name>
                  </td></tr><tr><td rowspan="1" colspan="1">UIRB-PE-31-07</td><td rowspan="1" colspan="1">1</td><td rowspan="1" colspan="1"/><td rowspan="1" colspan="1">juvenile</td><td rowspan="1" colspan="1">2024-7-16</td><td rowspan="1" colspan="1"/><td rowspan="1" colspan="1">Hand collected</td><td rowspan="1" colspan="1">Emmy F. Medina E., Jared Martin, Johanna Schwartz, Dominic Evangelista</td><td rowspan="1" colspan="1">Peru</td><td rowspan="1" colspan="1">Madre de Dios</td><td rowspan="1" colspan="1">Finca Las Piedras Research Station</td><td rowspan="1" colspan="1">264</td><td rowspan="1" colspan="1">Night hike (Lindero, Tapir, Unguruhaui, Castana trails)</td><td rowspan="1" colspan="1">
                    <named-content xmlns:xlink="http://www.w3.org/1999/xlink" content-type="dwc:verbatimCoordinates" xlink:type="simple">-12.2262, -69.1124</named-content>
                  </td><td rowspan="1" colspan="1"/><td rowspan="1" colspan="1">
                    <tp:taxon-name>
                      <tp:taxon-name-part taxon-name-part-type="subfamily" reg="Panchlorinae">Panchlorinae</tp:taxon-name-part>
                    </tp:taxon-name>
                  </td></tr></tbody></table></table-wrap></tp:treatment-sec><ref-list><ref id="B55"><mixed-citation xmlns:xlink="http://www.w3.org/1999/xlink" xlink:type="simple">Roth LM (1970d) The male genitalia of <tp:taxon-name><tp:taxon-name-part taxon-name-part-type="suborder">Blattaria</tp:taxon-name-part></tp:taxon-name>. V. <italic><tp:taxon-name><tp:taxon-name-part taxon-name-part-type="genus">Epilampra</tp:taxon-name-part></tp:taxon-name></italic> spp. (<tp:taxon-name><tp:taxon-name-part taxon-name-part-type="family">Blaberidae</tp:taxon-name-part></tp:taxon-name>: <tp:taxon-name><tp:taxon-name-part taxon-name-part-type="subfamily">Epilamprinae</tp:taxon-name-part></tp:taxon-name>). Psyche 77: 436–486. <ext-link xlink:href="10.1155/1970/46805" ext-link-type="doi" xlink:type="simple">https://doi.org/10.1155/1970/46805</ext-link></mixed-citation></ref><ref id="B50"><mixed-citation xmlns:xlink="http://www.w3.org/1999/xlink" xlink:type="simple">Rocha e Silva I, Auguiar GM (1978) Sobre algunas especies de <italic><tp:taxon-name><tp:taxon-name-part taxon-name-part-type="genus">Epilampra</tp:taxon-name-part></tp:taxon-name></italic> Burmeister, 1838 da Amazonia (<tp:taxon-name><tp:taxon-name-part taxon-name-part-type="superorder">Dictyoptera</tp:taxon-name-part></tp:taxon-name>, <tp:taxon-name><tp:taxon-name-part taxon-name-part-type="suborder">Blattaria</tp:taxon-name-part></tp:taxon-name>). Revista Brasileira de Biologia 38: 653–658.</mixed-citation></ref></ref-list></tp:taxon-treatment>
