# Supplementary material for: Blaberidae (Blattodea) of Madre de Dios, Peru and a key to Epilamprinae s. s
Source: Zookeys. 2026 Jun 4;1281:171–232. doi: 10.3897/zookeys.1281.178573 (PMC13261311; doi:10.3897/zookeys.1281.178573)
Supplement: XML Treatment for Epilampra paititi [file zookeys.1281.178573-treatment5.xml]

<!DOCTYPE tp:taxon-treatment
  PUBLIC "-//TaxonX//DTD Taxonomic Treatment Publishing DTD v0 20100105//EN" "tax-treatment-NSO.dtd">
<tp:taxon-treatment xmlns:tp="http://www.plazi.org/taxpub"><tp:treatment-meta><kwd-group><label>Taxon classification</label><kwd>
                <named-content content-type="kingdom">Animalia</named-content>
              </kwd><kwd>
                <named-content content-type="order">Blattodea</named-content>
              </kwd><kwd>
                <named-content content-type="family">Blaberidae</named-content>
              </kwd></kwd-group><mixed-citation publication-type="journal"><person-group><name><surname>Vanker</surname><given-names>Katharine</given-names></name><name><surname>Medina-Espinoza</surname><given-names>Emmy Fiorella</given-names></name><name><surname>Schwartz</surname><given-names>Johanna</given-names></name><name><surname>Martin</surname><given-names>Jared</given-names></name><name><surname>Evangelista</surname><given-names>Dominic A.</given-names></name></person-group><article-title><tp:taxon-name><tp:taxon-name-part taxon-name-part-type="family" reg="Blaberidae">Blaberidae</tp:taxon-name-part></tp:taxon-name> (<tp:taxon-name><tp:taxon-name-part taxon-name-part-type="order" reg="Blattodea">Blattodea</tp:taxon-name-part></tp:taxon-name>) of Madre de Dios, Peru and a key to <tp:taxon-name><tp:taxon-name-part taxon-name-part-type="subfamily" reg="Epilamprinae">Epilamprinae</tp:taxon-name-part></tp:taxon-name> s. s.</article-title><source>Zookeys</source><day>04</day><month>06</month><year>2026</year><volume>1281</volume><fpage>171</fpage><lpage>232</lpage><pub-id pub-id-type="doi">10.3897/zookeys.1281.178573</pub-id></mixed-citation></tp:treatment-meta><tp:nomenclature><tp:taxon-name><object-id xmlns:xlink="http://www.w3.org/1999/xlink" content-type="arpha" xlink:type="simple">8A63D48B-9F38-5490-B356-AE4435A56311</object-id>
                    		<tp:taxon-name-part taxon-name-part-type="genus" reg="Epilampra">Epilampra</tp:taxon-name-part> <tp:taxon-name-part taxon-name-part-type="species" reg="paititi">paititi</tp:taxon-name-part>
                    	
                    		<object-id xmlns:xlink="http://www.w3.org/1999/xlink" content-type="zoobank" xlink:type="simple">https://zoobank.org/EC9318CA-D95B-414D-B91B-65A7DB6B76F5</object-id>
                    	</tp:taxon-name><tp:taxon-authority>Vanker, Medina-Espinoza, &amp; Evangelista</tp:taxon-authority><tp:taxon-status xmlns:xlink="http://www.w3.org/1999/xlink" xlink:type="simple">sp. nov.</tp:taxon-status><xref ref-type="fig" rid="F14">Figs 14</xref><xref ref-type="fig" rid="F15">, 15</xref></tp:nomenclature><tp:treatment-sec sec-type="Type material"><title>Type material.</title><p><bold><italic>Holotype</italic></bold>. • Male, pinned, with genitalia in a separate microvial. Original label: “Peru: Madre de Dios, Estación Biológica Los Amigos. Plataforma trail, terra firme; <named-content xmlns:xlink="http://www.w3.org/1999/xlink" content-type="dwc:verbatimCoordinates" xlink:type="simple">12°33'47"S, 70°06'12"W</named-content> [<named-content xmlns:xlink="http://www.w3.org/1999/xlink" content-type="dwc:verbatimCoordinates" xlink:type="simple">-12.563056, -70.103333</named-content>]; 3.vii. 2021 [3 July 2021], hand coll. D.A. Evangelista leg.” AUDE-PE-1-83.</p><fig id="F14" position="float" orientation="portrait"><object-id xmlns:xlink="http://www.w3.org/1999/xlink" content-type="doi" xlink:type="simple">10.3897/zookeys.1281.178573.figure14</object-id><object-id xmlns:xlink="http://www.w3.org/1999/xlink" content-type="arpha" xlink:type="simple">4539B13E-6E3D-5194-8A61-9DA184672007</object-id><label>Figure 14.</label><caption><p><italic><tp:taxon-name><tp:taxon-name-part taxon-name-part-type="genus" reg="Epilampra">Epilampra</tp:taxon-name-part> <tp:taxon-name-part taxon-name-part-type="species" reg="paititi">paititi</tp:taxon-name-part></tp:taxon-name></italic> sp. nov. male, holotype (AUDE-PE-1-83). <bold>A</bold>. Pronotum; <bold>B</bold>. Dorsal habitus; <bold>C</bold>. Ventral habitus; <bold>D</bold>. Head. Scale bars: 1 mm (<bold>A, D</bold>); 10 mm (<bold>B, C</bold>).</p></caption><graphic xmlns:xlink="http://www.w3.org/1999/xlink" xlink:href="zookeys-1281-171_article-178573__-g014.jpg" id="oo_1668110.jpg" position="float" orientation="portrait" xlink:type="simple"><uri content-type="original_file" xlink:type="simple">https://binary.pensoft.net/fig/1668110</uri></graphic></fig><fig id="F15" position="float" orientation="portrait"><object-id xmlns:xlink="http://www.w3.org/1999/xlink" content-type="doi" xlink:type="simple">10.3897/zookeys.1281.178573.figure15</object-id><object-id xmlns:xlink="http://www.w3.org/1999/xlink" content-type="arpha" xlink:type="simple">106EA162-E6DF-5A75-961C-D6B79C44C799</object-id><label>Figure 15.</label><caption><p><italic><tp:taxon-name><tp:taxon-name-part taxon-name-part-type="genus" reg="Epilampra">Epilampra</tp:taxon-name-part> <tp:taxon-name-part taxon-name-part-type="species" reg="paititi">paititi</tp:taxon-name-part></tp:taxon-name></italic> sp. nov. male sexual morphology, holotype (AUDE-PE-1-83). <bold>A, B</bold>. Dorsal tergal modification; <bold>C</bold>. Dorsal view of R’ phallomere; <bold>D</bold>. L2’; <bold>E</bold>. Dorsal view of L3’. <bold>F, G, L, M</bold>. <italic>via</italic> and L10’ from various angles; <bold>H</bold>. Ventral view of hook (hla) of L3’; <bold>K</bold>. Dorsal view of hook (hla) of L3’; <bold>I</bold>. Ventral view of supra-anal plate and paraprocts; <bold>J</bold>. Ventral view of sub-genital plate and genitalia in place. Scale bars: 10 mm (<bold>A</bold>); 1 mm (<bold>B, I, J</bold>).</p></caption><graphic xmlns:xlink="http://www.w3.org/1999/xlink" xlink:href="zookeys-1281-171_article-178573__-g015.jpg" id="oo_1668111.jpg" position="float" orientation="portrait" xlink:type="simple"><uri content-type="original_file" xlink:type="simple">https://binary.pensoft.net/fig/1668111</uri></graphic></fig></tp:treatment-sec><tp:treatment-sec sec-type="Determination"><title>Determination.</title><p>This specimen was placed in <italic><tp:taxon-name><tp:taxon-name-part taxon-name-part-type="genus" reg="Epilampra">Epilampra</tp:taxon-name-part></tp:taxon-name></italic> (vs <italic><tp:taxon-name><tp:taxon-name-part taxon-name-part-type="genus" reg="Poeciloderrhis">Poeciloderrhis</tp:taxon-name-part></tp:taxon-name></italic>) based on the presence of the following characters: the absence of medial tergal modifications on T1 and T2 (present in <italic><tp:taxon-name><tp:taxon-name-part taxon-name-part-type="genus" reg="Poeciloderrhis">Poeciloderrhis</tp:taxon-name-part></tp:taxon-name></italic>), <italic>via</italic> separated from <italic>lve</italic> by a membrane (connected in <italic><tp:taxon-name><tp:taxon-name-part taxon-name-part-type="genus" reg="Poeciloderrhis">Poeciloderrhis</tp:taxon-name-part></tp:taxon-name></italic>), hooked phallomere (L3’) with a subapical incision (incision absent in <italic><tp:taxon-name><tp:taxon-name-part taxon-name-part-type="genus" reg="Poeciloderrhis">Poeciloderrhis</tp:taxon-name-part></tp:taxon-name></italic>), and R’ phallomere cleft not fused (vs fused in <italic><tp:taxon-name><tp:taxon-name-part taxon-name-part-type="genus" reg="Poeciloderrhis">Poeciloderrhis</tp:taxon-name-part></tp:taxon-name></italic>). We could not associate any females or juveniles to the adult male based on morphology.</p></tp:treatment-sec><tp:treatment-sec sec-type="Differential diagnosis"><title>Differential diagnosis.</title><p>At first, this species seemed to belong in the <italic>sodalis</italic> group based on the following traits it shares with taxa in that group: L10’ is solidly fused to <italic>via</italic> and covered in microtrichia (shared with <xref ref-type="bibr" rid="B55">Roth (1970d)</xref>’s <italic><tp:taxon-name><tp:taxon-name-part taxon-name-part-type="genus" reg="Epilampra">Epilampra</tp:taxon-name-part></tp:taxon-name></italic> sp. C), and presence of a medial tergal modification on T3 and T4 (shared with <xref ref-type="bibr" rid="B55">Roth (1970d)</xref>’s <italic><tp:taxon-name><tp:taxon-name-part taxon-name-part-type="genus" reg="Epilampra">Epilampra</tp:taxon-name-part></tp:taxon-name></italic> sp. A). In fact, <xref ref-type="bibr" rid="B55">Roth (1970d)</xref> commented that the latter of these traits was the only known cockroach with such a tergal gland. We do not know if this remains true outside of <italic><tp:taxon-name><tp:taxon-name-part taxon-name-part-type="genus" reg="Epilampra">Epilampra</tp:taxon-name-part></tp:taxon-name></italic>. Yet, <italic><tp:taxon-name><tp:taxon-name-part taxon-name-part-type="genus" reg="Epilampra">Epilampra</tp:taxon-name-part></tp:taxon-name></italic> sp. A and now this new species are unique within <italic><tp:taxon-name><tp:taxon-name-part taxon-name-part-type="genus" reg="Epilampra">Epilampra</tp:taxon-name-part></tp:taxon-name></italic> in having such a dorsal tergal modification. However, this species differs strongly from <italic><tp:taxon-name><tp:taxon-name-part taxon-name-part-type="genus" reg="Epilampra">Epilampra</tp:taxon-name-part></tp:taxon-name></italic> sp. A in the shape of all the genital sclerites (including L10’), although L3’ is more-or-less similar in the two taxa. The new species also differs strongly from <italic><tp:taxon-name><tp:taxon-name-part taxon-name-part-type="genus" reg="Epilampra">Epilampra</tp:taxon-name-part></tp:taxon-name></italic> sp. C in the shape of <italic>via</italic> and L1.</p></tp:treatment-sec><tp:treatment-sec sec-type="Description of holotype"><title>Description of holotype.</title><p><bold>Male</bold> (AUDE-PE-1-83). <bold><italic>Head</italic></bold>. Frons, in dorsal view, predominantly pale brown with some dark brown speckling above the anteclypeus and a dark patch in the interocular space. Ocelli are flat, slightly ovular, and adjacent to the anterior-medial corners of antennal sockets. Labrum and final segment of maxillary palp slightly darker than the pale brown color of most of the face.</p><p><bold><italic>Thorax</italic></bold>. Subtrapezoidal anteriorly, with an elongated medial lobe posteriorly. Primarily pale brown with dark speckles and several dark brown patches towards the midline. In the center are two dark parallel lines. Forewings large, extending past the end of abdomen and cerci. Pale brown coloration, speckled across wings with fainter and smaller speckles towards the lateral and posterior margins of the wings. Coloration on all legs similar, primarily pale brown with some sparse speckling that is most dense on the coxa, and a dark brown line on the dorsal margin of all femurs. Forefemur with a dark brown line on anterior margin. The forefemur’s AV margin spination type is B2 with five large spines proximal to a row of 19 short spines. Forefemur posteroventral margin with four spines, one of which is apical. Fore and hind tarsus with five tarsomeres, and midtarsus with four tarsomeres. Fore- and midtarsus with two parallel rows of short ventral spines on the first tarsomere, short spines on either side of the euplantulae, and a final tarsomere with simple symmetrical claws and an arolium. Hind tarsus damaged without the final clawed tarsomere absent.</p><p><bold><italic>Abdomen</italic></bold>. Dorsal abdomen has pale tan coloration at the anterior end of the abdomen, which darkens towards the posterior end, and light speckling on the left and right margins. Tergal modification on T3. Posterior margin of T1–5 medially notched. Ventral abdomen is pale brown and speckled. SA plate is semi-elliptical and bilobed with a long medial division. SG plate typical of <italic><tp:taxon-name><tp:taxon-name-part taxon-name-part-type="genus" reg="Epilampra">Epilampra</tp:taxon-name-part></tp:taxon-name></italic> with short straight styli and marginal concavity on the right. Genitalia as in Fig. <xref ref-type="fig" rid="F15">15</xref>. Morphological measurements are presented in Table <xref ref-type="table" rid="T4">4</xref>.</p></tp:treatment-sec><tp:treatment-sec sec-type="Range"><title>Range.</title><p>We collected only a single adult male of this species (if we collected an immature, or female, we have not identified it) in Madre De Dios, Peru, and we have no data for this taxon outside the region. We found it only at Los Amigos Biological Station.</p></tp:treatment-sec><tp:treatment-sec sec-type="Habitat"><title>Habitat.</title><p>Low hill forest.</p></tp:treatment-sec><tp:treatment-sec sec-type="Etymology"><title>Etymology.</title><p>The specific epithet <italic>paititi</italic> draws a parallel between the mythological city of gold lost in Madre De Dios and the now discovered “lost tergal gland of gold”.</p></tp:treatment-sec><tp:treatment-sec><!--Section generated to contain objects referenced in tp:taxon-treatment.--><table-wrap id="T4" position="float" orientation="portrait"><label>Table 4.</label><caption><p>Occurrence records for each <tp:taxon-name><tp:taxon-name-part taxon-name-part-type="family" reg="Blaberidae">Blaberidae</tp:taxon-name-part></tp:taxon-name> specimen collected in Madre de Dios, Peru.</p></caption><table><tbody><tr><th rowspan="1" colspan="1">Catalog code</th><th rowspan="1" colspan="1">Number of individuals</th><th rowspan="1" colspan="1">Sex</th><th rowspan="1" colspan="1">Life Stage</th><th rowspan="1" colspan="1">Collection date</th><th rowspan="1" colspan="1">habitat</th><th rowspan="1" colspan="1">Sampling method</th><th rowspan="1" colspan="1">Collector</th><th rowspan="1" colspan="1">Country</th><th rowspan="1" colspan="1">Province</th><th rowspan="1" colspan="1">Locality</th><th rowspan="1" colspan="1">Altitude</th><th rowspan="1" colspan="1">Locality remarks</th><th rowspan="1" colspan="1">Latitude, Longitude</th><th rowspan="1" colspan="1">Type status</th><th rowspan="1" colspan="1">Scientific name</th></tr><tr><td rowspan="1" colspan="1">UIRB-PE-20-70</td><td rowspan="1" colspan="1">1</td><td rowspan="1" colspan="1">female</td><td rowspan="1" colspan="1">adult</td><td rowspan="1" colspan="1">2024-7-25</td><td rowspan="1" colspan="1"/><td rowspan="1" colspan="1">Hand collected</td><td rowspan="1" colspan="1">Emmy F. Medina E., Jared Martin, Johanna Schwartz, Dominic Evangelista</td><td rowspan="1" colspan="1">Peru</td><td rowspan="1" colspan="1">Madre de Dios</td><td rowspan="1" colspan="1">Kawsay Biological Station</td><td rowspan="1" colspan="1">193</td><td rowspan="1" colspan="1">Lindero trail or near station in concession</td><td rowspan="1" colspan="1">
                    <named-content xmlns:xlink="http://www.w3.org/1999/xlink" content-type="dwc:verbatimCoordinates" xlink:type="simple">-12.537, -69.004</named-content>
                  </td><td rowspan="1" colspan="1"/><td rowspan="1" colspan="1"><italic><tp:taxon-name><tp:taxon-name-part taxon-name-part-type="genus" reg="Galiblatta">Galiblatta</tp:taxon-name-part></tp:taxon-name></italic> sp.</td></tr><tr><td rowspan="1" colspan="1">UIRB-PE-21-07</td><td rowspan="1" colspan="1">1</td><td rowspan="1" colspan="1">female</td><td rowspan="1" colspan="1">adult</td><td rowspan="1" colspan="1">2024-7-18</td><td rowspan="1" colspan="1">in wood with <tp:taxon-name><tp:taxon-name-part taxon-name-part-type="family" reg="Passalidae">Passalidae</tp:taxon-name-part></tp:taxon-name></td><td rowspan="1" colspan="1">Hand collected</td><td rowspan="1" colspan="1">Emmy F. Medina E., Jared Martin, Johanna Schwartz, Dominic Evangelista</td><td rowspan="1" colspan="1">Peru</td><td rowspan="1" colspan="1">Madre de Dios</td><td rowspan="1" colspan="1">Kawsay Biological Station</td><td rowspan="1" colspan="1">175</td><td rowspan="1" colspan="1">Within concession, near station, atnight</td><td rowspan="1" colspan="1">
                    <named-content xmlns:xlink="http://www.w3.org/1999/xlink" content-type="dwc:verbatimCoordinates" xlink:type="simple">-12.5282, -69.0141</named-content>
                  </td><td rowspan="1" colspan="1"/><td rowspan="1" colspan="1"><italic><tp:taxon-name><tp:taxon-name-part taxon-name-part-type="genus" reg="Galiblatta">Galiblatta</tp:taxon-name-part></tp:taxon-name></italic> sp.</td></tr><tr><td rowspan="1" colspan="1">UIRB-PE-22-51</td><td rowspan="1" colspan="1">1</td><td rowspan="1" colspan="1"/><td rowspan="1" colspan="1">juvenile</td><td rowspan="1" colspan="1">2024-7-18</td><td rowspan="1" colspan="1"/><td rowspan="1" colspan="1">Hand collected</td><td rowspan="1" colspan="1">Emmy F. Medina E., Jared Martin, Johanna Schwartz, Dominic Evangelista</td><td rowspan="1" colspan="1">Peru</td><td rowspan="1" colspan="1">Madre de Dios</td><td rowspan="1" colspan="1">Kawsay Biological Station</td><td rowspan="1" colspan="1">175</td><td rowspan="1" colspan="1">Within concession, near station, atnight</td><td rowspan="1" colspan="1">
                    <named-content xmlns:xlink="http://www.w3.org/1999/xlink" content-type="dwc:verbatimCoordinates" xlink:type="simple">-12.5282, -69.0141</named-content>
                  </td><td rowspan="1" colspan="1"/><td rowspan="1" colspan="1"><italic><tp:taxon-name><tp:taxon-name-part taxon-name-part-type="genus" reg="Galiblatta">Galiblatta</tp:taxon-name-part></tp:taxon-name></italic> sp.</td></tr><tr><td rowspan="1" colspan="1">UIRB-PE-22-53</td><td rowspan="1" colspan="1">1</td><td rowspan="1" colspan="1"/><td rowspan="1" colspan="1">juvenile</td><td rowspan="1" colspan="1">2024-7-18</td><td rowspan="1" colspan="1"/><td rowspan="1" colspan="1">Hand collected</td><td rowspan="1" colspan="1">Emmy F. Medina E., Jared Martin, Johanna Schwartz, Dominic Evangelista</td><td rowspan="1" colspan="1">Peru</td><td rowspan="1" colspan="1">Madre de Dios</td><td rowspan="1" colspan="1">Kawsay Biological Station</td><td rowspan="1" colspan="1">175</td><td rowspan="1" colspan="1">Within concession, near station, atnight</td><td rowspan="1" colspan="1">
                    <named-content xmlns:xlink="http://www.w3.org/1999/xlink" content-type="dwc:verbatimCoordinates" xlink:type="simple">-12.5282, -69.0141</named-content>
                  </td><td rowspan="1" colspan="1"/><td rowspan="1" colspan="1">
                    <italic>
                      <tp:taxon-name>
                        <tp:taxon-name-part taxon-name-part-type="genus" reg="Galiblatta">Galiblatta</tp:taxon-name-part>
                      </tp:taxon-name>
                    </italic>
                  </td></tr><tr><td rowspan="1" colspan="1">UIRB-PE-29-66</td><td rowspan="1" colspan="1">1</td><td rowspan="1" colspan="1"/><td rowspan="1" colspan="1">juvenile</td><td rowspan="1" colspan="1">2024-7-17 to 20</td><td rowspan="1" colspan="1"/><td rowspan="1" colspan="1">Hand collected</td><td rowspan="1" colspan="1">Emmy F. Medina E., Jared Martin, Johanna Schwartz, Dominic Evangelista</td><td rowspan="1" colspan="1">Peru</td><td rowspan="1" colspan="1">Madre de Dios</td><td rowspan="1" colspan="1">Kawsay Biological Station</td><td rowspan="1" colspan="1">175</td><td rowspan="1" colspan="1">Collected in or near camp</td><td rowspan="1" colspan="1">
                    <named-content xmlns:xlink="http://www.w3.org/1999/xlink" content-type="dwc:verbatimCoordinates" xlink:type="simple">-12.5267, -69.0162</named-content>
                  </td><td rowspan="1" colspan="1"/><td rowspan="1" colspan="1">
                    <italic>
                      <tp:taxon-name>
                        <tp:taxon-name-part taxon-name-part-type="genus" reg="Galiblatta">Galiblatta</tp:taxon-name-part>
                      </tp:taxon-name>
                    </italic>
                  </td></tr><tr><td rowspan="1" colspan="1">UIRB-PE-30-78</td><td rowspan="1" colspan="1">1</td><td rowspan="1" colspan="1"/><td rowspan="1" colspan="1">juvenile</td><td rowspan="1" colspan="1">2024-7-25</td><td rowspan="1" colspan="1"/><td rowspan="1" colspan="1">Hand collected</td><td rowspan="1" colspan="1">Emmy F. Medina E., Jared Martin, Johanna Schwartz, Dominic Evangelista</td><td rowspan="1" colspan="1">Peru</td><td rowspan="1" colspan="1">Madre de Dios</td><td rowspan="1" colspan="1">Kawsay Biological Station</td><td rowspan="1" colspan="1">193</td><td rowspan="1" colspan="1">Lindero trail or near station in concession</td><td rowspan="1" colspan="1">
                    <named-content xmlns:xlink="http://www.w3.org/1999/xlink" content-type="dwc:verbatimCoordinates" xlink:type="simple">-12.537, -69.004</named-content>
                  </td><td rowspan="1" colspan="1"/><td rowspan="1" colspan="1">
                    <italic>
                      <tp:taxon-name>
                        <tp:taxon-name-part taxon-name-part-type="genus" reg="Galiblatta">Galiblatta</tp:taxon-name-part>
                      </tp:taxon-name>
                    </italic>
                  </td></tr><tr><td rowspan="1" colspan="1">UIRB-PE-32-15</td><td rowspan="1" colspan="1">1</td><td rowspan="1" colspan="1"/><td rowspan="1" colspan="1">juvenile</td><td rowspan="1" colspan="1">2024-7-18</td><td rowspan="1" colspan="1"/><td rowspan="1" colspan="1">Hand collected</td><td rowspan="1" colspan="1">Emmy F. Medina E., Jared Martin, Johanna Schwartz, Dominic Evangelista</td><td rowspan="1" colspan="1">Peru</td><td rowspan="1" colspan="1">Madre de Dios</td><td rowspan="1" colspan="1">Kawsay Biological Station</td><td rowspan="1" colspan="1">175</td><td rowspan="1" colspan="1">Within concession, near station, atnight</td><td rowspan="1" colspan="1">
                    <named-content xmlns:xlink="http://www.w3.org/1999/xlink" content-type="dwc:verbatimCoordinates" xlink:type="simple">-12.5282, -69.0141</named-content>
                  </td><td rowspan="1" colspan="1"/><td rowspan="1" colspan="1">
                    <italic>
                      <tp:taxon-name>
                        <tp:taxon-name-part taxon-name-part-type="genus" reg="Galiblatta">Galiblatta</tp:taxon-name-part>
                      </tp:taxon-name>
                    </italic>
                  </td></tr><tr><td rowspan="1" colspan="1">AUDE-PE-3-76</td><td rowspan="1" colspan="1">1</td><td rowspan="1" colspan="1"/><td rowspan="1" colspan="1">juvenile</td><td rowspan="1" colspan="1">2021-7-1</td><td rowspan="1" colspan="1"/><td rowspan="1" colspan="1"/><td rowspan="1" colspan="1">Evangelista-Huaman, Evangelista-Huaman, Medina Espinoza</td><td rowspan="1" colspan="1">Peru</td><td rowspan="1" colspan="1">Madre de Dios</td><td rowspan="1" colspan="1">Los Amigos Research Station</td><td rowspan="1" colspan="1"/><td rowspan="1" colspan="1">Cocha Lobos trail</td><td rowspan="1" colspan="1">
                    <named-content xmlns:xlink="http://www.w3.org/1999/xlink" content-type="dwc:verbatimCoordinates" xlink:type="simple">-12.571056, -70.094889</named-content>
                  </td><td rowspan="1" colspan="1"/><td rowspan="1" colspan="1"><italic><tp:taxon-name><tp:taxon-name-part taxon-name-part-type="genus" reg="Epilampra">Epilampra</tp:taxon-name-part> <tp:taxon-name-part taxon-name-part-type="species" reg="yompori">yompori</tp:taxon-name-part></tp:taxon-name></italic> Vanker, Medina-Espinoza, Evangelista</td></tr><tr><td rowspan="1" colspan="1">UIRB-PE-23-76</td><td rowspan="1" colspan="1">1</td><td rowspan="1" colspan="1">male</td><td rowspan="1" colspan="1">adult</td><td rowspan="1" colspan="1">2024-7-13</td><td rowspan="1" colspan="1"/><td rowspan="1" colspan="1">Hand collected</td><td rowspan="1" colspan="1">Emmy F. Medina E., Jared Martin, Johanna Schwartz, Dominic Evangelista</td><td rowspan="1" colspan="1">Peru</td><td rowspan="1" colspan="1">Madre de Dios</td><td rowspan="1" colspan="1">Finca Las Piedras Research Station</td><td rowspan="1" colspan="1">265</td><td rowspan="1" colspan="1">Trails in forest, near station at night</td><td rowspan="1" colspan="1">
                    <named-content xmlns:xlink="http://www.w3.org/1999/xlink" content-type="dwc:verbatimCoordinates" xlink:type="simple">-12.2285, -69.1143</named-content>
                  </td><td rowspan="1" colspan="1">holotype of <italic><tp:taxon-name><tp:taxon-name-part taxon-name-part-type="genus" reg="Epilampra">Epilampra</tp:taxon-name-part> <tp:taxon-name-part taxon-name-part-type="species" reg="yompori">yompori</tp:taxon-name-part></tp:taxon-name></italic></td><td rowspan="1" colspan="1"><italic><tp:taxon-name><tp:taxon-name-part taxon-name-part-type="genus" reg="Epilampra">Epilampra</tp:taxon-name-part> <tp:taxon-name-part taxon-name-part-type="species" reg="yompori">yompori</tp:taxon-name-part></tp:taxon-name></italic> Vanker, Medina-Espinoza, Evangelista</td></tr><tr><td rowspan="1" colspan="1">UIRB-PE-23-93</td><td rowspan="1" colspan="1">1</td><td rowspan="1" colspan="1"/><td rowspan="1" colspan="1">juvenile</td><td rowspan="1" colspan="1">2024-7-24</td><td rowspan="1" colspan="1"/><td rowspan="1" colspan="1">Hand collected</td><td rowspan="1" colspan="1">Emmy F. Medina E., Jared Martin, Johanna Schwartz, Dominic Evangelista</td><td rowspan="1" colspan="1">Peru</td><td rowspan="1" colspan="1">Madre de Dios</td><td rowspan="1" colspan="1">Kawsay Biological Station</td><td rowspan="1" colspan="1">185</td><td rowspan="1" colspan="1">Probably collected on trails D and X at night</td><td rowspan="1" colspan="1">
                    <named-content xmlns:xlink="http://www.w3.org/1999/xlink" content-type="dwc:verbatimCoordinates" xlink:type="simple">-12.5364, -69.0084</named-content>
                  </td><td rowspan="1" colspan="1"/><td rowspan="1" colspan="1"><italic><tp:taxon-name><tp:taxon-name-part taxon-name-part-type="genus" reg="Epilampra">Epilampra</tp:taxon-name-part> <tp:taxon-name-part taxon-name-part-type="species" reg="yompori">yompori</tp:taxon-name-part></tp:taxon-name></italic> Vanker, Medina-Espinoza, Evangelista</td></tr><tr><td rowspan="1" colspan="1">UIRB-PE-25-35</td><td rowspan="1" colspan="1">1</td><td rowspan="1" colspan="1"/><td rowspan="1" colspan="1">juvenile</td><td rowspan="1" colspan="1">2024-7-20</td><td rowspan="1" colspan="1"/><td rowspan="1" colspan="1">Hand collected</td><td rowspan="1" colspan="1">Emmy F. Medina E., Jared Martin, Johanna Schwartz, Dominic Evangelista</td><td rowspan="1" colspan="1">Peru</td><td rowspan="1" colspan="1">Madre de Dios</td><td rowspan="1" colspan="1">Kawsay Biological Station</td><td rowspan="1" colspan="1">175</td><td rowspan="1" colspan="1">Within concession, near station, atnight</td><td rowspan="1" colspan="1">
                    <named-content xmlns:xlink="http://www.w3.org/1999/xlink" content-type="dwc:verbatimCoordinates" xlink:type="simple">-12.5282, -69.0141</named-content>
                  </td><td rowspan="1" colspan="1"/><td rowspan="1" colspan="1"><italic><tp:taxon-name><tp:taxon-name-part taxon-name-part-type="genus" reg="Epilampra">Epilampra</tp:taxon-name-part> <tp:taxon-name-part taxon-name-part-type="species" reg="yompori">yompori</tp:taxon-name-part></tp:taxon-name></italic> Vanker, Medina-Espinoza, Evangelista</td></tr><tr><td rowspan="1" colspan="1">UIRB-PE-25-36</td><td rowspan="1" colspan="1">1</td><td rowspan="1" colspan="1"/><td rowspan="1" colspan="1">juvenile</td><td rowspan="1" colspan="1">2024-7-20</td><td rowspan="1" colspan="1"/><td rowspan="1" colspan="1">Hand collected</td><td rowspan="1" colspan="1">Emmy F. Medina E., Jared Martin, Johanna Schwartz, Dominic Evangelista</td><td rowspan="1" colspan="1">Peru</td><td rowspan="1" colspan="1">Madre de Dios</td><td rowspan="1" colspan="1">Kawsay Biological Station</td><td rowspan="1" colspan="1">175</td><td rowspan="1" colspan="1">Within concession, near station, atnight</td><td rowspan="1" colspan="1">
                    <named-content xmlns:xlink="http://www.w3.org/1999/xlink" content-type="dwc:verbatimCoordinates" xlink:type="simple">-12.5282, -69.0141</named-content>
                  </td><td rowspan="1" colspan="1"/><td rowspan="1" colspan="1"><italic><tp:taxon-name><tp:taxon-name-part taxon-name-part-type="genus" reg="Epilampra">Epilampra</tp:taxon-name-part> <tp:taxon-name-part taxon-name-part-type="species" reg="yompori">yompori</tp:taxon-name-part></tp:taxon-name></italic> Vanker, Medina-Espinoza, Evangelista</td></tr><tr><td rowspan="1" colspan="1">UIRB-PE-25-42</td><td rowspan="1" colspan="1">1</td><td rowspan="1" colspan="1">female</td><td rowspan="1" colspan="1">adult</td><td rowspan="1" colspan="1">2024-7-16</td><td rowspan="1" colspan="1"/><td rowspan="1" colspan="1">Hand collected</td><td rowspan="1" colspan="1">Emmy F. Medina E., Jared Martin, Johanna Schwartz, Dominic Evangelista</td><td rowspan="1" colspan="1">Peru</td><td rowspan="1" colspan="1">Madre de Dios</td><td rowspan="1" colspan="1">Finca Las Piedras Research Station</td><td rowspan="1" colspan="1">264</td><td rowspan="1" colspan="1">Night hike (Lindero, Tapir, Unguruhaui, Castana trails)</td><td rowspan="1" colspan="1">
                    <named-content xmlns:xlink="http://www.w3.org/1999/xlink" content-type="dwc:verbatimCoordinates" xlink:type="simple">-12.2262, -69.1124</named-content>
                  </td><td rowspan="1" colspan="1"/><td rowspan="1" colspan="1"><italic><tp:taxon-name><tp:taxon-name-part taxon-name-part-type="genus" reg="Epilampra">Epilampra</tp:taxon-name-part> <tp:taxon-name-part taxon-name-part-type="species" reg="yompori">yompori</tp:taxon-name-part></tp:taxon-name></italic> Vanker, Medina-Espinoza, Evangelista</td></tr><tr><td rowspan="1" colspan="1">UIRB-PE-25-78</td><td rowspan="1" colspan="1">1</td><td rowspan="1" colspan="1"/><td rowspan="1" colspan="1">juvenile</td><td rowspan="1" colspan="1">2024-7-15</td><td rowspan="1" colspan="1"/><td rowspan="1" colspan="1">Hand collected</td><td rowspan="1" colspan="1">Emmy F. Medina E., Jared Martin, Johanna Schwartz, Dominic Evangelista</td><td rowspan="1" colspan="1">Peru</td><td rowspan="1" colspan="1">Madre de Dios</td><td rowspan="1" colspan="1">Finca Las Piedras Research Station</td><td rowspan="1" colspan="1">264</td><td rowspan="1" colspan="1">Anaconda and Tapir trail, night hike</td><td rowspan="1" colspan="1">
                    <named-content xmlns:xlink="http://www.w3.org/1999/xlink" content-type="dwc:verbatimCoordinates" xlink:type="simple">-12.2273, -69.1075</named-content>
                  </td><td rowspan="1" colspan="1"/><td rowspan="1" colspan="1"><italic><tp:taxon-name><tp:taxon-name-part taxon-name-part-type="genus" reg="Epilampra">Epilampra</tp:taxon-name-part> <tp:taxon-name-part taxon-name-part-type="species" reg="yompori">yompori</tp:taxon-name-part></tp:taxon-name></italic> Vanker, Medina-Espinoza, Evangelista</td></tr><tr><td rowspan="1" colspan="1">UIRB-PE-26-23</td><td rowspan="1" colspan="1">1</td><td rowspan="1" colspan="1"/><td rowspan="1" colspan="1">juvenile</td><td rowspan="1" colspan="1">2024-7-23</td><td rowspan="1" colspan="1"/><td rowspan="1" colspan="1">Hand collected</td><td rowspan="1" colspan="1">Emmy F. Medina E., Jared Martin, Johanna Schwartz, Dominic Evangelista</td><td rowspan="1" colspan="1">Peru</td><td rowspan="1" colspan="1">Madre de Dios</td><td rowspan="1" colspan="1">Kawsay Biological Station</td><td rowspan="1" colspan="1">185</td><td rowspan="1" colspan="1">Trail E (atnight)</td><td rowspan="1" colspan="1">
                    <named-content xmlns:xlink="http://www.w3.org/1999/xlink" content-type="dwc:verbatimCoordinates" xlink:type="simple">-12.536, -69.008</named-content>
                  </td><td rowspan="1" colspan="1"/><td rowspan="1" colspan="1"><italic><tp:taxon-name><tp:taxon-name-part taxon-name-part-type="genus" reg="Epilampra">Epilampra</tp:taxon-name-part> <tp:taxon-name-part taxon-name-part-type="species" reg="yompori">yompori</tp:taxon-name-part></tp:taxon-name></italic> Vanker, Medina-Espinoza, Evangelista</td></tr><tr><td rowspan="1" colspan="1">UIRB-PE-26-25</td><td rowspan="1" colspan="1">1</td><td rowspan="1" colspan="1"/><td rowspan="1" colspan="1">juvenile</td><td rowspan="1" colspan="1">2024-7-23</td><td rowspan="1" colspan="1"/><td rowspan="1" colspan="1">Hand collected</td><td rowspan="1" colspan="1">Emmy F. Medina E., Jared Martin, Johanna Schwartz, Dominic Evangelista</td><td rowspan="1" colspan="1">Peru</td><td rowspan="1" colspan="1">Madre de Dios</td><td rowspan="1" colspan="1">Kawsay Biological Station</td><td rowspan="1" colspan="1">185</td><td rowspan="1" colspan="1">Trail E (atnight)</td><td rowspan="1" colspan="1">
                    <named-content xmlns:xlink="http://www.w3.org/1999/xlink" content-type="dwc:verbatimCoordinates" xlink:type="simple">-12.536, -69.008</named-content>
                  </td><td rowspan="1" colspan="1"/><td rowspan="1" colspan="1"><italic><tp:taxon-name><tp:taxon-name-part taxon-name-part-type="genus" reg="Epilampra">Epilampra</tp:taxon-name-part> <tp:taxon-name-part taxon-name-part-type="species" reg="yompori">yompori</tp:taxon-name-part></tp:taxon-name></italic> Vanker, Medina-Espinoza, Evangelista</td></tr><tr><td rowspan="1" colspan="1">UIRB-PE-26-38</td><td rowspan="1" colspan="1">1</td><td rowspan="1" colspan="1"/><td rowspan="1" colspan="1">juvenile</td><td rowspan="1" colspan="1">2024-7-11</td><td rowspan="1" colspan="1"/><td rowspan="1" colspan="1">Hand collected</td><td rowspan="1" colspan="1">Emmy F. Medina E., Jared Martin, Johanna Schwartz, Dominic Evangelista</td><td rowspan="1" colspan="1">Peru</td><td rowspan="1" colspan="1">Madre de Dios</td><td rowspan="1" colspan="1">Finca Las Piedras Research Station</td><td rowspan="1" colspan="1">265</td><td rowspan="1" colspan="1">Trails in forest near station at night</td><td rowspan="1" colspan="1">
                    <named-content xmlns:xlink="http://www.w3.org/1999/xlink" content-type="dwc:verbatimCoordinates" xlink:type="simple">-12.2258, -69.1143</named-content>
                  </td><td rowspan="1" colspan="1"/><td rowspan="1" colspan="1"><italic><tp:taxon-name><tp:taxon-name-part taxon-name-part-type="genus" reg="Epilampra">Epilampra</tp:taxon-name-part> <tp:taxon-name-part taxon-name-part-type="species" reg="yompori">yompori</tp:taxon-name-part></tp:taxon-name></italic> Vanker, Medina-Espinoza, Evangelista</td></tr><tr><td rowspan="1" colspan="1">UIRB-PE-31-51</td><td rowspan="1" colspan="1">1</td><td rowspan="1" colspan="1"/><td rowspan="1" colspan="1">juvenile</td><td rowspan="1" colspan="1">2024-7-15</td><td rowspan="1" colspan="1"/><td rowspan="1" colspan="1">Hand collected</td><td rowspan="1" colspan="1">Emmy F. Medina E., Jared Martin, Johanna Schwartz, Dominic Evangelista</td><td rowspan="1" colspan="1">Peru</td><td rowspan="1" colspan="1">Madre de Dios</td><td rowspan="1" colspan="1">Finca Las Piedras Research Station</td><td rowspan="1" colspan="1">264</td><td rowspan="1" colspan="1">Anaconda and Tapir trail, night hike</td><td rowspan="1" colspan="1">
                    <named-content xmlns:xlink="http://www.w3.org/1999/xlink" content-type="dwc:verbatimCoordinates" xlink:type="simple">-12.2273, -69.1075</named-content>
                  </td><td rowspan="1" colspan="1"/><td rowspan="1" colspan="1"><italic><tp:taxon-name><tp:taxon-name-part taxon-name-part-type="genus" reg="Epilampra">Epilampra</tp:taxon-name-part> <tp:taxon-name-part taxon-name-part-type="species" reg="yompori">yompori</tp:taxon-name-part></tp:taxon-name></italic> Vanker, Medina-Espinoza, Evangelista</td></tr><tr><td rowspan="1" colspan="1">AUDE-PE-1-85</td><td rowspan="1" colspan="1">1</td><td rowspan="1" colspan="1">male</td><td rowspan="1" colspan="1">adult</td><td rowspan="1" colspan="1">2021-6-25</td><td rowspan="1" colspan="1"/><td rowspan="1" colspan="1">night. Hand collected</td><td rowspan="1" colspan="1">Evangelista-Huaman, Evangelista-Huaman, Medina Espinoza</td><td rowspan="1" colspan="1">Peru</td><td rowspan="1" colspan="1">Madre de Dios</td><td rowspan="1" colspan="1">Puerto Maldonado</td><td rowspan="1" colspan="1"/><td rowspan="1" colspan="1">Kapievi Ecovillage</td><td rowspan="1" colspan="1"/><td rowspan="1" colspan="1"/><td rowspan="1" colspan="1"><italic><tp:taxon-name><tp:taxon-name-part taxon-name-part-type="genus" reg="Epilampra">Epilampra</tp:taxon-name-part> <tp:taxon-name-part taxon-name-part-type="species" reg="grisea">grisea</tp:taxon-name-part></tp:taxon-name></italic> (De Geer, 1773)</td></tr><tr><td rowspan="1" colspan="1">AUDE-PE-3-91</td><td rowspan="1" colspan="1">1</td><td rowspan="1" colspan="1">female</td><td rowspan="1" colspan="1">adult</td><td rowspan="1" colspan="1">2021-6-25 to 30</td><td rowspan="1" colspan="1"/><td rowspan="1" colspan="1">night. Hand collected</td><td rowspan="1" colspan="1">Evangelista-Huaman, Evangelista-Huaman, Medina Espinoza</td><td rowspan="1" colspan="1">Peru</td><td rowspan="1" colspan="1">Madre de Dios</td><td rowspan="1" colspan="1">Puerto Maldonado</td><td rowspan="1" colspan="1"/><td rowspan="1" colspan="1">Kapievi Ecovillage</td><td rowspan="1" colspan="1"/><td rowspan="1" colspan="1"/><td rowspan="1" colspan="1"><italic><tp:taxon-name><tp:taxon-name-part taxon-name-part-type="genus" reg="Epilampra">Epilampra</tp:taxon-name-part> <tp:taxon-name-part taxon-name-part-type="species" reg="grisea">grisea</tp:taxon-name-part></tp:taxon-name></italic> (De Geer, 1773)</td></tr><tr><td rowspan="1" colspan="1">UIRB-PE-24-15</td><td rowspan="1" colspan="1">1</td><td rowspan="1" colspan="1">female</td><td rowspan="1" colspan="1">adult</td><td rowspan="1" colspan="1">2024-7-23</td><td rowspan="1" colspan="1"/><td rowspan="1" colspan="1">Hand collected</td><td rowspan="1" colspan="1">Emmy F. Medina E., Jared Martin, Johanna Schwartz, Dominic Evangelista</td><td rowspan="1" colspan="1">Peru</td><td rowspan="1" colspan="1">Madre de Dios</td><td rowspan="1" colspan="1">Kawsay Biological Station</td><td rowspan="1" colspan="1">185</td><td rowspan="1" colspan="1">Trail E at night</td><td rowspan="1" colspan="1">
                    <named-content xmlns:xlink="http://www.w3.org/1999/xlink" content-type="dwc:verbatimCoordinates" xlink:type="simple">-12.536, -69.008</named-content>
                  </td><td rowspan="1" colspan="1"/><td rowspan="1" colspan="1"><italic><tp:taxon-name><tp:taxon-name-part taxon-name-part-type="genus" reg="Epilampra">Epilampra</tp:taxon-name-part> <tp:taxon-name-part taxon-name-part-type="species" reg="grisea">grisea</tp:taxon-name-part></tp:taxon-name></italic> (De Geer, 1773)</td></tr><tr><td rowspan="1" colspan="1">UIRB-PE-26-53</td><td rowspan="1" colspan="1">1</td><td rowspan="1" colspan="1">female</td><td rowspan="1" colspan="1">adult</td><td rowspan="1" colspan="1">2024-7-24</td><td rowspan="1" colspan="1"/><td rowspan="1" colspan="1">Hand collected</td><td rowspan="1" colspan="1">Emmy F. Medina E., Jared Martin, Johanna Schwartz, Dominic Evangelista</td><td rowspan="1" colspan="1">Peru</td><td rowspan="1" colspan="1">Madre de Dios</td><td rowspan="1" colspan="1">Kawsay Biological Station</td><td rowspan="1" colspan="1">185</td><td rowspan="1" colspan="1">Probably collected on trails D and X at night</td><td rowspan="1" colspan="1">
                    <named-content xmlns:xlink="http://www.w3.org/1999/xlink" content-type="dwc:verbatimCoordinates" xlink:type="simple">-12.5364, -69.0084</named-content>
                  </td><td rowspan="1" colspan="1"/><td rowspan="1" colspan="1"><italic><tp:taxon-name><tp:taxon-name-part taxon-name-part-type="genus" reg="Epilampra">Epilampra</tp:taxon-name-part> <tp:taxon-name-part taxon-name-part-type="species" reg="grisea">grisea</tp:taxon-name-part></tp:taxon-name></italic> (De Geer, 1773)</td></tr><tr><td rowspan="1" colspan="1">UIRB-PE-26-54</td><td rowspan="1" colspan="1">1</td><td rowspan="1" colspan="1">male</td><td rowspan="1" colspan="1">adult</td><td rowspan="1" colspan="1">2024-7-22 to 23</td><td rowspan="1" colspan="1"/><td rowspan="1" colspan="1">Pitfall traps baited with fish in ground</td><td rowspan="1" colspan="1">Emmy F. Medina E., Jared Martin, Johanna Schwartz, Dominic Evangelista</td><td rowspan="1" colspan="1">Peru</td><td rowspan="1" colspan="1">Madre de Dios</td><td rowspan="1" colspan="1">Kawsay Biological Station</td><td rowspan="1" colspan="1">185</td><td rowspan="1" colspan="1">Lindero trail</td><td rowspan="1" colspan="1">
                    <named-content xmlns:xlink="http://www.w3.org/1999/xlink" content-type="dwc:verbatimCoordinates" xlink:type="simple">-12.5316, -69.0072</named-content>
                  </td><td rowspan="1" colspan="1"/><td rowspan="1" colspan="1"><italic><tp:taxon-name><tp:taxon-name-part taxon-name-part-type="genus" reg="Epilampra">Epilampra</tp:taxon-name-part> <tp:taxon-name-part taxon-name-part-type="species" reg="grisea">grisea</tp:taxon-name-part></tp:taxon-name></italic> (De Geer, 1773)</td></tr><tr><td rowspan="1" colspan="1">UIRB-PE-26-45</td><td rowspan="1" colspan="1">1</td><td rowspan="1" colspan="1">male</td><td rowspan="1" colspan="1">adult</td><td rowspan="1" colspan="1">2024-7-15</td><td rowspan="1" colspan="1"/><td rowspan="1" colspan="1">Hand collected</td><td rowspan="1" colspan="1">Emmy F. Medina E., Jared Martin, Johanna Schwartz, Dominic Evangelista</td><td rowspan="1" colspan="1">Peru</td><td rowspan="1" colspan="1">Madre de Dios</td><td rowspan="1" colspan="1">Finca Las Piedras Research Station</td><td rowspan="1" colspan="1">264</td><td rowspan="1" colspan="1">Anaconda and Tapir trail, night hike</td><td rowspan="1" colspan="1">
                    <named-content xmlns:xlink="http://www.w3.org/1999/xlink" content-type="dwc:verbatimCoordinates" xlink:type="simple">-12.2273, -69.1075</named-content>
                  </td><td rowspan="1" colspan="1"/><td rowspan="1" colspan="1"><italic><tp:taxon-name><tp:taxon-name-part taxon-name-part-type="genus" reg="Epilampra">Epilampra</tp:taxon-name-part> <tp:taxon-name-part taxon-name-part-type="species" reg="opaca">opaca</tp:taxon-name-part></tp:taxon-name></italic> Walker, 1868</td></tr><tr><td rowspan="1" colspan="1">UIRB-PE-26-56</td><td rowspan="1" colspan="1">1</td><td rowspan="1" colspan="1">male</td><td rowspan="1" colspan="1">adult</td><td rowspan="1" colspan="1">2024-7-11</td><td rowspan="1" colspan="1"/><td rowspan="1" colspan="1">Hand collected</td><td rowspan="1" colspan="1">Emmy F. Medina E., Jared Martin, Johanna Schwartz, Dominic Evangelista</td><td rowspan="1" colspan="1">Peru</td><td rowspan="1" colspan="1">Madre de Dios</td><td rowspan="1" colspan="1">Finca Las Piedras Research Station</td><td rowspan="1" colspan="1">265</td><td rowspan="1" colspan="1">Trails in forest near station at night</td><td rowspan="1" colspan="1">
                    <named-content xmlns:xlink="http://www.w3.org/1999/xlink" content-type="dwc:verbatimCoordinates" xlink:type="simple">-12.2258, -69.1143</named-content>
                  </td><td rowspan="1" colspan="1"/><td rowspan="1" colspan="1"><italic><tp:taxon-name><tp:taxon-name-part taxon-name-part-type="genus" reg="Epilampra">Epilampra</tp:taxon-name-part> <tp:taxon-name-part taxon-name-part-type="species" reg="opaca">opaca</tp:taxon-name-part></tp:taxon-name></italic> Walker, 1868</td></tr><tr><td rowspan="1" colspan="1">AUDE-PE-1-88</td><td rowspan="1" colspan="1">1</td><td rowspan="1" colspan="1">male</td><td rowspan="1" colspan="1">adult</td><td rowspan="1" colspan="1">2021-7-6</td><td rowspan="1" colspan="1"/><td rowspan="1" colspan="1">day. Hand collected</td><td rowspan="1" colspan="1">Evangelista-Huaman, Evangelista-Huaman, Medina Espinoza</td><td rowspan="1" colspan="1">Peru</td><td rowspan="1" colspan="1">Madre de Dios</td><td rowspan="1" colspan="1">Los Amigos Research Station</td><td rowspan="1" colspan="1"/><td rowspan="1" colspan="1">Plataforma trail</td><td rowspan="1" colspan="1">
                    <named-content xmlns:xlink="http://www.w3.org/1999/xlink" content-type="dwc:verbatimCoordinates" xlink:type="simple">-12.563056, -70.103333</named-content>
                  </td><td rowspan="1" colspan="1">holotype of <italic><tp:taxon-name><tp:taxon-name-part taxon-name-part-type="genus" reg="Epilampra">Epilampra</tp:taxon-name-part> <tp:taxon-name-part taxon-name-part-type="species" reg="homage">homage</tp:taxon-name-part></tp:taxon-name></italic></td><td rowspan="1" colspan="1"><italic><tp:taxon-name><tp:taxon-name-part taxon-name-part-type="genus" reg="Epilampra">Epilampra</tp:taxon-name-part> <tp:taxon-name-part taxon-name-part-type="species" reg="homage">homage</tp:taxon-name-part></tp:taxon-name></italic> Vanker, Medina-Espinoza, Evangelista</td></tr><tr><td rowspan="1" colspan="1">AUDE-PE-3-63</td><td rowspan="1" colspan="1">1</td><td rowspan="1" colspan="1">male</td><td rowspan="1" colspan="1">adult</td><td rowspan="1" colspan="1">2021-7-4</td><td rowspan="1" colspan="1"/><td rowspan="1" colspan="1">night. Hand collected</td><td rowspan="1" colspan="1">Evangelista-Huaman, Evangelista-Huaman, Medina Espinoza</td><td rowspan="1" colspan="1">Peru</td><td rowspan="1" colspan="1">Madre de Dios</td><td rowspan="1" colspan="1">Los Amigos Research Station</td><td rowspan="1" colspan="1"/><td rowspan="1" colspan="1">Lowland forest</td><td rowspan="1" colspan="1">
                    <named-content xmlns:xlink="http://www.w3.org/1999/xlink" content-type="dwc:verbatimCoordinates" xlink:type="simple">-12.571389, -70.094444</named-content>
                  </td><td rowspan="1" colspan="1"/><td rowspan="1" colspan="1"><italic><tp:taxon-name><tp:taxon-name-part taxon-name-part-type="genus" reg="Epilampra">Epilampra</tp:taxon-name-part> <tp:taxon-name-part taxon-name-part-type="species" reg="homage">homage</tp:taxon-name-part></tp:taxon-name></italic> Vanker, Medina-Espinoza, Evangelista</td></tr><tr><td rowspan="1" colspan="1">AUDE-PE-3-64</td><td rowspan="1" colspan="1">1</td><td rowspan="1" colspan="1">male</td><td rowspan="1" colspan="1">adult</td><td rowspan="1" colspan="1">2021-7-4</td><td rowspan="1" colspan="1"/><td rowspan="1" colspan="1">night. Hand collected</td><td rowspan="1" colspan="1">Evangelista-Huaman, Evangelista-Huaman, Medina Espinoza</td><td rowspan="1" colspan="1">Peru</td><td rowspan="1" colspan="1">Madre de Dios</td><td rowspan="1" colspan="1">Los Amigos Research Station</td><td rowspan="1" colspan="1"/><td rowspan="1" colspan="1">Lowland forest</td><td rowspan="1" colspan="1">
                    <named-content xmlns:xlink="http://www.w3.org/1999/xlink" content-type="dwc:verbatimCoordinates" xlink:type="simple">-12.571389, -70.094444</named-content>
                  </td><td rowspan="1" colspan="1"/><td rowspan="1" colspan="1"><italic><tp:taxon-name><tp:taxon-name-part taxon-name-part-type="genus" reg="Epilampra">Epilampra</tp:taxon-name-part> <tp:taxon-name-part taxon-name-part-type="species" reg="homage">homage</tp:taxon-name-part></tp:taxon-name></italic> Vanker, Medina-Espinoza, Evangelista</td></tr><tr><td rowspan="1" colspan="1">UIRB-PE-24-14</td><td rowspan="1" colspan="1">1</td><td rowspan="1" colspan="1">male</td><td rowspan="1" colspan="1">adult</td><td rowspan="1" colspan="1">2024-7-14</td><td rowspan="1" colspan="1"/><td rowspan="1" colspan="1">Hand collected</td><td rowspan="1" colspan="1">Emmy F. Medina E., Jared Martin, Johanna Schwartz, Dominic Evangelista</td><td rowspan="1" colspan="1">Peru</td><td rowspan="1" colspan="1">Madre de Dios</td><td rowspan="1" colspan="1">Finca Las Piedras Research Station</td><td rowspan="1" colspan="1">265</td><td rowspan="1" colspan="1">Trails in forest, near station at night</td><td rowspan="1" colspan="1">
                    <named-content xmlns:xlink="http://www.w3.org/1999/xlink" content-type="dwc:verbatimCoordinates" xlink:type="simple">-12.2285, -69.1143</named-content>
                  </td><td rowspan="1" colspan="1"/><td rowspan="1" colspan="1"><italic><tp:taxon-name><tp:taxon-name-part taxon-name-part-type="genus" reg="Epilampra">Epilampra</tp:taxon-name-part> <tp:taxon-name-part taxon-name-part-type="species" reg="homage">homage</tp:taxon-name-part></tp:taxon-name></italic> Vanker, Medina-Espinoza, Evangelista</td></tr><tr><td rowspan="1" colspan="1">UIRB-PE-26-70</td><td rowspan="1" colspan="1">1</td><td rowspan="1" colspan="1">male</td><td rowspan="1" colspan="1">adult</td><td rowspan="1" colspan="1">2024-7-16</td><td rowspan="1" colspan="1"/><td rowspan="1" colspan="1">Hand collected</td><td rowspan="1" colspan="1">Emmy F. Medina E., Jared Martin, Johanna Schwartz, Dominic Evangelista</td><td rowspan="1" colspan="1">Peru</td><td rowspan="1" colspan="1">Madre de Dios</td><td rowspan="1" colspan="1">Finca Las Piedras Research Station</td><td rowspan="1" colspan="1">264</td><td rowspan="1" colspan="1">Night hike (Lindero, Tapir, Unguruhaui, Castana trails)</td><td rowspan="1" colspan="1">
                    <named-content xmlns:xlink="http://www.w3.org/1999/xlink" content-type="dwc:verbatimCoordinates" xlink:type="simple">-12.2262, -69.1124</named-content>
                  </td><td rowspan="1" colspan="1"/><td rowspan="1" colspan="1"><italic><tp:taxon-name><tp:taxon-name-part taxon-name-part-type="genus" reg="Epilampra">Epilampra</tp:taxon-name-part> <tp:taxon-name-part taxon-name-part-type="species" reg="homage">homage</tp:taxon-name-part></tp:taxon-name></italic> Vanker, Medina-Espinoza, Evangelista</td></tr><tr><td rowspan="1" colspan="1">AUDE-PE-3-86</td><td rowspan="1" colspan="1">1</td><td rowspan="1" colspan="1">male</td><td rowspan="1" colspan="1">adult</td><td rowspan="1" colspan="1">2021-6-29</td><td rowspan="1" colspan="1">on forest floor</td><td rowspan="1" colspan="1">night. Hand collected</td><td rowspan="1" colspan="1">Evangelista-Huaman, Evangelista-Huaman, Medina Espinoza</td><td rowspan="1" colspan="1">Peru</td><td rowspan="1" colspan="1">Madre de Dios</td><td rowspan="1" colspan="1">Ecoaventuras Amazonica</td><td rowspan="1" colspan="1"/><td rowspan="1" colspan="1"/><td rowspan="1" colspan="1">
                    <named-content xmlns:xlink="http://www.w3.org/1999/xlink" content-type="dwc:verbatimCoordinates" xlink:type="simple">-12.505556, -69.173889</named-content>
                  </td><td rowspan="1" colspan="1">holotype of <italic><tp:taxon-name><tp:taxon-name-part taxon-name-part-type="genus" reg="Epilampra">Epilampra</tp:taxon-name-part> <tp:taxon-name-part taxon-name-part-type="species" reg="wandpero">wandpero</tp:taxon-name-part></tp:taxon-name></italic></td><td rowspan="1" colspan="1"><italic><tp:taxon-name><tp:taxon-name-part taxon-name-part-type="genus" reg="Epilampra">Epilampra</tp:taxon-name-part> <tp:taxon-name-part taxon-name-part-type="species" reg="wandpero">wandpero</tp:taxon-name-part></tp:taxon-name></italic> Vanker, Medina-Espinoza, Evangelista</td></tr><tr><td rowspan="1" colspan="1">AUDE-PE-2-85</td><td rowspan="1" colspan="1">1</td><td rowspan="1" colspan="1">male</td><td rowspan="1" colspan="1">adult</td><td rowspan="1" colspan="1">2021-6-25</td><td rowspan="1" colspan="1"/><td rowspan="1" colspan="1">night. Hand collected</td><td rowspan="1" colspan="1">Evangelista-Huaman, Evangelista-Huaman, Medina Espinoza</td><td rowspan="1" colspan="1">Peru</td><td rowspan="1" colspan="1">Madre de Dios</td><td rowspan="1" colspan="1">Puerto Maldonado</td><td rowspan="1" colspan="1"/><td rowspan="1" colspan="1">Kapievi Ecovillage</td><td rowspan="1" colspan="1">
                    <named-content xmlns:xlink="http://www.w3.org/1999/xlink" content-type="dwc:verbatimCoordinates" xlink:type="simple">-12.612083, -69.196111</named-content>
                  </td><td rowspan="1" colspan="1"/><td rowspan="1" colspan="1"><italic><tp:taxon-name><tp:taxon-name-part taxon-name-part-type="genus" reg="Epilampra">Epilampra</tp:taxon-name-part> <tp:taxon-name-part taxon-name-part-type="species" reg="wandpero">wandpero</tp:taxon-name-part></tp:taxon-name></italic> Vanker, Medina-Espinoza, Evangelista</td></tr><tr><td rowspan="1" colspan="1">AUDE-PE-3-70</td><td rowspan="1" colspan="1">1</td><td rowspan="1" colspan="1">male</td><td rowspan="1" colspan="1">adult</td><td rowspan="1" colspan="1">2021-7-4</td><td rowspan="1" colspan="1"/><td rowspan="1" colspan="1">night. Hand collected</td><td rowspan="1" colspan="1">Evangelista-Huaman, Evangelista-Huaman, Medina Espinoza</td><td rowspan="1" colspan="1">Peru</td><td rowspan="1" colspan="1">Madre de Dios</td><td rowspan="1" colspan="1">Los Amigos Research Station</td><td rowspan="1" colspan="1"/><td rowspan="1" colspan="1">Lowland forest</td><td rowspan="1" colspan="1">
                    <named-content xmlns:xlink="http://www.w3.org/1999/xlink" content-type="dwc:verbatimCoordinates" xlink:type="simple">-12.571389, -70.094444</named-content>
                  </td><td rowspan="1" colspan="1"/><td rowspan="1" colspan="1"><italic><tp:taxon-name><tp:taxon-name-part taxon-name-part-type="genus" reg="Epilampra">Epilampra</tp:taxon-name-part> <tp:taxon-name-part taxon-name-part-type="species" reg="wandpero">wandpero</tp:taxon-name-part></tp:taxon-name></italic> Vanker, Medina-Espinoza, Evangelista</td></tr><tr><td rowspan="1" colspan="1">AUDE-PE-3-72</td><td rowspan="1" colspan="1">1</td><td rowspan="1" colspan="1">male</td><td rowspan="1" colspan="1">adult</td><td rowspan="1" colspan="1">2021-6-26</td><td rowspan="1" colspan="1"/><td rowspan="1" colspan="1">night. Hand collected</td><td rowspan="1" colspan="1">Evangelista-Huaman, Evangelista-Huaman, Medina Espinoza</td><td rowspan="1" colspan="1">Peru</td><td rowspan="1" colspan="1">Madre de Dios</td><td rowspan="1" colspan="1">Puerto Maldonado</td><td rowspan="1" colspan="1"/><td rowspan="1" colspan="1">“Camungo” trail</td><td rowspan="1" colspan="1">
                    <named-content xmlns:xlink="http://www.w3.org/1999/xlink" content-type="dwc:verbatimCoordinates" xlink:type="simple">-12.628833, -69.189694</named-content>
                  </td><td rowspan="1" colspan="1"/><td rowspan="1" colspan="1"><italic><tp:taxon-name><tp:taxon-name-part taxon-name-part-type="genus" reg="Epilampra">Epilampra</tp:taxon-name-part> <tp:taxon-name-part taxon-name-part-type="species" reg="wandpero">wandpero</tp:taxon-name-part></tp:taxon-name></italic> Vanker, Medina-Espinoza, Evangelista</td></tr><tr><td rowspan="1" colspan="1">AUDE-PE-3-80</td><td rowspan="1" colspan="1">1</td><td rowspan="1" colspan="1">male</td><td rowspan="1" colspan="1">adult</td><td rowspan="1" colspan="1">2021-7-1</td><td rowspan="1" colspan="1"/><td rowspan="1" colspan="1">night. Hand collected</td><td rowspan="1" colspan="1">Evangelista-Huaman, Evangelista-Huaman, Medina Espinoza</td><td rowspan="1" colspan="1">Peru</td><td rowspan="1" colspan="1">Madre de Dios</td><td rowspan="1" colspan="1">Puerto Maldonado</td><td rowspan="1" colspan="1"/><td rowspan="1" colspan="1">“Camungo” trail</td><td rowspan="1" colspan="1">
                    <named-content xmlns:xlink="http://www.w3.org/1999/xlink" content-type="dwc:verbatimCoordinates" xlink:type="simple">-12.628833, -69.189694</named-content>
                  </td><td rowspan="1" colspan="1"/><td rowspan="1" colspan="1"><italic><tp:taxon-name><tp:taxon-name-part taxon-name-part-type="genus" reg="Epilampra">Epilampra</tp:taxon-name-part> <tp:taxon-name-part taxon-name-part-type="species" reg="wandpero">wandpero</tp:taxon-name-part></tp:taxon-name></italic> Vanker, Medina-Espinoza, Evangelista</td></tr><tr><td rowspan="1" colspan="1">AUDE-PE-3-90</td><td rowspan="1" colspan="1">1</td><td rowspan="1" colspan="1">male</td><td rowspan="1" colspan="1">adult</td><td rowspan="1" colspan="1">2021-7-4</td><td rowspan="1" colspan="1"/><td rowspan="1" colspan="1">night. Hand collected</td><td rowspan="1" colspan="1">Evangelista-Huaman, Evangelista-Huaman, Medina Espinoza</td><td rowspan="1" colspan="1">Peru</td><td rowspan="1" colspan="1">Madre de Dios</td><td rowspan="1" colspan="1">Los Amigos Research Station</td><td rowspan="1" colspan="1"/><td rowspan="1" colspan="1">Lowland forest</td><td rowspan="1" colspan="1">
                    <named-content xmlns:xlink="http://www.w3.org/1999/xlink" content-type="dwc:verbatimCoordinates" xlink:type="simple">-12.571389, -70.094444</named-content>
                  </td><td rowspan="1" colspan="1"/><td rowspan="1" colspan="1"><italic><tp:taxon-name><tp:taxon-name-part taxon-name-part-type="genus" reg="Epilampra">Epilampra</tp:taxon-name-part> <tp:taxon-name-part taxon-name-part-type="species" reg="wandpero">wandpero</tp:taxon-name-part></tp:taxon-name></italic> Vanker, Medina-Espinoza, Evangelista</td></tr><tr><td rowspan="1" colspan="1">UIRB-PE-23-86</td><td rowspan="1" colspan="1">1</td><td rowspan="1" colspan="1">male</td><td rowspan="1" colspan="1">adult</td><td rowspan="1" colspan="1">2024-7-19</td><td rowspan="1" colspan="1"/><td rowspan="1" colspan="1">Hand collected</td><td rowspan="1" colspan="1">Emmy F. Medina E., Jared Martin, Johanna Schwartz, Dominic Evangelista</td><td rowspan="1" colspan="1">Peru</td><td rowspan="1" colspan="1">Madre de Dios</td><td rowspan="1" colspan="1">Kawsay Biological Station</td><td rowspan="1" colspan="1">175</td><td rowspan="1" colspan="1">Within concession, near station, atnight</td><td rowspan="1" colspan="1">
                    <named-content xmlns:xlink="http://www.w3.org/1999/xlink" content-type="dwc:verbatimCoordinates" xlink:type="simple">-12.5282, -69.0141</named-content>
                  </td><td rowspan="1" colspan="1"/><td rowspan="1" colspan="1"><italic><tp:taxon-name><tp:taxon-name-part taxon-name-part-type="genus" reg="Epilampra">Epilampra</tp:taxon-name-part> <tp:taxon-name-part taxon-name-part-type="species" reg="wandpero">wandpero</tp:taxon-name-part></tp:taxon-name></italic> Vanker, Medina-Espinoza, Evangelista</td></tr><tr><td rowspan="1" colspan="1">UIRB-PE-23-94</td><td rowspan="1" colspan="1">1</td><td rowspan="1" colspan="1">male</td><td rowspan="1" colspan="1">adult</td><td rowspan="1" colspan="1">2024-7-19</td><td rowspan="1" colspan="1"/><td rowspan="1" colspan="1">Hand collected</td><td rowspan="1" colspan="1">Emmy F. Medina E., Jared Martin, Johanna Schwartz, Dominic Evangelista</td><td rowspan="1" colspan="1">Peru</td><td rowspan="1" colspan="1">Madre de Dios</td><td rowspan="1" colspan="1">Kawsay Biological Station</td><td rowspan="1" colspan="1">175</td><td rowspan="1" colspan="1">Within concession, near station, atnight</td><td rowspan="1" colspan="1">
                    <named-content xmlns:xlink="http://www.w3.org/1999/xlink" content-type="dwc:verbatimCoordinates" xlink:type="simple">-12.5282, -69.0141</named-content>
                  </td><td rowspan="1" colspan="1"/><td rowspan="1" colspan="1"><italic><tp:taxon-name><tp:taxon-name-part taxon-name-part-type="genus" reg="Epilampra">Epilampra</tp:taxon-name-part> <tp:taxon-name-part taxon-name-part-type="species" reg="wandpero">wandpero</tp:taxon-name-part></tp:taxon-name></italic> Vanker, Medina-Espinoza, Evangelista</td></tr><tr><td rowspan="1" colspan="1">UIRB-PE-23-95</td><td rowspan="1" colspan="1">1</td><td rowspan="1" colspan="1">male</td><td rowspan="1" colspan="1">adult</td><td rowspan="1" colspan="1">2024-7-19</td><td rowspan="1" colspan="1"/><td rowspan="1" colspan="1">Hand collected</td><td rowspan="1" colspan="1">Emmy F. Medina E., Jared Martin, Johanna Schwartz, Dominic Evangelista</td><td rowspan="1" colspan="1">Peru</td><td rowspan="1" colspan="1">Madre de Dios</td><td rowspan="1" colspan="1">Kawsay Biological Station</td><td rowspan="1" colspan="1">175</td><td rowspan="1" colspan="1">Within concession, near station, atnight</td><td rowspan="1" colspan="1">
                    <named-content xmlns:xlink="http://www.w3.org/1999/xlink" content-type="dwc:verbatimCoordinates" xlink:type="simple">-12.5282, -69.0141</named-content>
                  </td><td rowspan="1" colspan="1"/><td rowspan="1" colspan="1"><italic><tp:taxon-name><tp:taxon-name-part taxon-name-part-type="genus" reg="Epilampra">Epilampra</tp:taxon-name-part> <tp:taxon-name-part taxon-name-part-type="species" reg="wandpero">wandpero</tp:taxon-name-part></tp:taxon-name></italic> Vanker, Medina-Espinoza, Evangelista</td></tr><tr><td rowspan="1" colspan="1">UIRB-PE-23-96</td><td rowspan="1" colspan="1">1</td><td rowspan="1" colspan="1">male</td><td rowspan="1" colspan="1">adult</td><td rowspan="1" colspan="1">2024-7-19</td><td rowspan="1" colspan="1"/><td rowspan="1" colspan="1">Hand collected</td><td rowspan="1" colspan="1">Emmy F. Medina E., Jared Martin, Johanna Schwartz, Dominic Evangelista</td><td rowspan="1" colspan="1">Peru</td><td rowspan="1" colspan="1">Madre de Dios</td><td rowspan="1" colspan="1">Kawsay Biological Station</td><td rowspan="1" colspan="1">175</td><td rowspan="1" colspan="1">Within concession, near station, atnight</td><td rowspan="1" colspan="1">
                    <named-content xmlns:xlink="http://www.w3.org/1999/xlink" content-type="dwc:verbatimCoordinates" xlink:type="simple">-12.5282, -69.0141</named-content>
                  </td><td rowspan="1" colspan="1"/><td rowspan="1" colspan="1"><italic><tp:taxon-name><tp:taxon-name-part taxon-name-part-type="genus" reg="Epilampra">Epilampra</tp:taxon-name-part> <tp:taxon-name-part taxon-name-part-type="species" reg="wandpero">wandpero</tp:taxon-name-part></tp:taxon-name></italic> Vanker, Medina-Espinoza, Evangelista</td></tr><tr><td rowspan="1" colspan="1">UIRB-PE-23-98</td><td rowspan="1" colspan="1">1</td><td rowspan="1" colspan="1">male</td><td rowspan="1" colspan="1">adult</td><td rowspan="1" colspan="1">2024-7-19</td><td rowspan="1" colspan="1"/><td rowspan="1" colspan="1">Hand collected</td><td rowspan="1" colspan="1">Emmy F. Medina E., Jared Martin, Johanna Schwartz, Dominic Evangelista</td><td rowspan="1" colspan="1">Peru</td><td rowspan="1" colspan="1">Madre de Dios</td><td rowspan="1" colspan="1">Kawsay Biological Station</td><td rowspan="1" colspan="1">175</td><td rowspan="1" colspan="1">Within concession, near station, atnight</td><td rowspan="1" colspan="1">
                    <named-content xmlns:xlink="http://www.w3.org/1999/xlink" content-type="dwc:verbatimCoordinates" xlink:type="simple">-12.5282, -69.0141</named-content>
                  </td><td rowspan="1" colspan="1"/><td rowspan="1" colspan="1"><italic><tp:taxon-name><tp:taxon-name-part taxon-name-part-type="genus" reg="Epilampra">Epilampra</tp:taxon-name-part> <tp:taxon-name-part taxon-name-part-type="species" reg="wandpero">wandpero</tp:taxon-name-part></tp:taxon-name></italic> Vanker, Medina-Espinoza, Evangelista</td></tr><tr><td rowspan="1" colspan="1">UIRB-PE-24-01</td><td rowspan="1" colspan="1">1</td><td rowspan="1" colspan="1">male</td><td rowspan="1" colspan="1">adult</td><td rowspan="1" colspan="1">2024-7-18</td><td rowspan="1" colspan="1"/><td rowspan="1" colspan="1">Hand collected</td><td rowspan="1" colspan="1">Emmy F. Medina E., Jared Martin, Johanna Schwartz, Dominic Evangelista</td><td rowspan="1" colspan="1">Peru</td><td rowspan="1" colspan="1">Madre de Dios</td><td rowspan="1" colspan="1">Kawsay Biological Station</td><td rowspan="1" colspan="1">175</td><td rowspan="1" colspan="1">Within concession, near station, atnight</td><td rowspan="1" colspan="1">
                    <named-content xmlns:xlink="http://www.w3.org/1999/xlink" content-type="dwc:verbatimCoordinates" xlink:type="simple">-12.5282, -69.0141</named-content>
                  </td><td rowspan="1" colspan="1"/><td rowspan="1" colspan="1"><italic><tp:taxon-name><tp:taxon-name-part taxon-name-part-type="genus" reg="Epilampra">Epilampra</tp:taxon-name-part> <tp:taxon-name-part taxon-name-part-type="species" reg="wandpero">wandpero</tp:taxon-name-part></tp:taxon-name></italic> Vanker, Medina-Espinoza, Evangelista</td></tr><tr><td rowspan="1" colspan="1">UIRB-PE-26-42</td><td rowspan="1" colspan="1">1</td><td rowspan="1" colspan="1">male</td><td rowspan="1" colspan="1">adult</td><td rowspan="1" colspan="1">2024-7-23</td><td rowspan="1" colspan="1"/><td rowspan="1" colspan="1">Hand collected</td><td rowspan="1" colspan="1">Emmy F. Medina E., Jared Martin, Johanna Schwartz, Dominic Evangelista</td><td rowspan="1" colspan="1">Peru</td><td rowspan="1" colspan="1">Madre de Dios</td><td rowspan="1" colspan="1">Kawsay Biological Station</td><td rowspan="1" colspan="1">185</td><td rowspan="1" colspan="1">Trail E at night</td><td rowspan="1" colspan="1">
                    <named-content xmlns:xlink="http://www.w3.org/1999/xlink" content-type="dwc:verbatimCoordinates" xlink:type="simple">-12.536, -69.008</named-content>
                  </td><td rowspan="1" colspan="1"/><td rowspan="1" colspan="1"><italic><tp:taxon-name><tp:taxon-name-part taxon-name-part-type="genus" reg="Epilampra">Epilampra</tp:taxon-name-part> <tp:taxon-name-part taxon-name-part-type="species" reg="wandpero">wandpero</tp:taxon-name-part></tp:taxon-name></italic> Vanker, Medina-Espinoza, Evangelista</td></tr><tr><td rowspan="1" colspan="1">UIRB-PE-26-50</td><td rowspan="1" colspan="1">1</td><td rowspan="1" colspan="1">male</td><td rowspan="1" colspan="1">adult</td><td rowspan="1" colspan="1">2024-7-22</td><td rowspan="1" colspan="1"/><td rowspan="1" colspan="1">Hand collected</td><td rowspan="1" colspan="1">Emmy F. Medina E., Jared Martin, Johanna Schwartz, Dominic Evangelista</td><td rowspan="1" colspan="1">Peru</td><td rowspan="1" colspan="1">Madre de Dios</td><td rowspan="1" colspan="1">Kawsay Biological Station</td><td rowspan="1" colspan="1">193</td><td rowspan="1" colspan="1">Within concession, near station, atnight</td><td rowspan="1" colspan="1">
                    <named-content xmlns:xlink="http://www.w3.org/1999/xlink" content-type="dwc:verbatimCoordinates" xlink:type="simple">-12.537, -69.004</named-content>
                  </td><td rowspan="1" colspan="1"/><td rowspan="1" colspan="1"><italic><tp:taxon-name><tp:taxon-name-part taxon-name-part-type="genus" reg="Epilampra">Epilampra</tp:taxon-name-part> <tp:taxon-name-part taxon-name-part-type="species" reg="wandpero">wandpero</tp:taxon-name-part></tp:taxon-name></italic> Vanker, Medina-Espinoza, Evangelista</td></tr><tr><td rowspan="1" colspan="1">UIRB-PE-26-51</td><td rowspan="1" colspan="1">1</td><td rowspan="1" colspan="1">male</td><td rowspan="1" colspan="1">adult</td><td rowspan="1" colspan="1">2024-7-22</td><td rowspan="1" colspan="1"/><td rowspan="1" colspan="1">Hand collected</td><td rowspan="1" colspan="1">Emmy F. Medina E., Jared Martin, Johanna Schwartz, Dominic Evangelista</td><td rowspan="1" colspan="1">Peru</td><td rowspan="1" colspan="1">Madre de Dios</td><td rowspan="1" colspan="1">Kawsay Biological Station</td><td rowspan="1" colspan="1">193</td><td rowspan="1" colspan="1">Within concession, near station, atnight</td><td rowspan="1" colspan="1">
                    <named-content xmlns:xlink="http://www.w3.org/1999/xlink" content-type="dwc:verbatimCoordinates" xlink:type="simple">-12.537, -69.004</named-content>
                  </td><td rowspan="1" colspan="1"/><td rowspan="1" colspan="1"><italic><tp:taxon-name><tp:taxon-name-part taxon-name-part-type="genus" reg="Epilampra">Epilampra</tp:taxon-name-part> <tp:taxon-name-part taxon-name-part-type="species" reg="wandpero">wandpero</tp:taxon-name-part></tp:taxon-name></italic> Vanker, Medina-Espinoza, Evangelista</td></tr><tr><td rowspan="1" colspan="1">UIRB-PE-26-55</td><td rowspan="1" colspan="1">1</td><td rowspan="1" colspan="1">male</td><td rowspan="1" colspan="1">adult</td><td rowspan="1" colspan="1">2024-7-24</td><td rowspan="1" colspan="1"/><td rowspan="1" colspan="1">Hand collected</td><td rowspan="1" colspan="1">Emmy F. Medina E., Jared Martin, Johanna Schwartz, Dominic Evangelista</td><td rowspan="1" colspan="1">Peru</td><td rowspan="1" colspan="1">Madre de Dios</td><td rowspan="1" colspan="1">Kawsay Biological Station</td><td rowspan="1" colspan="1">185</td><td rowspan="1" colspan="1">Probably collected on trails D and X at night</td><td rowspan="1" colspan="1">
                    <named-content xmlns:xlink="http://www.w3.org/1999/xlink" content-type="dwc:verbatimCoordinates" xlink:type="simple">-12.5364, -69.0084</named-content>
                  </td><td rowspan="1" colspan="1"/><td rowspan="1" colspan="1"><italic><tp:taxon-name><tp:taxon-name-part taxon-name-part-type="genus" reg="Epilampra">Epilampra</tp:taxon-name-part> <tp:taxon-name-part taxon-name-part-type="species" reg="wandpero">wandpero</tp:taxon-name-part></tp:taxon-name></italic> Vanker, Medina-Espinoza, Evangelista</td></tr><tr><td rowspan="1" colspan="1">UIRB-PE-26-71</td><td rowspan="1" colspan="1">1</td><td rowspan="1" colspan="1">male</td><td rowspan="1" colspan="1">adult</td><td rowspan="1" colspan="1">2024-7-17</td><td rowspan="1" colspan="1"/><td rowspan="1" colspan="1"/><td rowspan="1" colspan="1">Emmy F. Medina E., Jared Martin, Johanna Schwartz, Dominic Evangelista</td><td rowspan="1" colspan="1">Peru</td><td rowspan="1" colspan="1">Madre de Dios</td><td rowspan="1" colspan="1">Kawsay Biological Station</td><td rowspan="1" colspan="1">175</td><td rowspan="1" colspan="1">Collected in or near camp</td><td rowspan="1" colspan="1">
                    <named-content xmlns:xlink="http://www.w3.org/1999/xlink" content-type="dwc:verbatimCoordinates" xlink:type="simple">-12.5282, -69.0141</named-content>
                  </td><td rowspan="1" colspan="1"/><td rowspan="1" colspan="1"><italic><tp:taxon-name><tp:taxon-name-part taxon-name-part-type="genus" reg="Epilampra">Epilampra</tp:taxon-name-part> <tp:taxon-name-part taxon-name-part-type="species" reg="wandpero">wandpero</tp:taxon-name-part></tp:taxon-name></italic> Vanker, Medina-Espinoza, Evangelista</td></tr><tr><td rowspan="1" colspan="1">UIRB-PE-26-41</td><td rowspan="1" colspan="1">1</td><td rowspan="1" colspan="1">female</td><td rowspan="1" colspan="1">adult</td><td rowspan="1" colspan="1">2024-7-23</td><td rowspan="1" colspan="1"/><td rowspan="1" colspan="1">Hand collected</td><td rowspan="1" colspan="1">Emmy F. Medina E., Jared Martin, Johanna Schwartz, Dominic Evangelista</td><td rowspan="1" colspan="1">Peru</td><td rowspan="1" colspan="1">Madre de Dios</td><td rowspan="1" colspan="1">Kawsay Biological Station</td><td rowspan="1" colspan="1">185</td><td rowspan="1" colspan="1">Trail E at night</td><td rowspan="1" colspan="1">
                    <named-content xmlns:xlink="http://www.w3.org/1999/xlink" content-type="dwc:verbatimCoordinates" xlink:type="simple">-12.536, -69.008</named-content>
                  </td><td rowspan="1" colspan="1"/><td rowspan="1" colspan="1"><italic><tp:taxon-name><tp:taxon-name-part taxon-name-part-type="genus" reg="Epilampra">Epilampra</tp:taxon-name-part> <tp:taxon-name-part taxon-name-part-type="species" reg="wandpero">wandpero</tp:taxon-name-part></tp:taxon-name></italic> Vanker, Medina-Espinoza, Evangelista</td></tr><tr><td rowspan="1" colspan="1">UIRB-PE-26-43</td><td rowspan="1" colspan="1">1</td><td rowspan="1" colspan="1">female</td><td rowspan="1" colspan="1">adult</td><td rowspan="1" colspan="1">2024-7-23</td><td rowspan="1" colspan="1"/><td rowspan="1" colspan="1">Hand collected</td><td rowspan="1" colspan="1">Emmy F. Medina E., Jared Martin, Johanna Schwartz, Dominic Evangelista</td><td rowspan="1" colspan="1">Peru</td><td rowspan="1" colspan="1">Madre de Dios</td><td rowspan="1" colspan="1">Kawsay Biological Station</td><td rowspan="1" colspan="1">185</td><td rowspan="1" colspan="1">Trail E at night</td><td rowspan="1" colspan="1">
                    <named-content xmlns:xlink="http://www.w3.org/1999/xlink" content-type="dwc:verbatimCoordinates" xlink:type="simple">-12.536, -69.008</named-content>
                  </td><td rowspan="1" colspan="1"/><td rowspan="1" colspan="1"><italic><tp:taxon-name><tp:taxon-name-part taxon-name-part-type="genus" reg="Epilampra">Epilampra</tp:taxon-name-part> <tp:taxon-name-part taxon-name-part-type="species" reg="wandpero">wandpero</tp:taxon-name-part></tp:taxon-name></italic> Vanker, Medina-Espinoza, Evangelista</td></tr><tr><td rowspan="1" colspan="1">UIRB-PE-26-49</td><td rowspan="1" colspan="1">1</td><td rowspan="1" colspan="1">female</td><td rowspan="1" colspan="1">adult</td><td rowspan="1" colspan="1">2024-7-22</td><td rowspan="1" colspan="1"/><td rowspan="1" colspan="1">Hand collected</td><td rowspan="1" colspan="1">Emmy F. Medina E., Jared Martin, Johanna Schwartz, Dominic Evangelista</td><td rowspan="1" colspan="1">Peru</td><td rowspan="1" colspan="1">Madre de Dios</td><td rowspan="1" colspan="1">Kawsay Biological Station</td><td rowspan="1" colspan="1">193</td><td rowspan="1" colspan="1">Within concession, near station, atnight</td><td rowspan="1" colspan="1">
                    <named-content xmlns:xlink="http://www.w3.org/1999/xlink" content-type="dwc:verbatimCoordinates" xlink:type="simple">-12.537, -69.004</named-content>
                  </td><td rowspan="1" colspan="1"/><td rowspan="1" colspan="1"><italic><tp:taxon-name><tp:taxon-name-part taxon-name-part-type="genus" reg="Epilampra">Epilampra</tp:taxon-name-part> <tp:taxon-name-part taxon-name-part-type="species" reg="wandpero">wandpero</tp:taxon-name-part></tp:taxon-name></italic> Vanker, Medina-Espinoza, Evangelista</td></tr><tr><td rowspan="1" colspan="1">UIRB-PE-26-52</td><td rowspan="1" colspan="1">1</td><td rowspan="1" colspan="1">female</td><td rowspan="1" colspan="1">adult</td><td rowspan="1" colspan="1">2024-7-24</td><td rowspan="1" colspan="1"/><td rowspan="1" colspan="1">Hand collected</td><td rowspan="1" colspan="1">Emmy F. Medina E., Jared Martin, Johanna Schwartz, Dominic Evangelista</td><td rowspan="1" colspan="1">Peru</td><td rowspan="1" colspan="1">Madre de Dios</td><td rowspan="1" colspan="1">Kawsay Biological Station</td><td rowspan="1" colspan="1">185</td><td rowspan="1" colspan="1">Probably collected on trails D and X at night</td><td rowspan="1" colspan="1">
                    <named-content xmlns:xlink="http://www.w3.org/1999/xlink" content-type="dwc:verbatimCoordinates" xlink:type="simple">-12.5364, -69.0084</named-content>
                  </td><td rowspan="1" colspan="1"/><td rowspan="1" colspan="1"><italic><tp:taxon-name><tp:taxon-name-part taxon-name-part-type="genus" reg="Epilampra">Epilampra</tp:taxon-name-part> <tp:taxon-name-part taxon-name-part-type="species" reg="wandpero">wandpero</tp:taxon-name-part></tp:taxon-name></italic> Vanker, Medina-Espinoza, Evangelista</td></tr><tr><td rowspan="1" colspan="1">UIRB-PE-26-72</td><td rowspan="1" colspan="1">1</td><td rowspan="1" colspan="1">female</td><td rowspan="1" colspan="1">adult</td><td rowspan="1" colspan="1">2024-7-17</td><td rowspan="1" colspan="1"/><td rowspan="1" colspan="1"/><td rowspan="1" colspan="1">Emmy F. Medina E., Jared Martin, Johanna Schwartz, Dominic Evangelista</td><td rowspan="1" colspan="1">Peru</td><td rowspan="1" colspan="1">Madre de Dios</td><td rowspan="1" colspan="1">Kawsay Biological Station</td><td rowspan="1" colspan="1">175</td><td rowspan="1" colspan="1">Collected in or near camp</td><td rowspan="1" colspan="1">
                    <named-content xmlns:xlink="http://www.w3.org/1999/xlink" content-type="dwc:verbatimCoordinates" xlink:type="simple">-12.5282, -69.0141</named-content>
                  </td><td rowspan="1" colspan="1"/><td rowspan="1" colspan="1"><italic><tp:taxon-name><tp:taxon-name-part taxon-name-part-type="genus" reg="Epilampra">Epilampra</tp:taxon-name-part> <tp:taxon-name-part taxon-name-part-type="species" reg="wandpero">wandpero</tp:taxon-name-part></tp:taxon-name></italic> Vanker, Medina-Espinoza, Evangelista</td></tr><tr><td rowspan="1" colspan="1">AUDE-PE-3-92</td><td rowspan="1" colspan="1">1</td><td rowspan="1" colspan="1">female</td><td rowspan="1" colspan="1">adult</td><td rowspan="1" colspan="1">2021-7-4</td><td rowspan="1" colspan="1"/><td rowspan="1" colspan="1">night. Hand collected</td><td rowspan="1" colspan="1">Evangelista-Huaman, Evangelista-Huaman, Medina Espinoza</td><td rowspan="1" colspan="1">Peru</td><td rowspan="1" colspan="1">Madre de Dios</td><td rowspan="1" colspan="1">Los Amigos Research Station</td><td rowspan="1" colspan="1"/><td rowspan="1" colspan="1">Lowland forest</td><td rowspan="1" colspan="1">
                    <named-content xmlns:xlink="http://www.w3.org/1999/xlink" content-type="dwc:verbatimCoordinates" xlink:type="simple">-12.571389, -70.094444</named-content>
                  </td><td rowspan="1" colspan="1"/><td rowspan="1" colspan="1">
                    <italic>
                      <tp:taxon-name><tp:taxon-name-part taxon-name-part-type="genus" reg="Epilampra">Epilampra</tp:taxon-name-part> <tp:taxon-name-part taxon-name-part-type="uncertainty-rank">cf.</tp:taxon-name-part> <tp:taxon-name-part taxon-name-part-type="species" reg="azteca">azteca</tp:taxon-name-part></tp:taxon-name>
                    </italic>
                  </td></tr><tr><td rowspan="1" colspan="1">AUDE-PE-3-96</td><td rowspan="1" colspan="1">1</td><td rowspan="1" colspan="1">male</td><td rowspan="1" colspan="1">adult</td><td rowspan="1" colspan="1">2021-7-3</td><td rowspan="1" colspan="1"/><td rowspan="1" colspan="1">day. Hand collected</td><td rowspan="1" colspan="1">Evangelista-Huaman, Evangelista-Huaman, Medina Espinoza</td><td rowspan="1" colspan="1">Peru</td><td rowspan="1" colspan="1">Madre de Dios</td><td rowspan="1" colspan="1">Los Amigos Research Station</td><td rowspan="1" colspan="1"/><td rowspan="1" colspan="1">Plataforma trail</td><td rowspan="1" colspan="1">
                    <named-content xmlns:xlink="http://www.w3.org/1999/xlink" content-type="dwc:verbatimCoordinates" xlink:type="simple">-12.563056, -70.103333</named-content>
                  </td><td rowspan="1" colspan="1"/><td rowspan="1" colspan="1">
                    <italic>
                      <tp:taxon-name><tp:taxon-name-part taxon-name-part-type="genus" reg="Epilampra">Epilampra</tp:taxon-name-part> <tp:taxon-name-part taxon-name-part-type="uncertainty-rank">cf.</tp:taxon-name-part> <tp:taxon-name-part taxon-name-part-type="species" reg="azteca">azteca</tp:taxon-name-part></tp:taxon-name>
                    </italic>
                  </td></tr><tr><td rowspan="1" colspan="1">AUDE-PE-1-67</td><td rowspan="1" colspan="1">1</td><td rowspan="1" colspan="1">male</td><td rowspan="1" colspan="1">adult</td><td rowspan="1" colspan="1">2021-7-6</td><td rowspan="1" colspan="1"/><td rowspan="1" colspan="1">night. Hand collected</td><td rowspan="1" colspan="1">Evangelista-Huaman, Evangelista-Huaman, Medina Espinoza</td><td rowspan="1" colspan="1">Peru</td><td rowspan="1" colspan="1">Madre de Dios</td><td rowspan="1" colspan="1">Los Amigos Research Station</td><td rowspan="1" colspan="1"/><td rowspan="1" colspan="1">Trail 10</td><td rowspan="1" colspan="1">
                    <named-content xmlns:xlink="http://www.w3.org/1999/xlink" content-type="dwc:verbatimCoordinates" xlink:type="simple">-12.566389, -70.099722</named-content>
                  </td><td rowspan="1" colspan="1"/><td rowspan="1" colspan="1"><italic><tp:taxon-name><tp:taxon-name-part taxon-name-part-type="genus" reg="Epilampra">Epilampra</tp:taxon-name-part> <tp:taxon-name-part taxon-name-part-type="species" reg="conferta">conferta</tp:taxon-name-part></tp:taxon-name></italic> “barra”</td></tr><tr><td rowspan="1" colspan="1">AUDE-PE-1-82</td><td rowspan="1" colspan="1">1</td><td rowspan="1" colspan="1">male</td><td rowspan="1" colspan="1">adult</td><td rowspan="1" colspan="1">2021-7-6</td><td rowspan="1" colspan="1"/><td rowspan="1" colspan="1">night. Hand collected</td><td rowspan="1" colspan="1">Evangelista-Huaman, Evangelista-Huaman, Medina Espinoza</td><td rowspan="1" colspan="1">Peru</td><td rowspan="1" colspan="1">Madre de Dios</td><td rowspan="1" colspan="1">Los Amigos Research Station</td><td rowspan="1" colspan="1"/><td rowspan="1" colspan="1">Trail 10</td><td rowspan="1" colspan="1">
                    <named-content xmlns:xlink="http://www.w3.org/1999/xlink" content-type="dwc:verbatimCoordinates" xlink:type="simple">-12.566389, -70.099722</named-content>
                  </td><td rowspan="1" colspan="1"/><td rowspan="1" colspan="1"><italic><tp:taxon-name><tp:taxon-name-part taxon-name-part-type="genus" reg="Epilampra">Epilampra</tp:taxon-name-part> <tp:taxon-name-part taxon-name-part-type="species" reg="conferta">conferta</tp:taxon-name-part></tp:taxon-name></italic> “barra”</td></tr><tr><td rowspan="1" colspan="1">AUDE-PE-2-61</td><td rowspan="1" colspan="1">1</td><td rowspan="1" colspan="1">male</td><td rowspan="1" colspan="1">adult</td><td rowspan="1" colspan="1">2021-7-3</td><td rowspan="1" colspan="1"/><td rowspan="1" colspan="1">night. Hand collected</td><td rowspan="1" colspan="1">Evangelista-Huaman, Evangelista-Huaman, Medina Espinoza</td><td rowspan="1" colspan="1">Peru</td><td rowspan="1" colspan="1">Madre de Dios</td><td rowspan="1" colspan="1">Los Amigos Research Station</td><td rowspan="1" colspan="1"/><td rowspan="1" colspan="1">Plataforma trail</td><td rowspan="1" colspan="1">
                    <named-content xmlns:xlink="http://www.w3.org/1999/xlink" content-type="dwc:verbatimCoordinates" xlink:type="simple">-12.565481, -70.1027</named-content>
                  </td><td rowspan="1" colspan="1"/><td rowspan="1" colspan="1"><italic><tp:taxon-name><tp:taxon-name-part taxon-name-part-type="genus" reg="Epilampra">Epilampra</tp:taxon-name-part> <tp:taxon-name-part taxon-name-part-type="species" reg="conferta">conferta</tp:taxon-name-part></tp:taxon-name></italic> “barra”</td></tr><tr><td rowspan="1" colspan="1">AUDE-PE-2-63</td><td rowspan="1" colspan="1">1</td><td rowspan="1" colspan="1">male</td><td rowspan="1" colspan="1">adult</td><td rowspan="1" colspan="1">2021-7-3</td><td rowspan="1" colspan="1"/><td rowspan="1" colspan="1">day. Hand collected</td><td rowspan="1" colspan="1">Evangelista-Huaman, Evangelista-Huaman, Medina Espinoza</td><td rowspan="1" colspan="1">Peru</td><td rowspan="1" colspan="1">Madre de Dios</td><td rowspan="1" colspan="1">Los Amigos Research Station</td><td rowspan="1" colspan="1"/><td rowspan="1" colspan="1">Plataforma trail</td><td rowspan="1" colspan="1">
                    <named-content xmlns:xlink="http://www.w3.org/1999/xlink" content-type="dwc:verbatimCoordinates" xlink:type="simple">-12.565481, -70.1027</named-content>
                  </td><td rowspan="1" colspan="1"/><td rowspan="1" colspan="1"><italic><tp:taxon-name><tp:taxon-name-part taxon-name-part-type="genus" reg="Epilampra">Epilampra</tp:taxon-name-part> <tp:taxon-name-part taxon-name-part-type="species" reg="conferta">conferta</tp:taxon-name-part></tp:taxon-name></italic> “barra”</td></tr><tr><td rowspan="1" colspan="1">AUDE-PE-2-64</td><td rowspan="1" colspan="1">1</td><td rowspan="1" colspan="1">male</td><td rowspan="1" colspan="1">adult</td><td rowspan="1" colspan="1">2021-7-6</td><td rowspan="1" colspan="1"/><td rowspan="1" colspan="1">night. Hand collected</td><td rowspan="1" colspan="1">Evangelista-Huaman, Evangelista-Huaman, Medina Espinoza</td><td rowspan="1" colspan="1">Peru</td><td rowspan="1" colspan="1">Madre de Dios</td><td rowspan="1" colspan="1">Los Amigos Research Station</td><td rowspan="1" colspan="1"/><td rowspan="1" colspan="1">Trail 10</td><td rowspan="1" colspan="1">
                    <named-content xmlns:xlink="http://www.w3.org/1999/xlink" content-type="dwc:verbatimCoordinates" xlink:type="simple">-12.566389, -70.099722</named-content>
                  </td><td rowspan="1" colspan="1"/><td rowspan="1" colspan="1"><italic><tp:taxon-name><tp:taxon-name-part taxon-name-part-type="genus" reg="Epilampra">Epilampra</tp:taxon-name-part> <tp:taxon-name-part taxon-name-part-type="species" reg="conferta">conferta</tp:taxon-name-part></tp:taxon-name></italic> “barra”</td></tr><tr><td rowspan="1" colspan="1">AUDE-PE-2-66</td><td rowspan="1" colspan="1">1</td><td rowspan="1" colspan="1">male</td><td rowspan="1" colspan="1">adult</td><td rowspan="1" colspan="1">2021-7-6</td><td rowspan="1" colspan="1"/><td rowspan="1" colspan="1">night. Hand collected</td><td rowspan="1" colspan="1">Evangelista-Huaman, Evangelista-Huaman, Medina Espinoza</td><td rowspan="1" colspan="1">Peru</td><td rowspan="1" colspan="1">Madre de Dios</td><td rowspan="1" colspan="1">Los Amigos Research Station</td><td rowspan="1" colspan="1"/><td rowspan="1" colspan="1">Trail 10</td><td rowspan="1" colspan="1">
                    <named-content xmlns:xlink="http://www.w3.org/1999/xlink" content-type="dwc:verbatimCoordinates" xlink:type="simple">-12.566389, -70.099722</named-content>
                  </td><td rowspan="1" colspan="1"/><td rowspan="1" colspan="1"><italic><tp:taxon-name><tp:taxon-name-part taxon-name-part-type="genus" reg="Epilampra">Epilampra</tp:taxon-name-part> <tp:taxon-name-part taxon-name-part-type="species" reg="conferta">conferta</tp:taxon-name-part></tp:taxon-name></italic> “barra”</td></tr><tr><td rowspan="1" colspan="1">AUDE-PE-2-94</td><td rowspan="1" colspan="1">1</td><td rowspan="1" colspan="1">male</td><td rowspan="1" colspan="1">adult</td><td rowspan="1" colspan="1">2021-7-4</td><td rowspan="1" colspan="1"/><td rowspan="1" colspan="1">night. Hand collected</td><td rowspan="1" colspan="1">Evangelista-Huaman, Evangelista-Huaman, Medina Espinoza</td><td rowspan="1" colspan="1">Peru</td><td rowspan="1" colspan="1">Madre de Dios</td><td rowspan="1" colspan="1">Los Amigos Research Station</td><td rowspan="1" colspan="1"/><td rowspan="1" colspan="1">Lowland forest</td><td rowspan="1" colspan="1">
                    <named-content xmlns:xlink="http://www.w3.org/1999/xlink" content-type="dwc:verbatimCoordinates" xlink:type="simple">-12.571389, -70.094444</named-content>
                  </td><td rowspan="1" colspan="1"/><td rowspan="1" colspan="1"><italic><tp:taxon-name><tp:taxon-name-part taxon-name-part-type="genus" reg="Epilampra">Epilampra</tp:taxon-name-part> <tp:taxon-name-part taxon-name-part-type="species" reg="conferta">conferta</tp:taxon-name-part></tp:taxon-name></italic> “barra”</td></tr><tr><td rowspan="1" colspan="1">UIRB-PE-26-46</td><td rowspan="1" colspan="1">1</td><td rowspan="1" colspan="1">male</td><td rowspan="1" colspan="1">adult</td><td rowspan="1" colspan="1">2024-7-11</td><td rowspan="1" colspan="1"/><td rowspan="1" colspan="1">Hand collected</td><td rowspan="1" colspan="1">Emmy F. Medina E., Jared Martin, Johanna Schwartz, Dominic Evangelista</td><td rowspan="1" colspan="1">Peru</td><td rowspan="1" colspan="1">Madre de Dios</td><td rowspan="1" colspan="1">Finca Las Piedras Research Station</td><td rowspan="1" colspan="1"/><td rowspan="1" colspan="1">Trails in forest near station at night</td><td rowspan="1" colspan="1">
                    <named-content xmlns:xlink="http://www.w3.org/1999/xlink" content-type="dwc:verbatimCoordinates" xlink:type="simple">-12.2258, -69.1143</named-content>
                  </td><td rowspan="1" colspan="1"/><td rowspan="1" colspan="1"><italic><tp:taxon-name><tp:taxon-name-part taxon-name-part-type="genus" reg="Epilampra">Epilampra</tp:taxon-name-part> <tp:taxon-name-part taxon-name-part-type="species" reg="conferta">conferta</tp:taxon-name-part></tp:taxon-name></italic> “barra”</td></tr><tr><td rowspan="1" colspan="1">AUDE-PE-1-74</td><td rowspan="1" colspan="1">1</td><td rowspan="1" colspan="1">male</td><td rowspan="1" colspan="1">adult</td><td rowspan="1" colspan="1">2021-7-4</td><td rowspan="1" colspan="1"/><td rowspan="1" colspan="1">night. Hand collected</td><td rowspan="1" colspan="1">Evangelista-Huaman, Evangelista-Huaman, Medina Espinoza</td><td rowspan="1" colspan="1">Peru</td><td rowspan="1" colspan="1">Madre de Dios</td><td rowspan="1" colspan="1">Los Amigos Research Station</td><td rowspan="1" colspan="1"/><td rowspan="1" colspan="1">Lowland forest</td><td rowspan="1" colspan="1">
                    <named-content xmlns:xlink="http://www.w3.org/1999/xlink" content-type="dwc:verbatimCoordinates" xlink:type="simple">-12.571389, -70.094444</named-content>
                  </td><td rowspan="1" colspan="1"/><td rowspan="1" colspan="1"><italic><tp:taxon-name><tp:taxon-name-part taxon-name-part-type="genus" reg="Epilampra">Epilampra</tp:taxon-name-part> <tp:taxon-name-part taxon-name-part-type="species" reg="conferta">conferta</tp:taxon-name-part></tp:taxon-name></italic> “placa”</td></tr><tr><td rowspan="1" colspan="1">AUDE-PE-1-84</td><td rowspan="1" colspan="1">1</td><td rowspan="1" colspan="1">male</td><td rowspan="1" colspan="1">adult</td><td rowspan="1" colspan="1">2021-7-3</td><td rowspan="1" colspan="1"/><td rowspan="1" colspan="1">day. Hand collected</td><td rowspan="1" colspan="1">Evangelista-Huaman, Evangelista-Huaman, Medina Espinoza</td><td rowspan="1" colspan="1">Peru</td><td rowspan="1" colspan="1">Madre de Dios</td><td rowspan="1" colspan="1">Los Amigos Research Station</td><td rowspan="1" colspan="1"/><td rowspan="1" colspan="1">Plataforma trail</td><td rowspan="1" colspan="1">
                    <named-content xmlns:xlink="http://www.w3.org/1999/xlink" content-type="dwc:verbatimCoordinates" xlink:type="simple">-12.565481, -70.1027</named-content>
                  </td><td rowspan="1" colspan="1"/><td rowspan="1" colspan="1"><italic><tp:taxon-name><tp:taxon-name-part taxon-name-part-type="genus" reg="Epilampra">Epilampra</tp:taxon-name-part> <tp:taxon-name-part taxon-name-part-type="species" reg="conferta">conferta</tp:taxon-name-part></tp:taxon-name></italic> “placa”</td></tr><tr><td rowspan="1" colspan="1">AUDE-PE-1-86</td><td rowspan="1" colspan="1">1</td><td rowspan="1" colspan="1">male</td><td rowspan="1" colspan="1">adult</td><td rowspan="1" colspan="1">2021-7-4</td><td rowspan="1" colspan="1"/><td rowspan="1" colspan="1">night. Hand collected</td><td rowspan="1" colspan="1">Evangelista-Huaman, Evangelista-Huaman, Medina Espinoza</td><td rowspan="1" colspan="1">Peru</td><td rowspan="1" colspan="1">Madre de Dios</td><td rowspan="1" colspan="1">Los Amigos Research Station</td><td rowspan="1" colspan="1"/><td rowspan="1" colspan="1">Lowland forest</td><td rowspan="1" colspan="1">
                    <named-content xmlns:xlink="http://www.w3.org/1999/xlink" content-type="dwc:verbatimCoordinates" xlink:type="simple">-12.571389, -70.094444</named-content>
                  </td><td rowspan="1" colspan="1"/><td rowspan="1" colspan="1"><italic><tp:taxon-name><tp:taxon-name-part taxon-name-part-type="genus" reg="Epilampra">Epilampra</tp:taxon-name-part> <tp:taxon-name-part taxon-name-part-type="species" reg="conferta">conferta</tp:taxon-name-part></tp:taxon-name></italic> “placa”</td></tr><tr><td rowspan="1" colspan="1">AUDE-PE-1-87</td><td rowspan="1" colspan="1">1</td><td rowspan="1" colspan="1">female</td><td rowspan="1" colspan="1">adult</td><td rowspan="1" colspan="1">2021-7-4</td><td rowspan="1" colspan="1"/><td rowspan="1" colspan="1">night. Hand collected</td><td rowspan="1" colspan="1">Evangelista-Huaman, Evangelista-Huaman, Medina Espinoza</td><td rowspan="1" colspan="1">Peru</td><td rowspan="1" colspan="1">Madre de Dios</td><td rowspan="1" colspan="1">Los Amigos Research Station</td><td rowspan="1" colspan="1"/><td rowspan="1" colspan="1">Lowland forest</td><td rowspan="1" colspan="1">
                    <named-content xmlns:xlink="http://www.w3.org/1999/xlink" content-type="dwc:verbatimCoordinates" xlink:type="simple">-12.571389, -70.094444</named-content>
                  </td><td rowspan="1" colspan="1"/><td rowspan="1" colspan="1"><italic><tp:taxon-name><tp:taxon-name-part taxon-name-part-type="genus" reg="Epilampra">Epilampra</tp:taxon-name-part> <tp:taxon-name-part taxon-name-part-type="species" reg="conferta">conferta</tp:taxon-name-part></tp:taxon-name></italic> “placa”</td></tr><tr><td rowspan="1" colspan="1">AUDE-PE-3-59</td><td rowspan="1" colspan="1">1</td><td rowspan="1" colspan="1">male</td><td rowspan="1" colspan="1">adult</td><td rowspan="1" colspan="1">2021-6-29</td><td rowspan="1" colspan="1">on forest floor</td><td rowspan="1" colspan="1">night. Hand collected</td><td rowspan="1" colspan="1">Evangelista-Huaman, Evangelista-Huaman, Medina Espinoza</td><td rowspan="1" colspan="1">Peru</td><td rowspan="1" colspan="1">Madre de Dios</td><td rowspan="1" colspan="1">Ecoaventuras Amazonica</td><td rowspan="1" colspan="1"/><td rowspan="1" colspan="1"/><td rowspan="1" colspan="1">
                    <named-content xmlns:xlink="http://www.w3.org/1999/xlink" content-type="dwc:verbatimCoordinates" xlink:type="simple">-12.505556, -69.173889</named-content>
                  </td><td rowspan="1" colspan="1"/><td rowspan="1" colspan="1"><italic><tp:taxon-name><tp:taxon-name-part taxon-name-part-type="genus" reg="Epilampra">Epilampra</tp:taxon-name-part> <tp:taxon-name-part taxon-name-part-type="species" reg="conferta">conferta</tp:taxon-name-part></tp:taxon-name></italic> “placa”</td></tr><tr><td rowspan="1" colspan="1">AUDE-PE-3-68</td><td rowspan="1" colspan="1">1</td><td rowspan="1" colspan="1"/><td rowspan="1" colspan="1">adult</td><td rowspan="1" colspan="1">2021-7-4</td><td rowspan="1" colspan="1"/><td rowspan="1" colspan="1">night. Hand collected</td><td rowspan="1" colspan="1">Evangelista-Huaman, Evangelista-Huaman, Medina Espinoza</td><td rowspan="1" colspan="1">Peru</td><td rowspan="1" colspan="1">Madre de Dios</td><td rowspan="1" colspan="1">Los Amigos Research Station</td><td rowspan="1" colspan="1"/><td rowspan="1" colspan="1">Lowland forest</td><td rowspan="1" colspan="1">
                    <named-content xmlns:xlink="http://www.w3.org/1999/xlink" content-type="dwc:verbatimCoordinates" xlink:type="simple">-12.571389, -70.094444</named-content>
                  </td><td rowspan="1" colspan="1"/><td rowspan="1" colspan="1"><italic><tp:taxon-name><tp:taxon-name-part taxon-name-part-type="genus" reg="Epilampra">Epilampra</tp:taxon-name-part> <tp:taxon-name-part taxon-name-part-type="species" reg="conferta">conferta</tp:taxon-name-part></tp:taxon-name></italic> “placa”</td></tr><tr><td rowspan="1" colspan="1">AUDE-PE-3-69</td><td rowspan="1" colspan="1">1</td><td rowspan="1" colspan="1">male</td><td rowspan="1" colspan="1">adult</td><td rowspan="1" colspan="1">2021-7-3</td><td rowspan="1" colspan="1"/><td rowspan="1" colspan="1">night. Hand collected</td><td rowspan="1" colspan="1">Evangelista-Huaman, Evangelista-Huaman, Medina Espinoza</td><td rowspan="1" colspan="1">Peru</td><td rowspan="1" colspan="1">Madre de Dios</td><td rowspan="1" colspan="1">Los Amigos Research Station</td><td rowspan="1" colspan="1"/><td rowspan="1" colspan="1">Plataforma trail</td><td rowspan="1" colspan="1">
                    <named-content xmlns:xlink="http://www.w3.org/1999/xlink" content-type="dwc:verbatimCoordinates" xlink:type="simple">-12.565481, -70.1027</named-content>
                  </td><td rowspan="1" colspan="1"/><td rowspan="1" colspan="1"><italic><tp:taxon-name><tp:taxon-name-part taxon-name-part-type="genus" reg="Epilampra">Epilampra</tp:taxon-name-part> <tp:taxon-name-part taxon-name-part-type="species" reg="conferta">conferta</tp:taxon-name-part></tp:taxon-name></italic> “placa”</td></tr><tr><td rowspan="1" colspan="1">AUDE-PE-3-74</td><td rowspan="1" colspan="1">1</td><td rowspan="1" colspan="1">male</td><td rowspan="1" colspan="1">adult</td><td rowspan="1" colspan="1">2021-7-3</td><td rowspan="1" colspan="1"/><td rowspan="1" colspan="1">day. Hand collected</td><td rowspan="1" colspan="1">Evangelista-Huaman, Evangelista-Huaman, Medina Espinoza</td><td rowspan="1" colspan="1">Peru</td><td rowspan="1" colspan="1">Madre de Dios</td><td rowspan="1" colspan="1">Los Amigos Research Station</td><td rowspan="1" colspan="1"/><td rowspan="1" colspan="1">Plataforma trail</td><td rowspan="1" colspan="1">
                    <named-content xmlns:xlink="http://www.w3.org/1999/xlink" content-type="dwc:verbatimCoordinates" xlink:type="simple">-12.565481, -70.1027</named-content>
                  </td><td rowspan="1" colspan="1"/><td rowspan="1" colspan="1"><italic><tp:taxon-name><tp:taxon-name-part taxon-name-part-type="genus" reg="Epilampra">Epilampra</tp:taxon-name-part> <tp:taxon-name-part taxon-name-part-type="species" reg="conferta">conferta</tp:taxon-name-part></tp:taxon-name></italic> “placa”</td></tr><tr><td rowspan="1" colspan="1">AUDE-PE-3-75</td><td rowspan="1" colspan="1">1</td><td rowspan="1" colspan="1">male</td><td rowspan="1" colspan="1">adult</td><td rowspan="1" colspan="1">2021-7-6</td><td rowspan="1" colspan="1"/><td rowspan="1" colspan="1">night. Hand collected</td><td rowspan="1" colspan="1">Evangelista-Huaman, Evangelista-Huaman, Medina Espinoza</td><td rowspan="1" colspan="1">Peru</td><td rowspan="1" colspan="1">Madre de Dios</td><td rowspan="1" colspan="1">Los Amigos Research Station</td><td rowspan="1" colspan="1"/><td rowspan="1" colspan="1">Trail 17 &amp; 2</td><td rowspan="1" colspan="1">
                    <named-content xmlns:xlink="http://www.w3.org/1999/xlink" content-type="dwc:verbatimCoordinates" xlink:type="simple">-12.559556, -70.107667</named-content>
                  </td><td rowspan="1" colspan="1"/><td rowspan="1" colspan="1"><italic><tp:taxon-name><tp:taxon-name-part taxon-name-part-type="genus" reg="Epilampra">Epilampra</tp:taxon-name-part> <tp:taxon-name-part taxon-name-part-type="species" reg="conferta">conferta</tp:taxon-name-part></tp:taxon-name></italic> “placa”</td></tr><tr><td rowspan="1" colspan="1">AUDE-PE-3-79</td><td rowspan="1" colspan="1">1</td><td rowspan="1" colspan="1">female</td><td rowspan="1" colspan="1">adult</td><td rowspan="1" colspan="1">2021-7-6</td><td rowspan="1" colspan="1"/><td rowspan="1" colspan="1">night. Hand collected</td><td rowspan="1" colspan="1">Evangelista-Huaman, Evangelista-Huaman, Medina Espinoza</td><td rowspan="1" colspan="1">Peru</td><td rowspan="1" colspan="1">Madre de Dios</td><td rowspan="1" colspan="1">Los Amigos Research Station</td><td rowspan="1" colspan="1"/><td rowspan="1" colspan="1">Trail 10</td><td rowspan="1" colspan="1">
                    <named-content xmlns:xlink="http://www.w3.org/1999/xlink" content-type="dwc:verbatimCoordinates" xlink:type="simple">-12.566389, -70.099722</named-content>
                  </td><td rowspan="1" colspan="1"/><td rowspan="1" colspan="1"><italic><tp:taxon-name><tp:taxon-name-part taxon-name-part-type="genus" reg="Epilampra">Epilampra</tp:taxon-name-part> <tp:taxon-name-part taxon-name-part-type="species" reg="conferta">conferta</tp:taxon-name-part></tp:taxon-name></italic> “placa”</td></tr><tr><td rowspan="1" colspan="1">AUDE-PE-3-87</td><td rowspan="1" colspan="1">1</td><td rowspan="1" colspan="1">male</td><td rowspan="1" colspan="1">adult</td><td rowspan="1" colspan="1">2021-7-4</td><td rowspan="1" colspan="1"/><td rowspan="1" colspan="1">night. Hand collected</td><td rowspan="1" colspan="1">Evangelista-Huaman, Evangelista-Huaman, Medina Espinoza</td><td rowspan="1" colspan="1">Peru</td><td rowspan="1" colspan="1">Madre de Dios</td><td rowspan="1" colspan="1">Los Amigos Research Station</td><td rowspan="1" colspan="1"/><td rowspan="1" colspan="1">Lowland forest</td><td rowspan="1" colspan="1">
                    <named-content xmlns:xlink="http://www.w3.org/1999/xlink" content-type="dwc:verbatimCoordinates" xlink:type="simple">-12.571389, -70.094444</named-content>
                  </td><td rowspan="1" colspan="1"/><td rowspan="1" colspan="1"><italic><tp:taxon-name><tp:taxon-name-part taxon-name-part-type="genus" reg="Epilampra">Epilampra</tp:taxon-name-part> <tp:taxon-name-part taxon-name-part-type="species" reg="conferta">conferta</tp:taxon-name-part></tp:taxon-name></italic> “placa”</td></tr><tr><td rowspan="1" colspan="1">UIRB-PE-23-77</td><td rowspan="1" colspan="1">1</td><td rowspan="1" colspan="1">female</td><td rowspan="1" colspan="1">adult</td><td rowspan="1" colspan="1">2024-7-24</td><td rowspan="1" colspan="1"/><td rowspan="1" colspan="1">Hand collected</td><td rowspan="1" colspan="1">Emmy F. Medina E., Jared Martin, Johanna Schwartz, Dominic Evangelista</td><td rowspan="1" colspan="1">Peru</td><td rowspan="1" colspan="1">Madre de Dios</td><td rowspan="1" colspan="1">Kawsay Biological Station</td><td rowspan="1" colspan="1"/><td rowspan="1" colspan="1">Probably collected on trails D and X at night</td><td rowspan="1" colspan="1">
                    <named-content xmlns:xlink="http://www.w3.org/1999/xlink" content-type="dwc:verbatimCoordinates" xlink:type="simple">-12.5364, -69.0084</named-content>
                  </td><td rowspan="1" colspan="1"/><td rowspan="1" colspan="1"><italic><tp:taxon-name><tp:taxon-name-part taxon-name-part-type="genus" reg="Epilampra">Epilampra</tp:taxon-name-part> <tp:taxon-name-part taxon-name-part-type="species" reg="conferta">conferta</tp:taxon-name-part></tp:taxon-name></italic> “placa”</td></tr><tr><td rowspan="1" colspan="1">UIRB-PE-23-80</td><td rowspan="1" colspan="1">1</td><td rowspan="1" colspan="1">female</td><td rowspan="1" colspan="1">adult</td><td rowspan="1" colspan="1">2024-7-21</td><td rowspan="1" colspan="1"/><td rowspan="1" colspan="1">Hand collected</td><td rowspan="1" colspan="1">Emmy F. Medina E., Jared Martin, Johanna Schwartz, Dominic Evangelista</td><td rowspan="1" colspan="1">Peru</td><td rowspan="1" colspan="1">Madre de Dios</td><td rowspan="1" colspan="1">Kawsay Biological Station</td><td rowspan="1" colspan="1"/><td rowspan="1" colspan="1">Lindero trail to concession edge (at night)</td><td rowspan="1" colspan="1">
                    <named-content xmlns:xlink="http://www.w3.org/1999/xlink" content-type="dwc:verbatimCoordinates" xlink:type="simple">-12.532, -69.01</named-content>
                  </td><td rowspan="1" colspan="1"/><td rowspan="1" colspan="1"><italic><tp:taxon-name><tp:taxon-name-part taxon-name-part-type="genus" reg="Epilampra">Epilampra</tp:taxon-name-part> <tp:taxon-name-part taxon-name-part-type="species" reg="conferta">conferta</tp:taxon-name-part></tp:taxon-name></italic> “placa”</td></tr><tr><td rowspan="1" colspan="1">UIRB-PE-23-97</td><td rowspan="1" colspan="1">1</td><td rowspan="1" colspan="1">male</td><td rowspan="1" colspan="1">adult</td><td rowspan="1" colspan="1">2024-7-11</td><td rowspan="1" colspan="1"/><td rowspan="1" colspan="1">Hand collected</td><td rowspan="1" colspan="1">Emmy F. Medina E., Jared Martin, Johanna Schwartz, Dominic Evangelista</td><td rowspan="1" colspan="1">Peru</td><td rowspan="1" colspan="1">Madre de Dios</td><td rowspan="1" colspan="1">Finca Las Piedras Research Station</td><td rowspan="1" colspan="1"/><td rowspan="1" colspan="1">Trails in forest, near station at night</td><td rowspan="1" colspan="1">
                    <named-content xmlns:xlink="http://www.w3.org/1999/xlink" content-type="dwc:verbatimCoordinates" xlink:type="simple">-12.2285, -69.1143</named-content>
                  </td><td rowspan="1" colspan="1"/><td rowspan="1" colspan="1"><italic><tp:taxon-name><tp:taxon-name-part taxon-name-part-type="genus" reg="Epilampra">Epilampra</tp:taxon-name-part> <tp:taxon-name-part taxon-name-part-type="species" reg="conferta">conferta</tp:taxon-name-part></tp:taxon-name></italic> “placa”</td></tr><tr><td rowspan="1" colspan="1">UIRB-PE-23-99</td><td rowspan="1" colspan="1">1</td><td rowspan="1" colspan="1">female</td><td rowspan="1" colspan="1">adult</td><td rowspan="1" colspan="1">2024-7-11</td><td rowspan="1" colspan="1"/><td rowspan="1" colspan="1">Hand collected</td><td rowspan="1" colspan="1">Emmy F. Medina E., Jared Martin, Johanna Schwartz, Dominic Evangelista</td><td rowspan="1" colspan="1">Peru</td><td rowspan="1" colspan="1">Madre de Dios</td><td rowspan="1" colspan="1">Finca Las Piedras Research Station</td><td rowspan="1" colspan="1"/><td rowspan="1" colspan="1">Trails in forest, near station at night</td><td rowspan="1" colspan="1">
                    <named-content xmlns:xlink="http://www.w3.org/1999/xlink" content-type="dwc:verbatimCoordinates" xlink:type="simple">-12.2285, -69.1143</named-content>
                  </td><td rowspan="1" colspan="1"/><td rowspan="1" colspan="1"><italic><tp:taxon-name><tp:taxon-name-part taxon-name-part-type="genus" reg="Epilampra">Epilampra</tp:taxon-name-part> <tp:taxon-name-part taxon-name-part-type="species" reg="conferta">conferta</tp:taxon-name-part></tp:taxon-name></italic> “placa”</td></tr><tr><td rowspan="1" colspan="1">UIRB-PE-24-02</td><td rowspan="1" colspan="1">1</td><td rowspan="1" colspan="1">male</td><td rowspan="1" colspan="1">adult</td><td rowspan="1" colspan="1">2024-7-18</td><td rowspan="1" colspan="1"/><td rowspan="1" colspan="1">Hand collected</td><td rowspan="1" colspan="1">Emmy F. Medina E., Jared Martin, Johanna Schwartz, Dominic Evangelista</td><td rowspan="1" colspan="1">Peru</td><td rowspan="1" colspan="1">Madre de Dios</td><td rowspan="1" colspan="1">Kawsay Biological Station</td><td rowspan="1" colspan="1"/><td rowspan="1" colspan="1">Within concession, near station, atnight</td><td rowspan="1" colspan="1">
                    <named-content xmlns:xlink="http://www.w3.org/1999/xlink" content-type="dwc:verbatimCoordinates" xlink:type="simple">-12.5282, -69.0141</named-content>
                  </td><td rowspan="1" colspan="1"/><td rowspan="1" colspan="1"><italic><tp:taxon-name><tp:taxon-name-part taxon-name-part-type="genus" reg="Epilampra">Epilampra</tp:taxon-name-part> <tp:taxon-name-part taxon-name-part-type="species" reg="conferta">conferta</tp:taxon-name-part></tp:taxon-name></italic> “placa”</td></tr><tr><td rowspan="1" colspan="1">UIRB-PE-24-03</td><td rowspan="1" colspan="1">1</td><td rowspan="1" colspan="1">male</td><td rowspan="1" colspan="1">adult</td><td rowspan="1" colspan="1">2024-7-18</td><td rowspan="1" colspan="1"/><td rowspan="1" colspan="1">Hand collected</td><td rowspan="1" colspan="1">Emmy F. Medina E., Jared Martin, Johanna Schwartz, Dominic Evangelista</td><td rowspan="1" colspan="1">Peru</td><td rowspan="1" colspan="1">Madre de Dios</td><td rowspan="1" colspan="1">Kawsay Biological Station</td><td rowspan="1" colspan="1"/><td rowspan="1" colspan="1">Within concession, near station, atnight</td><td rowspan="1" colspan="1">
                    <named-content xmlns:xlink="http://www.w3.org/1999/xlink" content-type="dwc:verbatimCoordinates" xlink:type="simple">-12.5282, -69.0141</named-content>
                  </td><td rowspan="1" colspan="1"/><td rowspan="1" colspan="1"><italic><tp:taxon-name><tp:taxon-name-part taxon-name-part-type="genus" reg="Epilampra">Epilampra</tp:taxon-name-part> <tp:taxon-name-part taxon-name-part-type="species" reg="conferta">conferta</tp:taxon-name-part></tp:taxon-name></italic> “placa”</td></tr><tr><td rowspan="1" colspan="1">UIRB-PE-24-04</td><td rowspan="1" colspan="1">1</td><td rowspan="1" colspan="1">male</td><td rowspan="1" colspan="1">adult</td><td rowspan="1" colspan="1">2024-7-13</td><td rowspan="1" colspan="1"/><td rowspan="1" colspan="1">Hand collected</td><td rowspan="1" colspan="1">Emmy F. Medina E., Jared Martin, Johanna Schwartz, Dominic Evangelista</td><td rowspan="1" colspan="1">Peru</td><td rowspan="1" colspan="1">Madre de Dios</td><td rowspan="1" colspan="1">Finca Las Piedras Research Station</td><td rowspan="1" colspan="1"/><td rowspan="1" colspan="1">Trails in forest, near station at night</td><td rowspan="1" colspan="1">
                    <named-content xmlns:xlink="http://www.w3.org/1999/xlink" content-type="dwc:verbatimCoordinates" xlink:type="simple">-12.2285, -69.1143</named-content>
                  </td><td rowspan="1" colspan="1"/><td rowspan="1" colspan="1"><italic><tp:taxon-name><tp:taxon-name-part taxon-name-part-type="genus" reg="Epilampra">Epilampra</tp:taxon-name-part> <tp:taxon-name-part taxon-name-part-type="species" reg="conferta">conferta</tp:taxon-name-part></tp:taxon-name></italic> “placa”</td></tr><tr><td rowspan="1" colspan="1">UIRB-PE-24-05</td><td rowspan="1" colspan="1">1</td><td rowspan="1" colspan="1">male</td><td rowspan="1" colspan="1">adult</td><td rowspan="1" colspan="1">2024-7-13</td><td rowspan="1" colspan="1"/><td rowspan="1" colspan="1">Hand collected</td><td rowspan="1" colspan="1">Emmy F. Medina E., Jared Martin, Johanna Schwartz, Dominic Evangelista</td><td rowspan="1" colspan="1">Peru</td><td rowspan="1" colspan="1">Madre de Dios</td><td rowspan="1" colspan="1">Finca Las Piedras Research Station</td><td rowspan="1" colspan="1"/><td rowspan="1" colspan="1">Trails in forest, near station at night</td><td rowspan="1" colspan="1">
                    <named-content xmlns:xlink="http://www.w3.org/1999/xlink" content-type="dwc:verbatimCoordinates" xlink:type="simple">-12.2285, -69.1143</named-content>
                  </td><td rowspan="1" colspan="1"/><td rowspan="1" colspan="1"><italic><tp:taxon-name><tp:taxon-name-part taxon-name-part-type="genus" reg="Epilampra">Epilampra</tp:taxon-name-part> <tp:taxon-name-part taxon-name-part-type="species" reg="conferta">conferta</tp:taxon-name-part></tp:taxon-name></italic> “placa”</td></tr><tr><td rowspan="1" colspan="1">UIRB-PE-24-06</td><td rowspan="1" colspan="1">1</td><td rowspan="1" colspan="1">male</td><td rowspan="1" colspan="1">adult</td><td rowspan="1" colspan="1">2024-7-13</td><td rowspan="1" colspan="1"/><td rowspan="1" colspan="1">Hand collected</td><td rowspan="1" colspan="1">Emmy F. Medina E., Jared Martin, Johanna Schwartz, Dominic Evangelista</td><td rowspan="1" colspan="1">Peru</td><td rowspan="1" colspan="1">Madre de Dios</td><td rowspan="1" colspan="1">Finca Las Piedras Research Station</td><td rowspan="1" colspan="1"/><td rowspan="1" colspan="1">Trails in forest, near station at night</td><td rowspan="1" colspan="1">
                    <named-content xmlns:xlink="http://www.w3.org/1999/xlink" content-type="dwc:verbatimCoordinates" xlink:type="simple">-12.2285, -69.1143</named-content>
                  </td><td rowspan="1" colspan="1"/><td rowspan="1" colspan="1"><italic><tp:taxon-name><tp:taxon-name-part taxon-name-part-type="genus" reg="Epilampra">Epilampra</tp:taxon-name-part> <tp:taxon-name-part taxon-name-part-type="species" reg="conferta">conferta</tp:taxon-name-part></tp:taxon-name></italic> “placa”</td></tr><tr><td rowspan="1" colspan="1">UIRB-PE-24-07</td><td rowspan="1" colspan="1">1</td><td rowspan="1" colspan="1">female</td><td rowspan="1" colspan="1">adult</td><td rowspan="1" colspan="1">2024-7-25</td><td rowspan="1" colspan="1"/><td rowspan="1" colspan="1">Hand collected</td><td rowspan="1" colspan="1">Emmy F. Medina E., Jared Martin, Johanna Schwartz, Dominic Evangelista</td><td rowspan="1" colspan="1">Peru</td><td rowspan="1" colspan="1">Madre de Dios</td><td rowspan="1" colspan="1">Kawsay Biological Station</td><td rowspan="1" colspan="1"/><td rowspan="1" colspan="1">Lindero trail or near station in concession</td><td rowspan="1" colspan="1">
                    <named-content xmlns:xlink="http://www.w3.org/1999/xlink" content-type="dwc:verbatimCoordinates" xlink:type="simple">-12.537, -69.004</named-content>
                  </td><td rowspan="1" colspan="1"/><td rowspan="1" colspan="1"><italic><tp:taxon-name><tp:taxon-name-part taxon-name-part-type="genus" reg="Epilampra">Epilampra</tp:taxon-name-part> <tp:taxon-name-part taxon-name-part-type="species" reg="conferta">conferta</tp:taxon-name-part></tp:taxon-name></italic> “placa”</td></tr><tr><td rowspan="1" colspan="1">UIRB-PE-24-09</td><td rowspan="1" colspan="1">1</td><td rowspan="1" colspan="1">female</td><td rowspan="1" colspan="1">adult</td><td rowspan="1" colspan="1">2024-7-23</td><td rowspan="1" colspan="1"/><td rowspan="1" colspan="1">Hand collected</td><td rowspan="1" colspan="1">Emmy F. Medina E., Jared Martin, Johanna Schwartz, Dominic Evangelista</td><td rowspan="1" colspan="1">Peru</td><td rowspan="1" colspan="1">Madre de Dios</td><td rowspan="1" colspan="1">Kawsay Biological Station</td><td rowspan="1" colspan="1"/><td rowspan="1" colspan="1">Trail E at night</td><td rowspan="1" colspan="1">
                    <named-content xmlns:xlink="http://www.w3.org/1999/xlink" content-type="dwc:verbatimCoordinates" xlink:type="simple">-12.536, -69.008</named-content>
                  </td><td rowspan="1" colspan="1"/><td rowspan="1" colspan="1"><italic><tp:taxon-name><tp:taxon-name-part taxon-name-part-type="genus" reg="Epilampra">Epilampra</tp:taxon-name-part> <tp:taxon-name-part taxon-name-part-type="species" reg="conferta">conferta</tp:taxon-name-part></tp:taxon-name></italic> “placa”</td></tr><tr><td rowspan="1" colspan="1">UIRB-PE-24-11</td><td rowspan="1" colspan="1">1</td><td rowspan="1" colspan="1">female</td><td rowspan="1" colspan="1">adult</td><td rowspan="1" colspan="1">2024-7-25</td><td rowspan="1" colspan="1"/><td rowspan="1" colspan="1">Hand collected</td><td rowspan="1" colspan="1">Emmy F. Medina E., Jared Martin, Johanna Schwartz, Dominic Evangelista</td><td rowspan="1" colspan="1">Peru</td><td rowspan="1" colspan="1">Madre de Dios</td><td rowspan="1" colspan="1">Kawsay Biological Station</td><td rowspan="1" colspan="1"/><td rowspan="1" colspan="1">Lindero trail or near station in concession</td><td rowspan="1" colspan="1">
                    <named-content xmlns:xlink="http://www.w3.org/1999/xlink" content-type="dwc:verbatimCoordinates" xlink:type="simple">-12.537, -69.004</named-content>
                  </td><td rowspan="1" colspan="1"/><td rowspan="1" colspan="1"><italic><tp:taxon-name><tp:taxon-name-part taxon-name-part-type="genus" reg="Epilampra">Epilampra</tp:taxon-name-part> <tp:taxon-name-part taxon-name-part-type="species" reg="conferta">conferta</tp:taxon-name-part></tp:taxon-name></italic> “placa”</td></tr><tr><td rowspan="1" colspan="1">UIRB-PE-26-44</td><td rowspan="1" colspan="1">1</td><td rowspan="1" colspan="1">male</td><td rowspan="1" colspan="1">adult</td><td rowspan="1" colspan="1">2024-7-15</td><td rowspan="1" colspan="1"/><td rowspan="1" colspan="1">Hand collected</td><td rowspan="1" colspan="1">Emmy F. Medina E., Jared Martin, Johanna Schwartz, Dominic Evangelista</td><td rowspan="1" colspan="1">Peru</td><td rowspan="1" colspan="1">Madre de Dios</td><td rowspan="1" colspan="1">Finca Las Piedras Research Station</td><td rowspan="1" colspan="1"/><td rowspan="1" colspan="1">Anaconda and Tapir trail, night hike</td><td rowspan="1" colspan="1">
                    <named-content xmlns:xlink="http://www.w3.org/1999/xlink" content-type="dwc:verbatimCoordinates" xlink:type="simple">-12.2273, -69.1075</named-content>
                  </td><td rowspan="1" colspan="1"/><td rowspan="1" colspan="1"><italic><tp:taxon-name><tp:taxon-name-part taxon-name-part-type="genus" reg="Epilampra">Epilampra</tp:taxon-name-part> <tp:taxon-name-part taxon-name-part-type="species" reg="conferta">conferta</tp:taxon-name-part></tp:taxon-name></italic> “placa”</td></tr><tr><td rowspan="1" colspan="1">UIRB-PE-26-48</td><td rowspan="1" colspan="1">1</td><td rowspan="1" colspan="1">male</td><td rowspan="1" colspan="1">adult</td><td rowspan="1" colspan="1">2024-7-14</td><td rowspan="1" colspan="1"/><td rowspan="1" colspan="1">Hand collected</td><td rowspan="1" colspan="1">Emmy F. Medina E., Jared Martin, Johanna Schwartz, Dominic Evangelista</td><td rowspan="1" colspan="1">Peru</td><td rowspan="1" colspan="1">Madre de Dios</td><td rowspan="1" colspan="1">Finca Las Piedras Research Station</td><td rowspan="1" colspan="1"/><td rowspan="1" colspan="1">Trails in forest, near station at night</td><td rowspan="1" colspan="1">
                    <named-content xmlns:xlink="http://www.w3.org/1999/xlink" content-type="dwc:verbatimCoordinates" xlink:type="simple">-12.2285, -69.1143</named-content>
                  </td><td rowspan="1" colspan="1"/><td rowspan="1" colspan="1"><italic><tp:taxon-name><tp:taxon-name-part taxon-name-part-type="genus" reg="Epilampra">Epilampra</tp:taxon-name-part> <tp:taxon-name-part taxon-name-part-type="species" reg="conferta">conferta</tp:taxon-name-part></tp:taxon-name></italic> “placa”</td></tr><tr><td rowspan="1" colspan="1">UIRB-PE-26-80</td><td rowspan="1" colspan="1">1</td><td rowspan="1" colspan="1">male</td><td rowspan="1" colspan="1">adult</td><td rowspan="1" colspan="1">2024-7-16</td><td rowspan="1" colspan="1"/><td rowspan="1" colspan="1"/><td rowspan="1" colspan="1">Emmy F. Medina E., Jared Martin, Johanna Schwartz, Dominic Evangelista</td><td rowspan="1" colspan="1">Peru</td><td rowspan="1" colspan="1">Madre de Dios</td><td rowspan="1" colspan="1">Finca Las Piedras Research Station</td><td rowspan="1" colspan="1"/><td rowspan="1" colspan="1">Night hike (Lindero, Tapir, Unguruhaui, Castana trails)</td><td rowspan="1" colspan="1">
                    <named-content xmlns:xlink="http://www.w3.org/1999/xlink" content-type="dwc:verbatimCoordinates" xlink:type="simple">-12.2262, -69.1124</named-content>
                  </td><td rowspan="1" colspan="1"/><td rowspan="1" colspan="1"><italic><tp:taxon-name><tp:taxon-name-part taxon-name-part-type="genus" reg="Epilampra">Epilampra</tp:taxon-name-part> <tp:taxon-name-part taxon-name-part-type="species" reg="conferta">conferta</tp:taxon-name-part></tp:taxon-name></italic> “placa”</td></tr><tr><td rowspan="1" colspan="1">UIRB-PE-25-77</td><td rowspan="1" colspan="1">1</td><td rowspan="1" colspan="1">female</td><td rowspan="1" colspan="1">adult</td><td rowspan="1" colspan="1">2024-7-18</td><td rowspan="1" colspan="1"/><td rowspan="1" colspan="1">Hand collected</td><td rowspan="1" colspan="1">Emmy F. Medina E., Jared Martin, Johanna Schwartz, Dominic Evangelista</td><td rowspan="1" colspan="1">Peru</td><td rowspan="1" colspan="1">Madre de Dios</td><td rowspan="1" colspan="1">Kawsay Biological Station</td><td rowspan="1" colspan="1">175</td><td rowspan="1" colspan="1">Within concession, near station, atnight</td><td rowspan="1" colspan="1">
                    <named-content xmlns:xlink="http://www.w3.org/1999/xlink" content-type="dwc:verbatimCoordinates" xlink:type="simple">-12.5282, -69.0141</named-content>
                  </td><td rowspan="1" colspan="1"/><td rowspan="1" colspan="1"><italic><tp:taxon-name><tp:taxon-name-part taxon-name-part-type="genus" reg="Epilampra">Epilampra</tp:taxon-name-part> <tp:taxon-name-part taxon-name-part-type="species" reg="sofia">sofia</tp:taxon-name-part></tp:taxon-name></italic> Vanker, Medina-Espinoza, Evangelista</td></tr><tr><td rowspan="1" colspan="1">UIRB-PE-26-37</td><td rowspan="1" colspan="1">1</td><td rowspan="1" colspan="1">male</td><td rowspan="1" colspan="1">adult</td><td rowspan="1" colspan="1">2024-7-18</td><td rowspan="1" colspan="1"/><td rowspan="1" colspan="1">Hand collected</td><td rowspan="1" colspan="1">Emmy F. Medina E., Jared Martin, Johanna Schwartz, Dominic Evangelista</td><td rowspan="1" colspan="1">Peru</td><td rowspan="1" colspan="1">Madre de Dios</td><td rowspan="1" colspan="1">Kawsay Biological Station</td><td rowspan="1" colspan="1">175</td><td rowspan="1" colspan="1">Within concession, near station, atnight</td><td rowspan="1" colspan="1">
                    <named-content xmlns:xlink="http://www.w3.org/1999/xlink" content-type="dwc:verbatimCoordinates" xlink:type="simple">-12.5282, -69.0141</named-content>
                  </td><td rowspan="1" colspan="1">holotype of <italic><tp:taxon-name><tp:taxon-name-part taxon-name-part-type="genus" reg="Epilampra">Epilampra</tp:taxon-name-part> <tp:taxon-name-part taxon-name-part-type="species" reg="sofia">sofia</tp:taxon-name-part></tp:taxon-name></italic></td><td rowspan="1" colspan="1"><italic><tp:taxon-name><tp:taxon-name-part taxon-name-part-type="genus" reg="Epilampra">Epilampra</tp:taxon-name-part> <tp:taxon-name-part taxon-name-part-type="species" reg="sofia">sofia</tp:taxon-name-part></tp:taxon-name></italic> Vanker, Medina-Espinoza, Evangelista</td></tr><tr><td rowspan="1" colspan="1">AUDE-PE-1-83</td><td rowspan="1" colspan="1">1</td><td rowspan="1" colspan="1">male</td><td rowspan="1" colspan="1">adult</td><td rowspan="1" colspan="1">2021-7-3</td><td rowspan="1" colspan="1"/><td rowspan="1" colspan="1">day. Hand collected</td><td rowspan="1" colspan="1">Evangelista-Huaman, Evangelista-Huaman, Medina Espinoza</td><td rowspan="1" colspan="1">Peru</td><td rowspan="1" colspan="1">Madre de Dios</td><td rowspan="1" colspan="1">Los Amigos Research Station</td><td rowspan="1" colspan="1"/><td rowspan="1" colspan="1">Plataforma trail</td><td rowspan="1" colspan="1">
                    <named-content xmlns:xlink="http://www.w3.org/1999/xlink" content-type="dwc:verbatimCoordinates" xlink:type="simple">-12.565481, -70.1027</named-content>
                  </td><td rowspan="1" colspan="1">holotype of <italic><tp:taxon-name><tp:taxon-name-part taxon-name-part-type="genus" reg="Epilampra">Epilampra</tp:taxon-name-part> <tp:taxon-name-part taxon-name-part-type="species" reg="paititi">paititi</tp:taxon-name-part></tp:taxon-name></italic></td><td rowspan="1" colspan="1"><italic><tp:taxon-name><tp:taxon-name-part taxon-name-part-type="genus" reg="Epilampra">Epilampra</tp:taxon-name-part> <tp:taxon-name-part taxon-name-part-type="species" reg="paititi">paititi</tp:taxon-name-part></tp:taxon-name></italic> Vanker, Medina-Espinoza, Evangelista</td></tr><tr><td rowspan="1" colspan="1">UIRB-PE-20-37</td><td rowspan="1" colspan="1">1</td><td rowspan="1" colspan="1"/><td rowspan="1" colspan="1">juvenile</td><td rowspan="1" colspan="1">2024-7-13</td><td rowspan="1" colspan="1"/><td rowspan="1" colspan="1">Hand collected</td><td rowspan="1" colspan="1">Emmy F. Medina E., Jared Martin, Johanna Schwartz, Dominic Evangelista</td><td rowspan="1" colspan="1">Peru</td><td rowspan="1" colspan="1">Madre de Dios</td><td rowspan="1" colspan="1">Finca Las Piedras Research Station</td><td rowspan="1" colspan="1">265</td><td rowspan="1" colspan="1">Trails in forest, near station at night</td><td rowspan="1" colspan="1">
                    <named-content xmlns:xlink="http://www.w3.org/1999/xlink" content-type="dwc:verbatimCoordinates" xlink:type="simple">-12.2285, -69.1143</named-content>
                  </td><td rowspan="1" colspan="1"/><td rowspan="1" colspan="1">
                    <italic>
                      <tp:taxon-name>
                        <tp:taxon-name-part taxon-name-part-type="genus" reg="Phortioeca">Phortioeca</tp:taxon-name-part>
                      </tp:taxon-name>
                    </italic>
                  </td></tr><tr><td rowspan="1" colspan="1">UIRB-PE-20-38</td><td rowspan="1" colspan="1">1</td><td rowspan="1" colspan="1"/><td rowspan="1" colspan="1">juvenile</td><td rowspan="1" colspan="1">2024-7-13</td><td rowspan="1" colspan="1"/><td rowspan="1" colspan="1">Hand collected</td><td rowspan="1" colspan="1">Emmy F. Medina E., Jared Martin, Johanna Schwartz, Dominic Evangelista</td><td rowspan="1" colspan="1">Peru</td><td rowspan="1" colspan="1">Madre de Dios</td><td rowspan="1" colspan="1">Finca Las Piedras Research Station</td><td rowspan="1" colspan="1">265</td><td rowspan="1" colspan="1">Trails in forest, near station at night</td><td rowspan="1" colspan="1">
                    <named-content xmlns:xlink="http://www.w3.org/1999/xlink" content-type="dwc:verbatimCoordinates" xlink:type="simple">-12.2285, -69.1143</named-content>
                  </td><td rowspan="1" colspan="1"/><td rowspan="1" colspan="1">
                    <italic>
                      <tp:taxon-name>
                        <tp:taxon-name-part taxon-name-part-type="genus" reg="Phortioeca">Phortioeca</tp:taxon-name-part>
                      </tp:taxon-name>
                    </italic>
                  </td></tr><tr><td rowspan="1" colspan="1">UIRB-PE-20-39</td><td rowspan="1" colspan="1">1</td><td rowspan="1" colspan="1"/><td rowspan="1" colspan="1">juvenile</td><td rowspan="1" colspan="1">2024-7-13</td><td rowspan="1" colspan="1"/><td rowspan="1" colspan="1">Hand collected</td><td rowspan="1" colspan="1">Emmy F. Medina E., Jared Martin, Johanna Schwartz, Dominic Evangelista</td><td rowspan="1" colspan="1">Peru</td><td rowspan="1" colspan="1">Madre de Dios</td><td rowspan="1" colspan="1">Finca Las Piedras Research Station</td><td rowspan="1" colspan="1">265</td><td rowspan="1" colspan="1">Trails in forest, near station at night</td><td rowspan="1" colspan="1">
                    <named-content xmlns:xlink="http://www.w3.org/1999/xlink" content-type="dwc:verbatimCoordinates" xlink:type="simple">-12.2285, -69.1143</named-content>
                  </td><td rowspan="1" colspan="1"/><td rowspan="1" colspan="1">
                    <italic>
                      <tp:taxon-name>
                        <tp:taxon-name-part taxon-name-part-type="genus" reg="Phortioeca">Phortioeca</tp:taxon-name-part>
                      </tp:taxon-name>
                    </italic>
                  </td></tr><tr><td rowspan="1" colspan="1">UIRB-PE-20-40</td><td rowspan="1" colspan="1">1</td><td rowspan="1" colspan="1"/><td rowspan="1" colspan="1">juvenile</td><td rowspan="1" colspan="1">2024-7-13</td><td rowspan="1" colspan="1"/><td rowspan="1" colspan="1">Hand collected</td><td rowspan="1" colspan="1">Emmy F. Medina E., Jared Martin, Johanna Schwartz, Dominic Evangelista</td><td rowspan="1" colspan="1">Peru</td><td rowspan="1" colspan="1">Madre de Dios</td><td rowspan="1" colspan="1">Finca Las Piedras Research Station</td><td rowspan="1" colspan="1">265</td><td rowspan="1" colspan="1">Trails in forest, near station at night</td><td rowspan="1" colspan="1">
                    <named-content xmlns:xlink="http://www.w3.org/1999/xlink" content-type="dwc:verbatimCoordinates" xlink:type="simple">-12.2285, -69.1143</named-content>
                  </td><td rowspan="1" colspan="1"/><td rowspan="1" colspan="1">
                    <italic>
                      <tp:taxon-name>
                        <tp:taxon-name-part taxon-name-part-type="genus" reg="Phortioeca">Phortioeca</tp:taxon-name-part>
                      </tp:taxon-name>
                    </italic>
                  </td></tr><tr><td rowspan="1" colspan="1">UIRB-PE-20-41</td><td rowspan="1" colspan="1">1</td><td rowspan="1" colspan="1"/><td rowspan="1" colspan="1">juvenile</td><td rowspan="1" colspan="1">2024-7-13</td><td rowspan="1" colspan="1"/><td rowspan="1" colspan="1">Hand collected</td><td rowspan="1" colspan="1">Emmy F. Medina E., Jared Martin, Johanna Schwartz, Dominic Evangelista</td><td rowspan="1" colspan="1">Peru</td><td rowspan="1" colspan="1">Madre de Dios</td><td rowspan="1" colspan="1">Finca Las Piedras Research Station</td><td rowspan="1" colspan="1">265</td><td rowspan="1" colspan="1">Trails in forest, near station at night</td><td rowspan="1" colspan="1">
                    <named-content xmlns:xlink="http://www.w3.org/1999/xlink" content-type="dwc:verbatimCoordinates" xlink:type="simple">-12.2285, -69.1143</named-content>
                  </td><td rowspan="1" colspan="1"/><td rowspan="1" colspan="1">
                    <italic>
                      <tp:taxon-name>
                        <tp:taxon-name-part taxon-name-part-type="genus" reg="Phortioeca">Phortioeca</tp:taxon-name-part>
                      </tp:taxon-name>
                    </italic>
                  </td></tr><tr><td rowspan="1" colspan="1">UIRB-PE-20-42</td><td rowspan="1" colspan="1">1</td><td rowspan="1" colspan="1"/><td rowspan="1" colspan="1">juvenile</td><td rowspan="1" colspan="1">2024-7-13</td><td rowspan="1" colspan="1"/><td rowspan="1" colspan="1">Hand collected</td><td rowspan="1" colspan="1">Emmy F. Medina E., Jared Martin, Johanna Schwartz, Dominic Evangelista</td><td rowspan="1" colspan="1">Peru</td><td rowspan="1" colspan="1">Madre de Dios</td><td rowspan="1" colspan="1">Finca Las Piedras Research Station</td><td rowspan="1" colspan="1">265</td><td rowspan="1" colspan="1">Trails in forest, near station at night</td><td rowspan="1" colspan="1">
                    <named-content xmlns:xlink="http://www.w3.org/1999/xlink" content-type="dwc:verbatimCoordinates" xlink:type="simple">-12.2285, -69.1143</named-content>
                  </td><td rowspan="1" colspan="1"/><td rowspan="1" colspan="1">
                    <italic>
                      <tp:taxon-name>
                        <tp:taxon-name-part taxon-name-part-type="genus" reg="Phortioeca">Phortioeca</tp:taxon-name-part>
                      </tp:taxon-name>
                    </italic>
                  </td></tr><tr><td rowspan="1" colspan="1">UIRB-PE-20-43</td><td rowspan="1" colspan="1">1</td><td rowspan="1" colspan="1"/><td rowspan="1" colspan="1">juvenile</td><td rowspan="1" colspan="1">2024-7-13</td><td rowspan="1" colspan="1"/><td rowspan="1" colspan="1">Hand collected</td><td rowspan="1" colspan="1">Emmy F. Medina E., Jared Martin, Johanna Schwartz, Dominic Evangelista</td><td rowspan="1" colspan="1">Peru</td><td rowspan="1" colspan="1">Madre de Dios</td><td rowspan="1" colspan="1">Finca Las Piedras Research Station</td><td rowspan="1" colspan="1">265</td><td rowspan="1" colspan="1">Trails in forest, near station at night</td><td rowspan="1" colspan="1">
                    <named-content xmlns:xlink="http://www.w3.org/1999/xlink" content-type="dwc:verbatimCoordinates" xlink:type="simple">-12.2285, -69.1143</named-content>
                  </td><td rowspan="1" colspan="1"/><td rowspan="1" colspan="1">
                    <italic>
                      <tp:taxon-name>
                        <tp:taxon-name-part taxon-name-part-type="genus" reg="Phortioeca">Phortioeca</tp:taxon-name-part>
                      </tp:taxon-name>
                    </italic>
                  </td></tr><tr><td rowspan="1" colspan="1">UIRB-PE-20-44</td><td rowspan="1" colspan="1">1</td><td rowspan="1" colspan="1"/><td rowspan="1" colspan="1">juvenile</td><td rowspan="1" colspan="1">2024-7-13</td><td rowspan="1" colspan="1"/><td rowspan="1" colspan="1">Hand collected</td><td rowspan="1" colspan="1">Emmy F. Medina E., Jared Martin, Johanna Schwartz, Dominic Evangelista</td><td rowspan="1" colspan="1">Peru</td><td rowspan="1" colspan="1">Madre de Dios</td><td rowspan="1" colspan="1">Finca Las Piedras Research Station</td><td rowspan="1" colspan="1">265</td><td rowspan="1" colspan="1">Trails in forest, near station at night</td><td rowspan="1" colspan="1">
                    <named-content xmlns:xlink="http://www.w3.org/1999/xlink" content-type="dwc:verbatimCoordinates" xlink:type="simple">-12.2285, -69.1143</named-content>
                  </td><td rowspan="1" colspan="1"/><td rowspan="1" colspan="1">
                    <italic>
                      <tp:taxon-name>
                        <tp:taxon-name-part taxon-name-part-type="genus" reg="Phortioeca">Phortioeca</tp:taxon-name-part>
                      </tp:taxon-name>
                    </italic>
                  </td></tr><tr><td rowspan="1" colspan="1">UIRB-PE-20-45</td><td rowspan="1" colspan="1">1</td><td rowspan="1" colspan="1"/><td rowspan="1" colspan="1">juvenile</td><td rowspan="1" colspan="1">2024-7-13</td><td rowspan="1" colspan="1"/><td rowspan="1" colspan="1">Hand collected</td><td rowspan="1" colspan="1">Emmy F. Medina E., Jared Martin, Johanna Schwartz, Dominic Evangelista</td><td rowspan="1" colspan="1">Peru</td><td rowspan="1" colspan="1">Madre de Dios</td><td rowspan="1" colspan="1">Finca Las Piedras Research Station</td><td rowspan="1" colspan="1">265</td><td rowspan="1" colspan="1">Trails in forest, near station at night</td><td rowspan="1" colspan="1">
                    <named-content xmlns:xlink="http://www.w3.org/1999/xlink" content-type="dwc:verbatimCoordinates" xlink:type="simple">-12.2285, -69.1143</named-content>
                  </td><td rowspan="1" colspan="1"/><td rowspan="1" colspan="1">
                    <italic>
                      <tp:taxon-name>
                        <tp:taxon-name-part taxon-name-part-type="genus" reg="Phortioeca">Phortioeca</tp:taxon-name-part>
                      </tp:taxon-name>
                    </italic>
                  </td></tr><tr><td rowspan="1" colspan="1">UIRB-PE-26-59</td><td rowspan="1" colspan="1">1</td><td rowspan="1" colspan="1"/><td rowspan="1" colspan="1">juvenile</td><td rowspan="1" colspan="1">2024-7-16</td><td rowspan="1" colspan="1"/><td rowspan="1" colspan="1">Hand collected</td><td rowspan="1" colspan="1">Emmy F. Medina E., Jared Martin, Johanna Schwartz, Dominic Evangelista</td><td rowspan="1" colspan="1">Peru</td><td rowspan="1" colspan="1">Madre de Dios</td><td rowspan="1" colspan="1">Finca Las Piedras Research Station</td><td rowspan="1" colspan="1">264</td><td rowspan="1" colspan="1">Night hike (Lindero, Tapir, Unguruhaui, Castana trails)</td><td rowspan="1" colspan="1">
                    <named-content xmlns:xlink="http://www.w3.org/1999/xlink" content-type="dwc:verbatimCoordinates" xlink:type="simple">-12.2262, -69.1124</named-content>
                  </td><td rowspan="1" colspan="1"/><td rowspan="1" colspan="1">
                    <italic>
                      <tp:taxon-name>
                        <tp:taxon-name-part taxon-name-part-type="genus" reg="Phortioeca">Phortioeca</tp:taxon-name-part>
                      </tp:taxon-name>
                    </italic>
                  </td></tr><tr><td rowspan="1" colspan="1">AUDE-PE-1-69</td><td rowspan="1" colspan="1">1</td><td rowspan="1" colspan="1">male</td><td rowspan="1" colspan="1">adult</td><td rowspan="1" colspan="1">2021-7-6</td><td rowspan="1" colspan="1"/><td rowspan="1" colspan="1">night. Hand collected</td><td rowspan="1" colspan="1">Evangelista-Huaman, Evangelista-Huaman, Medina Espinoza</td><td rowspan="1" colspan="1">Peru</td><td rowspan="1" colspan="1">Madre de Dios</td><td rowspan="1" colspan="1">Los Amigos Research Station</td><td rowspan="1" colspan="1"/><td rowspan="1" colspan="1">Trail 10</td><td rowspan="1" colspan="1">
                    <named-content xmlns:xlink="http://www.w3.org/1999/xlink" content-type="dwc:verbatimCoordinates" xlink:type="simple">-12.566389, -70.099722</named-content>
                  </td><td rowspan="1" colspan="1">holotype of <italic><tp:taxon-name><tp:taxon-name-part taxon-name-part-type="genus" reg="Lanxoblatta">Lanxoblatta</tp:taxon-name-part> <tp:taxon-name-part taxon-name-part-type="species" reg="patriciae">patriciae</tp:taxon-name-part></tp:taxon-name></italic></td><td rowspan="1" colspan="1"><italic><tp:taxon-name><tp:taxon-name-part taxon-name-part-type="genus" reg="Lanxoblatta">Lanxoblatta</tp:taxon-name-part> <tp:taxon-name-part taxon-name-part-type="species" reg="patriciae">patriciae</tp:taxon-name-part></tp:taxon-name></italic> Vanker, Medina-Espinoza, Evangelista</td></tr><tr><td rowspan="1" colspan="1">AUDE-PE-1-89</td><td rowspan="1" colspan="1">1</td><td rowspan="1" colspan="1">male</td><td rowspan="1" colspan="1">adult</td><td rowspan="1" colspan="1">2021-7-6</td><td rowspan="1" colspan="1"/><td rowspan="1" colspan="1">night. Hand collected</td><td rowspan="1" colspan="1">Evangelista-Huaman, Evangelista-Huaman, Medina Espinoza</td><td rowspan="1" colspan="1">Peru</td><td rowspan="1" colspan="1">Madre de Dios</td><td rowspan="1" colspan="1">Los Amigos Research Station</td><td rowspan="1" colspan="1"/><td rowspan="1" colspan="1">Trail 17 &amp; 2</td><td rowspan="1" colspan="1">
                    <named-content xmlns:xlink="http://www.w3.org/1999/xlink" content-type="dwc:verbatimCoordinates" xlink:type="simple">-12.559556, -70.107667</named-content>
                  </td><td rowspan="1" colspan="1"/><td rowspan="1" colspan="1"><italic><tp:taxon-name><tp:taxon-name-part taxon-name-part-type="genus" reg="Lanxoblatta">Lanxoblatta</tp:taxon-name-part> <tp:taxon-name-part taxon-name-part-type="species" reg="patriciae">patriciae</tp:taxon-name-part></tp:taxon-name></italic> Vanker, Medina-Espinoza, Evangelista</td></tr><tr><td rowspan="1" colspan="1">AUDE-PE-1-90</td><td rowspan="1" colspan="1">1</td><td rowspan="1" colspan="1">male</td><td rowspan="1" colspan="1">adult</td><td rowspan="1" colspan="1">2021-7-2</td><td rowspan="1" colspan="1"/><td rowspan="1" colspan="1">night</td><td rowspan="1" colspan="1">Evangelista-Huaman, Evangelista-Huaman, Medina Espinoza</td><td rowspan="1" colspan="1">Peru</td><td rowspan="1" colspan="1">Madre de Dios</td><td rowspan="1" colspan="1">Los Amigos Research Station</td><td rowspan="1" colspan="1"/><td rowspan="1" colspan="1">in/ around buildings</td><td rowspan="1" colspan="1">
                    <named-content xmlns:xlink="http://www.w3.org/1999/xlink" content-type="dwc:verbatimCoordinates" xlink:type="simple">-12.569139, -70.100361</named-content>
                  </td><td rowspan="1" colspan="1"/><td rowspan="1" colspan="1"><italic><tp:taxon-name><tp:taxon-name-part taxon-name-part-type="genus" reg="Lanxoblatta">Lanxoblatta</tp:taxon-name-part> <tp:taxon-name-part taxon-name-part-type="species" reg="patriciae">patriciae</tp:taxon-name-part></tp:taxon-name></italic> Vanker, Medina-Espinoza, Evangelista</td></tr><tr><td rowspan="1" colspan="1">UIRB-PE-26-61</td><td rowspan="1" colspan="1">1</td><td rowspan="1" colspan="1">male</td><td rowspan="1" colspan="1">adult</td><td rowspan="1" colspan="1">2024-7-16</td><td rowspan="1" colspan="1"/><td rowspan="1" colspan="1">Hand collected</td><td rowspan="1" colspan="1">Emmy F. Medina E., Jared Martin, Johanna Schwartz, Dominic Evangelista</td><td rowspan="1" colspan="1">Peru</td><td rowspan="1" colspan="1">Madre de Dios</td><td rowspan="1" colspan="1">Finca Las Piedras Research Station</td><td rowspan="1" colspan="1"/><td rowspan="1" colspan="1">Night hike (Lindero, Tapir, Unguruhaui, Castana trails)</td><td rowspan="1" colspan="1">
                    <named-content xmlns:xlink="http://www.w3.org/1999/xlink" content-type="dwc:verbatimCoordinates" xlink:type="simple">-12.2262, -69.1124</named-content>
                  </td><td rowspan="1" colspan="1"/><td rowspan="1" colspan="1"><italic><tp:taxon-name><tp:taxon-name-part taxon-name-part-type="genus" reg="Lanxoblatta">Lanxoblatta</tp:taxon-name-part> <tp:taxon-name-part taxon-name-part-type="species" reg="patriciae">patriciae</tp:taxon-name-part></tp:taxon-name></italic> Vanker, Medina-Espinoza, Evangelista</td></tr><tr><td rowspan="1" colspan="1">UIRB-PE-26-62</td><td rowspan="1" colspan="1">1</td><td rowspan="1" colspan="1">female</td><td rowspan="1" colspan="1">adult</td><td rowspan="1" colspan="1">2024-7-16</td><td rowspan="1" colspan="1"/><td rowspan="1" colspan="1">Hand collected</td><td rowspan="1" colspan="1">Emmy F. Medina E., Jared Martin, Johanna Schwartz, Dominic Evangelista</td><td rowspan="1" colspan="1">Peru</td><td rowspan="1" colspan="1">Madre de Dios</td><td rowspan="1" colspan="1">Finca Las Piedras Research Station</td><td rowspan="1" colspan="1"/><td rowspan="1" colspan="1">Night hike (Lindero, Tapir, Unguruhaui, Castana trails)</td><td rowspan="1" colspan="1">
                    <named-content xmlns:xlink="http://www.w3.org/1999/xlink" content-type="dwc:verbatimCoordinates" xlink:type="simple">-12.2262, -69.1124</named-content>
                  </td><td rowspan="1" colspan="1"/><td rowspan="1" colspan="1"><italic><tp:taxon-name><tp:taxon-name-part taxon-name-part-type="genus" reg="Lanxoblatta">Lanxoblatta</tp:taxon-name-part> <tp:taxon-name-part taxon-name-part-type="species" reg="patriciae">patriciae</tp:taxon-name-part></tp:taxon-name></italic> Vanker, Medina-Espinoza, Evangelista</td></tr><tr><td rowspan="1" colspan="1">UIRB-PE-26-74</td><td rowspan="1" colspan="1">1</td><td rowspan="1" colspan="1">female</td><td rowspan="1" colspan="1">adult</td><td rowspan="1" colspan="1">2024-7-15</td><td rowspan="1" colspan="1"/><td rowspan="1" colspan="1">Hand collected</td><td rowspan="1" colspan="1">Emmy F. Medina E., Jared Martin, Johanna Schwartz, Dominic Evangelista</td><td rowspan="1" colspan="1">Peru</td><td rowspan="1" colspan="1">Madre de Dios</td><td rowspan="1" colspan="1">Finca Las Piedras Research Station</td><td rowspan="1" colspan="1"/><td rowspan="1" colspan="1">Anaconda and Tapir trail, night hike</td><td rowspan="1" colspan="1">
                    <named-content xmlns:xlink="http://www.w3.org/1999/xlink" content-type="dwc:verbatimCoordinates" xlink:type="simple">-12.2273, -69.1075</named-content>
                  </td><td rowspan="1" colspan="1"/><td rowspan="1" colspan="1"><italic><tp:taxon-name><tp:taxon-name-part taxon-name-part-type="genus" reg="Lanxoblatta">Lanxoblatta</tp:taxon-name-part> <tp:taxon-name-part taxon-name-part-type="species" reg="patriciae">patriciae</tp:taxon-name-part></tp:taxon-name></italic> Vanker, Medina-Espinoza, Evangelista</td></tr><tr><td rowspan="1" colspan="1">UIRB-PE-26-75</td><td rowspan="1" colspan="1">1</td><td rowspan="1" colspan="1">male</td><td rowspan="1" colspan="1">adult</td><td rowspan="1" colspan="1">2024-7-15</td><td rowspan="1" colspan="1"/><td rowspan="1" colspan="1">Hand collected</td><td rowspan="1" colspan="1">Emmy F. Medina E., Jared Martin, Johanna Schwartz, Dominic Evangelista</td><td rowspan="1" colspan="1">Peru</td><td rowspan="1" colspan="1">Madre de Dios</td><td rowspan="1" colspan="1">Finca Las Piedras Research Station</td><td rowspan="1" colspan="1"/><td rowspan="1" colspan="1">Anaconda and Tapir trail, night hike</td><td rowspan="1" colspan="1">
                    <named-content xmlns:xlink="http://www.w3.org/1999/xlink" content-type="dwc:verbatimCoordinates" xlink:type="simple">-12.2273, -69.1075</named-content>
                  </td><td rowspan="1" colspan="1"/><td rowspan="1" colspan="1"><italic><tp:taxon-name><tp:taxon-name-part taxon-name-part-type="genus" reg="Lanxoblatta">Lanxoblatta</tp:taxon-name-part> <tp:taxon-name-part taxon-name-part-type="species" reg="patriciae">patriciae</tp:taxon-name-part></tp:taxon-name></italic> Vanker, Medina-Espinoza, Evangelista</td></tr><tr><td rowspan="1" colspan="1">UIRB-PE-26-76</td><td rowspan="1" colspan="1">1</td><td rowspan="1" colspan="1">male</td><td rowspan="1" colspan="1">adult</td><td rowspan="1" colspan="1">2024-7-15</td><td rowspan="1" colspan="1">wood</td><td rowspan="1" colspan="1">Hand collected</td><td rowspan="1" colspan="1">Emmy F. Medina E., Jared Martin, Johanna Schwartz, Dominic Evangelista</td><td rowspan="1" colspan="1">Peru</td><td rowspan="1" colspan="1">Madre de Dios</td><td rowspan="1" colspan="1">Finca Las Piedras Research Station</td><td rowspan="1" colspan="1"/><td rowspan="1" colspan="1">Anaconda and Tapir trail, night hike</td><td rowspan="1" colspan="1">
                    <named-content xmlns:xlink="http://www.w3.org/1999/xlink" content-type="dwc:verbatimCoordinates" xlink:type="simple">-12.2273, -69.1075</named-content>
                  </td><td rowspan="1" colspan="1"/><td rowspan="1" colspan="1"><italic><tp:taxon-name><tp:taxon-name-part taxon-name-part-type="genus" reg="Lanxoblatta">Lanxoblatta</tp:taxon-name-part> <tp:taxon-name-part taxon-name-part-type="species" reg="patriciae">patriciae</tp:taxon-name-part></tp:taxon-name></italic> Vanker, Medina-Espinoza, Evangelista</td></tr><tr><td rowspan="1" colspan="1">UIRB-PE-26-77</td><td rowspan="1" colspan="1">1</td><td rowspan="1" colspan="1"/><td rowspan="1" colspan="1">juvenile</td><td rowspan="1" colspan="1">2024-7-15</td><td rowspan="1" colspan="1">wood</td><td rowspan="1" colspan="1">Hand collected</td><td rowspan="1" colspan="1">Emmy F. Medina E., Jared Martin, Johanna Schwartz, Dominic Evangelista</td><td rowspan="1" colspan="1">Peru</td><td rowspan="1" colspan="1">Madre de Dios</td><td rowspan="1" colspan="1">Finca Las Piedras Research Station</td><td rowspan="1" colspan="1"/><td rowspan="1" colspan="1">Anaconda and Tapir trail, night hike</td><td rowspan="1" colspan="1">
                    <named-content xmlns:xlink="http://www.w3.org/1999/xlink" content-type="dwc:verbatimCoordinates" xlink:type="simple">-12.2273, -69.1075</named-content>
                  </td><td rowspan="1" colspan="1"/><td rowspan="1" colspan="1"><italic><tp:taxon-name><tp:taxon-name-part taxon-name-part-type="genus" reg="Lanxoblatta">Lanxoblatta</tp:taxon-name-part> <tp:taxon-name-part taxon-name-part-type="species" reg="patriciae">patriciae</tp:taxon-name-part></tp:taxon-name></italic> Vanker, Medina-Espinoza, Evangelista</td></tr><tr><td rowspan="1" colspan="1">UIRB-PE-26-81</td><td rowspan="1" colspan="1">1</td><td rowspan="1" colspan="1"/><td rowspan="1" colspan="1">juvenile</td><td rowspan="1" colspan="1">2024-7-20</td><td rowspan="1" colspan="1">wood</td><td rowspan="1" colspan="1">Hand collected</td><td rowspan="1" colspan="1">Emmy F. Medina E., Jared Martin, Johanna Schwartz, Dominic Evangelista</td><td rowspan="1" colspan="1">Peru</td><td rowspan="1" colspan="1">Madre de Dios</td><td rowspan="1" colspan="1">Kawsay Biological Station</td><td rowspan="1" colspan="1"/><td rowspan="1" colspan="1">Within concession, near station, atnight</td><td rowspan="1" colspan="1">
                    <named-content xmlns:xlink="http://www.w3.org/1999/xlink" content-type="dwc:verbatimCoordinates" xlink:type="simple">-12.5282, -69.0141</named-content>
                  </td><td rowspan="1" colspan="1"/><td rowspan="1" colspan="1"><italic><tp:taxon-name><tp:taxon-name-part taxon-name-part-type="genus" reg="Lanxoblatta">Lanxoblatta</tp:taxon-name-part> <tp:taxon-name-part taxon-name-part-type="species" reg="patriciae">patriciae</tp:taxon-name-part></tp:taxon-name></italic> Vanker, Medina-Espinoza, Evangelista</td></tr><tr><td rowspan="1" colspan="1">UIRB-PE-26-82</td><td rowspan="1" colspan="1">1</td><td rowspan="1" colspan="1"/><td rowspan="1" colspan="1">juvenile</td><td rowspan="1" colspan="1">2024-7-20</td><td rowspan="1" colspan="1"/><td rowspan="1" colspan="1">Hand collected</td><td rowspan="1" colspan="1">Emmy F. Medina E., Jared Martin, Johanna Schwartz, Dominic Evangelista</td><td rowspan="1" colspan="1">Peru</td><td rowspan="1" colspan="1">Madre de Dios</td><td rowspan="1" colspan="1">Kawsay Biological Station</td><td rowspan="1" colspan="1"/><td rowspan="1" colspan="1">Within concession, near station, atnight</td><td rowspan="1" colspan="1">
                    <named-content xmlns:xlink="http://www.w3.org/1999/xlink" content-type="dwc:verbatimCoordinates" xlink:type="simple">-12.5282, -69.0141</named-content>
                  </td><td rowspan="1" colspan="1"/><td rowspan="1" colspan="1"><italic><tp:taxon-name><tp:taxon-name-part taxon-name-part-type="genus" reg="Lanxoblatta">Lanxoblatta</tp:taxon-name-part> <tp:taxon-name-part taxon-name-part-type="species" reg="patriciae">patriciae</tp:taxon-name-part></tp:taxon-name></italic> Vanker, Medina-Espinoza, Evangelista</td></tr><tr><td rowspan="1" colspan="1">UIRB-PE-26-83</td><td rowspan="1" colspan="1">1</td><td rowspan="1" colspan="1"/><td rowspan="1" colspan="1">juvenile</td><td rowspan="1" colspan="1">2024-7-20</td><td rowspan="1" colspan="1"/><td rowspan="1" colspan="1">Hand collected</td><td rowspan="1" colspan="1">Emmy F. Medina E., Jared Martin, Johanna Schwartz, Dominic Evangelista</td><td rowspan="1" colspan="1">Peru</td><td rowspan="1" colspan="1">Madre de Dios</td><td rowspan="1" colspan="1">Kawsay Biological Station</td><td rowspan="1" colspan="1"/><td rowspan="1" colspan="1">Within concession, near station, atnight</td><td rowspan="1" colspan="1">
                    <named-content xmlns:xlink="http://www.w3.org/1999/xlink" content-type="dwc:verbatimCoordinates" xlink:type="simple">-12.5282, -69.0141</named-content>
                  </td><td rowspan="1" colspan="1"/><td rowspan="1" colspan="1"><italic><tp:taxon-name><tp:taxon-name-part taxon-name-part-type="genus" reg="Lanxoblatta">Lanxoblatta</tp:taxon-name-part> <tp:taxon-name-part taxon-name-part-type="species" reg="patriciae">patriciae</tp:taxon-name-part></tp:taxon-name></italic> Vanker, Medina-Espinoza, Evangelista</td></tr><tr><td rowspan="1" colspan="1">AUDE-PE-1-93</td><td rowspan="1" colspan="1">1</td><td rowspan="1" colspan="1"/><td rowspan="1" colspan="1">adult</td><td rowspan="1" colspan="1">2021-7-6</td><td rowspan="1" colspan="1">On wood</td><td rowspan="1" colspan="1">night. Hand collected</td><td rowspan="1" colspan="1">Evangelista-Huaman, Evangelista-Huaman, Medina Espinoza</td><td rowspan="1" colspan="1">Peru</td><td rowspan="1" colspan="1">Madre de Dios</td><td rowspan="1" colspan="1">Los Amigos Research Station</td><td rowspan="1" colspan="1"/><td rowspan="1" colspan="1">Trail 17 &amp; 2</td><td rowspan="1" colspan="1">
                    <named-content xmlns:xlink="http://www.w3.org/1999/xlink" content-type="dwc:verbatimCoordinates" xlink:type="simple">-12.559556, -70.107667</named-content>
                  </td><td rowspan="1" colspan="1"/><td rowspan="1" colspan="1">
                    <italic>
                      <tp:taxon-name>
                        <tp:taxon-name-part taxon-name-part-type="genus" reg="Blaberus">Blaberus</tp:taxon-name-part>
                      </tp:taxon-name>
                    </italic>
                  </td></tr><tr><td rowspan="1" colspan="1">AUDE-PE-1-94</td><td rowspan="1" colspan="1">1</td><td rowspan="1" colspan="1"/><td rowspan="1" colspan="1">juvenile</td><td rowspan="1" colspan="1">2021-6-29</td><td rowspan="1" colspan="1">On wood</td><td rowspan="1" colspan="1">night. Hand collected</td><td rowspan="1" colspan="1">Evangelista-Huaman, Evangelista-Huaman, Medina Espinoza</td><td rowspan="1" colspan="1">Peru</td><td rowspan="1" colspan="1">Madre de Dios</td><td rowspan="1" colspan="1">Ecoaventuras Amazonica</td><td rowspan="1" colspan="1"/><td rowspan="1" colspan="1"/><td rowspan="1" colspan="1">
                    <named-content xmlns:xlink="http://www.w3.org/1999/xlink" content-type="dwc:verbatimCoordinates" xlink:type="simple">-12.505556, -69.173889</named-content>
                  </td><td rowspan="1" colspan="1"/><td rowspan="1" colspan="1">
                    <italic>
                      <tp:taxon-name>
                        <tp:taxon-name-part taxon-name-part-type="genus" reg="Blaberus">Blaberus</tp:taxon-name-part>
                      </tp:taxon-name>
                    </italic>
                  </td></tr><tr><td rowspan="1" colspan="1">AUDE-PE-1-97</td><td rowspan="1" colspan="1">1</td><td rowspan="1" colspan="1"/><td rowspan="1" colspan="1">juvenile</td><td rowspan="1" colspan="1">2021-7-3</td><td rowspan="1" colspan="1"/><td rowspan="1" colspan="1">day. Hand collected</td><td rowspan="1" colspan="1">Evangelista-Huaman, Evangelista-Huaman, Medina Espinoza</td><td rowspan="1" colspan="1">Peru</td><td rowspan="1" colspan="1">Madre de Dios</td><td rowspan="1" colspan="1">Los Amigos Research Station</td><td rowspan="1" colspan="1"/><td rowspan="1" colspan="1">Plataforma trail</td><td rowspan="1" colspan="1">
                    <named-content xmlns:xlink="http://www.w3.org/1999/xlink" content-type="dwc:verbatimCoordinates" xlink:type="simple">-12.565481, -70.1027</named-content>
                  </td><td rowspan="1" colspan="1"/><td rowspan="1" colspan="1">
                    <italic>
                      <tp:taxon-name>
                        <tp:taxon-name-part taxon-name-part-type="genus" reg="Blaberus">Blaberus</tp:taxon-name-part>
                      </tp:taxon-name>
                    </italic>
                  </td></tr><tr><td rowspan="1" colspan="1">AUDE-PE-1-98</td><td rowspan="1" colspan="1">1</td><td rowspan="1" colspan="1"/><td rowspan="1" colspan="1">juvenile</td><td rowspan="1" colspan="1">2021-7-30</td><td rowspan="1" colspan="1"/><td rowspan="1" colspan="1">night. Hand collected</td><td rowspan="1" colspan="1">Evangelista-Huaman, Evangelista-Huaman, Medina Espinoza</td><td rowspan="1" colspan="1">Peru</td><td rowspan="1" colspan="1">Madre de Dios</td><td rowspan="1" colspan="1">Puerto Maldonado</td><td rowspan="1" colspan="1"/><td rowspan="1" colspan="1">“Camungo” trail</td><td rowspan="1" colspan="1">
                    <named-content xmlns:xlink="http://www.w3.org/1999/xlink" content-type="dwc:verbatimCoordinates" xlink:type="simple">-12.628833, -69.189694</named-content>
                  </td><td rowspan="1" colspan="1"/><td rowspan="1" colspan="1">
                    <italic>
                      <tp:taxon-name>
                        <tp:taxon-name-part taxon-name-part-type="genus" reg="Blaberus">Blaberus</tp:taxon-name-part>
                      </tp:taxon-name>
                    </italic>
                  </td></tr><tr><td rowspan="1" colspan="1">UIRB-PE-20-01</td><td rowspan="1" colspan="1">1</td><td rowspan="1" colspan="1"/><td rowspan="1" colspan="1">juvenile</td><td rowspan="1" colspan="1">2024-7-12</td><td rowspan="1" colspan="1"/><td rowspan="1" colspan="1">Hand collected</td><td rowspan="1" colspan="1">Emmy F. Medina E., Jared Martin, Johanna Schwartz, Dominic Evangelista</td><td rowspan="1" colspan="1">Peru</td><td rowspan="1" colspan="1">Madre de Dios</td><td rowspan="1" colspan="1">Finca Las Piedras Research Station</td><td rowspan="1" colspan="1"/><td rowspan="1" colspan="1">Trails in forest, near station at night</td><td rowspan="1" colspan="1">
                    <named-content xmlns:xlink="http://www.w3.org/1999/xlink" content-type="dwc:verbatimCoordinates" xlink:type="simple">-12.2285, -69.1143</named-content>
                  </td><td rowspan="1" colspan="1"/><td rowspan="1" colspan="1">
                    <italic>
                      <tp:taxon-name>
                        <tp:taxon-name-part taxon-name-part-type="genus" reg="Blaberus">Blaberus</tp:taxon-name-part>
                      </tp:taxon-name>
                    </italic>
                  </td></tr><tr><td rowspan="1" colspan="1">UIRB-PE-20-02</td><td rowspan="1" colspan="1">1</td><td rowspan="1" colspan="1"/><td rowspan="1" colspan="1">juvenile</td><td rowspan="1" colspan="1">2024-7-12</td><td rowspan="1" colspan="1"/><td rowspan="1" colspan="1">Hand collected</td><td rowspan="1" colspan="1">Emmy F. Medina E., Jared Martin, Johanna Schwartz, Dominic Evangelista</td><td rowspan="1" colspan="1">Peru</td><td rowspan="1" colspan="1">Madre de Dios</td><td rowspan="1" colspan="1">Finca Las Piedras Research Station</td><td rowspan="1" colspan="1"/><td rowspan="1" colspan="1">Trails in forest, near station at night</td><td rowspan="1" colspan="1">
                    <named-content xmlns:xlink="http://www.w3.org/1999/xlink" content-type="dwc:verbatimCoordinates" xlink:type="simple">-12.2285, -69.1143</named-content>
                  </td><td rowspan="1" colspan="1"/><td rowspan="1" colspan="1">
                    <italic>
                      <tp:taxon-name>
                        <tp:taxon-name-part taxon-name-part-type="genus" reg="Blaberus">Blaberus</tp:taxon-name-part>
                      </tp:taxon-name>
                    </italic>
                  </td></tr><tr><td rowspan="1" colspan="1">UIRB-PE-20-03</td><td rowspan="1" colspan="1">1</td><td rowspan="1" colspan="1"/><td rowspan="1" colspan="1">juvenile</td><td rowspan="1" colspan="1">2024-7-22</td><td rowspan="1" colspan="1"/><td rowspan="1" colspan="1">Hand collected</td><td rowspan="1" colspan="1">Emmy F. Medina E., Jared Martin, Johanna Schwartz, Dominic Evangelista</td><td rowspan="1" colspan="1">Peru</td><td rowspan="1" colspan="1">Madre de Dios</td><td rowspan="1" colspan="1">Kawsay Biological Station</td><td rowspan="1" colspan="1"/><td rowspan="1" colspan="1">Within concession forestatnight</td><td rowspan="1" colspan="1">
                    <named-content xmlns:xlink="http://www.w3.org/1999/xlink" content-type="dwc:verbatimCoordinates" xlink:type="simple">-12.537, -69.004</named-content>
                  </td><td rowspan="1" colspan="1"/><td rowspan="1" colspan="1">
                    <italic>
                      <tp:taxon-name>
                        <tp:taxon-name-part taxon-name-part-type="genus" reg="Blaberus">Blaberus</tp:taxon-name-part>
                      </tp:taxon-name>
                    </italic>
                  </td></tr><tr><td rowspan="1" colspan="1">UIRB-PE-20-04</td><td rowspan="1" colspan="1">1</td><td rowspan="1" colspan="1"/><td rowspan="1" colspan="1">juvenile</td><td rowspan="1" colspan="1">2024-7-22</td><td rowspan="1" colspan="1"/><td rowspan="1" colspan="1">Hand collected</td><td rowspan="1" colspan="1">Emmy F. Medina E., Jared Martin, Johanna Schwartz, Dominic Evangelista</td><td rowspan="1" colspan="1">Peru</td><td rowspan="1" colspan="1">Madre de Dios</td><td rowspan="1" colspan="1">Kawsay Biological Station</td><td rowspan="1" colspan="1"/><td rowspan="1" colspan="1">Within concession forestatnight</td><td rowspan="1" colspan="1">
                    <named-content xmlns:xlink="http://www.w3.org/1999/xlink" content-type="dwc:verbatimCoordinates" xlink:type="simple">-12.537, -69.004</named-content>
                  </td><td rowspan="1" colspan="1"/><td rowspan="1" colspan="1">
                    <italic>
                      <tp:taxon-name>
                        <tp:taxon-name-part taxon-name-part-type="genus" reg="Blaberus">Blaberus</tp:taxon-name-part>
                      </tp:taxon-name>
                    </italic>
                  </td></tr><tr><td rowspan="1" colspan="1">UIRB-PE-20-05</td><td rowspan="1" colspan="1">1</td><td rowspan="1" colspan="1"/><td rowspan="1" colspan="1">juvenile</td><td rowspan="1" colspan="1">2024-7-22</td><td rowspan="1" colspan="1"/><td rowspan="1" colspan="1">Hand collected</td><td rowspan="1" colspan="1">Emmy F. Medina E., Jared Martin, Johanna Schwartz, Dominic Evangelista</td><td rowspan="1" colspan="1">Peru</td><td rowspan="1" colspan="1">Madre de Dios</td><td rowspan="1" colspan="1">Kawsay Biological Station</td><td rowspan="1" colspan="1"/><td rowspan="1" colspan="1">Within concession forestatnight</td><td rowspan="1" colspan="1">
                    <named-content xmlns:xlink="http://www.w3.org/1999/xlink" content-type="dwc:verbatimCoordinates" xlink:type="simple">-12.537, -69.004</named-content>
                  </td><td rowspan="1" colspan="1"/><td rowspan="1" colspan="1">
                    <italic>
                      <tp:taxon-name>
                        <tp:taxon-name-part taxon-name-part-type="genus" reg="Blaberus">Blaberus</tp:taxon-name-part>
                      </tp:taxon-name>
                    </italic>
                  </td></tr><tr><td rowspan="1" colspan="1">UIRB-PE-20-06</td><td rowspan="1" colspan="1">1</td><td rowspan="1" colspan="1"/><td rowspan="1" colspan="1">juvenile</td><td rowspan="1" colspan="1">2024-7-22</td><td rowspan="1" colspan="1"/><td rowspan="1" colspan="1">Hand collected</td><td rowspan="1" colspan="1">Emmy F. Medina E., Jared Martin, Johanna Schwartz, Dominic Evangelista</td><td rowspan="1" colspan="1">Peru</td><td rowspan="1" colspan="1">Madre de Dios</td><td rowspan="1" colspan="1">Kawsay Biological Station</td><td rowspan="1" colspan="1"/><td rowspan="1" colspan="1">Within concession forestatnight</td><td rowspan="1" colspan="1">
                    <named-content xmlns:xlink="http://www.w3.org/1999/xlink" content-type="dwc:verbatimCoordinates" xlink:type="simple">-12.537, -69.004</named-content>
                  </td><td rowspan="1" colspan="1"/><td rowspan="1" colspan="1">
                    <italic>
                      <tp:taxon-name>
                        <tp:taxon-name-part taxon-name-part-type="genus" reg="Blaberus">Blaberus</tp:taxon-name-part>
                      </tp:taxon-name>
                    </italic>
                  </td></tr><tr><td rowspan="1" colspan="1">UIRB-PE-20-07</td><td rowspan="1" colspan="1">1</td><td rowspan="1" colspan="1"/><td rowspan="1" colspan="1">juvenile</td><td rowspan="1" colspan="1">2024-7-24</td><td rowspan="1" colspan="1"/><td rowspan="1" colspan="1">Hand collected</td><td rowspan="1" colspan="1">Emmy F. Medina E., Jared Martin, Johanna Schwartz, Dominic Evangelista</td><td rowspan="1" colspan="1">Peru</td><td rowspan="1" colspan="1">Madre de Dios</td><td rowspan="1" colspan="1">Kawsay Biological Station</td><td rowspan="1" colspan="1"/><td rowspan="1" colspan="1">Probably collected on trails D and X at night</td><td rowspan="1" colspan="1">
                    <named-content xmlns:xlink="http://www.w3.org/1999/xlink" content-type="dwc:verbatimCoordinates" xlink:type="simple">-12.5364, -69.0084</named-content>
                  </td><td rowspan="1" colspan="1"/><td rowspan="1" colspan="1">
                    <italic>
                      <tp:taxon-name>
                        <tp:taxon-name-part taxon-name-part-type="genus" reg="Blaberus">Blaberus</tp:taxon-name-part>
                      </tp:taxon-name>
                    </italic>
                  </td></tr><tr><td rowspan="1" colspan="1">UIRB-PE-20-08</td><td rowspan="1" colspan="1">1</td><td rowspan="1" colspan="1"/><td rowspan="1" colspan="1">juvenile</td><td rowspan="1" colspan="1">2024-7-20</td><td rowspan="1" colspan="1"/><td rowspan="1" colspan="1">Hand collected</td><td rowspan="1" colspan="1">Emmy F. Medina E., Jared Martin, Johanna Schwartz, Dominic Evangelista</td><td rowspan="1" colspan="1">Peru</td><td rowspan="1" colspan="1">Madre de Dios</td><td rowspan="1" colspan="1">Kawsay Biological Station</td><td rowspan="1" colspan="1"/><td rowspan="1" colspan="1">Within concession, near station, atnight</td><td rowspan="1" colspan="1">
                    <named-content xmlns:xlink="http://www.w3.org/1999/xlink" content-type="dwc:verbatimCoordinates" xlink:type="simple">-12.5282, -69.0141</named-content>
                  </td><td rowspan="1" colspan="1"/><td rowspan="1" colspan="1">
                    <italic>
                      <tp:taxon-name>
                        <tp:taxon-name-part taxon-name-part-type="genus" reg="Blaberus">Blaberus</tp:taxon-name-part>
                      </tp:taxon-name>
                    </italic>
                  </td></tr><tr><td rowspan="1" colspan="1">UIRB-PE-20-09</td><td rowspan="1" colspan="1">1</td><td rowspan="1" colspan="1"/><td rowspan="1" colspan="1">juvenile</td><td rowspan="1" colspan="1">2024-7-20</td><td rowspan="1" colspan="1"/><td rowspan="1" colspan="1">Hand collected</td><td rowspan="1" colspan="1">Emmy F. Medina E., Jared Martin, Johanna Schwartz, Dominic Evangelista</td><td rowspan="1" colspan="1">Peru</td><td rowspan="1" colspan="1">Madre de Dios</td><td rowspan="1" colspan="1">Kawsay Biological Station</td><td rowspan="1" colspan="1"/><td rowspan="1" colspan="1">Within concession, near station, atnight</td><td rowspan="1" colspan="1">
                    <named-content xmlns:xlink="http://www.w3.org/1999/xlink" content-type="dwc:verbatimCoordinates" xlink:type="simple">-12.5282, -69.0141</named-content>
                  </td><td rowspan="1" colspan="1"/><td rowspan="1" colspan="1">
                    <italic>
                      <tp:taxon-name>
                        <tp:taxon-name-part taxon-name-part-type="genus" reg="Blaberus">Blaberus</tp:taxon-name-part>
                      </tp:taxon-name>
                    </italic>
                  </td></tr><tr><td rowspan="1" colspan="1">UIRB-PE-20-10</td><td rowspan="1" colspan="1">1</td><td rowspan="1" colspan="1"/><td rowspan="1" colspan="1">juvenile</td><td rowspan="1" colspan="1">2024-7-16</td><td rowspan="1" colspan="1"/><td rowspan="1" colspan="1">Hand collected</td><td rowspan="1" colspan="1">Emmy F. Medina E., Jared Martin, Johanna Schwartz, Dominic Evangelista</td><td rowspan="1" colspan="1">Peru</td><td rowspan="1" colspan="1">Madre de Dios</td><td rowspan="1" colspan="1">Finca Las Piedras Research Station</td><td rowspan="1" colspan="1"/><td rowspan="1" colspan="1">Night hike (Lindero, Tapir, Unguruhaui, Castana trails)</td><td rowspan="1" colspan="1">
                    <named-content xmlns:xlink="http://www.w3.org/1999/xlink" content-type="dwc:verbatimCoordinates" xlink:type="simple">-12.2262, -69.1124</named-content>
                  </td><td rowspan="1" colspan="1"/><td rowspan="1" colspan="1">
                    <italic>
                      <tp:taxon-name>
                        <tp:taxon-name-part taxon-name-part-type="genus" reg="Blaberus">Blaberus</tp:taxon-name-part>
                      </tp:taxon-name>
                    </italic>
                  </td></tr><tr><td rowspan="1" colspan="1">UIRB-PE-20-12</td><td rowspan="1" colspan="1">1</td><td rowspan="1" colspan="1"/><td rowspan="1" colspan="1">juvenile</td><td rowspan="1" colspan="1">2024-7-19</td><td rowspan="1" colspan="1"/><td rowspan="1" colspan="1">Hand collected</td><td rowspan="1" colspan="1">Emmy F. Medina E., Jared Martin, Johanna Schwartz, Dominic Evangelista</td><td rowspan="1" colspan="1">Peru</td><td rowspan="1" colspan="1">Madre de Dios</td><td rowspan="1" colspan="1">Kawsay Biological Station</td><td rowspan="1" colspan="1"/><td rowspan="1" colspan="1">Within concession, near station, atnight</td><td rowspan="1" colspan="1">
                    <named-content xmlns:xlink="http://www.w3.org/1999/xlink" content-type="dwc:verbatimCoordinates" xlink:type="simple">-12.5282, -69.0141</named-content>
                  </td><td rowspan="1" colspan="1"/><td rowspan="1" colspan="1">
                    <italic>
                      <tp:taxon-name>
                        <tp:taxon-name-part taxon-name-part-type="genus" reg="Blaberus">Blaberus</tp:taxon-name-part>
                      </tp:taxon-name>
                    </italic>
                  </td></tr><tr><td rowspan="1" colspan="1">UIRB-PE-20-13</td><td rowspan="1" colspan="1">1</td><td rowspan="1" colspan="1"/><td rowspan="1" colspan="1">juvenile</td><td rowspan="1" colspan="1">2024-7-19</td><td rowspan="1" colspan="1"/><td rowspan="1" colspan="1">Hand collected</td><td rowspan="1" colspan="1">Emmy F. Medina E., Jared Martin, Johanna Schwartz, Dominic Evangelista</td><td rowspan="1" colspan="1">Peru</td><td rowspan="1" colspan="1">Madre de Dios</td><td rowspan="1" colspan="1">Kawsay Biological Station</td><td rowspan="1" colspan="1"/><td rowspan="1" colspan="1">Within concession, near station, atnight</td><td rowspan="1" colspan="1">
                    <named-content xmlns:xlink="http://www.w3.org/1999/xlink" content-type="dwc:verbatimCoordinates" xlink:type="simple">-12.5282, -69.0141</named-content>
                  </td><td rowspan="1" colspan="1"/><td rowspan="1" colspan="1">
                    <italic>
                      <tp:taxon-name>
                        <tp:taxon-name-part taxon-name-part-type="genus" reg="Blaberus">Blaberus</tp:taxon-name-part>
                      </tp:taxon-name>
                    </italic>
                  </td></tr><tr><td rowspan="1" colspan="1">UIRB-PE-20-14</td><td rowspan="1" colspan="1">1</td><td rowspan="1" colspan="1"/><td rowspan="1" colspan="1">juvenile</td><td rowspan="1" colspan="1">2024-7-19</td><td rowspan="1" colspan="1"/><td rowspan="1" colspan="1">Hand collected</td><td rowspan="1" colspan="1">Emmy F. Medina E., Jared Martin, Johanna Schwartz, Dominic Evangelista</td><td rowspan="1" colspan="1">Peru</td><td rowspan="1" colspan="1">Madre de Dios</td><td rowspan="1" colspan="1">Kawsay Biological Station</td><td rowspan="1" colspan="1"/><td rowspan="1" colspan="1">Within concession, near station, atnight</td><td rowspan="1" colspan="1">
                    <named-content xmlns:xlink="http://www.w3.org/1999/xlink" content-type="dwc:verbatimCoordinates" xlink:type="simple">-12.5282, -69.0141</named-content>
                  </td><td rowspan="1" colspan="1"/><td rowspan="1" colspan="1">
                    <italic>
                      <tp:taxon-name>
                        <tp:taxon-name-part taxon-name-part-type="genus" reg="Blaberus">Blaberus</tp:taxon-name-part>
                      </tp:taxon-name>
                    </italic>
                  </td></tr><tr><td rowspan="1" colspan="1">UIRB-PE-20-15</td><td rowspan="1" colspan="1">1</td><td rowspan="1" colspan="1"/><td rowspan="1" colspan="1">juvenile</td><td rowspan="1" colspan="1">2024-7-19</td><td rowspan="1" colspan="1"/><td rowspan="1" colspan="1">Hand collected</td><td rowspan="1" colspan="1">Emmy F. Medina E., Jared Martin, Johanna Schwartz, Dominic Evangelista</td><td rowspan="1" colspan="1">Peru</td><td rowspan="1" colspan="1">Madre de Dios</td><td rowspan="1" colspan="1">Kawsay Biological Station</td><td rowspan="1" colspan="1"/><td rowspan="1" colspan="1">Within concession, near station, atnight</td><td rowspan="1" colspan="1">
                    <named-content xmlns:xlink="http://www.w3.org/1999/xlink" content-type="dwc:verbatimCoordinates" xlink:type="simple">-12.5282, -69.0141</named-content>
                  </td><td rowspan="1" colspan="1"/><td rowspan="1" colspan="1">
                    <italic>
                      <tp:taxon-name>
                        <tp:taxon-name-part taxon-name-part-type="genus" reg="Blaberus">Blaberus</tp:taxon-name-part>
                      </tp:taxon-name>
                    </italic>
                  </td></tr><tr><td rowspan="1" colspan="1">UIRB-PE-20-16</td><td rowspan="1" colspan="1">1</td><td rowspan="1" colspan="1"/><td rowspan="1" colspan="1">juvenile</td><td rowspan="1" colspan="1">2024-7-19</td><td rowspan="1" colspan="1"/><td rowspan="1" colspan="1">Hand collected</td><td rowspan="1" colspan="1">Emmy F. Medina E., Jared Martin, Johanna Schwartz, Dominic Evangelista</td><td rowspan="1" colspan="1">Peru</td><td rowspan="1" colspan="1">Madre de Dios</td><td rowspan="1" colspan="1">Kawsay Biological Station</td><td rowspan="1" colspan="1"/><td rowspan="1" colspan="1">Within concession, near station, atnight</td><td rowspan="1" colspan="1">
                    <named-content xmlns:xlink="http://www.w3.org/1999/xlink" content-type="dwc:verbatimCoordinates" xlink:type="simple">-12.5282, -69.0141</named-content>
                  </td><td rowspan="1" colspan="1"/><td rowspan="1" colspan="1">
                    <italic>
                      <tp:taxon-name>
                        <tp:taxon-name-part taxon-name-part-type="genus" reg="Blaberus">Blaberus</tp:taxon-name-part>
                      </tp:taxon-name>
                    </italic>
                  </td></tr><tr><td rowspan="1" colspan="1">UIRB-PE-20-17</td><td rowspan="1" colspan="1">1</td><td rowspan="1" colspan="1"/><td rowspan="1" colspan="1">juvenile</td><td rowspan="1" colspan="1">2024-7-19</td><td rowspan="1" colspan="1"/><td rowspan="1" colspan="1">Hand collected</td><td rowspan="1" colspan="1">Emmy F. Medina E., Jared Martin, Johanna Schwartz, Dominic Evangelista</td><td rowspan="1" colspan="1">Peru</td><td rowspan="1" colspan="1">Madre de Dios</td><td rowspan="1" colspan="1">Kawsay Biological Station</td><td rowspan="1" colspan="1"/><td rowspan="1" colspan="1">Within concession, near station, atnight</td><td rowspan="1" colspan="1">
                    <named-content xmlns:xlink="http://www.w3.org/1999/xlink" content-type="dwc:verbatimCoordinates" xlink:type="simple">-12.5282, -69.0141</named-content>
                  </td><td rowspan="1" colspan="1"/><td rowspan="1" colspan="1">
                    <italic>
                      <tp:taxon-name>
                        <tp:taxon-name-part taxon-name-part-type="genus" reg="Blaberus">Blaberus</tp:taxon-name-part>
                      </tp:taxon-name>
                    </italic>
                  </td></tr><tr><td rowspan="1" colspan="1">UIRB-PE-20-18</td><td rowspan="1" colspan="1">1</td><td rowspan="1" colspan="1"/><td rowspan="1" colspan="1">juvenile</td><td rowspan="1" colspan="1">2024-7-19</td><td rowspan="1" colspan="1">In wood with <tp:taxon-name><tp:taxon-name-part taxon-name-part-type="family" reg="Passalidae">Passalidae</tp:taxon-name-part></tp:taxon-name></td><td rowspan="1" colspan="1">Hand collected</td><td rowspan="1" colspan="1">Emmy F. Medina E., Jared Martin, Johanna Schwartz, Dominic Evangelista</td><td rowspan="1" colspan="1">Peru</td><td rowspan="1" colspan="1">Madre de Dios</td><td rowspan="1" colspan="1">Kawsay Biological Station</td><td rowspan="1" colspan="1"/><td rowspan="1" colspan="1">Within concession, near station, atnight</td><td rowspan="1" colspan="1">
                    <named-content xmlns:xlink="http://www.w3.org/1999/xlink" content-type="dwc:verbatimCoordinates" xlink:type="simple">-12.5282, -69.0141</named-content>
                  </td><td rowspan="1" colspan="1"/><td rowspan="1" colspan="1">
                    <italic>
                      <tp:taxon-name>
                        <tp:taxon-name-part taxon-name-part-type="genus" reg="Blaberus">Blaberus</tp:taxon-name-part>
                      </tp:taxon-name>
                    </italic>
                  </td></tr><tr><td rowspan="1" colspan="1">UIRB-PE-20-21</td><td rowspan="1" colspan="1">1</td><td rowspan="1" colspan="1"/><td rowspan="1" colspan="1">juvenile</td><td rowspan="1" colspan="1">2024-7-19</td><td rowspan="1" colspan="1">In wood with <tp:taxon-name><tp:taxon-name-part taxon-name-part-type="family" reg="Passalidae">Passalidae</tp:taxon-name-part></tp:taxon-name></td><td rowspan="1" colspan="1">Hand collected</td><td rowspan="1" colspan="1">Emmy F. Medina E., Jared Martin, Johanna Schwartz, Dominic Evangelista</td><td rowspan="1" colspan="1">Peru</td><td rowspan="1" colspan="1">Madre de Dios</td><td rowspan="1" colspan="1">Kawsay Biological Station</td><td rowspan="1" colspan="1"/><td rowspan="1" colspan="1">Within concession, near station, atnight</td><td rowspan="1" colspan="1">
                    <named-content xmlns:xlink="http://www.w3.org/1999/xlink" content-type="dwc:verbatimCoordinates" xlink:type="simple">-12.5282, -69.0141</named-content>
                  </td><td rowspan="1" colspan="1"/><td rowspan="1" colspan="1">
                    <italic>
                      <tp:taxon-name>
                        <tp:taxon-name-part taxon-name-part-type="genus" reg="Blaberus">Blaberus</tp:taxon-name-part>
                      </tp:taxon-name>
                    </italic>
                  </td></tr><tr><td rowspan="1" colspan="1">UIRB-PE-20-22</td><td rowspan="1" colspan="1">1</td><td rowspan="1" colspan="1"/><td rowspan="1" colspan="1">juvenile</td><td rowspan="1" colspan="1">2024-7-19</td><td rowspan="1" colspan="1"/><td rowspan="1" colspan="1">Hand collected</td><td rowspan="1" colspan="1">Emmy F. Medina E., Jared Martin, Johanna Schwartz, Dominic Evangelista</td><td rowspan="1" colspan="1">Peru</td><td rowspan="1" colspan="1">Madre de Dios</td><td rowspan="1" colspan="1">Kawsay Biological Station</td><td rowspan="1" colspan="1"/><td rowspan="1" colspan="1">Within concession, near station, atnight</td><td rowspan="1" colspan="1">
                    <named-content xmlns:xlink="http://www.w3.org/1999/xlink" content-type="dwc:verbatimCoordinates" xlink:type="simple">-12.5282, -69.0141</named-content>
                  </td><td rowspan="1" colspan="1"/><td rowspan="1" colspan="1">
                    <italic>
                      <tp:taxon-name>
                        <tp:taxon-name-part taxon-name-part-type="genus" reg="Blaberus">Blaberus</tp:taxon-name-part>
                      </tp:taxon-name>
                    </italic>
                  </td></tr><tr><td rowspan="1" colspan="1">UIRB-PE-20-23</td><td rowspan="1" colspan="1">1</td><td rowspan="1" colspan="1"/><td rowspan="1" colspan="1">juvenile</td><td rowspan="1" colspan="1">2024-7-19</td><td rowspan="1" colspan="1"/><td rowspan="1" colspan="1">Hand collected</td><td rowspan="1" colspan="1">Emmy F. Medina E., Jared Martin, Johanna Schwartz, Dominic Evangelista</td><td rowspan="1" colspan="1">Peru</td><td rowspan="1" colspan="1">Madre de Dios</td><td rowspan="1" colspan="1">Kawsay Biological Station</td><td rowspan="1" colspan="1"/><td rowspan="1" colspan="1">Within concession, near station, atnight</td><td rowspan="1" colspan="1">
                    <named-content xmlns:xlink="http://www.w3.org/1999/xlink" content-type="dwc:verbatimCoordinates" xlink:type="simple">-12.5282, -69.0141</named-content>
                  </td><td rowspan="1" colspan="1"/><td rowspan="1" colspan="1">
                    <italic>
                      <tp:taxon-name>
                        <tp:taxon-name-part taxon-name-part-type="genus" reg="Blaberus">Blaberus</tp:taxon-name-part>
                      </tp:taxon-name>
                    </italic>
                  </td></tr><tr><td rowspan="1" colspan="1">UIRB-PE-20-24</td><td rowspan="1" colspan="1">1</td><td rowspan="1" colspan="1"/><td rowspan="1" colspan="1">juvenile</td><td rowspan="1" colspan="1">2024-7-19</td><td rowspan="1" colspan="1"/><td rowspan="1" colspan="1">Hand collected</td><td rowspan="1" colspan="1">Emmy F. Medina E., Jared Martin, Johanna Schwartz, Dominic Evangelista</td><td rowspan="1" colspan="1">Peru</td><td rowspan="1" colspan="1">Madre de Dios</td><td rowspan="1" colspan="1">Kawsay Biological Station</td><td rowspan="1" colspan="1"/><td rowspan="1" colspan="1">Within concession, near station, atnight</td><td rowspan="1" colspan="1">
                    <named-content xmlns:xlink="http://www.w3.org/1999/xlink" content-type="dwc:verbatimCoordinates" xlink:type="simple">-12.5282, -69.0141</named-content>
                  </td><td rowspan="1" colspan="1"/><td rowspan="1" colspan="1">
                    <italic>
                      <tp:taxon-name>
                        <tp:taxon-name-part taxon-name-part-type="genus" reg="Blaberus">Blaberus</tp:taxon-name-part>
                      </tp:taxon-name>
                    </italic>
                  </td></tr><tr><td rowspan="1" colspan="1">UIRB-PE-20-25</td><td rowspan="1" colspan="1">1</td><td rowspan="1" colspan="1"/><td rowspan="1" colspan="1">juvenile</td><td rowspan="1" colspan="1">2024-7-19</td><td rowspan="1" colspan="1"/><td rowspan="1" colspan="1">Hand collected</td><td rowspan="1" colspan="1">Emmy F. Medina E., Jared Martin, Johanna Schwartz, Dominic Evangelista</td><td rowspan="1" colspan="1">Peru</td><td rowspan="1" colspan="1">Madre de Dios</td><td rowspan="1" colspan="1">Kawsay Biological Station</td><td rowspan="1" colspan="1"/><td rowspan="1" colspan="1">Within concession, near station, atnight</td><td rowspan="1" colspan="1">
                    <named-content xmlns:xlink="http://www.w3.org/1999/xlink" content-type="dwc:verbatimCoordinates" xlink:type="simple">-12.5282, -69.0141</named-content>
                  </td><td rowspan="1" colspan="1"/><td rowspan="1" colspan="1">
                    <italic>
                      <tp:taxon-name>
                        <tp:taxon-name-part taxon-name-part-type="genus" reg="Blaberus">Blaberus</tp:taxon-name-part>
                      </tp:taxon-name>
                    </italic>
                  </td></tr><tr><td rowspan="1" colspan="1">UIRB-PE-20-26</td><td rowspan="1" colspan="1">1</td><td rowspan="1" colspan="1"/><td rowspan="1" colspan="1">juvenile</td><td rowspan="1" colspan="1">2024-7-19</td><td rowspan="1" colspan="1"/><td rowspan="1" colspan="1">Hand collected</td><td rowspan="1" colspan="1">Emmy F. Medina E., Jared Martin, Johanna Schwartz, Dominic Evangelista</td><td rowspan="1" colspan="1">Peru</td><td rowspan="1" colspan="1">Madre de Dios</td><td rowspan="1" colspan="1">Kawsay Biological Station</td><td rowspan="1" colspan="1"/><td rowspan="1" colspan="1">Within concession, near station, atnight</td><td rowspan="1" colspan="1">
                    <named-content xmlns:xlink="http://www.w3.org/1999/xlink" content-type="dwc:verbatimCoordinates" xlink:type="simple">-12.5282, -69.0141</named-content>
                  </td><td rowspan="1" colspan="1"/><td rowspan="1" colspan="1">
                    <italic>
                      <tp:taxon-name>
                        <tp:taxon-name-part taxon-name-part-type="genus" reg="Blaberus">Blaberus</tp:taxon-name-part>
                      </tp:taxon-name>
                    </italic>
                  </td></tr><tr><td rowspan="1" colspan="1">UIRB-PE-20-27</td><td rowspan="1" colspan="1">1</td><td rowspan="1" colspan="1"/><td rowspan="1" colspan="1">juvenile</td><td rowspan="1" colspan="1">2024-7-24</td><td rowspan="1" colspan="1"/><td rowspan="1" colspan="1">Hand collected</td><td rowspan="1" colspan="1">Emmy F. Medina E., Jared Martin, Johanna Schwartz, Dominic Evangelista</td><td rowspan="1" colspan="1">Peru</td><td rowspan="1" colspan="1">Madre de Dios</td><td rowspan="1" colspan="1">Kawsay Biological Station</td><td rowspan="1" colspan="1"/><td rowspan="1" colspan="1">Probably collected on trails D and X at night</td><td rowspan="1" colspan="1">
                    <named-content xmlns:xlink="http://www.w3.org/1999/xlink" content-type="dwc:verbatimCoordinates" xlink:type="simple">-12.5364, -69.0084</named-content>
                  </td><td rowspan="1" colspan="1"/><td rowspan="1" colspan="1">
                    <italic>
                      <tp:taxon-name>
                        <tp:taxon-name-part taxon-name-part-type="genus" reg="Blaberus">Blaberus</tp:taxon-name-part>
                      </tp:taxon-name>
                    </italic>
                  </td></tr><tr><td rowspan="1" colspan="1">UIRB-PE-20-28</td><td rowspan="1" colspan="1">1</td><td rowspan="1" colspan="1"/><td rowspan="1" colspan="1">juvenile</td><td rowspan="1" colspan="1">2024-7-23</td><td rowspan="1" colspan="1"/><td rowspan="1" colspan="1">Hand collected</td><td rowspan="1" colspan="1">Emmy F. Medina E., Jared Martin, Johanna Schwartz, Dominic Evangelista</td><td rowspan="1" colspan="1">Peru</td><td rowspan="1" colspan="1">Madre de Dios</td><td rowspan="1" colspan="1">Kawsay Biological Station</td><td rowspan="1" colspan="1"/><td rowspan="1" colspan="1">Trail E at night</td><td rowspan="1" colspan="1">
                    <named-content xmlns:xlink="http://www.w3.org/1999/xlink" content-type="dwc:verbatimCoordinates" xlink:type="simple">-12.536, -69.008</named-content>
                  </td><td rowspan="1" colspan="1"/><td rowspan="1" colspan="1">
                    <italic>
                      <tp:taxon-name>
                        <tp:taxon-name-part taxon-name-part-type="genus" reg="Blaberus">Blaberus</tp:taxon-name-part>
                      </tp:taxon-name>
                    </italic>
                  </td></tr><tr><td rowspan="1" colspan="1">UIRB-PE-20-29</td><td rowspan="1" colspan="1">1</td><td rowspan="1" colspan="1"/><td rowspan="1" colspan="1">juvenile</td><td rowspan="1" colspan="1">2024-7-23</td><td rowspan="1" colspan="1"/><td rowspan="1" colspan="1">Hand collected</td><td rowspan="1" colspan="1">Emmy F. Medina E., Jared Martin, Johanna Schwartz, Dominic Evangelista</td><td rowspan="1" colspan="1">Peru</td><td rowspan="1" colspan="1">Madre de Dios</td><td rowspan="1" colspan="1">Kawsay Biological Station</td><td rowspan="1" colspan="1"/><td rowspan="1" colspan="1">Trail E at night</td><td rowspan="1" colspan="1">
                    <named-content xmlns:xlink="http://www.w3.org/1999/xlink" content-type="dwc:verbatimCoordinates" xlink:type="simple">-12.536, -69.008</named-content>
                  </td><td rowspan="1" colspan="1"/><td rowspan="1" colspan="1">
                    <italic>
                      <tp:taxon-name>
                        <tp:taxon-name-part taxon-name-part-type="genus" reg="Blaberus">Blaberus</tp:taxon-name-part>
                      </tp:taxon-name>
                    </italic>
                  </td></tr><tr><td rowspan="1" colspan="1">UIRB-PE-20-30</td><td rowspan="1" colspan="1">1</td><td rowspan="1" colspan="1"/><td rowspan="1" colspan="1">juvenile</td><td rowspan="1" colspan="1">2024-7-23</td><td rowspan="1" colspan="1"/><td rowspan="1" colspan="1">Hand collected</td><td rowspan="1" colspan="1">Emmy F. Medina E., Jared Martin, Johanna Schwartz, Dominic Evangelista</td><td rowspan="1" colspan="1">Peru</td><td rowspan="1" colspan="1">Madre de Dios</td><td rowspan="1" colspan="1">Kawsay Biological Station</td><td rowspan="1" colspan="1"/><td rowspan="1" colspan="1">Trail E at night</td><td rowspan="1" colspan="1">
                    <named-content xmlns:xlink="http://www.w3.org/1999/xlink" content-type="dwc:verbatimCoordinates" xlink:type="simple">-12.536, -69.008</named-content>
                  </td><td rowspan="1" colspan="1"/><td rowspan="1" colspan="1">
                    <italic>
                      <tp:taxon-name>
                        <tp:taxon-name-part taxon-name-part-type="genus" reg="Blaberus">Blaberus</tp:taxon-name-part>
                      </tp:taxon-name>
                    </italic>
                  </td></tr><tr><td rowspan="1" colspan="1">UIRB-PE-20-31</td><td rowspan="1" colspan="1">1</td><td rowspan="1" colspan="1"/><td rowspan="1" colspan="1">juvenile</td><td rowspan="1" colspan="1">2024-7-23</td><td rowspan="1" colspan="1"/><td rowspan="1" colspan="1">Hand collected</td><td rowspan="1" colspan="1">Emmy F. Medina E., Jared Martin, Johanna Schwartz, Dominic Evangelista</td><td rowspan="1" colspan="1">Peru</td><td rowspan="1" colspan="1">Madre de Dios</td><td rowspan="1" colspan="1">Kawsay Biological Station</td><td rowspan="1" colspan="1"/><td rowspan="1" colspan="1">Trail E at night</td><td rowspan="1" colspan="1">
                    <named-content xmlns:xlink="http://www.w3.org/1999/xlink" content-type="dwc:verbatimCoordinates" xlink:type="simple">-12.536, -69.008</named-content>
                  </td><td rowspan="1" colspan="1"/><td rowspan="1" colspan="1">
                    <italic>
                      <tp:taxon-name>
                        <tp:taxon-name-part taxon-name-part-type="genus" reg="Blaberus">Blaberus</tp:taxon-name-part>
                      </tp:taxon-name>
                    </italic>
                  </td></tr><tr><td rowspan="1" colspan="1">UIRB-PE-20-32</td><td rowspan="1" colspan="1">1</td><td rowspan="1" colspan="1"/><td rowspan="1" colspan="1">juvenile</td><td rowspan="1" colspan="1">2024-7-13</td><td rowspan="1" colspan="1"/><td rowspan="1" colspan="1">Hand collected</td><td rowspan="1" colspan="1">Emmy F. Medina E., Jared Martin, Johanna Schwartz, Dominic Evangelista</td><td rowspan="1" colspan="1">Peru</td><td rowspan="1" colspan="1">Madre de Dios</td><td rowspan="1" colspan="1">Finca Las Piedras Research Station</td><td rowspan="1" colspan="1"/><td rowspan="1" colspan="1">Trails in forest, near station at night</td><td rowspan="1" colspan="1">
                    <named-content xmlns:xlink="http://www.w3.org/1999/xlink" content-type="dwc:verbatimCoordinates" xlink:type="simple">-12.2285, -69.1143</named-content>
                  </td><td rowspan="1" colspan="1"/><td rowspan="1" colspan="1">
                    <italic>
                      <tp:taxon-name>
                        <tp:taxon-name-part taxon-name-part-type="genus" reg="Blaberus">Blaberus</tp:taxon-name-part>
                      </tp:taxon-name>
                    </italic>
                  </td></tr><tr><td rowspan="1" colspan="1">UIRB-PE-20-34</td><td rowspan="1" colspan="1">1</td><td rowspan="1" colspan="1"/><td rowspan="1" colspan="1">juvenile</td><td rowspan="1" colspan="1">2024-7-18</td><td rowspan="1" colspan="1"/><td rowspan="1" colspan="1">Hand collected</td><td rowspan="1" colspan="1">Emmy F. Medina E., Jared Martin, Johanna Schwartz, Dominic Evangelista</td><td rowspan="1" colspan="1">Peru</td><td rowspan="1" colspan="1">Madre de Dios</td><td rowspan="1" colspan="1">Kawsay Biological Station</td><td rowspan="1" colspan="1"/><td rowspan="1" colspan="1">Within concession, near station, atnight</td><td rowspan="1" colspan="1">
                    <named-content xmlns:xlink="http://www.w3.org/1999/xlink" content-type="dwc:verbatimCoordinates" xlink:type="simple">-12.5282, -69.0141</named-content>
                  </td><td rowspan="1" colspan="1"/><td rowspan="1" colspan="1">
                    <italic>
                      <tp:taxon-name>
                        <tp:taxon-name-part taxon-name-part-type="genus" reg="Blaberus">Blaberus</tp:taxon-name-part>
                      </tp:taxon-name>
                    </italic>
                  </td></tr><tr><td rowspan="1" colspan="1">UIRB-PE-20-36</td><td rowspan="1" colspan="1">1</td><td rowspan="1" colspan="1"/><td rowspan="1" colspan="1">juvenile</td><td rowspan="1" colspan="1">2024-7-18</td><td rowspan="1" colspan="1"/><td rowspan="1" colspan="1">Hand collected</td><td rowspan="1" colspan="1">Emmy F. Medina E., Jared Martin, Johanna Schwartz, Dominic Evangelista</td><td rowspan="1" colspan="1">Peru</td><td rowspan="1" colspan="1">Madre de Dios</td><td rowspan="1" colspan="1">Kawsay Biological Station</td><td rowspan="1" colspan="1"/><td rowspan="1" colspan="1">Within concession, near station, atnight</td><td rowspan="1" colspan="1">
                    <named-content xmlns:xlink="http://www.w3.org/1999/xlink" content-type="dwc:verbatimCoordinates" xlink:type="simple">-12.5282, -69.0141</named-content>
                  </td><td rowspan="1" colspan="1"/><td rowspan="1" colspan="1">
                    <italic>
                      <tp:taxon-name>
                        <tp:taxon-name-part taxon-name-part-type="genus" reg="Blaberus">Blaberus</tp:taxon-name-part>
                      </tp:taxon-name>
                    </italic>
                  </td></tr><tr><td rowspan="1" colspan="1">UIRB-PE-20-46</td><td rowspan="1" colspan="1">1</td><td rowspan="1" colspan="1"/><td rowspan="1" colspan="1">adult</td><td rowspan="1" colspan="1">2024-7-19</td><td rowspan="1" colspan="1"/><td rowspan="1" colspan="1">Hand collected</td><td rowspan="1" colspan="1">Emmy F. Medina E., Jared Martin, Johanna Schwartz, Dominic Evangelista</td><td rowspan="1" colspan="1">Peru</td><td rowspan="1" colspan="1">Madre de Dios</td><td rowspan="1" colspan="1">Kawsay Biological Station</td><td rowspan="1" colspan="1"/><td rowspan="1" colspan="1">At camp</td><td rowspan="1" colspan="1">
                    <named-content xmlns:xlink="http://www.w3.org/1999/xlink" content-type="dwc:verbatimCoordinates" xlink:type="simple">-12.5282, -69.0141</named-content>
                  </td><td rowspan="1" colspan="1"/><td rowspan="1" colspan="1">
                    <italic>
                      <tp:taxon-name>
                        <tp:taxon-name-part taxon-name-part-type="genus" reg="Blaberus">Blaberus</tp:taxon-name-part>
                      </tp:taxon-name>
                    </italic>
                  </td></tr><tr><td rowspan="1" colspan="1">UIRB-PE-20-47</td><td rowspan="1" colspan="1">1</td><td rowspan="1" colspan="1"/><td rowspan="1" colspan="1">adult</td><td rowspan="1" colspan="1">2024-7-25</td><td rowspan="1" colspan="1"/><td rowspan="1" colspan="1">Hand collected</td><td rowspan="1" colspan="1">Emmy F. Medina E., Jared Martin, Johanna Schwartz, Dominic Evangelista</td><td rowspan="1" colspan="1">Peru</td><td rowspan="1" colspan="1">Madre de Dios</td><td rowspan="1" colspan="1">Kawsay Biological Station</td><td rowspan="1" colspan="1"/><td rowspan="1" colspan="1">Lindero trail or near station in concession</td><td rowspan="1" colspan="1">
                    <named-content xmlns:xlink="http://www.w3.org/1999/xlink" content-type="dwc:verbatimCoordinates" xlink:type="simple">-12.537, -69.004</named-content>
                  </td><td rowspan="1" colspan="1"/><td rowspan="1" colspan="1">
                    <italic>
                      <tp:taxon-name>
                        <tp:taxon-name-part taxon-name-part-type="genus" reg="Blaberus">Blaberus</tp:taxon-name-part>
                      </tp:taxon-name>
                    </italic>
                  </td></tr><tr><td rowspan="1" colspan="1">UIRB-PE-20-48</td><td rowspan="1" colspan="1">1</td><td rowspan="1" colspan="1"/><td rowspan="1" colspan="1">adult</td><td rowspan="1" colspan="1">2024-7-25</td><td rowspan="1" colspan="1"/><td rowspan="1" colspan="1">Hand collected</td><td rowspan="1" colspan="1">Emmy F. Medina E., Jared Martin, Johanna Schwartz, Dominic Evangelista</td><td rowspan="1" colspan="1">Peru</td><td rowspan="1" colspan="1">Madre de Dios</td><td rowspan="1" colspan="1">Kawsay Biological Station</td><td rowspan="1" colspan="1"/><td rowspan="1" colspan="1">Lindero trail or near station in concession</td><td rowspan="1" colspan="1">
                    <named-content xmlns:xlink="http://www.w3.org/1999/xlink" content-type="dwc:verbatimCoordinates" xlink:type="simple">-12.537, -69.004</named-content>
                  </td><td rowspan="1" colspan="1"/><td rowspan="1" colspan="1">
                    <italic>
                      <tp:taxon-name>
                        <tp:taxon-name-part taxon-name-part-type="genus" reg="Blaberus">Blaberus</tp:taxon-name-part>
                      </tp:taxon-name>
                    </italic>
                  </td></tr><tr><td rowspan="1" colspan="1">UIRB-PE-20-69</td><td rowspan="1" colspan="1">1</td><td rowspan="1" colspan="1"/><td rowspan="1" colspan="1">juvenile</td><td rowspan="1" colspan="1">2024-7-18</td><td rowspan="1" colspan="1"/><td rowspan="1" colspan="1">Hand collected</td><td rowspan="1" colspan="1">Emmy F. Medina E., Jared Martin, Johanna Schwartz, Dominic Evangelista</td><td rowspan="1" colspan="1">Peru</td><td rowspan="1" colspan="1">Madre de Dios</td><td rowspan="1" colspan="1">Kawsay Biological Station</td><td rowspan="1" colspan="1"/><td rowspan="1" colspan="1">Within concession, near station, atnight</td><td rowspan="1" colspan="1">
                    <named-content xmlns:xlink="http://www.w3.org/1999/xlink" content-type="dwc:verbatimCoordinates" xlink:type="simple">-12.5282, -69.0141</named-content>
                  </td><td rowspan="1" colspan="1"/><td rowspan="1" colspan="1">
                    <tp:taxon-name>
                      <tp:taxon-name-part taxon-name-part-type="tribe" reg="Hormeticini">Hormeticini</tp:taxon-name-part>
                    </tp:taxon-name>
                  </td></tr><tr><td rowspan="1" colspan="1">UIRB-PE-21-04</td><td rowspan="1" colspan="1">1</td><td rowspan="1" colspan="1"/><td rowspan="1" colspan="1">juvenile</td><td rowspan="1" colspan="1">2024-7-22</td><td rowspan="1" colspan="1"/><td rowspan="1" colspan="1">Hand collected</td><td rowspan="1" colspan="1">Emmy F. Medina E., Jared Martin, Johanna Schwartz, Dominic Evangelista</td><td rowspan="1" colspan="1">Peru</td><td rowspan="1" colspan="1">Madre de Dios</td><td rowspan="1" colspan="1">Kawsay Biological Station</td><td rowspan="1" colspan="1"/><td rowspan="1" colspan="1">Within concession forestatnight</td><td rowspan="1" colspan="1">
                    <named-content xmlns:xlink="http://www.w3.org/1999/xlink" content-type="dwc:verbatimCoordinates" xlink:type="simple">-12.537, -69.004</named-content>
                  </td><td rowspan="1" colspan="1"/><td rowspan="1" colspan="1">
                    <tp:taxon-name>
                      <tp:taxon-name-part taxon-name-part-type="tribe" reg="Hormeticini">Hormeticini</tp:taxon-name-part>
                    </tp:taxon-name>
                  </td></tr><tr><td rowspan="1" colspan="1">UIRB-PE-21-20</td><td rowspan="1" colspan="1">1</td><td rowspan="1" colspan="1"/><td rowspan="1" colspan="1">juvenile</td><td rowspan="1" colspan="1">2024-7</td><td rowspan="1" colspan="1"/><td rowspan="1" colspan="1"/><td rowspan="1" colspan="1">Emmy F. Medina E., Jared Martin, Johanna Schwartz, Dominic Evangelista</td><td rowspan="1" colspan="1">Peru</td><td rowspan="1" colspan="1">Madre de Dios</td><td rowspan="1" colspan="1">Madre de Dios</td><td rowspan="1" colspan="1"/><td rowspan="1" colspan="1">Unk. Locality</td><td rowspan="1" colspan="1"/><td rowspan="1" colspan="1"/><td rowspan="1" colspan="1">
                    <tp:taxon-name>
                      <tp:taxon-name-part taxon-name-part-type="tribe" reg="Hormeticini">Hormeticini</tp:taxon-name-part>
                    </tp:taxon-name>
                  </td></tr><tr><td rowspan="1" colspan="1">UIRB-PE-29-40</td><td rowspan="1" colspan="1">1</td><td rowspan="1" colspan="1"/><td rowspan="1" colspan="1">juvenile</td><td rowspan="1" colspan="1">2024-7-23</td><td rowspan="1" colspan="1"/><td rowspan="1" colspan="1">Hand collected</td><td rowspan="1" colspan="1">Emmy F. Medina E., Jared Martin, Johanna Schwartz, Dominic Evangelista</td><td rowspan="1" colspan="1">Peru</td><td rowspan="1" colspan="1">Madre de Dios</td><td rowspan="1" colspan="1">Kawsay Biological Station</td><td rowspan="1" colspan="1"/><td rowspan="1" colspan="1">Trail E at night</td><td rowspan="1" colspan="1">
                    <named-content xmlns:xlink="http://www.w3.org/1999/xlink" content-type="dwc:verbatimCoordinates" xlink:type="simple">-12.536, -69.008</named-content>
                  </td><td rowspan="1" colspan="1"/><td rowspan="1" colspan="1">
                    <tp:taxon-name>
                      <tp:taxon-name-part taxon-name-part-type="tribe" reg="Hormeticini">Hormeticini</tp:taxon-name-part>
                    </tp:taxon-name>
                  </td></tr><tr><td rowspan="1" colspan="1">UIRB-PE-30-76</td><td rowspan="1" colspan="1">1</td><td rowspan="1" colspan="1">male</td><td rowspan="1" colspan="1">adult</td><td rowspan="1" colspan="1">2024-7-20 to 23</td><td rowspan="1" colspan="1"/><td rowspan="1" colspan="1"/><td rowspan="1" colspan="1">Emmy F. Medina E., Jared Martin, Johanna Schwartz, Dominic Evangelista</td><td rowspan="1" colspan="1">Peru</td><td rowspan="1" colspan="1">Madre de Dios</td><td rowspan="1" colspan="1">Kawsay Biological Station</td><td rowspan="1" colspan="1"/><td rowspan="1" colspan="1"/><td rowspan="1" colspan="1">
                    <named-content xmlns:xlink="http://www.w3.org/1999/xlink" content-type="dwc:verbatimCoordinates" xlink:type="simple">-12.5282, -69.0141</named-content>
                  </td><td rowspan="1" colspan="1"/><td rowspan="1" colspan="1"><italic><tp:taxon-name><tp:taxon-name-part taxon-name-part-type="genus" reg="Phoetalia">Phoetalia</tp:taxon-name-part> <tp:taxon-name-part taxon-name-part-type="species" reg="pallida">pallida</tp:taxon-name-part></tp:taxon-name></italic> (Brunner von Wattenwyl, 1865)</td></tr><tr><td rowspan="1" colspan="1">UIRB-PE-30-77</td><td rowspan="1" colspan="1">1</td><td rowspan="1" colspan="1">female</td><td rowspan="1" colspan="1">adult</td><td rowspan="1" colspan="1">2024-7-17 to 20</td><td rowspan="1" colspan="1"/><td rowspan="1" colspan="1"/><td rowspan="1" colspan="1">Emmy F. Medina E., Jared Martin, Johanna Schwartz, Dominic Evangelista</td><td rowspan="1" colspan="1">Peru</td><td rowspan="1" colspan="1">Madre de Dios</td><td rowspan="1" colspan="1">Kawsay Biological Station</td><td rowspan="1" colspan="1"/><td rowspan="1" colspan="1">Collected in or near camp</td><td rowspan="1" colspan="1">
                    <named-content xmlns:xlink="http://www.w3.org/1999/xlink" content-type="dwc:verbatimCoordinates" xlink:type="simple">-12.5282, -69.0141</named-content>
                  </td><td rowspan="1" colspan="1"/><td rowspan="1" colspan="1"><italic><tp:taxon-name><tp:taxon-name-part taxon-name-part-type="genus" reg="Phoetalia">Phoetalia</tp:taxon-name-part> <tp:taxon-name-part taxon-name-part-type="species" reg="amigo">amigo</tp:taxon-name-part></tp:taxon-name></italic> Vanker, Medina-Espinoza, Evangelista</td></tr><tr><td rowspan="1" colspan="1">AUDE-PE-1-95</td><td rowspan="1" colspan="1">1</td><td rowspan="1" colspan="1">male</td><td rowspan="1" colspan="1">adult</td><td rowspan="1" colspan="1">2021-7-5 to 8</td><td rowspan="1" colspan="1"/><td rowspan="1" colspan="1">night.</td><td rowspan="1" colspan="1">Evangelista-Huaman, Evangelista-Huaman, Medina Espinoza</td><td rowspan="1" colspan="1">Peru</td><td rowspan="1" colspan="1">Madre de Dios</td><td rowspan="1" colspan="1">Los Amigos Research Station</td><td rowspan="1" colspan="1"/><td rowspan="1" colspan="1">in/ around buildings</td><td rowspan="1" colspan="1">
                    <named-content xmlns:xlink="http://www.w3.org/1999/xlink" content-type="dwc:verbatimCoordinates" xlink:type="simple">-12.569139, -70.100361</named-content>
                  </td><td rowspan="1" colspan="1">holotype of <italic><tp:taxon-name><tp:taxon-name-part taxon-name-part-type="genus" reg="Phoetalia">Phoetalia</tp:taxon-name-part> <tp:taxon-name-part taxon-name-part-type="species" reg="amigo">amigo</tp:taxon-name-part></tp:taxon-name></italic></td><td rowspan="1" colspan="1"><italic><tp:taxon-name><tp:taxon-name-part taxon-name-part-type="genus" reg="Phoetalia">Phoetalia</tp:taxon-name-part> <tp:taxon-name-part taxon-name-part-type="species" reg="amigo">amigo</tp:taxon-name-part></tp:taxon-name></italic> Vanker, Medina-Espinoza, Evangelista</td></tr><tr><td rowspan="1" colspan="1">AUDE-PE-1-70</td><td rowspan="1" colspan="1">1</td><td rowspan="1" colspan="1">male</td><td rowspan="1" colspan="1">adult</td><td rowspan="1" colspan="1">2021-7-3</td><td rowspan="1" colspan="1"/><td rowspan="1" colspan="1">day. Hand collected</td><td rowspan="1" colspan="1">Evangelista-Huaman, Evangelista-Huaman, Medina Espinoza</td><td rowspan="1" colspan="1">Peru</td><td rowspan="1" colspan="1">Madre de Dios</td><td rowspan="1" colspan="1">Los Amigos Research Station</td><td rowspan="1" colspan="1"/><td rowspan="1" colspan="1">Plataforma trail</td><td rowspan="1" colspan="1">
                    <named-content xmlns:xlink="http://www.w3.org/1999/xlink" content-type="dwc:verbatimCoordinates" xlink:type="simple">-12.565481, -70.1027</named-content>
                  </td><td rowspan="1" colspan="1"/><td rowspan="1" colspan="1"><italic><tp:taxon-name><tp:taxon-name-part taxon-name-part-type="genus" reg="Hyporhicnoda">Hyporhicnoda</tp:taxon-name-part> <tp:taxon-name-part taxon-name-part-type="species" reg="humilior">humilior</tp:taxon-name-part></tp:taxon-name></italic> Hebard, 1933</td></tr><tr><td rowspan="1" colspan="1">AUDE-PE-1-91</td><td rowspan="1" colspan="1">1</td><td rowspan="1" colspan="1"/><td rowspan="1" colspan="1">juvenile</td><td rowspan="1" colspan="1">2021-7-3 to 4</td><td rowspan="1" colspan="1"/><td rowspan="1" colspan="1">pitfall traps (bailed with beer)</td><td rowspan="1" colspan="1">Evangelista-Huaman, Evangelista-Huaman, Medina Espinoza</td><td rowspan="1" colspan="1">Peru</td><td rowspan="1" colspan="1">Madre de Dios</td><td rowspan="1" colspan="1">Los Amigos Research Station</td><td rowspan="1" colspan="1"/><td rowspan="1" colspan="1">Perro trail</td><td rowspan="1" colspan="1">
                    <named-content xmlns:xlink="http://www.w3.org/1999/xlink" content-type="dwc:verbatimCoordinates" xlink:type="simple">-12.563028, -70.103556</named-content>
                  </td><td rowspan="1" colspan="1"/><td rowspan="1" colspan="1"><italic><tp:taxon-name><tp:taxon-name-part taxon-name-part-type="genus" reg="Hyporhicnoda">Hyporhicnoda</tp:taxon-name-part> <tp:taxon-name-part taxon-name-part-type="species" reg="humilior">humilior</tp:taxon-name-part></tp:taxon-name></italic> Hebard, 1934</td></tr><tr><td rowspan="1" colspan="1">AUDE-PE-1-92</td><td rowspan="1" colspan="1">1</td><td rowspan="1" colspan="1"/><td rowspan="1" colspan="1">juvenile</td><td rowspan="1" colspan="1">2021-7-3</td><td rowspan="1" colspan="1"/><td rowspan="1" colspan="1">night. Hand collected</td><td rowspan="1" colspan="1">Evangelista-Huaman, Evangelista-Huaman, Medina Espinoza</td><td rowspan="1" colspan="1">Peru</td><td rowspan="1" colspan="1">Madre de Dios</td><td rowspan="1" colspan="1">Los Amigos Research Station</td><td rowspan="1" colspan="1"/><td rowspan="1" colspan="1">Plataforma trail</td><td rowspan="1" colspan="1">
                    <named-content xmlns:xlink="http://www.w3.org/1999/xlink" content-type="dwc:verbatimCoordinates" xlink:type="simple">-12.565481, -70.1027</named-content>
                  </td><td rowspan="1" colspan="1"/><td rowspan="1" colspan="1"><italic><tp:taxon-name><tp:taxon-name-part taxon-name-part-type="genus" reg="Hyporhicnoda">Hyporhicnoda</tp:taxon-name-part> <tp:taxon-name-part taxon-name-part-type="species" reg="humilior">humilior</tp:taxon-name-part></tp:taxon-name></italic> Hebard, 1935</td></tr><tr><td rowspan="1" colspan="1">AUDE-PE-2-92</td><td rowspan="1" colspan="1">1</td><td rowspan="1" colspan="1">male</td><td rowspan="1" colspan="1">adult</td><td rowspan="1" colspan="1">2021-7-6</td><td rowspan="1" colspan="1"/><td rowspan="1" colspan="1">LED white light trap at night in field</td><td rowspan="1" colspan="1">Evangelista-Huaman, Evangelista-Huaman, Medina Espinoza</td><td rowspan="1" colspan="1">Peru</td><td rowspan="1" colspan="1">Madre de Dios</td><td rowspan="1" colspan="1">Los Amigos Research Station</td><td rowspan="1" colspan="1"/><td rowspan="1" colspan="1"/><td rowspan="1" colspan="1">
                    <named-content xmlns:xlink="http://www.w3.org/1999/xlink" content-type="dwc:verbatimCoordinates" xlink:type="simple">-12.569139, -70.100361</named-content>
                  </td><td rowspan="1" colspan="1"/><td rowspan="1" colspan="1"><italic><tp:taxon-name><tp:taxon-name-part taxon-name-part-type="genus" reg="Achroblatta">Achroblatta</tp:taxon-name-part> <tp:taxon-name-part taxon-name-part-type="species" reg="luteola">luteola</tp:taxon-name-part></tp:taxon-name></italic> (Blanchard, 1843)</td></tr><tr><td rowspan="1" colspan="1">AUDE-PE-2-97</td><td rowspan="1" colspan="1">1</td><td rowspan="1" colspan="1">male</td><td rowspan="1" colspan="1">adult</td><td rowspan="1" colspan="1">2021-7-6</td><td rowspan="1" colspan="1"/><td rowspan="1" colspan="1"/><td rowspan="1" colspan="1">Evangelista-Huaman, Evangelista-Huaman, Medina Espinoza</td><td rowspan="1" colspan="1">Peru</td><td rowspan="1" colspan="1">Madre de Dios</td><td rowspan="1" colspan="1">Los Amigos Research Station</td><td rowspan="1" colspan="1"/><td rowspan="1" colspan="1">in/ around buildings</td><td rowspan="1" colspan="1">
                    <named-content xmlns:xlink="http://www.w3.org/1999/xlink" content-type="dwc:verbatimCoordinates" xlink:type="simple">-12.569139, -70.100361</named-content>
                  </td><td rowspan="1" colspan="1"/><td rowspan="1" colspan="1"><italic><tp:taxon-name><tp:taxon-name-part taxon-name-part-type="genus" reg="Achroblatta">Achroblatta</tp:taxon-name-part> <tp:taxon-name-part taxon-name-part-type="species" reg="luteola">luteola</tp:taxon-name-part></tp:taxon-name></italic> (Blanchard, 1843)</td></tr><tr><td rowspan="1" colspan="1">AUDE-PE-2-99</td><td rowspan="1" colspan="1">1</td><td rowspan="1" colspan="1">male</td><td rowspan="1" colspan="1">adult</td><td rowspan="1" colspan="1">2021-7-6</td><td rowspan="1" colspan="1"/><td rowspan="1" colspan="1">LED white light trap at night in field</td><td rowspan="1" colspan="1">Evangelista-Huaman, Evangelista-Huaman, Medina Espinoza</td><td rowspan="1" colspan="1">Peru</td><td rowspan="1" colspan="1">Madre de Dios</td><td rowspan="1" colspan="1">Los Amigos Research Station</td><td rowspan="1" colspan="1"/><td rowspan="1" colspan="1"/><td rowspan="1" colspan="1">
                    <named-content xmlns:xlink="http://www.w3.org/1999/xlink" content-type="dwc:verbatimCoordinates" xlink:type="simple">-12.569139, -70.100361</named-content>
                  </td><td rowspan="1" colspan="1"/><td rowspan="1" colspan="1"><italic><tp:taxon-name><tp:taxon-name-part taxon-name-part-type="genus" reg="Achroblatta">Achroblatta</tp:taxon-name-part> <tp:taxon-name-part taxon-name-part-type="species" reg="luteola">luteola</tp:taxon-name-part></tp:taxon-name></italic> (Blanchard, 1843)</td></tr><tr><td rowspan="1" colspan="1">AUDE-PE-3-60</td><td rowspan="1" colspan="1">1</td><td rowspan="1" colspan="1">male</td><td rowspan="1" colspan="1">adult</td><td rowspan="1" colspan="1">2021-7-6</td><td rowspan="1" colspan="1"/><td rowspan="1" colspan="1">LED white light trap at night in field</td><td rowspan="1" colspan="1">Evangelista-Huaman, Evangelista-Huaman, Medina Espinoza</td><td rowspan="1" colspan="1">Peru</td><td rowspan="1" colspan="1">Madre de Dios</td><td rowspan="1" colspan="1">Los Amigos Research Station</td><td rowspan="1" colspan="1"/><td rowspan="1" colspan="1">in/ around buildings</td><td rowspan="1" colspan="1">
                    <named-content xmlns:xlink="http://www.w3.org/1999/xlink" content-type="dwc:verbatimCoordinates" xlink:type="simple">-12.569139, -70.100361</named-content>
                  </td><td rowspan="1" colspan="1"/><td rowspan="1" colspan="1">
                    <italic>
                      <tp:taxon-name>
                        <tp:taxon-name-part taxon-name-part-type="genus" reg="Panchlora">Panchlora</tp:taxon-name-part>
                      </tp:taxon-name>
                    </italic>
                  </td></tr><tr><td rowspan="1" colspan="1">AUDE-PE-3-62</td><td rowspan="1" colspan="1">1</td><td rowspan="1" colspan="1">male</td><td rowspan="1" colspan="1">adult</td><td rowspan="1" colspan="1">2021-7-6</td><td rowspan="1" colspan="1"/><td rowspan="1" colspan="1">LED white light trap at night in field</td><td rowspan="1" colspan="1">Evangelista-Huaman, Evangelista-Huaman, Medina Espinoza</td><td rowspan="1" colspan="1">Peru</td><td rowspan="1" colspan="1">Madre de Dios</td><td rowspan="1" colspan="1">Los Amigos Research Station</td><td rowspan="1" colspan="1"/><td rowspan="1" colspan="1">in/ around buildings</td><td rowspan="1" colspan="1">
                    <named-content xmlns:xlink="http://www.w3.org/1999/xlink" content-type="dwc:verbatimCoordinates" xlink:type="simple">-12.569139, -70.100361</named-content>
                  </td><td rowspan="1" colspan="1"/><td rowspan="1" colspan="1">
                    <italic>
                      <tp:taxon-name>
                        <tp:taxon-name-part taxon-name-part-type="genus" reg="Panchlora">Panchlora</tp:taxon-name-part>
                      </tp:taxon-name>
                    </italic>
                  </td></tr><tr><td rowspan="1" colspan="1">AUDE-PE-3-66</td><td rowspan="1" colspan="1">1</td><td rowspan="1" colspan="1">male</td><td rowspan="1" colspan="1">adult</td><td rowspan="1" colspan="1">2021-7-5</td><td rowspan="1" colspan="1"/><td rowspan="1" colspan="1">LED white light trap at night in field</td><td rowspan="1" colspan="1">Evangelista-Huaman, Evangelista-Huaman, Medina Espinoza</td><td rowspan="1" colspan="1">Peru</td><td rowspan="1" colspan="1">Madre de Dios</td><td rowspan="1" colspan="1">Los Amigos Research Station</td><td rowspan="1" colspan="1"/><td rowspan="1" colspan="1">in/ around buildings</td><td rowspan="1" colspan="1">
                    <named-content xmlns:xlink="http://www.w3.org/1999/xlink" content-type="dwc:verbatimCoordinates" xlink:type="simple">-12.569139, -70.100361</named-content>
                  </td><td rowspan="1" colspan="1"/><td rowspan="1" colspan="1">
                    <italic>
                      <tp:taxon-name>
                        <tp:taxon-name-part taxon-name-part-type="genus" reg="Panchlora">Panchlora</tp:taxon-name-part>
                      </tp:taxon-name>
                    </italic>
                  </td></tr><tr><td rowspan="1" colspan="1">AUDE-PE-3-67</td><td rowspan="1" colspan="1">1</td><td rowspan="1" colspan="1">male</td><td rowspan="1" colspan="1">adult</td><td rowspan="1" colspan="1">2021-7-6</td><td rowspan="1" colspan="1"/><td rowspan="1" colspan="1">LED white light trap at night in field</td><td rowspan="1" colspan="1">Evangelista-Huaman, Evangelista-Huaman, Medina Espinoza</td><td rowspan="1" colspan="1">Peru</td><td rowspan="1" colspan="1">Madre de Dios</td><td rowspan="1" colspan="1">Los Amigos Research Station</td><td rowspan="1" colspan="1"/><td rowspan="1" colspan="1">in/ around buildings</td><td rowspan="1" colspan="1">
                    <named-content xmlns:xlink="http://www.w3.org/1999/xlink" content-type="dwc:verbatimCoordinates" xlink:type="simple">-12.569139, -70.100361</named-content>
                  </td><td rowspan="1" colspan="1"/><td rowspan="1" colspan="1">
                    <italic>
                      <tp:taxon-name>
                        <tp:taxon-name-part taxon-name-part-type="genus" reg="Panchlora">Panchlora</tp:taxon-name-part>
                      </tp:taxon-name>
                    </italic>
                  </td></tr><tr><td rowspan="1" colspan="1">AUDE-PE-3-71</td><td rowspan="1" colspan="1">1</td><td rowspan="1" colspan="1">male</td><td rowspan="1" colspan="1">adult</td><td rowspan="1" colspan="1">2021-7-6</td><td rowspan="1" colspan="1"/><td rowspan="1" colspan="1">LED white light trap at night in field</td><td rowspan="1" colspan="1">Evangelista-Huaman, Evangelista-Huaman, Medina Espinoza</td><td rowspan="1" colspan="1">Peru</td><td rowspan="1" colspan="1">Madre de Dios</td><td rowspan="1" colspan="1">Los Amigos Research Station</td><td rowspan="1" colspan="1"/><td rowspan="1" colspan="1">in/ around buildings</td><td rowspan="1" colspan="1">
                    <named-content xmlns:xlink="http://www.w3.org/1999/xlink" content-type="dwc:verbatimCoordinates" xlink:type="simple">-12.569139, -70.100361</named-content>
                  </td><td rowspan="1" colspan="1"/><td rowspan="1" colspan="1">
                    <italic>
                      <tp:taxon-name>
                        <tp:taxon-name-part taxon-name-part-type="genus" reg="Panchlora">Panchlora</tp:taxon-name-part>
                      </tp:taxon-name>
                    </italic>
                  </td></tr><tr><td rowspan="1" colspan="1">AUDE-PE-3-73</td><td rowspan="1" colspan="1">1</td><td rowspan="1" colspan="1">male</td><td rowspan="1" colspan="1">adult</td><td rowspan="1" colspan="1">2021-7-6</td><td rowspan="1" colspan="1"/><td rowspan="1" colspan="1">LED white light trap at night in field</td><td rowspan="1" colspan="1">Evangelista-Huaman, Evangelista-Huaman, Medina Espinoza</td><td rowspan="1" colspan="1">Peru</td><td rowspan="1" colspan="1">Madre de Dios</td><td rowspan="1" colspan="1">Los Amigos Research Station</td><td rowspan="1" colspan="1"/><td rowspan="1" colspan="1">in/ around buildings</td><td rowspan="1" colspan="1">
                    <named-content xmlns:xlink="http://www.w3.org/1999/xlink" content-type="dwc:verbatimCoordinates" xlink:type="simple">-12.569139, -70.100361</named-content>
                  </td><td rowspan="1" colspan="1"/><td rowspan="1" colspan="1">
                    <italic>
                      <tp:taxon-name>
                        <tp:taxon-name-part taxon-name-part-type="genus" reg="Panchlora">Panchlora</tp:taxon-name-part>
                      </tp:taxon-name>
                    </italic>
                  </td></tr><tr><td rowspan="1" colspan="1">AUDE-PE-3-82</td><td rowspan="1" colspan="1">1</td><td rowspan="1" colspan="1">male</td><td rowspan="1" colspan="1">adult</td><td rowspan="1" colspan="1">2021-7-6</td><td rowspan="1" colspan="1"/><td rowspan="1" colspan="1">LED white light trap at night in field</td><td rowspan="1" colspan="1">Evangelista-Huaman, Evangelista-Huaman, Medina Espinoza</td><td rowspan="1" colspan="1">Peru</td><td rowspan="1" colspan="1">Madre de Dios</td><td rowspan="1" colspan="1">Los Amigos Research Station</td><td rowspan="1" colspan="1"/><td rowspan="1" colspan="1">in/ around buildings</td><td rowspan="1" colspan="1">
                    <named-content xmlns:xlink="http://www.w3.org/1999/xlink" content-type="dwc:verbatimCoordinates" xlink:type="simple">-12.569139, -70.100361</named-content>
                  </td><td rowspan="1" colspan="1"/><td rowspan="1" colspan="1">
                    <italic>
                      <tp:taxon-name>
                        <tp:taxon-name-part taxon-name-part-type="genus" reg="Panchlora">Panchlora</tp:taxon-name-part>
                      </tp:taxon-name>
                    </italic>
                  </td></tr><tr><td rowspan="1" colspan="1">AUDE-PE-3-83</td><td rowspan="1" colspan="1">1</td><td rowspan="1" colspan="1">male</td><td rowspan="1" colspan="1">adult</td><td rowspan="1" colspan="1">2021-7-5</td><td rowspan="1" colspan="1"/><td rowspan="1" colspan="1">LED white light trap at night in field</td><td rowspan="1" colspan="1">Evangelista-Huaman, Evangelista-Huaman, Medina Espinoza</td><td rowspan="1" colspan="1">Peru</td><td rowspan="1" colspan="1">Madre de Dios</td><td rowspan="1" colspan="1">Los Amigos Research Station</td><td rowspan="1" colspan="1"/><td rowspan="1" colspan="1">in/ around buildings</td><td rowspan="1" colspan="1">
                    <named-content xmlns:xlink="http://www.w3.org/1999/xlink" content-type="dwc:verbatimCoordinates" xlink:type="simple">-12.569139, -70.100361</named-content>
                  </td><td rowspan="1" colspan="1"/><td rowspan="1" colspan="1">
                    <italic>
                      <tp:taxon-name>
                        <tp:taxon-name-part taxon-name-part-type="genus" reg="Panchlora">Panchlora</tp:taxon-name-part>
                      </tp:taxon-name>
                    </italic>
                  </td></tr><tr><td rowspan="1" colspan="1">AUDE-PE-3-84</td><td rowspan="1" colspan="1">1</td><td rowspan="1" colspan="1">male</td><td rowspan="1" colspan="1">adult</td><td rowspan="1" colspan="1">2021-7-6</td><td rowspan="1" colspan="1"/><td rowspan="1" colspan="1">LED white light trap at night in field</td><td rowspan="1" colspan="1">Evangelista-Huaman, Evangelista-Huaman, Medina Espinoza</td><td rowspan="1" colspan="1">Peru</td><td rowspan="1" colspan="1">Madre de Dios</td><td rowspan="1" colspan="1">Los Amigos Research Station</td><td rowspan="1" colspan="1"/><td rowspan="1" colspan="1">in/ around buildings</td><td rowspan="1" colspan="1">
                    <named-content xmlns:xlink="http://www.w3.org/1999/xlink" content-type="dwc:verbatimCoordinates" xlink:type="simple">-12.569139, -70.100361</named-content>
                  </td><td rowspan="1" colspan="1"/><td rowspan="1" colspan="1">
                    <italic>
                      <tp:taxon-name>
                        <tp:taxon-name-part taxon-name-part-type="genus" reg="Panchlora">Panchlora</tp:taxon-name-part>
                      </tp:taxon-name>
                    </italic>
                  </td></tr><tr><td rowspan="1" colspan="1">AUDE-PE-3-85</td><td rowspan="1" colspan="1">1</td><td rowspan="1" colspan="1">male</td><td rowspan="1" colspan="1">adult</td><td rowspan="1" colspan="1">2021-7-6</td><td rowspan="1" colspan="1"/><td rowspan="1" colspan="1">LED white light trap at night in field</td><td rowspan="1" colspan="1">Evangelista-Huaman, Evangelista-Huaman, Medina Espinoza</td><td rowspan="1" colspan="1">Peru</td><td rowspan="1" colspan="1">Madre de Dios</td><td rowspan="1" colspan="1">Los Amigos Research Station</td><td rowspan="1" colspan="1"/><td rowspan="1" colspan="1">in/ around buildings</td><td rowspan="1" colspan="1">
                    <named-content xmlns:xlink="http://www.w3.org/1999/xlink" content-type="dwc:verbatimCoordinates" xlink:type="simple">-12.569139, -70.100361</named-content>
                  </td><td rowspan="1" colspan="1"/><td rowspan="1" colspan="1">
                    <italic>
                      <tp:taxon-name>
                        <tp:taxon-name-part taxon-name-part-type="genus" reg="Panchlora">Panchlora</tp:taxon-name-part>
                      </tp:taxon-name>
                    </italic>
                  </td></tr><tr><td rowspan="1" colspan="1">AUDE-PE-3-88</td><td rowspan="1" colspan="1">1</td><td rowspan="1" colspan="1">male</td><td rowspan="1" colspan="1">adult</td><td rowspan="1" colspan="1">2021-7-6</td><td rowspan="1" colspan="1"/><td rowspan="1" colspan="1">LED white light trap at night in field</td><td rowspan="1" colspan="1">Evangelista-Huaman, Evangelista-Huaman, Medina Espinoza</td><td rowspan="1" colspan="1">Peru</td><td rowspan="1" colspan="1">Madre de Dios</td><td rowspan="1" colspan="1">Los Amigos Research Station</td><td rowspan="1" colspan="1"/><td rowspan="1" colspan="1">in/ around buildings</td><td rowspan="1" colspan="1">
                    <named-content xmlns:xlink="http://www.w3.org/1999/xlink" content-type="dwc:verbatimCoordinates" xlink:type="simple">-12.569139, -70.100361</named-content>
                  </td><td rowspan="1" colspan="1"/><td rowspan="1" colspan="1">
                    <italic>
                      <tp:taxon-name>
                        <tp:taxon-name-part taxon-name-part-type="genus" reg="Panchlora">Panchlora</tp:taxon-name-part>
                      </tp:taxon-name>
                    </italic>
                  </td></tr><tr><td rowspan="1" colspan="1">AUDE-PE-3-93</td><td rowspan="1" colspan="1">1</td><td rowspan="1" colspan="1">male</td><td rowspan="1" colspan="1">adult</td><td rowspan="1" colspan="1">2021-7-5</td><td rowspan="1" colspan="1"/><td rowspan="1" colspan="1">LED white light trap at night in field</td><td rowspan="1" colspan="1">Evangelista-Huaman, Evangelista-Huaman, Medina Espinoza</td><td rowspan="1" colspan="1">Peru</td><td rowspan="1" colspan="1">Madre de Dios</td><td rowspan="1" colspan="1">Los Amigos Research Station</td><td rowspan="1" colspan="1"/><td rowspan="1" colspan="1">in/ around buildings</td><td rowspan="1" colspan="1">
                    <named-content xmlns:xlink="http://www.w3.org/1999/xlink" content-type="dwc:verbatimCoordinates" xlink:type="simple">-12.569139, -70.100361</named-content>
                  </td><td rowspan="1" colspan="1"/><td rowspan="1" colspan="1">
                    <italic>
                      <tp:taxon-name>
                        <tp:taxon-name-part taxon-name-part-type="genus" reg="Panchlora">Panchlora</tp:taxon-name-part>
                      </tp:taxon-name>
                    </italic>
                  </td></tr><tr><td rowspan="1" colspan="1">AUDE-PE-3-95</td><td rowspan="1" colspan="1">1</td><td rowspan="1" colspan="1">male</td><td rowspan="1" colspan="1">adult</td><td rowspan="1" colspan="1">2021-7-6</td><td rowspan="1" colspan="1"/><td rowspan="1" colspan="1">LED white light trap at night in field</td><td rowspan="1" colspan="1">Evangelista-Huaman, Evangelista-Huaman, Medina Espinoza</td><td rowspan="1" colspan="1">Peru</td><td rowspan="1" colspan="1">Madre de Dios</td><td rowspan="1" colspan="1">Los Amigos Research Station</td><td rowspan="1" colspan="1"/><td rowspan="1" colspan="1">in/ around buildings</td><td rowspan="1" colspan="1">
                    <named-content xmlns:xlink="http://www.w3.org/1999/xlink" content-type="dwc:verbatimCoordinates" xlink:type="simple">-12.569139, -70.100361</named-content>
                  </td><td rowspan="1" colspan="1"/><td rowspan="1" colspan="1">
                    <italic>
                      <tp:taxon-name>
                        <tp:taxon-name-part taxon-name-part-type="genus" reg="Panchlora">Panchlora</tp:taxon-name-part>
                      </tp:taxon-name>
                    </italic>
                  </td></tr><tr><td rowspan="1" colspan="1">AUDE-PE-4-58</td><td rowspan="1" colspan="1">1</td><td rowspan="1" colspan="1">female</td><td rowspan="1" colspan="1">adult</td><td rowspan="1" colspan="1">2021-7-1</td><td rowspan="1" colspan="1"/><td rowspan="1" colspan="1">night. Hand collected</td><td rowspan="1" colspan="1">Evangelista-Huaman, Evangelista-Huaman, Medina Espinoza</td><td rowspan="1" colspan="1">Peru</td><td rowspan="1" colspan="1">Madre de Dios</td><td rowspan="1" colspan="1">Puerto Maldonado</td><td rowspan="1" colspan="1"/><td rowspan="1" colspan="1">“Camungo” trail</td><td rowspan="1" colspan="1">
                    <named-content xmlns:xlink="http://www.w3.org/1999/xlink" content-type="dwc:verbatimCoordinates" xlink:type="simple">-12.628833, -69.189694</named-content>
                  </td><td rowspan="1" colspan="1"/><td rowspan="1" colspan="1">
                    <italic>
                      <tp:taxon-name>
                        <tp:taxon-name-part taxon-name-part-type="genus" reg="Panchlora">Panchlora</tp:taxon-name-part>
                      </tp:taxon-name>
                    </italic>
                  </td></tr><tr><td rowspan="1" colspan="1">AUDE-PE-4-59</td><td rowspan="1" colspan="1">1</td><td rowspan="1" colspan="1">male</td><td rowspan="1" colspan="1">adult</td><td rowspan="1" colspan="1">2021-7-6</td><td rowspan="1" colspan="1"/><td rowspan="1" colspan="1">LED white light trap at night in field</td><td rowspan="1" colspan="1">Evangelista-Huaman, Evangelista-Huaman, Medina Espinoza</td><td rowspan="1" colspan="1">Peru</td><td rowspan="1" colspan="1">Madre de Dios</td><td rowspan="1" colspan="1">Los Amigos Research Station</td><td rowspan="1" colspan="1"/><td rowspan="1" colspan="1">in/ around buildings</td><td rowspan="1" colspan="1">
                    <named-content xmlns:xlink="http://www.w3.org/1999/xlink" content-type="dwc:verbatimCoordinates" xlink:type="simple">-12.569139, -70.100361</named-content>
                  </td><td rowspan="1" colspan="1"/><td rowspan="1" colspan="1">
                    <italic>
                      <tp:taxon-name>
                        <tp:taxon-name-part taxon-name-part-type="genus" reg="Panchlora">Panchlora</tp:taxon-name-part>
                      </tp:taxon-name>
                    </italic>
                  </td></tr><tr><td rowspan="1" colspan="1">AUDE-PE-4-60</td><td rowspan="1" colspan="1">1</td><td rowspan="1" colspan="1">male</td><td rowspan="1" colspan="1">adult</td><td rowspan="1" colspan="1">2021-7-6</td><td rowspan="1" colspan="1"/><td rowspan="1" colspan="1">LED white light trap at night in field</td><td rowspan="1" colspan="1">Evangelista-Huaman, Evangelista-Huaman, Medina Espinoza</td><td rowspan="1" colspan="1">Peru</td><td rowspan="1" colspan="1">Madre de Dios</td><td rowspan="1" colspan="1">Los Amigos Research Station</td><td rowspan="1" colspan="1"/><td rowspan="1" colspan="1">in/ around buildings</td><td rowspan="1" colspan="1">
                    <named-content xmlns:xlink="http://www.w3.org/1999/xlink" content-type="dwc:verbatimCoordinates" xlink:type="simple">-12.569139, -70.100361</named-content>
                  </td><td rowspan="1" colspan="1"/><td rowspan="1" colspan="1">
                    <italic>
                      <tp:taxon-name>
                        <tp:taxon-name-part taxon-name-part-type="genus" reg="Panchlora">Panchlora</tp:taxon-name-part>
                      </tp:taxon-name>
                    </italic>
                  </td></tr><tr><td rowspan="1" colspan="1">AUDE-PE-4-61</td><td rowspan="1" colspan="1">1</td><td rowspan="1" colspan="1">male</td><td rowspan="1" colspan="1">adult</td><td rowspan="1" colspan="1">2021-7-6</td><td rowspan="1" colspan="1"/><td rowspan="1" colspan="1">LED white light trap at night in field</td><td rowspan="1" colspan="1">Evangelista-Huaman, Evangelista-Huaman, Medina Espinoza</td><td rowspan="1" colspan="1">Peru</td><td rowspan="1" colspan="1">Madre de Dios</td><td rowspan="1" colspan="1">Los Amigos Research Station</td><td rowspan="1" colspan="1"/><td rowspan="1" colspan="1">in/ around buildings</td><td rowspan="1" colspan="1">
                    <named-content xmlns:xlink="http://www.w3.org/1999/xlink" content-type="dwc:verbatimCoordinates" xlink:type="simple">-12.569139, -70.100361</named-content>
                  </td><td rowspan="1" colspan="1"/><td rowspan="1" colspan="1">
                    <italic>
                      <tp:taxon-name>
                        <tp:taxon-name-part taxon-name-part-type="genus" reg="Panchlora">Panchlora</tp:taxon-name-part>
                      </tp:taxon-name>
                    </italic>
                  </td></tr><tr><td rowspan="1" colspan="1">AUDE-PE-4-62</td><td rowspan="1" colspan="1">1</td><td rowspan="1" colspan="1">male</td><td rowspan="1" colspan="1">adult</td><td rowspan="1" colspan="1">2021-7-6</td><td rowspan="1" colspan="1"/><td rowspan="1" colspan="1">night. Hand collected</td><td rowspan="1" colspan="1">Evangelista-Huaman, Evangelista-Huaman, Medina Espinoza</td><td rowspan="1" colspan="1">Peru</td><td rowspan="1" colspan="1">Madre de Dios</td><td rowspan="1" colspan="1">Los Amigos Research Station</td><td rowspan="1" colspan="1"/><td rowspan="1" colspan="1">Trail 17 &amp; 2</td><td rowspan="1" colspan="1">
                    <named-content xmlns:xlink="http://www.w3.org/1999/xlink" content-type="dwc:verbatimCoordinates" xlink:type="simple">-12.559556, -70.107667</named-content>
                  </td><td rowspan="1" colspan="1"/><td rowspan="1" colspan="1">
                    <italic>
                      <tp:taxon-name>
                        <tp:taxon-name-part taxon-name-part-type="genus" reg="Panchlora">Panchlora</tp:taxon-name-part>
                      </tp:taxon-name>
                    </italic>
                  </td></tr><tr><td rowspan="1" colspan="1">AUDE-PE-4-63</td><td rowspan="1" colspan="1">1</td><td rowspan="1" colspan="1">male</td><td rowspan="1" colspan="1">adult</td><td rowspan="1" colspan="1">2021-7-6</td><td rowspan="1" colspan="1"/><td rowspan="1" colspan="1">LED white light trap at night in field</td><td rowspan="1" colspan="1">Evangelista-Huaman, Evangelista-Huaman, Medina Espinoza</td><td rowspan="1" colspan="1">Peru</td><td rowspan="1" colspan="1">Madre de Dios</td><td rowspan="1" colspan="1">Los Amigos Research Station</td><td rowspan="1" colspan="1"/><td rowspan="1" colspan="1">in/ around buildings</td><td rowspan="1" colspan="1">
                    <named-content xmlns:xlink="http://www.w3.org/1999/xlink" content-type="dwc:verbatimCoordinates" xlink:type="simple">-12.569139, -70.100361</named-content>
                  </td><td rowspan="1" colspan="1"/><td rowspan="1" colspan="1">
                    <italic>
                      <tp:taxon-name>
                        <tp:taxon-name-part taxon-name-part-type="genus" reg="Panchlora">Panchlora</tp:taxon-name-part>
                      </tp:taxon-name>
                    </italic>
                  </td></tr><tr><td rowspan="1" colspan="1">AUDE-PE-9-51</td><td rowspan="1" colspan="1">1</td><td rowspan="1" colspan="1">male</td><td rowspan="1" colspan="1">adult</td><td rowspan="1" colspan="1">2021-7-6</td><td rowspan="1" colspan="1"/><td rowspan="1" colspan="1">LED white light trap at night in field</td><td rowspan="1" colspan="1">Evangelista-Huaman, Evangelista-Huaman, Medina Espinoza</td><td rowspan="1" colspan="1">Peru</td><td rowspan="1" colspan="1">Madre de Dios</td><td rowspan="1" colspan="1">Los Amigos Research Station</td><td rowspan="1" colspan="1"/><td rowspan="1" colspan="1">in/ around buildings</td><td rowspan="1" colspan="1">
                    <named-content xmlns:xlink="http://www.w3.org/1999/xlink" content-type="dwc:verbatimCoordinates" xlink:type="simple">-12.569139, -70.100361</named-content>
                  </td><td rowspan="1" colspan="1"/><td rowspan="1" colspan="1">
                    <italic>
                      <tp:taxon-name>
                        <tp:taxon-name-part taxon-name-part-type="genus" reg="Panchlora">Panchlora</tp:taxon-name-part>
                      </tp:taxon-name>
                    </italic>
                  </td></tr><tr><td rowspan="1" colspan="1">AUDE-PE-9-52</td><td rowspan="1" colspan="1">1</td><td rowspan="1" colspan="1">male</td><td rowspan="1" colspan="1">adult</td><td rowspan="1" colspan="1">2021-7-6</td><td rowspan="1" colspan="1"/><td rowspan="1" colspan="1">LED white light trap at night in field</td><td rowspan="1" colspan="1">Evangelista-Huaman, Evangelista-Huaman, Medina Espinoza</td><td rowspan="1" colspan="1">Peru</td><td rowspan="1" colspan="1">Madre de Dios</td><td rowspan="1" colspan="1">Los Amigos Research Station</td><td rowspan="1" colspan="1"/><td rowspan="1" colspan="1">in/ around buildings</td><td rowspan="1" colspan="1">
                    <named-content xmlns:xlink="http://www.w3.org/1999/xlink" content-type="dwc:verbatimCoordinates" xlink:type="simple">-12.569139, -70.100361</named-content>
                  </td><td rowspan="1" colspan="1"/><td rowspan="1" colspan="1">
                    <italic>
                      <tp:taxon-name>
                        <tp:taxon-name-part taxon-name-part-type="genus" reg="Panchlora">Panchlora</tp:taxon-name-part>
                      </tp:taxon-name>
                    </italic>
                  </td></tr><tr><td rowspan="1" colspan="1">AUDE-PE-9-53</td><td rowspan="1" colspan="1">1</td><td rowspan="1" colspan="1">male</td><td rowspan="1" colspan="1">adult</td><td rowspan="1" colspan="1">2021-7-5</td><td rowspan="1" colspan="1"/><td rowspan="1" colspan="1">LED light trap at night in field</td><td rowspan="1" colspan="1">Evangelista-Huaman, Evangelista-Huaman, Medina Espinoza</td><td rowspan="1" colspan="1">Peru</td><td rowspan="1" colspan="1">Madre de Dios</td><td rowspan="1" colspan="1">Los Amigos Research Station</td><td rowspan="1" colspan="1"/><td rowspan="1" colspan="1">in/ around buildings</td><td rowspan="1" colspan="1">
                    <named-content xmlns:xlink="http://www.w3.org/1999/xlink" content-type="dwc:verbatimCoordinates" xlink:type="simple">-12.569139, -70.100361</named-content>
                  </td><td rowspan="1" colspan="1"/><td rowspan="1" colspan="1">
                    <italic>
                      <tp:taxon-name>
                        <tp:taxon-name-part taxon-name-part-type="genus" reg="Panchlora">Panchlora</tp:taxon-name-part>
                      </tp:taxon-name>
                    </italic>
                  </td></tr><tr><td rowspan="1" colspan="1">AUDE-PE-9-54</td><td rowspan="1" colspan="1">1</td><td rowspan="1" colspan="1">male</td><td rowspan="1" colspan="1">adult</td><td rowspan="1" colspan="1">2021-7-5</td><td rowspan="1" colspan="1"/><td rowspan="1" colspan="1">LED white light trap at night in field</td><td rowspan="1" colspan="1">Evangelista-Huaman, Evangelista-Huaman, Medina Espinoza</td><td rowspan="1" colspan="1">Peru</td><td rowspan="1" colspan="1">Madre de Dios</td><td rowspan="1" colspan="1">Los Amigos Research Station</td><td rowspan="1" colspan="1"/><td rowspan="1" colspan="1">in/ around buildings</td><td rowspan="1" colspan="1">
                    <named-content xmlns:xlink="http://www.w3.org/1999/xlink" content-type="dwc:verbatimCoordinates" xlink:type="simple">-12.569139, -70.100361</named-content>
                  </td><td rowspan="1" colspan="1"/><td rowspan="1" colspan="1">
                    <italic>
                      <tp:taxon-name>
                        <tp:taxon-name-part taxon-name-part-type="genus" reg="Panchlora">Panchlora</tp:taxon-name-part>
                      </tp:taxon-name>
                    </italic>
                  </td></tr><tr><td rowspan="1" colspan="1">AUDE-PE-9-55</td><td rowspan="1" colspan="1">1</td><td rowspan="1" colspan="1">male</td><td rowspan="1" colspan="1">adult</td><td rowspan="1" colspan="1">2021-7-6</td><td rowspan="1" colspan="1"/><td rowspan="1" colspan="1">LED white light trap at night in field</td><td rowspan="1" colspan="1">Evangelista-Huaman, Evangelista-Huaman, Medina Espinoza</td><td rowspan="1" colspan="1">Peru</td><td rowspan="1" colspan="1">Madre de Dios</td><td rowspan="1" colspan="1">Los Amigos Research Station</td><td rowspan="1" colspan="1"/><td rowspan="1" colspan="1">in/ around buildings</td><td rowspan="1" colspan="1">
                    <named-content xmlns:xlink="http://www.w3.org/1999/xlink" content-type="dwc:verbatimCoordinates" xlink:type="simple">-12.569139, -70.100361</named-content>
                  </td><td rowspan="1" colspan="1"/><td rowspan="1" colspan="1">
                    <italic>
                      <tp:taxon-name>
                        <tp:taxon-name-part taxon-name-part-type="genus" reg="Panchlora">Panchlora</tp:taxon-name-part>
                      </tp:taxon-name>
                    </italic>
                  </td></tr><tr><td rowspan="1" colspan="1">AUDE-PE-9-56</td><td rowspan="1" colspan="1">1</td><td rowspan="1" colspan="1"/><td rowspan="1" colspan="1">adult</td><td rowspan="1" colspan="1">2021-7-6</td><td rowspan="1" colspan="1"/><td rowspan="1" colspan="1">LED light trap at night in field</td><td rowspan="1" colspan="1">Evangelista-Huaman, Evangelista-Huaman, Medina Espinoza</td><td rowspan="1" colspan="1">Peru</td><td rowspan="1" colspan="1">Madre de Dios</td><td rowspan="1" colspan="1">Los Amigos Research Station</td><td rowspan="1" colspan="1"/><td rowspan="1" colspan="1">in/ around buildings</td><td rowspan="1" colspan="1">
                    <named-content xmlns:xlink="http://www.w3.org/1999/xlink" content-type="dwc:verbatimCoordinates" xlink:type="simple">-12.569139, -70.100361</named-content>
                  </td><td rowspan="1" colspan="1"/><td rowspan="1" colspan="1">
                    <italic>
                      <tp:taxon-name>
                        <tp:taxon-name-part taxon-name-part-type="genus" reg="Panchlora">Panchlora</tp:taxon-name-part>
                      </tp:taxon-name>
                    </italic>
                  </td></tr><tr><td rowspan="1" colspan="1">AUDE-PE-9-58</td><td rowspan="1" colspan="1">1</td><td rowspan="1" colspan="1">male</td><td rowspan="1" colspan="1">adult</td><td rowspan="1" colspan="1">2021-7-5</td><td rowspan="1" colspan="1"/><td rowspan="1" colspan="1">LED light trap at night in field</td><td rowspan="1" colspan="1">Evangelista-Huaman, Evangelista-Huaman, Medina Espinoza</td><td rowspan="1" colspan="1">Peru</td><td rowspan="1" colspan="1">Madre de Dios</td><td rowspan="1" colspan="1">Los Amigos Research Station</td><td rowspan="1" colspan="1"/><td rowspan="1" colspan="1">in/ around buildings</td><td rowspan="1" colspan="1">
                    <named-content xmlns:xlink="http://www.w3.org/1999/xlink" content-type="dwc:verbatimCoordinates" xlink:type="simple">-12.569139, -70.100361</named-content>
                  </td><td rowspan="1" colspan="1"/><td rowspan="1" colspan="1">
                    <italic>
                      <tp:taxon-name>
                        <tp:taxon-name-part taxon-name-part-type="genus" reg="Panchlora">Panchlora</tp:taxon-name-part>
                      </tp:taxon-name>
                    </italic>
                  </td></tr><tr><td rowspan="1" colspan="1">AUDE-PE-9-59</td><td rowspan="1" colspan="1">1</td><td rowspan="1" colspan="1">male</td><td rowspan="1" colspan="1">adult</td><td rowspan="1" colspan="1">2021-7-5</td><td rowspan="1" colspan="1"/><td rowspan="1" colspan="1">LED white light trap at night in field</td><td rowspan="1" colspan="1">Evangelista-Huaman, Evangelista-Huaman, Medina Espinoza</td><td rowspan="1" colspan="1">Peru</td><td rowspan="1" colspan="1">Madre de Dios</td><td rowspan="1" colspan="1">Los Amigos Research Station</td><td rowspan="1" colspan="1"/><td rowspan="1" colspan="1">in/ around buildings</td><td rowspan="1" colspan="1">
                    <named-content xmlns:xlink="http://www.w3.org/1999/xlink" content-type="dwc:verbatimCoordinates" xlink:type="simple">-12.569139, -70.100361</named-content>
                  </td><td rowspan="1" colspan="1"/><td rowspan="1" colspan="1">
                    <italic>
                      <tp:taxon-name>
                        <tp:taxon-name-part taxon-name-part-type="genus" reg="Panchlora">Panchlora</tp:taxon-name-part>
                      </tp:taxon-name>
                    </italic>
                  </td></tr><tr><td rowspan="1" colspan="1">AUDE-PE-9-60</td><td rowspan="1" colspan="1">1</td><td rowspan="1" colspan="1">female</td><td rowspan="1" colspan="1">adult</td><td rowspan="1" colspan="1">2021-7-6</td><td rowspan="1" colspan="1"/><td rowspan="1" colspan="1">LED light trap at night in field</td><td rowspan="1" colspan="1">Evangelista-Huaman, Evangelista-Huaman, Medina Espinoza</td><td rowspan="1" colspan="1">Peru</td><td rowspan="1" colspan="1">Madre de Dios</td><td rowspan="1" colspan="1">Los Amigos Research Station</td><td rowspan="1" colspan="1"/><td rowspan="1" colspan="1">in/ around buildings</td><td rowspan="1" colspan="1">
                    <named-content xmlns:xlink="http://www.w3.org/1999/xlink" content-type="dwc:verbatimCoordinates" xlink:type="simple">-12.569139, -70.100361</named-content>
                  </td><td rowspan="1" colspan="1"/><td rowspan="1" colspan="1">
                    <italic>
                      <tp:taxon-name>
                        <tp:taxon-name-part taxon-name-part-type="genus" reg="Panchlora">Panchlora</tp:taxon-name-part>
                      </tp:taxon-name>
                    </italic>
                  </td></tr><tr><td rowspan="1" colspan="1">UIRB-PE-33-63</td><td rowspan="1" colspan="1">1</td><td rowspan="1" colspan="1">male</td><td rowspan="1" colspan="1">adult</td><td rowspan="1" colspan="1">2024-7-18</td><td rowspan="1" colspan="1">In Wood with <tp:taxon-name><tp:taxon-name-part taxon-name-part-type="family" reg="Passalidae">Passalidae</tp:taxon-name-part></tp:taxon-name> and <tp:taxon-name><tp:taxon-name-part taxon-name-part-type="order" reg="Isoptera">Isoptera</tp:taxon-name-part></tp:taxon-name></td><td rowspan="1" colspan="1">Hand collected</td><td rowspan="1" colspan="1">Emmy F. Medina E., Jared Martin, Johanna Schwartz, Dominic Evangelista</td><td rowspan="1" colspan="1">Peru</td><td rowspan="1" colspan="1">Madre de Dios</td><td rowspan="1" colspan="1">Kawsay Biological Station</td><td rowspan="1" colspan="1"/><td rowspan="1" colspan="1">Within concession, near station, atnight</td><td rowspan="1" colspan="1">
                    <named-content xmlns:xlink="http://www.w3.org/1999/xlink" content-type="dwc:verbatimCoordinates" xlink:type="simple">-12.5282, -69.0141</named-content>
                  </td><td rowspan="1" colspan="1"/><td rowspan="1" colspan="1">
                    <italic>
                      <tp:taxon-name>
                        <tp:taxon-name-part taxon-name-part-type="genus" reg="Panchlora">Panchlora</tp:taxon-name-part>
                      </tp:taxon-name>
                    </italic>
                  </td></tr><tr><td rowspan="1" colspan="1">AUDE-PE-1-71</td><td rowspan="1" colspan="1">1</td><td rowspan="1" colspan="1"/><td rowspan="1" colspan="1">juvenile</td><td rowspan="1" colspan="1">2021-7-6</td><td rowspan="1" colspan="1"/><td rowspan="1" colspan="1">night. Hand collected</td><td rowspan="1" colspan="1">Evangelista-Huaman, Evangelista-Huaman, Medina Espinoza</td><td rowspan="1" colspan="1">Peru</td><td rowspan="1" colspan="1">Madre de Dios</td><td rowspan="1" colspan="1">Los Amigos Research Station</td><td rowspan="1" colspan="1"/><td rowspan="1" colspan="1">Trail 17 &amp; 2</td><td rowspan="1" colspan="1">
                    <named-content xmlns:xlink="http://www.w3.org/1999/xlink" content-type="dwc:verbatimCoordinates" xlink:type="simple">-12.559556, -70.107667</named-content>
                  </td><td rowspan="1" colspan="1"/><td rowspan="1" colspan="1">
                    <tp:taxon-name>
                      <tp:taxon-name-part taxon-name-part-type="subfamily" reg="Panchlorinae">Panchlorinae</tp:taxon-name-part>
                    </tp:taxon-name>
                  </td></tr><tr><td rowspan="1" colspan="1">AUDE-PE-2-95</td><td rowspan="1" colspan="1">1</td><td rowspan="1" colspan="1"/><td rowspan="1" colspan="1">juvenile</td><td rowspan="1" colspan="1">2021-7-6</td><td rowspan="1" colspan="1"/><td rowspan="1" colspan="1">night. Hand collected</td><td rowspan="1" colspan="1">Evangelista-Huaman, Evangelista-Huaman, Medina Espinoza</td><td rowspan="1" colspan="1">Peru</td><td rowspan="1" colspan="1">Madre de Dios</td><td rowspan="1" colspan="1">Los Amigos Research Station</td><td rowspan="1" colspan="1"/><td rowspan="1" colspan="1">Trail 17 &amp; 2</td><td rowspan="1" colspan="1">
                    <named-content xmlns:xlink="http://www.w3.org/1999/xlink" content-type="dwc:verbatimCoordinates" xlink:type="simple">-12.559556, -70.107667</named-content>
                  </td><td rowspan="1" colspan="1"/><td rowspan="1" colspan="1">
                    <tp:taxon-name>
                      <tp:taxon-name-part taxon-name-part-type="subfamily" reg="Panchlorinae">Panchlorinae</tp:taxon-name-part>
                    </tp:taxon-name>
                  </td></tr><tr><td rowspan="1" colspan="1">UIRB-PE-25-99</td><td rowspan="1" colspan="1">1</td><td rowspan="1" colspan="1"/><td rowspan="1" colspan="1">juvenile</td><td rowspan="1" colspan="1">2024-7-11</td><td rowspan="1" colspan="1"/><td rowspan="1" colspan="1">Hand collected</td><td rowspan="1" colspan="1">Emmy F. Medina E., Jared Martin, Johanna Schwartz, Dominic Evangelista</td><td rowspan="1" colspan="1">Peru</td><td rowspan="1" colspan="1">Madre de Dios</td><td rowspan="1" colspan="1">Finca Las Piedras Research Station</td><td rowspan="1" colspan="1">265</td><td rowspan="1" colspan="1">Trails in forest, near station at night</td><td rowspan="1" colspan="1">
                    <named-content xmlns:xlink="http://www.w3.org/1999/xlink" content-type="dwc:verbatimCoordinates" xlink:type="simple">-12.2285, -69.1143</named-content>
                  </td><td rowspan="1" colspan="1"/><td rowspan="1" colspan="1">
                    <tp:taxon-name>
                      <tp:taxon-name-part taxon-name-part-type="subfamily" reg="Panchlorinae">Panchlorinae</tp:taxon-name-part>
                    </tp:taxon-name>
                  </td></tr><tr><td rowspan="1" colspan="1">UIRB-PE-31-07</td><td rowspan="1" colspan="1">1</td><td rowspan="1" colspan="1"/><td rowspan="1" colspan="1">juvenile</td><td rowspan="1" colspan="1">2024-7-16</td><td rowspan="1" colspan="1"/><td rowspan="1" colspan="1">Hand collected</td><td rowspan="1" colspan="1">Emmy F. Medina E., Jared Martin, Johanna Schwartz, Dominic Evangelista</td><td rowspan="1" colspan="1">Peru</td><td rowspan="1" colspan="1">Madre de Dios</td><td rowspan="1" colspan="1">Finca Las Piedras Research Station</td><td rowspan="1" colspan="1">264</td><td rowspan="1" colspan="1">Night hike (Lindero, Tapir, Unguruhaui, Castana trails)</td><td rowspan="1" colspan="1">
                    <named-content xmlns:xlink="http://www.w3.org/1999/xlink" content-type="dwc:verbatimCoordinates" xlink:type="simple">-12.2262, -69.1124</named-content>
                  </td><td rowspan="1" colspan="1"/><td rowspan="1" colspan="1">
                    <tp:taxon-name>
                      <tp:taxon-name-part taxon-name-part-type="subfamily" reg="Panchlorinae">Panchlorinae</tp:taxon-name-part>
                    </tp:taxon-name>
                  </td></tr></tbody></table></table-wrap></tp:treatment-sec><ref-list><ref id="B55"><mixed-citation xmlns:xlink="http://www.w3.org/1999/xlink" xlink:type="simple">Roth LM (1970d) The male genitalia of <tp:taxon-name><tp:taxon-name-part taxon-name-part-type="suborder">Blattaria</tp:taxon-name-part></tp:taxon-name>. V. <italic><tp:taxon-name><tp:taxon-name-part taxon-name-part-type="genus">Epilampra</tp:taxon-name-part></tp:taxon-name></italic> spp. (<tp:taxon-name><tp:taxon-name-part taxon-name-part-type="family">Blaberidae</tp:taxon-name-part></tp:taxon-name>: <tp:taxon-name><tp:taxon-name-part taxon-name-part-type="subfamily">Epilamprinae</tp:taxon-name-part></tp:taxon-name>). Psyche 77: 436–486. <ext-link xlink:href="10.1155/1970/46805" ext-link-type="doi" xlink:type="simple">https://doi.org/10.1155/1970/46805</ext-link></mixed-citation></ref></ref-list></tp:taxon-treatment>
