# Supplementary material for: Blaberidae (Blattodea) of Madre de Dios, Peru and a key to Epilamprinae s. s
Source: Zookeys. 2026 Jun 4;1281:171–232. doi: 10.3897/zookeys.1281.178573 (PMC13261311; doi:10.3897/zookeys.1281.178573)
Supplement: XML Treatment for Lanxoblatta patriciae [file zookeys.1281.178573-treatment6.xml]

<!DOCTYPE tp:taxon-treatment
  PUBLIC "-//TaxonX//DTD Taxonomic Treatment Publishing DTD v0 20100105//EN" "tax-treatment-NSO.dtd">
<tp:taxon-treatment xmlns:tp="http://www.plazi.org/taxpub"><tp:treatment-meta><kwd-group><label>Taxon classification</label><kwd>
                <named-content content-type="kingdom">Animalia</named-content>
              </kwd><kwd>
                <named-content content-type="order">Blattodea</named-content>
              </kwd><kwd>
                <named-content content-type="family">Blaberidae</named-content>
              </kwd></kwd-group><mixed-citation publication-type="journal"><person-group><name><surname>Vanker</surname><given-names>Katharine</given-names></name><name><surname>Medina-Espinoza</surname><given-names>Emmy Fiorella</given-names></name><name><surname>Schwartz</surname><given-names>Johanna</given-names></name><name><surname>Martin</surname><given-names>Jared</given-names></name><name><surname>Evangelista</surname><given-names>Dominic A.</given-names></name></person-group><article-title><tp:taxon-name><tp:taxon-name-part taxon-name-part-type="family" reg="Blaberidae">Blaberidae</tp:taxon-name-part></tp:taxon-name> (<tp:taxon-name><tp:taxon-name-part taxon-name-part-type="order" reg="Blattodea">Blattodea</tp:taxon-name-part></tp:taxon-name>) of Madre de Dios, Peru and a key to <tp:taxon-name><tp:taxon-name-part taxon-name-part-type="subfamily" reg="Epilamprinae">Epilamprinae</tp:taxon-name-part></tp:taxon-name> s. s.</article-title><source>Zookeys</source><day>04</day><month>06</month><year>2026</year><volume>1281</volume><fpage>171</fpage><lpage>232</lpage><pub-id pub-id-type="doi">10.3897/zookeys.1281.178573</pub-id></mixed-citation></tp:treatment-meta><tp:nomenclature><tp:taxon-name><object-id xmlns:xlink="http://www.w3.org/1999/xlink" content-type="arpha" xlink:type="simple">C70D2412-B239-5E9F-8FB3-DA228487E4C3</object-id>
                    		<tp:taxon-name-part taxon-name-part-type="genus" reg="Lanxoblatta">Lanxoblatta</tp:taxon-name-part> <tp:taxon-name-part taxon-name-part-type="species" reg="patriciae">patriciae</tp:taxon-name-part>
                    	
                    		<object-id xmlns:xlink="http://www.w3.org/1999/xlink" content-type="zoobank" xlink:type="simple">https://zoobank.org/AA956D4B-9552-46A6-9A42-C5966BDEB8E5</object-id>
                    	</tp:taxon-name><tp:taxon-authority>Vanker, Medina-Espinoza, &amp; Evangelista</tp:taxon-authority><tp:taxon-status xmlns:xlink="http://www.w3.org/1999/xlink" xlink:type="simple">sp. nov.</tp:taxon-status><xref ref-type="fig" rid="F16">Figs 16</xref><xref ref-type="fig" rid="F17">, 17</xref></tp:nomenclature><tp:treatment-sec sec-type="Type material"><title>Type material.</title><p><bold><italic>Holotype</italic></bold>. • Male, pinned, with genitalia in a separate microvial. Original label: “Peru: MD [Madre de Dios], Estación Biológica Los Amigos. Trail 10, terra firme forest, <named-content xmlns:xlink="http://www.w3.org/1999/xlink" content-type="dwc:verbatimCoordinates" xlink:type="simple">12°33'59"S, 70°05'59"W</named-content> [<named-content xmlns:xlink="http://www.w3.org/1999/xlink" content-type="dwc:verbatimCoordinates" xlink:type="simple">-12.566389, -70.099722</named-content>], 6.vii. 2021 [6 July 2021], night, hand collected. D.A. Evangelista leg”. AUDE-PE-1-69. <bold><italic>Paratypes</italic></bold>: • AUDE-PE-1-89 AUDE-PE-1-90, UIRB-PE-26-61, UI RB-PE-26-62, UIRB-PE-26-74, UIRB-PE-26-75, UIRB-PE-26-76, UIRB-PE-26-77, UIRB-PE-26-81, UIRB-PE-26-82, UIRB-PE-26-83 (locality and other data for all specimens are given in Table <xref ref-type="table" rid="T3">3</xref>).</p><fig id="F16" position="float" orientation="portrait"><object-id xmlns:xlink="http://www.w3.org/1999/xlink" content-type="doi" xlink:type="simple">10.3897/zookeys.1281.178573.figure16</object-id><object-id xmlns:xlink="http://www.w3.org/1999/xlink" content-type="arpha" xlink:type="simple">7E08E9AC-152B-513C-930A-47EB581544FF</object-id><label>Figure 16.</label><caption><p><italic><tp:taxon-name><tp:taxon-name-part taxon-name-part-type="genus" reg="Lanxoblatta">Lanxoblatta</tp:taxon-name-part> <tp:taxon-name-part taxon-name-part-type="species" reg="patriciae">patriciae</tp:taxon-name-part></tp:taxon-name></italic>. <bold>A</bold>. Dorsal habitus from adult female; <bold>B</bold>. Ventral habitus of adult female; <bold>C</bold>. Dorsal habitus of late-instar immature; <bold>D</bold>. Ventral habitus of late-instar immature; <bold>E</bold>. Dorsal habitus from adult male; <bold>F</bold>. Ventral habitus of adult male. Specimens imaged: (<bold>A, B</bold>) paratype UIRB-PE-26-74, (<bold>C, D</bold>) paratype UIRB-PE-26-77, and (<bold>E, F</bold>) holotype AUDE-PE-1-69. Scale bars: 10 mm (<bold>A–D</bold>).</p></caption><graphic xmlns:xlink="http://www.w3.org/1999/xlink" xlink:href="zookeys-1281-171_article-178573__-g016.jpg" id="oo_1668112.jpg" position="float" orientation="portrait" xlink:type="simple"><uri content-type="original_file" xlink:type="simple">https://binary.pensoft.net/fig/1668112</uri></graphic></fig><fig id="F17" position="float" orientation="portrait"><object-id xmlns:xlink="http://www.w3.org/1999/xlink" content-type="doi" xlink:type="simple">10.3897/zookeys.1281.178573.figure17</object-id><object-id xmlns:xlink="http://www.w3.org/1999/xlink" content-type="arpha" xlink:type="simple">DF55D6DB-C416-5298-935C-F9E083D41ED5</object-id><label>Figure 17.</label><caption><p><italic><tp:taxon-name><tp:taxon-name-part taxon-name-part-type="genus" reg="Lanxoblatta">Lanxoblatta</tp:taxon-name-part> <tp:taxon-name-part taxon-name-part-type="species" reg="patriciae">patriciae</tp:taxon-name-part></tp:taxon-name></italic> adult male morphology, detailed images, holotype (AUDE-PE-1-69). <bold>A</bold>. Pronotum; <bold>B</bold>. Microscopic pronotal warts (30 × magnification); <bold>C, D</bold>. L3’. <bold>E</bold>. <italic>via</italic>. <bold>F</bold>. Subgenital plate with genitalia in place (partially damaged). <bold>G</bold>. All genital sclerites. Scale bars: 5 mm (<bold>A</bold>); 0.5 mm (<bold>C, E</bold>); 1 mm (<bold>F, G</bold>).</p></caption><graphic xmlns:xlink="http://www.w3.org/1999/xlink" xlink:href="zookeys-1281-171_article-178573__-g017.jpg" id="oo_1668113.jpg" position="float" orientation="portrait" xlink:type="simple"><uri content-type="original_file" xlink:type="simple">https://binary.pensoft.net/fig/1668113</uri></graphic></fig></tp:treatment-sec><tp:treatment-sec sec-type="Determination"><title>Determination.</title><p>This species was placed in <italic><tp:taxon-name><tp:taxon-name-part taxon-name-part-type="genus" reg="Lanxoblatta">Lanxoblatta</tp:taxon-name-part></tp:taxon-name></italic> based on the pronotal morphology (shape, color, and pronotal window shape). We were able to associate juveniles with the adults based on pronotal features.</p></tp:treatment-sec><tp:treatment-sec sec-type="Differential diagnosis"><title>Differential diagnosis.</title><p><italic><tp:taxon-name><tp:taxon-name-part taxon-name-part-type="genus" reg="Lanxoblatta">Lanxoblatta</tp:taxon-name-part> <tp:taxon-name-part taxon-name-part-type="species" reg="patriciae">patriciae</tp:taxon-name-part></tp:taxon-name></italic>, which is most similar to <italic><tp:taxon-name><tp:taxon-name-part taxon-name-part-type="genus" reg="Lanxoblatta">L.</tp:taxon-name-part> <tp:taxon-name-part taxon-name-part-type="species" reg="martinezi">martinezi</tp:taxon-name-part></tp:taxon-name></italic> (Bolivar, 1881), and can be separated from all known <italic><tp:taxon-name><tp:taxon-name-part taxon-name-part-type="genus" reg="Lanxoblatta">Lanxoblatta</tp:taxon-name-part></tp:taxon-name></italic> based on the body size and pronotal morphology. <italic><tp:taxon-name><tp:taxon-name-part taxon-name-part-type="genus" reg="Lanxoblatta">L.</tp:taxon-name-part> <tp:taxon-name-part taxon-name-part-type="species" reg="patriciae">patriciae</tp:taxon-name-part></tp:taxon-name></italic> and <italic><tp:taxon-name><tp:taxon-name-part taxon-name-part-type="genus" reg="Lanxoblatta">L.</tp:taxon-name-part> <tp:taxon-name-part taxon-name-part-type="species" reg="martinezi">martinezi</tp:taxon-name-part></tp:taxon-name></italic> share the feature rugae radiating out from the pronotal center into the pronotal window. <italic><tp:taxon-name><tp:taxon-name-part taxon-name-part-type="genus" reg="Lanxoblatta">Lanxoblatta</tp:taxon-name-part> <tp:taxon-name-part taxon-name-part-type="species" reg="patriciae">patriciae</tp:taxon-name-part></tp:taxon-name></italic> differs from <italic><tp:taxon-name><tp:taxon-name-part taxon-name-part-type="genus" reg="Lanxoblatta">L.</tp:taxon-name-part> <tp:taxon-name-part taxon-name-part-type="species" reg="martinezi">martinezi</tp:taxon-name-part></tp:taxon-name></italic> in males being 20 mm long (<italic><tp:taxon-name><tp:taxon-name-part taxon-name-part-type="genus" reg="Lanxoblatta">L.</tp:taxon-name-part> <tp:taxon-name-part taxon-name-part-type="species" reg="martinezi">martinezi</tp:taxon-name-part></tp:taxon-name></italic> males are 30 mm long; Table <xref ref-type="table" rid="T4">4</xref>), and our lone female <italic><tp:taxon-name><tp:taxon-name-part taxon-name-part-type="genus" reg="Lanxoblatta">L.</tp:taxon-name-part> <tp:taxon-name-part taxon-name-part-type="species" reg="patriciae">patriciae</tp:taxon-name-part></tp:taxon-name></italic> has semi-circular pronotum without any emargination (notch) in it laterally (<italic><tp:taxon-name><tp:taxon-name-part taxon-name-part-type="genus" reg="Lanxoblatta">L.</tp:taxon-name-part> <tp:taxon-name-part taxon-name-part-type="species" reg="martinezi">martinezi</tp:taxon-name-part></tp:taxon-name></italic> females have an emargination on the pronotum just back of the lateral angles).</p></tp:treatment-sec><tp:treatment-sec sec-type="Remarks"><title>Remarks.</title><p><italic><tp:taxon-name><tp:taxon-name-part taxon-name-part-type="genus" reg="Lanxoblatta">Lanxoblatta</tp:taxon-name-part> <tp:taxon-name-part taxon-name-part-type="species" reg="patriciae">patriciae</tp:taxon-name-part></tp:taxon-name></italic> bears impressive pronotal warts, but we are unclear how they compare to pronotal rugosity in other <italic><tp:taxon-name><tp:taxon-name-part taxon-name-part-type="genus" reg="Lanxoblatta">Lanxoblatta</tp:taxon-name-part></tp:taxon-name></italic> spp. <italic><tp:taxon-name><tp:taxon-name-part taxon-name-part-type="genus" reg="Lanxoblatta">Lanxoblatta</tp:taxon-name-part> <tp:taxon-name-part taxon-name-part-type="species" reg="frater">frater</tp:taxon-name-part></tp:taxon-name></italic> Hebard, 1933 is described as having “nodules”, and <italic><tp:taxon-name><tp:taxon-name-part taxon-name-part-type="genus" reg="Lanxoblatta">L.</tp:taxon-name-part> <tp:taxon-name-part taxon-name-part-type="species" reg="magnifica">magnifica</tp:taxon-name-part></tp:taxon-name></italic> Rehn, 1932 bears “tubercules” on the pronotum. <italic><tp:taxon-name><tp:taxon-name-part taxon-name-part-type="genus" reg="Lanxoblatta">Lanxoblatta</tp:taxon-name-part> <tp:taxon-name-part taxon-name-part-type="species" reg="patriciae">patriciae</tp:taxon-name-part></tp:taxon-name></italic> differs from <italic><tp:taxon-name><tp:taxon-name-part taxon-name-part-type="genus" reg="Lanxoblatta">L.</tp:taxon-name-part> <tp:taxon-name-part taxon-name-part-type="species" reg="frater">frater</tp:taxon-name-part></tp:taxon-name></italic> Hebard, 1933 in having the warts much more extensive throughout the pronotum. We have not examined the tubercules in <italic><tp:taxon-name><tp:taxon-name-part taxon-name-part-type="genus" reg="Lanxoblatta">L.</tp:taxon-name-part> <tp:taxon-name-part taxon-name-part-type="species" reg="magnifica">magnifica</tp:taxon-name-part></tp:taxon-name></italic> Rehn, 1932 but that species is nearly twice the size of <italic><tp:taxon-name><tp:taxon-name-part taxon-name-part-type="genus" reg="Lanxoblatta">L.</tp:taxon-name-part> <tp:taxon-name-part taxon-name-part-type="species" reg="patriciae">patriciae</tp:taxon-name-part></tp:taxon-name></italic>. The description of <italic><tp:taxon-name><tp:taxon-name-part taxon-name-part-type="genus" reg="Lanxoblatta">L.</tp:taxon-name-part> <tp:taxon-name-part taxon-name-part-type="species" reg="martinezi">martinezi</tp:taxon-name-part></tp:taxon-name></italic> (Bolivar, 1881) mentions granules on the pronotum but perhaps the microscopy available at the time was not sufficient to describe their detail more fully.</p></tp:treatment-sec><tp:treatment-sec sec-type="Description of holotype"><title>Description of holotype.</title><p><bold>Male</bold> (AUDE-PE-1-69). <bold><italic>Head</italic></bold>. Two flat ocelli. Antennal scape and pedicel dark brown with paler flagellum. Frons and vertex dark brown, palest between the ocelli. The part of the postclypeus directly under the epistomal suture is paler, this pale area shrinks as the dark coloration, continued from the frons into the postclypeus, expands until reaching the anteclypeus where it abruptly stops, being replaced by a pale coloration. The labrum is banded, going from pale posteriorly, to dark, to pale again towards the mandibles. Maxillary and labial palp darker towards center of each segment, growing paler as the joint is approached.</p><p><bold><italic>Thorax</italic>. <italic>Pronotum</italic></bold>. Roughly elliptical, with a greater distance from the vertexes to the top co-vertex than to the bottom co-vertex. Medial-anterior region of pronotum with a kidney shaped semi-transparent and unpigmented region. Pigmented areas of pronotum are mostly chestnut, with some near black-brown areas. Many small dark warts (protrusions that are narrow at the base and bulbous towards the apex) create a rugose texture. Many of the warts are so protruded that the form pillar-like shapes, only visible at high magnification. The greatest concentration are equidistant from the midline to the edge of the pronotum on either side, growing darker as their density increases, towards the edges of the pronotum the warts transition into shallow indentations. At the center of the pronotum, there are two dark sulci. <bold><italic>Wings</italic></bold>. Tegmina dark brown. Tegmina thickened basally so minor veins and crossveins are not entirely visible. Instead, there is a roughly uniform network of shallow pits. The subcostal and secondary branching of the radial veins support the laterally broad tegmina. <bold><italic>Legs</italic></bold>. Forecoxae pale brown. The forefemur is pale brown with a row of setae on ventro-anterior margin, with no apical spine or genicular spine. Foretibia with six spines on the dorsal side, one being smaller than the others, and five large ventral spines on the distal side of a dense patch of setae. Foretarsus composed of five segments, the first four having euplantulae and being significantly smaller than the pre-tarsus. Arolium present, claws simple and symmetrical. Mid femur pale brown with a few thin hairs on ventro-anterior margin. Midtibia pale brown with nine large ventral spines and seven dorsal. Midtarsus is broken but has at least four remaining tarsomeres, first tarsomere longer than its equivalent on the foreleg and the other three tarsomeres on mid tarsus with euplantulae present.</p><p><bold><italic>Abdomen</italic></bold>. The dorsal abdomen is brown, paler than the pronotum but darker than the ventral abdomen. No visible tergal gland present. SA plate damaged in type. Posterior edge of sub-genital plate convexly arcuate with left stylus in a shallow and moderately narrow invagination. Right stylus missing due to damage (present in other specimens).</p><p><bold><italic>Genitalia</italic></bold>. L3’ hooked (see Fig. <xref ref-type="fig" rid="F17">17</xref>), <italic>lve</italic> long and slender, <italic>via</italic>: flat and broad at base with bulbous protrusion curving upwards to <italic>lve</italic> (see Fig. <xref ref-type="fig" rid="F17">17</xref>). R phallomere: curving on itself almost in a spiral pattern (see Fig. <xref ref-type="fig" rid="F17">17</xref>).</p><p>Morphological measurements are presented in Table <xref ref-type="table" rid="T4">4</xref>.</p></tp:treatment-sec><tp:treatment-sec sec-type="Description of paratype"><title>Description of paratype.</title><p><bold>Female</bold>. UIRB-PE-26-62. Head identical to description of male. Pronotum wider than in male, and more acutely angled laterally. Texture and color of pronotum indistinguishable from the male. Tegmina similar to male but truncated, only reaching to the posterior edge of T5. Forelegs like male except only three spines in the dense patch of setae on the ventral tibia, and six spines on the dorsal side. Abdominal flanges more pronounced than in males, with some mottled coloration near the edges. SA plate also more expanded than male, extending past the ends of the cerci, which are also shorter in the female.</p></tp:treatment-sec><tp:treatment-sec sec-type="Range"><title>Range.</title><p>This is the first published record of <italic><tp:taxon-name><tp:taxon-name-part taxon-name-part-type="genus" reg="Lanxoblatta">Lanxoblatta</tp:taxon-name-part></tp:taxon-name></italic> in Peru. <italic><tp:taxon-name><tp:taxon-name-part taxon-name-part-type="genus" reg="Lanxoblatta">L.</tp:taxon-name-part> <tp:taxon-name-part taxon-name-part-type="species" reg="patriciae">patriciae</tp:taxon-name-part></tp:taxon-name></italic> is widespread in Madre de Dios, but we did not find it at the two suburban sites near Puerto Maldonado. We hypothesize that it may be part of an evolutionary grade (parapatry) with <italic><tp:taxon-name><tp:taxon-name-part taxon-name-part-type="genus" reg="Lanxoblatta">L.</tp:taxon-name-part> <tp:taxon-name-part taxon-name-part-type="species" reg="martinezi">martinezi</tp:taxon-name-part></tp:taxon-name></italic> because of the similarity with that species. This could suggest that its range to extends northward throughout the Peruvian Amazon.</p></tp:treatment-sec><tp:treatment-sec sec-type="Habitat"><title>Habitat.</title><p>Low hill forest and flooded alluvial forest.</p></tp:treatment-sec><tp:treatment-sec sec-type="Etymology"><title>Etymology.</title><p>The specific epithet is in honor of the grandmother of KV.</p></tp:treatment-sec><tp:treatment-sec><!--Section generated to contain objects referenced in tp:taxon-treatment.--><table-wrap id="T3" position="float" orientation="portrait"><label>Table 3.</label><caption><p>Morphological measurements of some <tp:taxon-name><tp:taxon-name-part taxon-name-part-type="family" reg="Blaberidae">Blaberidae</tp:taxon-name-part></tp:taxon-name> species examined. F: female; M: male.</p></caption><table><tbody><tr><th rowspan="1" colspan="1">Taxon</th><th rowspan="1" colspan="1">Specimen</th><th rowspan="1" colspan="1">Sex</th><th rowspan="1" colspan="5">Measurement (mm)</th></tr><tr><td rowspan="1" colspan="1">
                    <italic>Taxon</italic>
                  </td><td rowspan="1" colspan="1">
                    <italic>Specimen</italic>
                  </td><td rowspan="1" colspan="1">
                    <italic>Sex</italic>
                  </td><td rowspan="1" colspan="1">Total body length</td><td rowspan="1" colspan="1">Tegmina length</td><td rowspan="1" colspan="1">Pronotum length</td><td rowspan="1" colspan="1">Pronotum width</td><td rowspan="1" colspan="1">Cerci length</td></tr><tr><td rowspan="1" colspan="1"><italic><tp:taxon-name><tp:taxon-name-part taxon-name-part-type="genus" reg="Galiblatta">Galiblatta</tp:taxon-name-part></tp:taxon-name></italic> sp.</td><td rowspan="1" colspan="1">UIRB-PE-20-70</td><td rowspan="1" colspan="1">F</td><td rowspan="1" colspan="1">16.8</td><td rowspan="1" colspan="1">4.3</td><td rowspan="1" colspan="1">4.2</td><td rowspan="1" colspan="1">6.6</td><td rowspan="1" colspan="1">0.4</td></tr><tr><td rowspan="1" colspan="1"><italic><tp:taxon-name><tp:taxon-name-part taxon-name-part-type="genus" reg="Epilampra">Epilampra</tp:taxon-name-part> <tp:taxon-name-part taxon-name-part-type="species" reg="yompori">yompori</tp:taxon-name-part></tp:taxon-name></italic> sp. nov.</td><td rowspan="1" colspan="1">UIRB-PE-23-76</td><td rowspan="1" colspan="1">M</td><td rowspan="1" colspan="1">26.9</td><td rowspan="1" colspan="1">25.6</td><td rowspan="1" colspan="1">6.4</td><td rowspan="1" colspan="1">8.1</td><td rowspan="1" colspan="1">3.6</td></tr><tr><td rowspan="1" colspan="1"><italic><tp:taxon-name><tp:taxon-name-part taxon-name-part-type="genus" reg="Epilampra">Epilampra</tp:taxon-name-part> <tp:taxon-name-part taxon-name-part-type="species" reg="yompori">yompori</tp:taxon-name-part></tp:taxon-name></italic> sp. nov.</td><td rowspan="1" colspan="1">UIRB-PE-25-42</td><td rowspan="1" colspan="1">F</td><td rowspan="1" colspan="1">28</td><td rowspan="1" colspan="1">27.2</td><td rowspan="1" colspan="1">6.5</td><td rowspan="1" colspan="1">10</td><td rowspan="1" colspan="1">2.2</td></tr><tr><td rowspan="1" colspan="1"><italic><tp:taxon-name><tp:taxon-name-part taxon-name-part-type="genus" reg="Epilampra">Epilampra</tp:taxon-name-part> <tp:taxon-name-part taxon-name-part-type="species" reg="homage">homage</tp:taxon-name-part></tp:taxon-name></italic> sp. nov.</td><td rowspan="1" colspan="1">AUDE-PE-1-88</td><td rowspan="1" colspan="1">M</td><td rowspan="1" colspan="1">18.5 <sup>1</sup></td><td rowspan="1" colspan="1">17.9</td><td rowspan="1" colspan="1">4.5</td><td rowspan="1" colspan="1">6.1</td><td rowspan="1" colspan="1">2.1<sup>2</sup></td></tr><tr><td rowspan="1" colspan="1"><italic><tp:taxon-name><tp:taxon-name-part taxon-name-part-type="genus" reg="Epilampra">Epilampra</tp:taxon-name-part> <tp:taxon-name-part taxon-name-part-type="species" reg="wandpero">wandpero</tp:taxon-name-part></tp:taxon-name></italic> sp. nov.</td><td rowspan="1" colspan="1">AUDE-PE-03-86</td><td rowspan="1" colspan="1">M</td><td rowspan="1" colspan="1">18.2</td><td rowspan="1" colspan="1">18.6</td><td rowspan="1" colspan="1">4.6</td><td rowspan="1" colspan="1">6.14</td><td rowspan="1" colspan="1">2.6<sup>1</sup></td></tr><tr><td rowspan="1" colspan="1">
                    <tp:taxon-name><tp:taxon-name-part taxon-name-part-type="genus" reg="Epilampra">Epilampra</tp:taxon-name-part> <tp:taxon-name-part taxon-name-part-type="uncertainty-rank">sp.</tp:taxon-name-part> <tp:taxon-name-part taxon-name-part-type="uncertainty-rank">cf.</tp:taxon-name-part> <tp:taxon-name-part taxon-name-part-type="species" reg="azteca">azteca</tp:taxon-name-part></tp:taxon-name>
                  </td><td rowspan="1" colspan="1">AUDE-PE-3-96</td><td rowspan="1" colspan="1">F</td><td rowspan="1" colspan="1">17.3</td><td rowspan="1" colspan="1">19.3</td><td rowspan="1" colspan="1">4.7</td><td rowspan="1" colspan="1">5.7</td><td rowspan="1" colspan="1">2.1</td></tr><tr><td rowspan="1" colspan="1"><italic><tp:taxon-name><tp:taxon-name-part taxon-name-part-type="genus" reg="Epilampra">Epilampra</tp:taxon-name-part> <tp:taxon-name-part taxon-name-part-type="species" reg="conferta">conferta</tp:taxon-name-part></tp:taxon-name> “</italic>placa<italic>”</italic></td><td rowspan="1" colspan="1">AUDE-PE-1-84</td><td rowspan="1" colspan="1">M</td><td rowspan="1" colspan="1">23.5</td><td rowspan="1" colspan="1">25<sup>1</sup></td><td rowspan="1" colspan="1">5.6</td><td rowspan="1" colspan="1">7.8</td><td rowspan="1" colspan="1">2.6</td></tr><tr><td rowspan="1" colspan="1"><italic><tp:taxon-name><tp:taxon-name-part taxon-name-part-type="genus" reg="Epilampra">Epilampra</tp:taxon-name-part> <tp:taxon-name-part taxon-name-part-type="species" reg="conferta">conferta</tp:taxon-name-part></tp:taxon-name> “</italic>placa<italic>”</italic></td><td rowspan="1" colspan="1">AUDE-PE-1-87</td><td rowspan="1" colspan="1">F</td><td rowspan="1" colspan="1">33.8</td><td rowspan="1" colspan="1">30.5</td><td rowspan="1" colspan="1">7.4</td><td rowspan="1" colspan="1">9.8</td><td rowspan="1" colspan="1">2.8</td></tr><tr><td rowspan="1" colspan="1"><italic><tp:taxon-name><tp:taxon-name-part taxon-name-part-type="genus" reg="Epilampra">Epilampra</tp:taxon-name-part> <tp:taxon-name-part taxon-name-part-type="species" reg="conferta">conferta</tp:taxon-name-part></tp:taxon-name> “</italic>barra<italic>”</italic></td><td rowspan="1" colspan="1">AUDE-PE-1-82</td><td rowspan="1" colspan="1">M</td><td rowspan="1" colspan="1">20.8</td><td rowspan="1" colspan="1">21.5</td><td rowspan="1" colspan="1">5.7</td><td rowspan="1" colspan="1">7.2</td><td rowspan="1" colspan="1">1.9</td></tr><tr><td rowspan="1" colspan="1"><italic><tp:taxon-name><tp:taxon-name-part taxon-name-part-type="genus" reg="Epilampra">Epilampra</tp:taxon-name-part> <tp:taxon-name-part taxon-name-part-type="species" reg="sofia">sofia</tp:taxon-name-part></tp:taxon-name></italic> sp. nov.</td><td rowspan="1" colspan="1">UIRB-PE-26-37</td><td rowspan="1" colspan="1">M</td><td rowspan="1" colspan="1">23.3</td><td rowspan="1" colspan="1">22.6</td><td rowspan="1" colspan="1">5.5</td><td rowspan="1" colspan="1">6.3</td><td rowspan="1" colspan="1">2.33</td></tr><tr><td rowspan="1" colspan="1"><italic><tp:taxon-name><tp:taxon-name-part taxon-name-part-type="genus" reg="Epilampra">Epilampra</tp:taxon-name-part> <tp:taxon-name-part taxon-name-part-type="species" reg="sofia">sofia</tp:taxon-name-part></tp:taxon-name></italic> sp. nov.</td><td rowspan="1" colspan="1">UIRB-PE-25-77</td><td rowspan="1" colspan="1">F</td><td rowspan="1" colspan="1">27.4</td><td rowspan="1" colspan="1">26.1</td><td rowspan="1" colspan="1">7.4</td><td rowspan="1" colspan="1">8.4</td><td rowspan="1" colspan="1">2.2</td></tr><tr><td rowspan="1" colspan="1"><italic><tp:taxon-name><tp:taxon-name-part taxon-name-part-type="genus" reg="Epilampra">Epilampra</tp:taxon-name-part> <tp:taxon-name-part taxon-name-part-type="species" reg="paititi">paititi</tp:taxon-name-part></tp:taxon-name></italic> sp. nov.</td><td rowspan="1" colspan="1">AUDE-PE-1-83</td><td rowspan="1" colspan="1">M</td><td rowspan="1" colspan="1">22.5</td><td rowspan="1" colspan="1">25.6</td><td rowspan="1" colspan="1">5.2</td><td rowspan="1" colspan="1">6.7</td><td rowspan="1" colspan="1">2.5</td></tr><tr><td rowspan="1" colspan="1"><italic><tp:taxon-name><tp:taxon-name-part taxon-name-part-type="genus" reg="Lanxoblatta">Lanxoblatta</tp:taxon-name-part></tp:taxon-name></italic> sp. nov.</td><td rowspan="1" colspan="1">AUDE-PE-1-69</td><td rowspan="1" colspan="1">M</td><td rowspan="1" colspan="1">21.6</td><td rowspan="1" colspan="1">19.6</td><td rowspan="1" colspan="1">5.5</td><td rowspan="1" colspan="1">9.5</td><td rowspan="1" colspan="1">1.4</td></tr><tr><td rowspan="1" colspan="1"><italic><tp:taxon-name><tp:taxon-name-part taxon-name-part-type="genus" reg="Lanxoblatta">Lanxoblatta</tp:taxon-name-part></tp:taxon-name></italic> sp. nov.</td><td rowspan="1" colspan="1">UIRB-PE-26-74</td><td rowspan="1" colspan="1">F</td><td rowspan="1" colspan="1">21.3</td><td rowspan="1" colspan="1">11.8</td><td rowspan="1" colspan="1">6.3</td><td rowspan="1" colspan="1">11.5</td><td rowspan="1" colspan="1">1.2</td></tr><tr><td rowspan="1" colspan="1"><italic><tp:taxon-name><tp:taxon-name-part taxon-name-part-type="genus" reg="Phoetalia">Phoetalia</tp:taxon-name-part> <tp:taxon-name-part taxon-name-part-type="species" reg="amigo">amigo</tp:taxon-name-part></tp:taxon-name></italic> sp. nov.</td><td rowspan="1" colspan="1">AUDE-PE-1-95</td><td rowspan="1" colspan="1">M</td><td rowspan="1" colspan="1">13.6</td><td rowspan="1" colspan="1">12.4</td><td rowspan="1" colspan="1">3.4</td><td rowspan="1" colspan="1">4.9</td><td rowspan="1" colspan="1">0.9</td></tr><tr><td rowspan="1" colspan="1"><italic><tp:taxon-name><tp:taxon-name-part taxon-name-part-type="genus" reg="Phoetalia">Phoetalia</tp:taxon-name-part> <tp:taxon-name-part taxon-name-part-type="species" reg="amigo">amigo</tp:taxon-name-part></tp:taxon-name></italic> sp. nov.</td><td rowspan="1" colspan="1">UIRB-PE-30-77</td><td rowspan="1" colspan="1">F</td><td rowspan="1" colspan="1">19.1</td><td rowspan="1" colspan="1">14.2</td><td rowspan="1" colspan="1">4.2</td><td rowspan="1" colspan="1">6</td><td rowspan="1" colspan="1">1</td></tr></tbody></table><table-wrap-foot><fn><p>1 The feature is broken and the measurement is estimated. 2 Taken from AUDE-PE-3-64.</p></fn></table-wrap-foot></table-wrap><table-wrap id="T4" position="float" orientation="portrait"><label>Table 4.</label><caption><p>Occurrence records for each <tp:taxon-name><tp:taxon-name-part taxon-name-part-type="family" reg="Blaberidae">Blaberidae</tp:taxon-name-part></tp:taxon-name> specimen collected in Madre de Dios, Peru.</p></caption><table><tbody><tr><th rowspan="1" colspan="1">Catalog code</th><th rowspan="1" colspan="1">Number of individuals</th><th rowspan="1" colspan="1">Sex</th><th rowspan="1" colspan="1">Life Stage</th><th rowspan="1" colspan="1">Collection date</th><th rowspan="1" colspan="1">habitat</th><th rowspan="1" colspan="1">Sampling method</th><th rowspan="1" colspan="1">Collector</th><th rowspan="1" colspan="1">Country</th><th rowspan="1" colspan="1">Province</th><th rowspan="1" colspan="1">Locality</th><th rowspan="1" colspan="1">Altitude</th><th rowspan="1" colspan="1">Locality remarks</th><th rowspan="1" colspan="1">Latitude, Longitude</th><th rowspan="1" colspan="1">Type status</th><th rowspan="1" colspan="1">Scientific name</th></tr><tr><td rowspan="1" colspan="1">UIRB-PE-20-70</td><td rowspan="1" colspan="1">1</td><td rowspan="1" colspan="1">female</td><td rowspan="1" colspan="1">adult</td><td rowspan="1" colspan="1">2024-7-25</td><td rowspan="1" colspan="1"/><td rowspan="1" colspan="1">Hand collected</td><td rowspan="1" colspan="1">Emmy F. Medina E., Jared Martin, Johanna Schwartz, Dominic Evangelista</td><td rowspan="1" colspan="1">Peru</td><td rowspan="1" colspan="1">Madre de Dios</td><td rowspan="1" colspan="1">Kawsay Biological Station</td><td rowspan="1" colspan="1">193</td><td rowspan="1" colspan="1">Lindero trail or near station in concession</td><td rowspan="1" colspan="1">
                    <named-content xmlns:xlink="http://www.w3.org/1999/xlink" content-type="dwc:verbatimCoordinates" xlink:type="simple">-12.537, -69.004</named-content>
                  </td><td rowspan="1" colspan="1"/><td rowspan="1" colspan="1"><italic><tp:taxon-name><tp:taxon-name-part taxon-name-part-type="genus" reg="Galiblatta">Galiblatta</tp:taxon-name-part></tp:taxon-name></italic> sp.</td></tr><tr><td rowspan="1" colspan="1">UIRB-PE-21-07</td><td rowspan="1" colspan="1">1</td><td rowspan="1" colspan="1">female</td><td rowspan="1" colspan="1">adult</td><td rowspan="1" colspan="1">2024-7-18</td><td rowspan="1" colspan="1">in wood with <tp:taxon-name><tp:taxon-name-part taxon-name-part-type="family" reg="Passalidae">Passalidae</tp:taxon-name-part></tp:taxon-name></td><td rowspan="1" colspan="1">Hand collected</td><td rowspan="1" colspan="1">Emmy F. Medina E., Jared Martin, Johanna Schwartz, Dominic Evangelista</td><td rowspan="1" colspan="1">Peru</td><td rowspan="1" colspan="1">Madre de Dios</td><td rowspan="1" colspan="1">Kawsay Biological Station</td><td rowspan="1" colspan="1">175</td><td rowspan="1" colspan="1">Within concession, near station, atnight</td><td rowspan="1" colspan="1">
                    <named-content xmlns:xlink="http://www.w3.org/1999/xlink" content-type="dwc:verbatimCoordinates" xlink:type="simple">-12.5282, -69.0141</named-content>
                  </td><td rowspan="1" colspan="1"/><td rowspan="1" colspan="1"><italic><tp:taxon-name><tp:taxon-name-part taxon-name-part-type="genus" reg="Galiblatta">Galiblatta</tp:taxon-name-part></tp:taxon-name></italic> sp.</td></tr><tr><td rowspan="1" colspan="1">UIRB-PE-22-51</td><td rowspan="1" colspan="1">1</td><td rowspan="1" colspan="1"/><td rowspan="1" colspan="1">juvenile</td><td rowspan="1" colspan="1">2024-7-18</td><td rowspan="1" colspan="1"/><td rowspan="1" colspan="1">Hand collected</td><td rowspan="1" colspan="1">Emmy F. Medina E., Jared Martin, Johanna Schwartz, Dominic Evangelista</td><td rowspan="1" colspan="1">Peru</td><td rowspan="1" colspan="1">Madre de Dios</td><td rowspan="1" colspan="1">Kawsay Biological Station</td><td rowspan="1" colspan="1">175</td><td rowspan="1" colspan="1">Within concession, near station, atnight</td><td rowspan="1" colspan="1">
                    <named-content xmlns:xlink="http://www.w3.org/1999/xlink" content-type="dwc:verbatimCoordinates" xlink:type="simple">-12.5282, -69.0141</named-content>
                  </td><td rowspan="1" colspan="1"/><td rowspan="1" colspan="1"><italic><tp:taxon-name><tp:taxon-name-part taxon-name-part-type="genus" reg="Galiblatta">Galiblatta</tp:taxon-name-part></tp:taxon-name></italic> sp.</td></tr><tr><td rowspan="1" colspan="1">UIRB-PE-22-53</td><td rowspan="1" colspan="1">1</td><td rowspan="1" colspan="1"/><td rowspan="1" colspan="1">juvenile</td><td rowspan="1" colspan="1">2024-7-18</td><td rowspan="1" colspan="1"/><td rowspan="1" colspan="1">Hand collected</td><td rowspan="1" colspan="1">Emmy F. Medina E., Jared Martin, Johanna Schwartz, Dominic Evangelista</td><td rowspan="1" colspan="1">Peru</td><td rowspan="1" colspan="1">Madre de Dios</td><td rowspan="1" colspan="1">Kawsay Biological Station</td><td rowspan="1" colspan="1">175</td><td rowspan="1" colspan="1">Within concession, near station, atnight</td><td rowspan="1" colspan="1">
                    <named-content xmlns:xlink="http://www.w3.org/1999/xlink" content-type="dwc:verbatimCoordinates" xlink:type="simple">-12.5282, -69.0141</named-content>
                  </td><td rowspan="1" colspan="1"/><td rowspan="1" colspan="1">
                    <italic>
                      <tp:taxon-name>
                        <tp:taxon-name-part taxon-name-part-type="genus" reg="Galiblatta">Galiblatta</tp:taxon-name-part>
                      </tp:taxon-name>
                    </italic>
                  </td></tr><tr><td rowspan="1" colspan="1">UIRB-PE-29-66</td><td rowspan="1" colspan="1">1</td><td rowspan="1" colspan="1"/><td rowspan="1" colspan="1">juvenile</td><td rowspan="1" colspan="1">2024-7-17 to 20</td><td rowspan="1" colspan="1"/><td rowspan="1" colspan="1">Hand collected</td><td rowspan="1" colspan="1">Emmy F. Medina E., Jared Martin, Johanna Schwartz, Dominic Evangelista</td><td rowspan="1" colspan="1">Peru</td><td rowspan="1" colspan="1">Madre de Dios</td><td rowspan="1" colspan="1">Kawsay Biological Station</td><td rowspan="1" colspan="1">175</td><td rowspan="1" colspan="1">Collected in or near camp</td><td rowspan="1" colspan="1">
                    <named-content xmlns:xlink="http://www.w3.org/1999/xlink" content-type="dwc:verbatimCoordinates" xlink:type="simple">-12.5267, -69.0162</named-content>
                  </td><td rowspan="1" colspan="1"/><td rowspan="1" colspan="1">
                    <italic>
                      <tp:taxon-name>
                        <tp:taxon-name-part taxon-name-part-type="genus" reg="Galiblatta">Galiblatta</tp:taxon-name-part>
                      </tp:taxon-name>
                    </italic>
                  </td></tr><tr><td rowspan="1" colspan="1">UIRB-PE-30-78</td><td rowspan="1" colspan="1">1</td><td rowspan="1" colspan="1"/><td rowspan="1" colspan="1">juvenile</td><td rowspan="1" colspan="1">2024-7-25</td><td rowspan="1" colspan="1"/><td rowspan="1" colspan="1">Hand collected</td><td rowspan="1" colspan="1">Emmy F. Medina E., Jared Martin, Johanna Schwartz, Dominic Evangelista</td><td rowspan="1" colspan="1">Peru</td><td rowspan="1" colspan="1">Madre de Dios</td><td rowspan="1" colspan="1">Kawsay Biological Station</td><td rowspan="1" colspan="1">193</td><td rowspan="1" colspan="1">Lindero trail or near station in concession</td><td rowspan="1" colspan="1">
                    <named-content xmlns:xlink="http://www.w3.org/1999/xlink" content-type="dwc:verbatimCoordinates" xlink:type="simple">-12.537, -69.004</named-content>
                  </td><td rowspan="1" colspan="1"/><td rowspan="1" colspan="1">
                    <italic>
                      <tp:taxon-name>
                        <tp:taxon-name-part taxon-name-part-type="genus" reg="Galiblatta">Galiblatta</tp:taxon-name-part>
                      </tp:taxon-name>
                    </italic>
                  </td></tr><tr><td rowspan="1" colspan="1">UIRB-PE-32-15</td><td rowspan="1" colspan="1">1</td><td rowspan="1" colspan="1"/><td rowspan="1" colspan="1">juvenile</td><td rowspan="1" colspan="1">2024-7-18</td><td rowspan="1" colspan="1"/><td rowspan="1" colspan="1">Hand collected</td><td rowspan="1" colspan="1">Emmy F. Medina E., Jared Martin, Johanna Schwartz, Dominic Evangelista</td><td rowspan="1" colspan="1">Peru</td><td rowspan="1" colspan="1">Madre de Dios</td><td rowspan="1" colspan="1">Kawsay Biological Station</td><td rowspan="1" colspan="1">175</td><td rowspan="1" colspan="1">Within concession, near station, atnight</td><td rowspan="1" colspan="1">
                    <named-content xmlns:xlink="http://www.w3.org/1999/xlink" content-type="dwc:verbatimCoordinates" xlink:type="simple">-12.5282, -69.0141</named-content>
                  </td><td rowspan="1" colspan="1"/><td rowspan="1" colspan="1">
                    <italic>
                      <tp:taxon-name>
                        <tp:taxon-name-part taxon-name-part-type="genus" reg="Galiblatta">Galiblatta</tp:taxon-name-part>
                      </tp:taxon-name>
                    </italic>
                  </td></tr><tr><td rowspan="1" colspan="1">AUDE-PE-3-76</td><td rowspan="1" colspan="1">1</td><td rowspan="1" colspan="1"/><td rowspan="1" colspan="1">juvenile</td><td rowspan="1" colspan="1">2021-7-1</td><td rowspan="1" colspan="1"/><td rowspan="1" colspan="1"/><td rowspan="1" colspan="1">Evangelista-Huaman, Evangelista-Huaman, Medina Espinoza</td><td rowspan="1" colspan="1">Peru</td><td rowspan="1" colspan="1">Madre de Dios</td><td rowspan="1" colspan="1">Los Amigos Research Station</td><td rowspan="1" colspan="1"/><td rowspan="1" colspan="1">Cocha Lobos trail</td><td rowspan="1" colspan="1">
                    <named-content xmlns:xlink="http://www.w3.org/1999/xlink" content-type="dwc:verbatimCoordinates" xlink:type="simple">-12.571056, -70.094889</named-content>
                  </td><td rowspan="1" colspan="1"/><td rowspan="1" colspan="1"><italic><tp:taxon-name><tp:taxon-name-part taxon-name-part-type="genus" reg="Epilampra">Epilampra</tp:taxon-name-part> <tp:taxon-name-part taxon-name-part-type="species" reg="yompori">yompori</tp:taxon-name-part></tp:taxon-name></italic> Vanker, Medina-Espinoza, Evangelista</td></tr><tr><td rowspan="1" colspan="1">UIRB-PE-23-76</td><td rowspan="1" colspan="1">1</td><td rowspan="1" colspan="1">male</td><td rowspan="1" colspan="1">adult</td><td rowspan="1" colspan="1">2024-7-13</td><td rowspan="1" colspan="1"/><td rowspan="1" colspan="1">Hand collected</td><td rowspan="1" colspan="1">Emmy F. Medina E., Jared Martin, Johanna Schwartz, Dominic Evangelista</td><td rowspan="1" colspan="1">Peru</td><td rowspan="1" colspan="1">Madre de Dios</td><td rowspan="1" colspan="1">Finca Las Piedras Research Station</td><td rowspan="1" colspan="1">265</td><td rowspan="1" colspan="1">Trails in forest, near station at night</td><td rowspan="1" colspan="1">
                    <named-content xmlns:xlink="http://www.w3.org/1999/xlink" content-type="dwc:verbatimCoordinates" xlink:type="simple">-12.2285, -69.1143</named-content>
                  </td><td rowspan="1" colspan="1">holotype of <italic><tp:taxon-name><tp:taxon-name-part taxon-name-part-type="genus" reg="Epilampra">Epilampra</tp:taxon-name-part> <tp:taxon-name-part taxon-name-part-type="species" reg="yompori">yompori</tp:taxon-name-part></tp:taxon-name></italic></td><td rowspan="1" colspan="1"><italic><tp:taxon-name><tp:taxon-name-part taxon-name-part-type="genus" reg="Epilampra">Epilampra</tp:taxon-name-part> <tp:taxon-name-part taxon-name-part-type="species" reg="yompori">yompori</tp:taxon-name-part></tp:taxon-name></italic> Vanker, Medina-Espinoza, Evangelista</td></tr><tr><td rowspan="1" colspan="1">UIRB-PE-23-93</td><td rowspan="1" colspan="1">1</td><td rowspan="1" colspan="1"/><td rowspan="1" colspan="1">juvenile</td><td rowspan="1" colspan="1">2024-7-24</td><td rowspan="1" colspan="1"/><td rowspan="1" colspan="1">Hand collected</td><td rowspan="1" colspan="1">Emmy F. Medina E., Jared Martin, Johanna Schwartz, Dominic Evangelista</td><td rowspan="1" colspan="1">Peru</td><td rowspan="1" colspan="1">Madre de Dios</td><td rowspan="1" colspan="1">Kawsay Biological Station</td><td rowspan="1" colspan="1">185</td><td rowspan="1" colspan="1">Probably collected on trails D and X at night</td><td rowspan="1" colspan="1">
                    <named-content xmlns:xlink="http://www.w3.org/1999/xlink" content-type="dwc:verbatimCoordinates" xlink:type="simple">-12.5364, -69.0084</named-content>
                  </td><td rowspan="1" colspan="1"/><td rowspan="1" colspan="1"><italic><tp:taxon-name><tp:taxon-name-part taxon-name-part-type="genus" reg="Epilampra">Epilampra</tp:taxon-name-part> <tp:taxon-name-part taxon-name-part-type="species" reg="yompori">yompori</tp:taxon-name-part></tp:taxon-name></italic> Vanker, Medina-Espinoza, Evangelista</td></tr><tr><td rowspan="1" colspan="1">UIRB-PE-25-35</td><td rowspan="1" colspan="1">1</td><td rowspan="1" colspan="1"/><td rowspan="1" colspan="1">juvenile</td><td rowspan="1" colspan="1">2024-7-20</td><td rowspan="1" colspan="1"/><td rowspan="1" colspan="1">Hand collected</td><td rowspan="1" colspan="1">Emmy F. Medina E., Jared Martin, Johanna Schwartz, Dominic Evangelista</td><td rowspan="1" colspan="1">Peru</td><td rowspan="1" colspan="1">Madre de Dios</td><td rowspan="1" colspan="1">Kawsay Biological Station</td><td rowspan="1" colspan="1">175</td><td rowspan="1" colspan="1">Within concession, near station, atnight</td><td rowspan="1" colspan="1">
                    <named-content xmlns:xlink="http://www.w3.org/1999/xlink" content-type="dwc:verbatimCoordinates" xlink:type="simple">-12.5282, -69.0141</named-content>
                  </td><td rowspan="1" colspan="1"/><td rowspan="1" colspan="1"><italic><tp:taxon-name><tp:taxon-name-part taxon-name-part-type="genus" reg="Epilampra">Epilampra</tp:taxon-name-part> <tp:taxon-name-part taxon-name-part-type="species" reg="yompori">yompori</tp:taxon-name-part></tp:taxon-name></italic> Vanker, Medina-Espinoza, Evangelista</td></tr><tr><td rowspan="1" colspan="1">UIRB-PE-25-36</td><td rowspan="1" colspan="1">1</td><td rowspan="1" colspan="1"/><td rowspan="1" colspan="1">juvenile</td><td rowspan="1" colspan="1">2024-7-20</td><td rowspan="1" colspan="1"/><td rowspan="1" colspan="1">Hand collected</td><td rowspan="1" colspan="1">Emmy F. Medina E., Jared Martin, Johanna Schwartz, Dominic Evangelista</td><td rowspan="1" colspan="1">Peru</td><td rowspan="1" colspan="1">Madre de Dios</td><td rowspan="1" colspan="1">Kawsay Biological Station</td><td rowspan="1" colspan="1">175</td><td rowspan="1" colspan="1">Within concession, near station, atnight</td><td rowspan="1" colspan="1">
                    <named-content xmlns:xlink="http://www.w3.org/1999/xlink" content-type="dwc:verbatimCoordinates" xlink:type="simple">-12.5282, -69.0141</named-content>
                  </td><td rowspan="1" colspan="1"/><td rowspan="1" colspan="1"><italic><tp:taxon-name><tp:taxon-name-part taxon-name-part-type="genus" reg="Epilampra">Epilampra</tp:taxon-name-part> <tp:taxon-name-part taxon-name-part-type="species" reg="yompori">yompori</tp:taxon-name-part></tp:taxon-name></italic> Vanker, Medina-Espinoza, Evangelista</td></tr><tr><td rowspan="1" colspan="1">UIRB-PE-25-42</td><td rowspan="1" colspan="1">1</td><td rowspan="1" colspan="1">female</td><td rowspan="1" colspan="1">adult</td><td rowspan="1" colspan="1">2024-7-16</td><td rowspan="1" colspan="1"/><td rowspan="1" colspan="1">Hand collected</td><td rowspan="1" colspan="1">Emmy F. Medina E., Jared Martin, Johanna Schwartz, Dominic Evangelista</td><td rowspan="1" colspan="1">Peru</td><td rowspan="1" colspan="1">Madre de Dios</td><td rowspan="1" colspan="1">Finca Las Piedras Research Station</td><td rowspan="1" colspan="1">264</td><td rowspan="1" colspan="1">Night hike (Lindero, Tapir, Unguruhaui, Castana trails)</td><td rowspan="1" colspan="1">
                    <named-content xmlns:xlink="http://www.w3.org/1999/xlink" content-type="dwc:verbatimCoordinates" xlink:type="simple">-12.2262, -69.1124</named-content>
                  </td><td rowspan="1" colspan="1"/><td rowspan="1" colspan="1"><italic><tp:taxon-name><tp:taxon-name-part taxon-name-part-type="genus" reg="Epilampra">Epilampra</tp:taxon-name-part> <tp:taxon-name-part taxon-name-part-type="species" reg="yompori">yompori</tp:taxon-name-part></tp:taxon-name></italic> Vanker, Medina-Espinoza, Evangelista</td></tr><tr><td rowspan="1" colspan="1">UIRB-PE-25-78</td><td rowspan="1" colspan="1">1</td><td rowspan="1" colspan="1"/><td rowspan="1" colspan="1">juvenile</td><td rowspan="1" colspan="1">2024-7-15</td><td rowspan="1" colspan="1"/><td rowspan="1" colspan="1">Hand collected</td><td rowspan="1" colspan="1">Emmy F. Medina E., Jared Martin, Johanna Schwartz, Dominic Evangelista</td><td rowspan="1" colspan="1">Peru</td><td rowspan="1" colspan="1">Madre de Dios</td><td rowspan="1" colspan="1">Finca Las Piedras Research Station</td><td rowspan="1" colspan="1">264</td><td rowspan="1" colspan="1">Anaconda and Tapir trail, night hike</td><td rowspan="1" colspan="1">
                    <named-content xmlns:xlink="http://www.w3.org/1999/xlink" content-type="dwc:verbatimCoordinates" xlink:type="simple">-12.2273, -69.1075</named-content>
                  </td><td rowspan="1" colspan="1"/><td rowspan="1" colspan="1"><italic><tp:taxon-name><tp:taxon-name-part taxon-name-part-type="genus" reg="Epilampra">Epilampra</tp:taxon-name-part> <tp:taxon-name-part taxon-name-part-type="species" reg="yompori">yompori</tp:taxon-name-part></tp:taxon-name></italic> Vanker, Medina-Espinoza, Evangelista</td></tr><tr><td rowspan="1" colspan="1">UIRB-PE-26-23</td><td rowspan="1" colspan="1">1</td><td rowspan="1" colspan="1"/><td rowspan="1" colspan="1">juvenile</td><td rowspan="1" colspan="1">2024-7-23</td><td rowspan="1" colspan="1"/><td rowspan="1" colspan="1">Hand collected</td><td rowspan="1" colspan="1">Emmy F. Medina E., Jared Martin, Johanna Schwartz, Dominic Evangelista</td><td rowspan="1" colspan="1">Peru</td><td rowspan="1" colspan="1">Madre de Dios</td><td rowspan="1" colspan="1">Kawsay Biological Station</td><td rowspan="1" colspan="1">185</td><td rowspan="1" colspan="1">Trail E (atnight)</td><td rowspan="1" colspan="1">
                    <named-content xmlns:xlink="http://www.w3.org/1999/xlink" content-type="dwc:verbatimCoordinates" xlink:type="simple">-12.536, -69.008</named-content>
                  </td><td rowspan="1" colspan="1"/><td rowspan="1" colspan="1"><italic><tp:taxon-name><tp:taxon-name-part taxon-name-part-type="genus" reg="Epilampra">Epilampra</tp:taxon-name-part> <tp:taxon-name-part taxon-name-part-type="species" reg="yompori">yompori</tp:taxon-name-part></tp:taxon-name></italic> Vanker, Medina-Espinoza, Evangelista</td></tr><tr><td rowspan="1" colspan="1">UIRB-PE-26-25</td><td rowspan="1" colspan="1">1</td><td rowspan="1" colspan="1"/><td rowspan="1" colspan="1">juvenile</td><td rowspan="1" colspan="1">2024-7-23</td><td rowspan="1" colspan="1"/><td rowspan="1" colspan="1">Hand collected</td><td rowspan="1" colspan="1">Emmy F. Medina E., Jared Martin, Johanna Schwartz, Dominic Evangelista</td><td rowspan="1" colspan="1">Peru</td><td rowspan="1" colspan="1">Madre de Dios</td><td rowspan="1" colspan="1">Kawsay Biological Station</td><td rowspan="1" colspan="1">185</td><td rowspan="1" colspan="1">Trail E (atnight)</td><td rowspan="1" colspan="1">
                    <named-content xmlns:xlink="http://www.w3.org/1999/xlink" content-type="dwc:verbatimCoordinates" xlink:type="simple">-12.536, -69.008</named-content>
                  </td><td rowspan="1" colspan="1"/><td rowspan="1" colspan="1"><italic><tp:taxon-name><tp:taxon-name-part taxon-name-part-type="genus" reg="Epilampra">Epilampra</tp:taxon-name-part> <tp:taxon-name-part taxon-name-part-type="species" reg="yompori">yompori</tp:taxon-name-part></tp:taxon-name></italic> Vanker, Medina-Espinoza, Evangelista</td></tr><tr><td rowspan="1" colspan="1">UIRB-PE-26-38</td><td rowspan="1" colspan="1">1</td><td rowspan="1" colspan="1"/><td rowspan="1" colspan="1">juvenile</td><td rowspan="1" colspan="1">2024-7-11</td><td rowspan="1" colspan="1"/><td rowspan="1" colspan="1">Hand collected</td><td rowspan="1" colspan="1">Emmy F. Medina E., Jared Martin, Johanna Schwartz, Dominic Evangelista</td><td rowspan="1" colspan="1">Peru</td><td rowspan="1" colspan="1">Madre de Dios</td><td rowspan="1" colspan="1">Finca Las Piedras Research Station</td><td rowspan="1" colspan="1">265</td><td rowspan="1" colspan="1">Trails in forest near station at night</td><td rowspan="1" colspan="1">
                    <named-content xmlns:xlink="http://www.w3.org/1999/xlink" content-type="dwc:verbatimCoordinates" xlink:type="simple">-12.2258, -69.1143</named-content>
                  </td><td rowspan="1" colspan="1"/><td rowspan="1" colspan="1"><italic><tp:taxon-name><tp:taxon-name-part taxon-name-part-type="genus" reg="Epilampra">Epilampra</tp:taxon-name-part> <tp:taxon-name-part taxon-name-part-type="species" reg="yompori">yompori</tp:taxon-name-part></tp:taxon-name></italic> Vanker, Medina-Espinoza, Evangelista</td></tr><tr><td rowspan="1" colspan="1">UIRB-PE-31-51</td><td rowspan="1" colspan="1">1</td><td rowspan="1" colspan="1"/><td rowspan="1" colspan="1">juvenile</td><td rowspan="1" colspan="1">2024-7-15</td><td rowspan="1" colspan="1"/><td rowspan="1" colspan="1">Hand collected</td><td rowspan="1" colspan="1">Emmy F. Medina E., Jared Martin, Johanna Schwartz, Dominic Evangelista</td><td rowspan="1" colspan="1">Peru</td><td rowspan="1" colspan="1">Madre de Dios</td><td rowspan="1" colspan="1">Finca Las Piedras Research Station</td><td rowspan="1" colspan="1">264</td><td rowspan="1" colspan="1">Anaconda and Tapir trail, night hike</td><td rowspan="1" colspan="1">
                    <named-content xmlns:xlink="http://www.w3.org/1999/xlink" content-type="dwc:verbatimCoordinates" xlink:type="simple">-12.2273, -69.1075</named-content>
                  </td><td rowspan="1" colspan="1"/><td rowspan="1" colspan="1"><italic><tp:taxon-name><tp:taxon-name-part taxon-name-part-type="genus" reg="Epilampra">Epilampra</tp:taxon-name-part> <tp:taxon-name-part taxon-name-part-type="species" reg="yompori">yompori</tp:taxon-name-part></tp:taxon-name></italic> Vanker, Medina-Espinoza, Evangelista</td></tr><tr><td rowspan="1" colspan="1">AUDE-PE-1-85</td><td rowspan="1" colspan="1">1</td><td rowspan="1" colspan="1">male</td><td rowspan="1" colspan="1">adult</td><td rowspan="1" colspan="1">2021-6-25</td><td rowspan="1" colspan="1"/><td rowspan="1" colspan="1">night. Hand collected</td><td rowspan="1" colspan="1">Evangelista-Huaman, Evangelista-Huaman, Medina Espinoza</td><td rowspan="1" colspan="1">Peru</td><td rowspan="1" colspan="1">Madre de Dios</td><td rowspan="1" colspan="1">Puerto Maldonado</td><td rowspan="1" colspan="1"/><td rowspan="1" colspan="1">Kapievi Ecovillage</td><td rowspan="1" colspan="1"/><td rowspan="1" colspan="1"/><td rowspan="1" colspan="1"><italic><tp:taxon-name><tp:taxon-name-part taxon-name-part-type="genus" reg="Epilampra">Epilampra</tp:taxon-name-part> <tp:taxon-name-part taxon-name-part-type="species" reg="grisea">grisea</tp:taxon-name-part></tp:taxon-name></italic> (De Geer, 1773)</td></tr><tr><td rowspan="1" colspan="1">AUDE-PE-3-91</td><td rowspan="1" colspan="1">1</td><td rowspan="1" colspan="1">female</td><td rowspan="1" colspan="1">adult</td><td rowspan="1" colspan="1">2021-6-25 to 30</td><td rowspan="1" colspan="1"/><td rowspan="1" colspan="1">night. Hand collected</td><td rowspan="1" colspan="1">Evangelista-Huaman, Evangelista-Huaman, Medina Espinoza</td><td rowspan="1" colspan="1">Peru</td><td rowspan="1" colspan="1">Madre de Dios</td><td rowspan="1" colspan="1">Puerto Maldonado</td><td rowspan="1" colspan="1"/><td rowspan="1" colspan="1">Kapievi Ecovillage</td><td rowspan="1" colspan="1"/><td rowspan="1" colspan="1"/><td rowspan="1" colspan="1"><italic><tp:taxon-name><tp:taxon-name-part taxon-name-part-type="genus" reg="Epilampra">Epilampra</tp:taxon-name-part> <tp:taxon-name-part taxon-name-part-type="species" reg="grisea">grisea</tp:taxon-name-part></tp:taxon-name></italic> (De Geer, 1773)</td></tr><tr><td rowspan="1" colspan="1">UIRB-PE-24-15</td><td rowspan="1" colspan="1">1</td><td rowspan="1" colspan="1">female</td><td rowspan="1" colspan="1">adult</td><td rowspan="1" colspan="1">2024-7-23</td><td rowspan="1" colspan="1"/><td rowspan="1" colspan="1">Hand collected</td><td rowspan="1" colspan="1">Emmy F. Medina E., Jared Martin, Johanna Schwartz, Dominic Evangelista</td><td rowspan="1" colspan="1">Peru</td><td rowspan="1" colspan="1">Madre de Dios</td><td rowspan="1" colspan="1">Kawsay Biological Station</td><td rowspan="1" colspan="1">185</td><td rowspan="1" colspan="1">Trail E at night</td><td rowspan="1" colspan="1">
                    <named-content xmlns:xlink="http://www.w3.org/1999/xlink" content-type="dwc:verbatimCoordinates" xlink:type="simple">-12.536, -69.008</named-content>
                  </td><td rowspan="1" colspan="1"/><td rowspan="1" colspan="1"><italic><tp:taxon-name><tp:taxon-name-part taxon-name-part-type="genus" reg="Epilampra">Epilampra</tp:taxon-name-part> <tp:taxon-name-part taxon-name-part-type="species" reg="grisea">grisea</tp:taxon-name-part></tp:taxon-name></italic> (De Geer, 1773)</td></tr><tr><td rowspan="1" colspan="1">UIRB-PE-26-53</td><td rowspan="1" colspan="1">1</td><td rowspan="1" colspan="1">female</td><td rowspan="1" colspan="1">adult</td><td rowspan="1" colspan="1">2024-7-24</td><td rowspan="1" colspan="1"/><td rowspan="1" colspan="1">Hand collected</td><td rowspan="1" colspan="1">Emmy F. Medina E., Jared Martin, Johanna Schwartz, Dominic Evangelista</td><td rowspan="1" colspan="1">Peru</td><td rowspan="1" colspan="1">Madre de Dios</td><td rowspan="1" colspan="1">Kawsay Biological Station</td><td rowspan="1" colspan="1">185</td><td rowspan="1" colspan="1">Probably collected on trails D and X at night</td><td rowspan="1" colspan="1">
                    <named-content xmlns:xlink="http://www.w3.org/1999/xlink" content-type="dwc:verbatimCoordinates" xlink:type="simple">-12.5364, -69.0084</named-content>
                  </td><td rowspan="1" colspan="1"/><td rowspan="1" colspan="1"><italic><tp:taxon-name><tp:taxon-name-part taxon-name-part-type="genus" reg="Epilampra">Epilampra</tp:taxon-name-part> <tp:taxon-name-part taxon-name-part-type="species" reg="grisea">grisea</tp:taxon-name-part></tp:taxon-name></italic> (De Geer, 1773)</td></tr><tr><td rowspan="1" colspan="1">UIRB-PE-26-54</td><td rowspan="1" colspan="1">1</td><td rowspan="1" colspan="1">male</td><td rowspan="1" colspan="1">adult</td><td rowspan="1" colspan="1">2024-7-22 to 23</td><td rowspan="1" colspan="1"/><td rowspan="1" colspan="1">Pitfall traps baited with fish in ground</td><td rowspan="1" colspan="1">Emmy F. Medina E., Jared Martin, Johanna Schwartz, Dominic Evangelista</td><td rowspan="1" colspan="1">Peru</td><td rowspan="1" colspan="1">Madre de Dios</td><td rowspan="1" colspan="1">Kawsay Biological Station</td><td rowspan="1" colspan="1">185</td><td rowspan="1" colspan="1">Lindero trail</td><td rowspan="1" colspan="1">
                    <named-content xmlns:xlink="http://www.w3.org/1999/xlink" content-type="dwc:verbatimCoordinates" xlink:type="simple">-12.5316, -69.0072</named-content>
                  </td><td rowspan="1" colspan="1"/><td rowspan="1" colspan="1"><italic><tp:taxon-name><tp:taxon-name-part taxon-name-part-type="genus" reg="Epilampra">Epilampra</tp:taxon-name-part> <tp:taxon-name-part taxon-name-part-type="species" reg="grisea">grisea</tp:taxon-name-part></tp:taxon-name></italic> (De Geer, 1773)</td></tr><tr><td rowspan="1" colspan="1">UIRB-PE-26-45</td><td rowspan="1" colspan="1">1</td><td rowspan="1" colspan="1">male</td><td rowspan="1" colspan="1">adult</td><td rowspan="1" colspan="1">2024-7-15</td><td rowspan="1" colspan="1"/><td rowspan="1" colspan="1">Hand collected</td><td rowspan="1" colspan="1">Emmy F. Medina E., Jared Martin, Johanna Schwartz, Dominic Evangelista</td><td rowspan="1" colspan="1">Peru</td><td rowspan="1" colspan="1">Madre de Dios</td><td rowspan="1" colspan="1">Finca Las Piedras Research Station</td><td rowspan="1" colspan="1">264</td><td rowspan="1" colspan="1">Anaconda and Tapir trail, night hike</td><td rowspan="1" colspan="1">
                    <named-content xmlns:xlink="http://www.w3.org/1999/xlink" content-type="dwc:verbatimCoordinates" xlink:type="simple">-12.2273, -69.1075</named-content>
                  </td><td rowspan="1" colspan="1"/><td rowspan="1" colspan="1"><italic><tp:taxon-name><tp:taxon-name-part taxon-name-part-type="genus" reg="Epilampra">Epilampra</tp:taxon-name-part> <tp:taxon-name-part taxon-name-part-type="species" reg="opaca">opaca</tp:taxon-name-part></tp:taxon-name></italic> Walker, 1868</td></tr><tr><td rowspan="1" colspan="1">UIRB-PE-26-56</td><td rowspan="1" colspan="1">1</td><td rowspan="1" colspan="1">male</td><td rowspan="1" colspan="1">adult</td><td rowspan="1" colspan="1">2024-7-11</td><td rowspan="1" colspan="1"/><td rowspan="1" colspan="1">Hand collected</td><td rowspan="1" colspan="1">Emmy F. Medina E., Jared Martin, Johanna Schwartz, Dominic Evangelista</td><td rowspan="1" colspan="1">Peru</td><td rowspan="1" colspan="1">Madre de Dios</td><td rowspan="1" colspan="1">Finca Las Piedras Research Station</td><td rowspan="1" colspan="1">265</td><td rowspan="1" colspan="1">Trails in forest near station at night</td><td rowspan="1" colspan="1">
                    <named-content xmlns:xlink="http://www.w3.org/1999/xlink" content-type="dwc:verbatimCoordinates" xlink:type="simple">-12.2258, -69.1143</named-content>
                  </td><td rowspan="1" colspan="1"/><td rowspan="1" colspan="1"><italic><tp:taxon-name><tp:taxon-name-part taxon-name-part-type="genus" reg="Epilampra">Epilampra</tp:taxon-name-part> <tp:taxon-name-part taxon-name-part-type="species" reg="opaca">opaca</tp:taxon-name-part></tp:taxon-name></italic> Walker, 1868</td></tr><tr><td rowspan="1" colspan="1">AUDE-PE-1-88</td><td rowspan="1" colspan="1">1</td><td rowspan="1" colspan="1">male</td><td rowspan="1" colspan="1">adult</td><td rowspan="1" colspan="1">2021-7-6</td><td rowspan="1" colspan="1"/><td rowspan="1" colspan="1">day. Hand collected</td><td rowspan="1" colspan="1">Evangelista-Huaman, Evangelista-Huaman, Medina Espinoza</td><td rowspan="1" colspan="1">Peru</td><td rowspan="1" colspan="1">Madre de Dios</td><td rowspan="1" colspan="1">Los Amigos Research Station</td><td rowspan="1" colspan="1"/><td rowspan="1" colspan="1">Plataforma trail</td><td rowspan="1" colspan="1">
                    <named-content xmlns:xlink="http://www.w3.org/1999/xlink" content-type="dwc:verbatimCoordinates" xlink:type="simple">-12.563056, -70.103333</named-content>
                  </td><td rowspan="1" colspan="1">holotype of <italic><tp:taxon-name><tp:taxon-name-part taxon-name-part-type="genus" reg="Epilampra">Epilampra</tp:taxon-name-part> <tp:taxon-name-part taxon-name-part-type="species" reg="homage">homage</tp:taxon-name-part></tp:taxon-name></italic></td><td rowspan="1" colspan="1"><italic><tp:taxon-name><tp:taxon-name-part taxon-name-part-type="genus" reg="Epilampra">Epilampra</tp:taxon-name-part> <tp:taxon-name-part taxon-name-part-type="species" reg="homage">homage</tp:taxon-name-part></tp:taxon-name></italic> Vanker, Medina-Espinoza, Evangelista</td></tr><tr><td rowspan="1" colspan="1">AUDE-PE-3-63</td><td rowspan="1" colspan="1">1</td><td rowspan="1" colspan="1">male</td><td rowspan="1" colspan="1">adult</td><td rowspan="1" colspan="1">2021-7-4</td><td rowspan="1" colspan="1"/><td rowspan="1" colspan="1">night. Hand collected</td><td rowspan="1" colspan="1">Evangelista-Huaman, Evangelista-Huaman, Medina Espinoza</td><td rowspan="1" colspan="1">Peru</td><td rowspan="1" colspan="1">Madre de Dios</td><td rowspan="1" colspan="1">Los Amigos Research Station</td><td rowspan="1" colspan="1"/><td rowspan="1" colspan="1">Lowland forest</td><td rowspan="1" colspan="1">
                    <named-content xmlns:xlink="http://www.w3.org/1999/xlink" content-type="dwc:verbatimCoordinates" xlink:type="simple">-12.571389, -70.094444</named-content>
                  </td><td rowspan="1" colspan="1"/><td rowspan="1" colspan="1"><italic><tp:taxon-name><tp:taxon-name-part taxon-name-part-type="genus" reg="Epilampra">Epilampra</tp:taxon-name-part> <tp:taxon-name-part taxon-name-part-type="species" reg="homage">homage</tp:taxon-name-part></tp:taxon-name></italic> Vanker, Medina-Espinoza, Evangelista</td></tr><tr><td rowspan="1" colspan="1">AUDE-PE-3-64</td><td rowspan="1" colspan="1">1</td><td rowspan="1" colspan="1">male</td><td rowspan="1" colspan="1">adult</td><td rowspan="1" colspan="1">2021-7-4</td><td rowspan="1" colspan="1"/><td rowspan="1" colspan="1">night. Hand collected</td><td rowspan="1" colspan="1">Evangelista-Huaman, Evangelista-Huaman, Medina Espinoza</td><td rowspan="1" colspan="1">Peru</td><td rowspan="1" colspan="1">Madre de Dios</td><td rowspan="1" colspan="1">Los Amigos Research Station</td><td rowspan="1" colspan="1"/><td rowspan="1" colspan="1">Lowland forest</td><td rowspan="1" colspan="1">
                    <named-content xmlns:xlink="http://www.w3.org/1999/xlink" content-type="dwc:verbatimCoordinates" xlink:type="simple">-12.571389, -70.094444</named-content>
                  </td><td rowspan="1" colspan="1"/><td rowspan="1" colspan="1"><italic><tp:taxon-name><tp:taxon-name-part taxon-name-part-type="genus" reg="Epilampra">Epilampra</tp:taxon-name-part> <tp:taxon-name-part taxon-name-part-type="species" reg="homage">homage</tp:taxon-name-part></tp:taxon-name></italic> Vanker, Medina-Espinoza, Evangelista</td></tr><tr><td rowspan="1" colspan="1">UIRB-PE-24-14</td><td rowspan="1" colspan="1">1</td><td rowspan="1" colspan="1">male</td><td rowspan="1" colspan="1">adult</td><td rowspan="1" colspan="1">2024-7-14</td><td rowspan="1" colspan="1"/><td rowspan="1" colspan="1">Hand collected</td><td rowspan="1" colspan="1">Emmy F. Medina E., Jared Martin, Johanna Schwartz, Dominic Evangelista</td><td rowspan="1" colspan="1">Peru</td><td rowspan="1" colspan="1">Madre de Dios</td><td rowspan="1" colspan="1">Finca Las Piedras Research Station</td><td rowspan="1" colspan="1">265</td><td rowspan="1" colspan="1">Trails in forest, near station at night</td><td rowspan="1" colspan="1">
                    <named-content xmlns:xlink="http://www.w3.org/1999/xlink" content-type="dwc:verbatimCoordinates" xlink:type="simple">-12.2285, -69.1143</named-content>
                  </td><td rowspan="1" colspan="1"/><td rowspan="1" colspan="1"><italic><tp:taxon-name><tp:taxon-name-part taxon-name-part-type="genus" reg="Epilampra">Epilampra</tp:taxon-name-part> <tp:taxon-name-part taxon-name-part-type="species" reg="homage">homage</tp:taxon-name-part></tp:taxon-name></italic> Vanker, Medina-Espinoza, Evangelista</td></tr><tr><td rowspan="1" colspan="1">UIRB-PE-26-70</td><td rowspan="1" colspan="1">1</td><td rowspan="1" colspan="1">male</td><td rowspan="1" colspan="1">adult</td><td rowspan="1" colspan="1">2024-7-16</td><td rowspan="1" colspan="1"/><td rowspan="1" colspan="1">Hand collected</td><td rowspan="1" colspan="1">Emmy F. Medina E., Jared Martin, Johanna Schwartz, Dominic Evangelista</td><td rowspan="1" colspan="1">Peru</td><td rowspan="1" colspan="1">Madre de Dios</td><td rowspan="1" colspan="1">Finca Las Piedras Research Station</td><td rowspan="1" colspan="1">264</td><td rowspan="1" colspan="1">Night hike (Lindero, Tapir, Unguruhaui, Castana trails)</td><td rowspan="1" colspan="1">
                    <named-content xmlns:xlink="http://www.w3.org/1999/xlink" content-type="dwc:verbatimCoordinates" xlink:type="simple">-12.2262, -69.1124</named-content>
                  </td><td rowspan="1" colspan="1"/><td rowspan="1" colspan="1"><italic><tp:taxon-name><tp:taxon-name-part taxon-name-part-type="genus" reg="Epilampra">Epilampra</tp:taxon-name-part> <tp:taxon-name-part taxon-name-part-type="species" reg="homage">homage</tp:taxon-name-part></tp:taxon-name></italic> Vanker, Medina-Espinoza, Evangelista</td></tr><tr><td rowspan="1" colspan="1">AUDE-PE-3-86</td><td rowspan="1" colspan="1">1</td><td rowspan="1" colspan="1">male</td><td rowspan="1" colspan="1">adult</td><td rowspan="1" colspan="1">2021-6-29</td><td rowspan="1" colspan="1">on forest floor</td><td rowspan="1" colspan="1">night. Hand collected</td><td rowspan="1" colspan="1">Evangelista-Huaman, Evangelista-Huaman, Medina Espinoza</td><td rowspan="1" colspan="1">Peru</td><td rowspan="1" colspan="1">Madre de Dios</td><td rowspan="1" colspan="1">Ecoaventuras Amazonica</td><td rowspan="1" colspan="1"/><td rowspan="1" colspan="1"/><td rowspan="1" colspan="1">
                    <named-content xmlns:xlink="http://www.w3.org/1999/xlink" content-type="dwc:verbatimCoordinates" xlink:type="simple">-12.505556, -69.173889</named-content>
                  </td><td rowspan="1" colspan="1">holotype of <italic><tp:taxon-name><tp:taxon-name-part taxon-name-part-type="genus" reg="Epilampra">Epilampra</tp:taxon-name-part> <tp:taxon-name-part taxon-name-part-type="species" reg="wandpero">wandpero</tp:taxon-name-part></tp:taxon-name></italic></td><td rowspan="1" colspan="1"><italic><tp:taxon-name><tp:taxon-name-part taxon-name-part-type="genus" reg="Epilampra">Epilampra</tp:taxon-name-part> <tp:taxon-name-part taxon-name-part-type="species" reg="wandpero">wandpero</tp:taxon-name-part></tp:taxon-name></italic> Vanker, Medina-Espinoza, Evangelista</td></tr><tr><td rowspan="1" colspan="1">AUDE-PE-2-85</td><td rowspan="1" colspan="1">1</td><td rowspan="1" colspan="1">male</td><td rowspan="1" colspan="1">adult</td><td rowspan="1" colspan="1">2021-6-25</td><td rowspan="1" colspan="1"/><td rowspan="1" colspan="1">night. Hand collected</td><td rowspan="1" colspan="1">Evangelista-Huaman, Evangelista-Huaman, Medina Espinoza</td><td rowspan="1" colspan="1">Peru</td><td rowspan="1" colspan="1">Madre de Dios</td><td rowspan="1" colspan="1">Puerto Maldonado</td><td rowspan="1" colspan="1"/><td rowspan="1" colspan="1">Kapievi Ecovillage</td><td rowspan="1" colspan="1">
                    <named-content xmlns:xlink="http://www.w3.org/1999/xlink" content-type="dwc:verbatimCoordinates" xlink:type="simple">-12.612083, -69.196111</named-content>
                  </td><td rowspan="1" colspan="1"/><td rowspan="1" colspan="1"><italic><tp:taxon-name><tp:taxon-name-part taxon-name-part-type="genus" reg="Epilampra">Epilampra</tp:taxon-name-part> <tp:taxon-name-part taxon-name-part-type="species" reg="wandpero">wandpero</tp:taxon-name-part></tp:taxon-name></italic> Vanker, Medina-Espinoza, Evangelista</td></tr><tr><td rowspan="1" colspan="1">AUDE-PE-3-70</td><td rowspan="1" colspan="1">1</td><td rowspan="1" colspan="1">male</td><td rowspan="1" colspan="1">adult</td><td rowspan="1" colspan="1">2021-7-4</td><td rowspan="1" colspan="1"/><td rowspan="1" colspan="1">night. Hand collected</td><td rowspan="1" colspan="1">Evangelista-Huaman, Evangelista-Huaman, Medina Espinoza</td><td rowspan="1" colspan="1">Peru</td><td rowspan="1" colspan="1">Madre de Dios</td><td rowspan="1" colspan="1">Los Amigos Research Station</td><td rowspan="1" colspan="1"/><td rowspan="1" colspan="1">Lowland forest</td><td rowspan="1" colspan="1">
                    <named-content xmlns:xlink="http://www.w3.org/1999/xlink" content-type="dwc:verbatimCoordinates" xlink:type="simple">-12.571389, -70.094444</named-content>
                  </td><td rowspan="1" colspan="1"/><td rowspan="1" colspan="1"><italic><tp:taxon-name><tp:taxon-name-part taxon-name-part-type="genus" reg="Epilampra">Epilampra</tp:taxon-name-part> <tp:taxon-name-part taxon-name-part-type="species" reg="wandpero">wandpero</tp:taxon-name-part></tp:taxon-name></italic> Vanker, Medina-Espinoza, Evangelista</td></tr><tr><td rowspan="1" colspan="1">AUDE-PE-3-72</td><td rowspan="1" colspan="1">1</td><td rowspan="1" colspan="1">male</td><td rowspan="1" colspan="1">adult</td><td rowspan="1" colspan="1">2021-6-26</td><td rowspan="1" colspan="1"/><td rowspan="1" colspan="1">night. Hand collected</td><td rowspan="1" colspan="1">Evangelista-Huaman, Evangelista-Huaman, Medina Espinoza</td><td rowspan="1" colspan="1">Peru</td><td rowspan="1" colspan="1">Madre de Dios</td><td rowspan="1" colspan="1">Puerto Maldonado</td><td rowspan="1" colspan="1"/><td rowspan="1" colspan="1">“Camungo” trail</td><td rowspan="1" colspan="1">
                    <named-content xmlns:xlink="http://www.w3.org/1999/xlink" content-type="dwc:verbatimCoordinates" xlink:type="simple">-12.628833, -69.189694</named-content>
                  </td><td rowspan="1" colspan="1"/><td rowspan="1" colspan="1"><italic><tp:taxon-name><tp:taxon-name-part taxon-name-part-type="genus" reg="Epilampra">Epilampra</tp:taxon-name-part> <tp:taxon-name-part taxon-name-part-type="species" reg="wandpero">wandpero</tp:taxon-name-part></tp:taxon-name></italic> Vanker, Medina-Espinoza, Evangelista</td></tr><tr><td rowspan="1" colspan="1">AUDE-PE-3-80</td><td rowspan="1" colspan="1">1</td><td rowspan="1" colspan="1">male</td><td rowspan="1" colspan="1">adult</td><td rowspan="1" colspan="1">2021-7-1</td><td rowspan="1" colspan="1"/><td rowspan="1" colspan="1">night. Hand collected</td><td rowspan="1" colspan="1">Evangelista-Huaman, Evangelista-Huaman, Medina Espinoza</td><td rowspan="1" colspan="1">Peru</td><td rowspan="1" colspan="1">Madre de Dios</td><td rowspan="1" colspan="1">Puerto Maldonado</td><td rowspan="1" colspan="1"/><td rowspan="1" colspan="1">“Camungo” trail</td><td rowspan="1" colspan="1">
                    <named-content xmlns:xlink="http://www.w3.org/1999/xlink" content-type="dwc:verbatimCoordinates" xlink:type="simple">-12.628833, -69.189694</named-content>
                  </td><td rowspan="1" colspan="1"/><td rowspan="1" colspan="1"><italic><tp:taxon-name><tp:taxon-name-part taxon-name-part-type="genus" reg="Epilampra">Epilampra</tp:taxon-name-part> <tp:taxon-name-part taxon-name-part-type="species" reg="wandpero">wandpero</tp:taxon-name-part></tp:taxon-name></italic> Vanker, Medina-Espinoza, Evangelista</td></tr><tr><td rowspan="1" colspan="1">AUDE-PE-3-90</td><td rowspan="1" colspan="1">1</td><td rowspan="1" colspan="1">male</td><td rowspan="1" colspan="1">adult</td><td rowspan="1" colspan="1">2021-7-4</td><td rowspan="1" colspan="1"/><td rowspan="1" colspan="1">night. Hand collected</td><td rowspan="1" colspan="1">Evangelista-Huaman, Evangelista-Huaman, Medina Espinoza</td><td rowspan="1" colspan="1">Peru</td><td rowspan="1" colspan="1">Madre de Dios</td><td rowspan="1" colspan="1">Los Amigos Research Station</td><td rowspan="1" colspan="1"/><td rowspan="1" colspan="1">Lowland forest</td><td rowspan="1" colspan="1">
                    <named-content xmlns:xlink="http://www.w3.org/1999/xlink" content-type="dwc:verbatimCoordinates" xlink:type="simple">-12.571389, -70.094444</named-content>
                  </td><td rowspan="1" colspan="1"/><td rowspan="1" colspan="1"><italic><tp:taxon-name><tp:taxon-name-part taxon-name-part-type="genus" reg="Epilampra">Epilampra</tp:taxon-name-part> <tp:taxon-name-part taxon-name-part-type="species" reg="wandpero">wandpero</tp:taxon-name-part></tp:taxon-name></italic> Vanker, Medina-Espinoza, Evangelista</td></tr><tr><td rowspan="1" colspan="1">UIRB-PE-23-86</td><td rowspan="1" colspan="1">1</td><td rowspan="1" colspan="1">male</td><td rowspan="1" colspan="1">adult</td><td rowspan="1" colspan="1">2024-7-19</td><td rowspan="1" colspan="1"/><td rowspan="1" colspan="1">Hand collected</td><td rowspan="1" colspan="1">Emmy F. Medina E., Jared Martin, Johanna Schwartz, Dominic Evangelista</td><td rowspan="1" colspan="1">Peru</td><td rowspan="1" colspan="1">Madre de Dios</td><td rowspan="1" colspan="1">Kawsay Biological Station</td><td rowspan="1" colspan="1">175</td><td rowspan="1" colspan="1">Within concession, near station, atnight</td><td rowspan="1" colspan="1">
                    <named-content xmlns:xlink="http://www.w3.org/1999/xlink" content-type="dwc:verbatimCoordinates" xlink:type="simple">-12.5282, -69.0141</named-content>
                  </td><td rowspan="1" colspan="1"/><td rowspan="1" colspan="1"><italic><tp:taxon-name><tp:taxon-name-part taxon-name-part-type="genus" reg="Epilampra">Epilampra</tp:taxon-name-part> <tp:taxon-name-part taxon-name-part-type="species" reg="wandpero">wandpero</tp:taxon-name-part></tp:taxon-name></italic> Vanker, Medina-Espinoza, Evangelista</td></tr><tr><td rowspan="1" colspan="1">UIRB-PE-23-94</td><td rowspan="1" colspan="1">1</td><td rowspan="1" colspan="1">male</td><td rowspan="1" colspan="1">adult</td><td rowspan="1" colspan="1">2024-7-19</td><td rowspan="1" colspan="1"/><td rowspan="1" colspan="1">Hand collected</td><td rowspan="1" colspan="1">Emmy F. Medina E., Jared Martin, Johanna Schwartz, Dominic Evangelista</td><td rowspan="1" colspan="1">Peru</td><td rowspan="1" colspan="1">Madre de Dios</td><td rowspan="1" colspan="1">Kawsay Biological Station</td><td rowspan="1" colspan="1">175</td><td rowspan="1" colspan="1">Within concession, near station, atnight</td><td rowspan="1" colspan="1">
                    <named-content xmlns:xlink="http://www.w3.org/1999/xlink" content-type="dwc:verbatimCoordinates" xlink:type="simple">-12.5282, -69.0141</named-content>
                  </td><td rowspan="1" colspan="1"/><td rowspan="1" colspan="1"><italic><tp:taxon-name><tp:taxon-name-part taxon-name-part-type="genus" reg="Epilampra">Epilampra</tp:taxon-name-part> <tp:taxon-name-part taxon-name-part-type="species" reg="wandpero">wandpero</tp:taxon-name-part></tp:taxon-name></italic> Vanker, Medina-Espinoza, Evangelista</td></tr><tr><td rowspan="1" colspan="1">UIRB-PE-23-95</td><td rowspan="1" colspan="1">1</td><td rowspan="1" colspan="1">male</td><td rowspan="1" colspan="1">adult</td><td rowspan="1" colspan="1">2024-7-19</td><td rowspan="1" colspan="1"/><td rowspan="1" colspan="1">Hand collected</td><td rowspan="1" colspan="1">Emmy F. Medina E., Jared Martin, Johanna Schwartz, Dominic Evangelista</td><td rowspan="1" colspan="1">Peru</td><td rowspan="1" colspan="1">Madre de Dios</td><td rowspan="1" colspan="1">Kawsay Biological Station</td><td rowspan="1" colspan="1">175</td><td rowspan="1" colspan="1">Within concession, near station, atnight</td><td rowspan="1" colspan="1">
                    <named-content xmlns:xlink="http://www.w3.org/1999/xlink" content-type="dwc:verbatimCoordinates" xlink:type="simple">-12.5282, -69.0141</named-content>
                  </td><td rowspan="1" colspan="1"/><td rowspan="1" colspan="1"><italic><tp:taxon-name><tp:taxon-name-part taxon-name-part-type="genus" reg="Epilampra">Epilampra</tp:taxon-name-part> <tp:taxon-name-part taxon-name-part-type="species" reg="wandpero">wandpero</tp:taxon-name-part></tp:taxon-name></italic> Vanker, Medina-Espinoza, Evangelista</td></tr><tr><td rowspan="1" colspan="1">UIRB-PE-23-96</td><td rowspan="1" colspan="1">1</td><td rowspan="1" colspan="1">male</td><td rowspan="1" colspan="1">adult</td><td rowspan="1" colspan="1">2024-7-19</td><td rowspan="1" colspan="1"/><td rowspan="1" colspan="1">Hand collected</td><td rowspan="1" colspan="1">Emmy F. Medina E., Jared Martin, Johanna Schwartz, Dominic Evangelista</td><td rowspan="1" colspan="1">Peru</td><td rowspan="1" colspan="1">Madre de Dios</td><td rowspan="1" colspan="1">Kawsay Biological Station</td><td rowspan="1" colspan="1">175</td><td rowspan="1" colspan="1">Within concession, near station, atnight</td><td rowspan="1" colspan="1">
                    <named-content xmlns:xlink="http://www.w3.org/1999/xlink" content-type="dwc:verbatimCoordinates" xlink:type="simple">-12.5282, -69.0141</named-content>
                  </td><td rowspan="1" colspan="1"/><td rowspan="1" colspan="1"><italic><tp:taxon-name><tp:taxon-name-part taxon-name-part-type="genus" reg="Epilampra">Epilampra</tp:taxon-name-part> <tp:taxon-name-part taxon-name-part-type="species" reg="wandpero">wandpero</tp:taxon-name-part></tp:taxon-name></italic> Vanker, Medina-Espinoza, Evangelista</td></tr><tr><td rowspan="1" colspan="1">UIRB-PE-23-98</td><td rowspan="1" colspan="1">1</td><td rowspan="1" colspan="1">male</td><td rowspan="1" colspan="1">adult</td><td rowspan="1" colspan="1">2024-7-19</td><td rowspan="1" colspan="1"/><td rowspan="1" colspan="1">Hand collected</td><td rowspan="1" colspan="1">Emmy F. Medina E., Jared Martin, Johanna Schwartz, Dominic Evangelista</td><td rowspan="1" colspan="1">Peru</td><td rowspan="1" colspan="1">Madre de Dios</td><td rowspan="1" colspan="1">Kawsay Biological Station</td><td rowspan="1" colspan="1">175</td><td rowspan="1" colspan="1">Within concession, near station, atnight</td><td rowspan="1" colspan="1">
                    <named-content xmlns:xlink="http://www.w3.org/1999/xlink" content-type="dwc:verbatimCoordinates" xlink:type="simple">-12.5282, -69.0141</named-content>
                  </td><td rowspan="1" colspan="1"/><td rowspan="1" colspan="1"><italic><tp:taxon-name><tp:taxon-name-part taxon-name-part-type="genus" reg="Epilampra">Epilampra</tp:taxon-name-part> <tp:taxon-name-part taxon-name-part-type="species" reg="wandpero">wandpero</tp:taxon-name-part></tp:taxon-name></italic> Vanker, Medina-Espinoza, Evangelista</td></tr><tr><td rowspan="1" colspan="1">UIRB-PE-24-01</td><td rowspan="1" colspan="1">1</td><td rowspan="1" colspan="1">male</td><td rowspan="1" colspan="1">adult</td><td rowspan="1" colspan="1">2024-7-18</td><td rowspan="1" colspan="1"/><td rowspan="1" colspan="1">Hand collected</td><td rowspan="1" colspan="1">Emmy F. Medina E., Jared Martin, Johanna Schwartz, Dominic Evangelista</td><td rowspan="1" colspan="1">Peru</td><td rowspan="1" colspan="1">Madre de Dios</td><td rowspan="1" colspan="1">Kawsay Biological Station</td><td rowspan="1" colspan="1">175</td><td rowspan="1" colspan="1">Within concession, near station, atnight</td><td rowspan="1" colspan="1">
                    <named-content xmlns:xlink="http://www.w3.org/1999/xlink" content-type="dwc:verbatimCoordinates" xlink:type="simple">-12.5282, -69.0141</named-content>
                  </td><td rowspan="1" colspan="1"/><td rowspan="1" colspan="1"><italic><tp:taxon-name><tp:taxon-name-part taxon-name-part-type="genus" reg="Epilampra">Epilampra</tp:taxon-name-part> <tp:taxon-name-part taxon-name-part-type="species" reg="wandpero">wandpero</tp:taxon-name-part></tp:taxon-name></italic> Vanker, Medina-Espinoza, Evangelista</td></tr><tr><td rowspan="1" colspan="1">UIRB-PE-26-42</td><td rowspan="1" colspan="1">1</td><td rowspan="1" colspan="1">male</td><td rowspan="1" colspan="1">adult</td><td rowspan="1" colspan="1">2024-7-23</td><td rowspan="1" colspan="1"/><td rowspan="1" colspan="1">Hand collected</td><td rowspan="1" colspan="1">Emmy F. Medina E., Jared Martin, Johanna Schwartz, Dominic Evangelista</td><td rowspan="1" colspan="1">Peru</td><td rowspan="1" colspan="1">Madre de Dios</td><td rowspan="1" colspan="1">Kawsay Biological Station</td><td rowspan="1" colspan="1">185</td><td rowspan="1" colspan="1">Trail E at night</td><td rowspan="1" colspan="1">
                    <named-content xmlns:xlink="http://www.w3.org/1999/xlink" content-type="dwc:verbatimCoordinates" xlink:type="simple">-12.536, -69.008</named-content>
                  </td><td rowspan="1" colspan="1"/><td rowspan="1" colspan="1"><italic><tp:taxon-name><tp:taxon-name-part taxon-name-part-type="genus" reg="Epilampra">Epilampra</tp:taxon-name-part> <tp:taxon-name-part taxon-name-part-type="species" reg="wandpero">wandpero</tp:taxon-name-part></tp:taxon-name></italic> Vanker, Medina-Espinoza, Evangelista</td></tr><tr><td rowspan="1" colspan="1">UIRB-PE-26-50</td><td rowspan="1" colspan="1">1</td><td rowspan="1" colspan="1">male</td><td rowspan="1" colspan="1">adult</td><td rowspan="1" colspan="1">2024-7-22</td><td rowspan="1" colspan="1"/><td rowspan="1" colspan="1">Hand collected</td><td rowspan="1" colspan="1">Emmy F. Medina E., Jared Martin, Johanna Schwartz, Dominic Evangelista</td><td rowspan="1" colspan="1">Peru</td><td rowspan="1" colspan="1">Madre de Dios</td><td rowspan="1" colspan="1">Kawsay Biological Station</td><td rowspan="1" colspan="1">193</td><td rowspan="1" colspan="1">Within concession, near station, atnight</td><td rowspan="1" colspan="1">
                    <named-content xmlns:xlink="http://www.w3.org/1999/xlink" content-type="dwc:verbatimCoordinates" xlink:type="simple">-12.537, -69.004</named-content>
                  </td><td rowspan="1" colspan="1"/><td rowspan="1" colspan="1"><italic><tp:taxon-name><tp:taxon-name-part taxon-name-part-type="genus" reg="Epilampra">Epilampra</tp:taxon-name-part> <tp:taxon-name-part taxon-name-part-type="species" reg="wandpero">wandpero</tp:taxon-name-part></tp:taxon-name></italic> Vanker, Medina-Espinoza, Evangelista</td></tr><tr><td rowspan="1" colspan="1">UIRB-PE-26-51</td><td rowspan="1" colspan="1">1</td><td rowspan="1" colspan="1">male</td><td rowspan="1" colspan="1">adult</td><td rowspan="1" colspan="1">2024-7-22</td><td rowspan="1" colspan="1"/><td rowspan="1" colspan="1">Hand collected</td><td rowspan="1" colspan="1">Emmy F. Medina E., Jared Martin, Johanna Schwartz, Dominic Evangelista</td><td rowspan="1" colspan="1">Peru</td><td rowspan="1" colspan="1">Madre de Dios</td><td rowspan="1" colspan="1">Kawsay Biological Station</td><td rowspan="1" colspan="1">193</td><td rowspan="1" colspan="1">Within concession, near station, atnight</td><td rowspan="1" colspan="1">
                    <named-content xmlns:xlink="http://www.w3.org/1999/xlink" content-type="dwc:verbatimCoordinates" xlink:type="simple">-12.537, -69.004</named-content>
                  </td><td rowspan="1" colspan="1"/><td rowspan="1" colspan="1"><italic><tp:taxon-name><tp:taxon-name-part taxon-name-part-type="genus" reg="Epilampra">Epilampra</tp:taxon-name-part> <tp:taxon-name-part taxon-name-part-type="species" reg="wandpero">wandpero</tp:taxon-name-part></tp:taxon-name></italic> Vanker, Medina-Espinoza, Evangelista</td></tr><tr><td rowspan="1" colspan="1">UIRB-PE-26-55</td><td rowspan="1" colspan="1">1</td><td rowspan="1" colspan="1">male</td><td rowspan="1" colspan="1">adult</td><td rowspan="1" colspan="1">2024-7-24</td><td rowspan="1" colspan="1"/><td rowspan="1" colspan="1">Hand collected</td><td rowspan="1" colspan="1">Emmy F. Medina E., Jared Martin, Johanna Schwartz, Dominic Evangelista</td><td rowspan="1" colspan="1">Peru</td><td rowspan="1" colspan="1">Madre de Dios</td><td rowspan="1" colspan="1">Kawsay Biological Station</td><td rowspan="1" colspan="1">185</td><td rowspan="1" colspan="1">Probably collected on trails D and X at night</td><td rowspan="1" colspan="1">
                    <named-content xmlns:xlink="http://www.w3.org/1999/xlink" content-type="dwc:verbatimCoordinates" xlink:type="simple">-12.5364, -69.0084</named-content>
                  </td><td rowspan="1" colspan="1"/><td rowspan="1" colspan="1"><italic><tp:taxon-name><tp:taxon-name-part taxon-name-part-type="genus" reg="Epilampra">Epilampra</tp:taxon-name-part> <tp:taxon-name-part taxon-name-part-type="species" reg="wandpero">wandpero</tp:taxon-name-part></tp:taxon-name></italic> Vanker, Medina-Espinoza, Evangelista</td></tr><tr><td rowspan="1" colspan="1">UIRB-PE-26-71</td><td rowspan="1" colspan="1">1</td><td rowspan="1" colspan="1">male</td><td rowspan="1" colspan="1">adult</td><td rowspan="1" colspan="1">2024-7-17</td><td rowspan="1" colspan="1"/><td rowspan="1" colspan="1"/><td rowspan="1" colspan="1">Emmy F. Medina E., Jared Martin, Johanna Schwartz, Dominic Evangelista</td><td rowspan="1" colspan="1">Peru</td><td rowspan="1" colspan="1">Madre de Dios</td><td rowspan="1" colspan="1">Kawsay Biological Station</td><td rowspan="1" colspan="1">175</td><td rowspan="1" colspan="1">Collected in or near camp</td><td rowspan="1" colspan="1">
                    <named-content xmlns:xlink="http://www.w3.org/1999/xlink" content-type="dwc:verbatimCoordinates" xlink:type="simple">-12.5282, -69.0141</named-content>
                  </td><td rowspan="1" colspan="1"/><td rowspan="1" colspan="1"><italic><tp:taxon-name><tp:taxon-name-part taxon-name-part-type="genus" reg="Epilampra">Epilampra</tp:taxon-name-part> <tp:taxon-name-part taxon-name-part-type="species" reg="wandpero">wandpero</tp:taxon-name-part></tp:taxon-name></italic> Vanker, Medina-Espinoza, Evangelista</td></tr><tr><td rowspan="1" colspan="1">UIRB-PE-26-41</td><td rowspan="1" colspan="1">1</td><td rowspan="1" colspan="1">female</td><td rowspan="1" colspan="1">adult</td><td rowspan="1" colspan="1">2024-7-23</td><td rowspan="1" colspan="1"/><td rowspan="1" colspan="1">Hand collected</td><td rowspan="1" colspan="1">Emmy F. Medina E., Jared Martin, Johanna Schwartz, Dominic Evangelista</td><td rowspan="1" colspan="1">Peru</td><td rowspan="1" colspan="1">Madre de Dios</td><td rowspan="1" colspan="1">Kawsay Biological Station</td><td rowspan="1" colspan="1">185</td><td rowspan="1" colspan="1">Trail E at night</td><td rowspan="1" colspan="1">
                    <named-content xmlns:xlink="http://www.w3.org/1999/xlink" content-type="dwc:verbatimCoordinates" xlink:type="simple">-12.536, -69.008</named-content>
                  </td><td rowspan="1" colspan="1"/><td rowspan="1" colspan="1"><italic><tp:taxon-name><tp:taxon-name-part taxon-name-part-type="genus" reg="Epilampra">Epilampra</tp:taxon-name-part> <tp:taxon-name-part taxon-name-part-type="species" reg="wandpero">wandpero</tp:taxon-name-part></tp:taxon-name></italic> Vanker, Medina-Espinoza, Evangelista</td></tr><tr><td rowspan="1" colspan="1">UIRB-PE-26-43</td><td rowspan="1" colspan="1">1</td><td rowspan="1" colspan="1">female</td><td rowspan="1" colspan="1">adult</td><td rowspan="1" colspan="1">2024-7-23</td><td rowspan="1" colspan="1"/><td rowspan="1" colspan="1">Hand collected</td><td rowspan="1" colspan="1">Emmy F. Medina E., Jared Martin, Johanna Schwartz, Dominic Evangelista</td><td rowspan="1" colspan="1">Peru</td><td rowspan="1" colspan="1">Madre de Dios</td><td rowspan="1" colspan="1">Kawsay Biological Station</td><td rowspan="1" colspan="1">185</td><td rowspan="1" colspan="1">Trail E at night</td><td rowspan="1" colspan="1">
                    <named-content xmlns:xlink="http://www.w3.org/1999/xlink" content-type="dwc:verbatimCoordinates" xlink:type="simple">-12.536, -69.008</named-content>
                  </td><td rowspan="1" colspan="1"/><td rowspan="1" colspan="1"><italic><tp:taxon-name><tp:taxon-name-part taxon-name-part-type="genus" reg="Epilampra">Epilampra</tp:taxon-name-part> <tp:taxon-name-part taxon-name-part-type="species" reg="wandpero">wandpero</tp:taxon-name-part></tp:taxon-name></italic> Vanker, Medina-Espinoza, Evangelista</td></tr><tr><td rowspan="1" colspan="1">UIRB-PE-26-49</td><td rowspan="1" colspan="1">1</td><td rowspan="1" colspan="1">female</td><td rowspan="1" colspan="1">adult</td><td rowspan="1" colspan="1">2024-7-22</td><td rowspan="1" colspan="1"/><td rowspan="1" colspan="1">Hand collected</td><td rowspan="1" colspan="1">Emmy F. Medina E., Jared Martin, Johanna Schwartz, Dominic Evangelista</td><td rowspan="1" colspan="1">Peru</td><td rowspan="1" colspan="1">Madre de Dios</td><td rowspan="1" colspan="1">Kawsay Biological Station</td><td rowspan="1" colspan="1">193</td><td rowspan="1" colspan="1">Within concession, near station, atnight</td><td rowspan="1" colspan="1">
                    <named-content xmlns:xlink="http://www.w3.org/1999/xlink" content-type="dwc:verbatimCoordinates" xlink:type="simple">-12.537, -69.004</named-content>
                  </td><td rowspan="1" colspan="1"/><td rowspan="1" colspan="1"><italic><tp:taxon-name><tp:taxon-name-part taxon-name-part-type="genus" reg="Epilampra">Epilampra</tp:taxon-name-part> <tp:taxon-name-part taxon-name-part-type="species" reg="wandpero">wandpero</tp:taxon-name-part></tp:taxon-name></italic> Vanker, Medina-Espinoza, Evangelista</td></tr><tr><td rowspan="1" colspan="1">UIRB-PE-26-52</td><td rowspan="1" colspan="1">1</td><td rowspan="1" colspan="1">female</td><td rowspan="1" colspan="1">adult</td><td rowspan="1" colspan="1">2024-7-24</td><td rowspan="1" colspan="1"/><td rowspan="1" colspan="1">Hand collected</td><td rowspan="1" colspan="1">Emmy F. Medina E., Jared Martin, Johanna Schwartz, Dominic Evangelista</td><td rowspan="1" colspan="1">Peru</td><td rowspan="1" colspan="1">Madre de Dios</td><td rowspan="1" colspan="1">Kawsay Biological Station</td><td rowspan="1" colspan="1">185</td><td rowspan="1" colspan="1">Probably collected on trails D and X at night</td><td rowspan="1" colspan="1">
                    <named-content xmlns:xlink="http://www.w3.org/1999/xlink" content-type="dwc:verbatimCoordinates" xlink:type="simple">-12.5364, -69.0084</named-content>
                  </td><td rowspan="1" colspan="1"/><td rowspan="1" colspan="1"><italic><tp:taxon-name><tp:taxon-name-part taxon-name-part-type="genus" reg="Epilampra">Epilampra</tp:taxon-name-part> <tp:taxon-name-part taxon-name-part-type="species" reg="wandpero">wandpero</tp:taxon-name-part></tp:taxon-name></italic> Vanker, Medina-Espinoza, Evangelista</td></tr><tr><td rowspan="1" colspan="1">UIRB-PE-26-72</td><td rowspan="1" colspan="1">1</td><td rowspan="1" colspan="1">female</td><td rowspan="1" colspan="1">adult</td><td rowspan="1" colspan="1">2024-7-17</td><td rowspan="1" colspan="1"/><td rowspan="1" colspan="1"/><td rowspan="1" colspan="1">Emmy F. Medina E., Jared Martin, Johanna Schwartz, Dominic Evangelista</td><td rowspan="1" colspan="1">Peru</td><td rowspan="1" colspan="1">Madre de Dios</td><td rowspan="1" colspan="1">Kawsay Biological Station</td><td rowspan="1" colspan="1">175</td><td rowspan="1" colspan="1">Collected in or near camp</td><td rowspan="1" colspan="1">
                    <named-content xmlns:xlink="http://www.w3.org/1999/xlink" content-type="dwc:verbatimCoordinates" xlink:type="simple">-12.5282, -69.0141</named-content>
                  </td><td rowspan="1" colspan="1"/><td rowspan="1" colspan="1"><italic><tp:taxon-name><tp:taxon-name-part taxon-name-part-type="genus" reg="Epilampra">Epilampra</tp:taxon-name-part> <tp:taxon-name-part taxon-name-part-type="species" reg="wandpero">wandpero</tp:taxon-name-part></tp:taxon-name></italic> Vanker, Medina-Espinoza, Evangelista</td></tr><tr><td rowspan="1" colspan="1">AUDE-PE-3-92</td><td rowspan="1" colspan="1">1</td><td rowspan="1" colspan="1">female</td><td rowspan="1" colspan="1">adult</td><td rowspan="1" colspan="1">2021-7-4</td><td rowspan="1" colspan="1"/><td rowspan="1" colspan="1">night. Hand collected</td><td rowspan="1" colspan="1">Evangelista-Huaman, Evangelista-Huaman, Medina Espinoza</td><td rowspan="1" colspan="1">Peru</td><td rowspan="1" colspan="1">Madre de Dios</td><td rowspan="1" colspan="1">Los Amigos Research Station</td><td rowspan="1" colspan="1"/><td rowspan="1" colspan="1">Lowland forest</td><td rowspan="1" colspan="1">
                    <named-content xmlns:xlink="http://www.w3.org/1999/xlink" content-type="dwc:verbatimCoordinates" xlink:type="simple">-12.571389, -70.094444</named-content>
                  </td><td rowspan="1" colspan="1"/><td rowspan="1" colspan="1">
                    <italic>
                      <tp:taxon-name><tp:taxon-name-part taxon-name-part-type="genus" reg="Epilampra">Epilampra</tp:taxon-name-part> <tp:taxon-name-part taxon-name-part-type="uncertainty-rank">cf.</tp:taxon-name-part> <tp:taxon-name-part taxon-name-part-type="species" reg="azteca">azteca</tp:taxon-name-part></tp:taxon-name>
                    </italic>
                  </td></tr><tr><td rowspan="1" colspan="1">AUDE-PE-3-96</td><td rowspan="1" colspan="1">1</td><td rowspan="1" colspan="1">male</td><td rowspan="1" colspan="1">adult</td><td rowspan="1" colspan="1">2021-7-3</td><td rowspan="1" colspan="1"/><td rowspan="1" colspan="1">day. Hand collected</td><td rowspan="1" colspan="1">Evangelista-Huaman, Evangelista-Huaman, Medina Espinoza</td><td rowspan="1" colspan="1">Peru</td><td rowspan="1" colspan="1">Madre de Dios</td><td rowspan="1" colspan="1">Los Amigos Research Station</td><td rowspan="1" colspan="1"/><td rowspan="1" colspan="1">Plataforma trail</td><td rowspan="1" colspan="1">
                    <named-content xmlns:xlink="http://www.w3.org/1999/xlink" content-type="dwc:verbatimCoordinates" xlink:type="simple">-12.563056, -70.103333</named-content>
                  </td><td rowspan="1" colspan="1"/><td rowspan="1" colspan="1">
                    <italic>
                      <tp:taxon-name><tp:taxon-name-part taxon-name-part-type="genus" reg="Epilampra">Epilampra</tp:taxon-name-part> <tp:taxon-name-part taxon-name-part-type="uncertainty-rank">cf.</tp:taxon-name-part> <tp:taxon-name-part taxon-name-part-type="species" reg="azteca">azteca</tp:taxon-name-part></tp:taxon-name>
                    </italic>
                  </td></tr><tr><td rowspan="1" colspan="1">AUDE-PE-1-67</td><td rowspan="1" colspan="1">1</td><td rowspan="1" colspan="1">male</td><td rowspan="1" colspan="1">adult</td><td rowspan="1" colspan="1">2021-7-6</td><td rowspan="1" colspan="1"/><td rowspan="1" colspan="1">night. Hand collected</td><td rowspan="1" colspan="1">Evangelista-Huaman, Evangelista-Huaman, Medina Espinoza</td><td rowspan="1" colspan="1">Peru</td><td rowspan="1" colspan="1">Madre de Dios</td><td rowspan="1" colspan="1">Los Amigos Research Station</td><td rowspan="1" colspan="1"/><td rowspan="1" colspan="1">Trail 10</td><td rowspan="1" colspan="1">
                    <named-content xmlns:xlink="http://www.w3.org/1999/xlink" content-type="dwc:verbatimCoordinates" xlink:type="simple">-12.566389, -70.099722</named-content>
                  </td><td rowspan="1" colspan="1"/><td rowspan="1" colspan="1"><italic><tp:taxon-name><tp:taxon-name-part taxon-name-part-type="genus" reg="Epilampra">Epilampra</tp:taxon-name-part> <tp:taxon-name-part taxon-name-part-type="species" reg="conferta">conferta</tp:taxon-name-part></tp:taxon-name></italic> “barra”</td></tr><tr><td rowspan="1" colspan="1">AUDE-PE-1-82</td><td rowspan="1" colspan="1">1</td><td rowspan="1" colspan="1">male</td><td rowspan="1" colspan="1">adult</td><td rowspan="1" colspan="1">2021-7-6</td><td rowspan="1" colspan="1"/><td rowspan="1" colspan="1">night. Hand collected</td><td rowspan="1" colspan="1">Evangelista-Huaman, Evangelista-Huaman, Medina Espinoza</td><td rowspan="1" colspan="1">Peru</td><td rowspan="1" colspan="1">Madre de Dios</td><td rowspan="1" colspan="1">Los Amigos Research Station</td><td rowspan="1" colspan="1"/><td rowspan="1" colspan="1">Trail 10</td><td rowspan="1" colspan="1">
                    <named-content xmlns:xlink="http://www.w3.org/1999/xlink" content-type="dwc:verbatimCoordinates" xlink:type="simple">-12.566389, -70.099722</named-content>
                  </td><td rowspan="1" colspan="1"/><td rowspan="1" colspan="1"><italic><tp:taxon-name><tp:taxon-name-part taxon-name-part-type="genus" reg="Epilampra">Epilampra</tp:taxon-name-part> <tp:taxon-name-part taxon-name-part-type="species" reg="conferta">conferta</tp:taxon-name-part></tp:taxon-name></italic> “barra”</td></tr><tr><td rowspan="1" colspan="1">AUDE-PE-2-61</td><td rowspan="1" colspan="1">1</td><td rowspan="1" colspan="1">male</td><td rowspan="1" colspan="1">adult</td><td rowspan="1" colspan="1">2021-7-3</td><td rowspan="1" colspan="1"/><td rowspan="1" colspan="1">night. Hand collected</td><td rowspan="1" colspan="1">Evangelista-Huaman, Evangelista-Huaman, Medina Espinoza</td><td rowspan="1" colspan="1">Peru</td><td rowspan="1" colspan="1">Madre de Dios</td><td rowspan="1" colspan="1">Los Amigos Research Station</td><td rowspan="1" colspan="1"/><td rowspan="1" colspan="1">Plataforma trail</td><td rowspan="1" colspan="1">
                    <named-content xmlns:xlink="http://www.w3.org/1999/xlink" content-type="dwc:verbatimCoordinates" xlink:type="simple">-12.565481, -70.1027</named-content>
                  </td><td rowspan="1" colspan="1"/><td rowspan="1" colspan="1"><italic><tp:taxon-name><tp:taxon-name-part taxon-name-part-type="genus" reg="Epilampra">Epilampra</tp:taxon-name-part> <tp:taxon-name-part taxon-name-part-type="species" reg="conferta">conferta</tp:taxon-name-part></tp:taxon-name></italic> “barra”</td></tr><tr><td rowspan="1" colspan="1">AUDE-PE-2-63</td><td rowspan="1" colspan="1">1</td><td rowspan="1" colspan="1">male</td><td rowspan="1" colspan="1">adult</td><td rowspan="1" colspan="1">2021-7-3</td><td rowspan="1" colspan="1"/><td rowspan="1" colspan="1">day. Hand collected</td><td rowspan="1" colspan="1">Evangelista-Huaman, Evangelista-Huaman, Medina Espinoza</td><td rowspan="1" colspan="1">Peru</td><td rowspan="1" colspan="1">Madre de Dios</td><td rowspan="1" colspan="1">Los Amigos Research Station</td><td rowspan="1" colspan="1"/><td rowspan="1" colspan="1">Plataforma trail</td><td rowspan="1" colspan="1">
                    <named-content xmlns:xlink="http://www.w3.org/1999/xlink" content-type="dwc:verbatimCoordinates" xlink:type="simple">-12.565481, -70.1027</named-content>
                  </td><td rowspan="1" colspan="1"/><td rowspan="1" colspan="1"><italic><tp:taxon-name><tp:taxon-name-part taxon-name-part-type="genus" reg="Epilampra">Epilampra</tp:taxon-name-part> <tp:taxon-name-part taxon-name-part-type="species" reg="conferta">conferta</tp:taxon-name-part></tp:taxon-name></italic> “barra”</td></tr><tr><td rowspan="1" colspan="1">AUDE-PE-2-64</td><td rowspan="1" colspan="1">1</td><td rowspan="1" colspan="1">male</td><td rowspan="1" colspan="1">adult</td><td rowspan="1" colspan="1">2021-7-6</td><td rowspan="1" colspan="1"/><td rowspan="1" colspan="1">night. Hand collected</td><td rowspan="1" colspan="1">Evangelista-Huaman, Evangelista-Huaman, Medina Espinoza</td><td rowspan="1" colspan="1">Peru</td><td rowspan="1" colspan="1">Madre de Dios</td><td rowspan="1" colspan="1">Los Amigos Research Station</td><td rowspan="1" colspan="1"/><td rowspan="1" colspan="1">Trail 10</td><td rowspan="1" colspan="1">
                    <named-content xmlns:xlink="http://www.w3.org/1999/xlink" content-type="dwc:verbatimCoordinates" xlink:type="simple">-12.566389, -70.099722</named-content>
                  </td><td rowspan="1" colspan="1"/><td rowspan="1" colspan="1"><italic><tp:taxon-name><tp:taxon-name-part taxon-name-part-type="genus" reg="Epilampra">Epilampra</tp:taxon-name-part> <tp:taxon-name-part taxon-name-part-type="species" reg="conferta">conferta</tp:taxon-name-part></tp:taxon-name></italic> “barra”</td></tr><tr><td rowspan="1" colspan="1">AUDE-PE-2-66</td><td rowspan="1" colspan="1">1</td><td rowspan="1" colspan="1">male</td><td rowspan="1" colspan="1">adult</td><td rowspan="1" colspan="1">2021-7-6</td><td rowspan="1" colspan="1"/><td rowspan="1" colspan="1">night. Hand collected</td><td rowspan="1" colspan="1">Evangelista-Huaman, Evangelista-Huaman, Medina Espinoza</td><td rowspan="1" colspan="1">Peru</td><td rowspan="1" colspan="1">Madre de Dios</td><td rowspan="1" colspan="1">Los Amigos Research Station</td><td rowspan="1" colspan="1"/><td rowspan="1" colspan="1">Trail 10</td><td rowspan="1" colspan="1">
                    <named-content xmlns:xlink="http://www.w3.org/1999/xlink" content-type="dwc:verbatimCoordinates" xlink:type="simple">-12.566389, -70.099722</named-content>
                  </td><td rowspan="1" colspan="1"/><td rowspan="1" colspan="1"><italic><tp:taxon-name><tp:taxon-name-part taxon-name-part-type="genus" reg="Epilampra">Epilampra</tp:taxon-name-part> <tp:taxon-name-part taxon-name-part-type="species" reg="conferta">conferta</tp:taxon-name-part></tp:taxon-name></italic> “barra”</td></tr><tr><td rowspan="1" colspan="1">AUDE-PE-2-94</td><td rowspan="1" colspan="1">1</td><td rowspan="1" colspan="1">male</td><td rowspan="1" colspan="1">adult</td><td rowspan="1" colspan="1">2021-7-4</td><td rowspan="1" colspan="1"/><td rowspan="1" colspan="1">night. Hand collected</td><td rowspan="1" colspan="1">Evangelista-Huaman, Evangelista-Huaman, Medina Espinoza</td><td rowspan="1" colspan="1">Peru</td><td rowspan="1" colspan="1">Madre de Dios</td><td rowspan="1" colspan="1">Los Amigos Research Station</td><td rowspan="1" colspan="1"/><td rowspan="1" colspan="1">Lowland forest</td><td rowspan="1" colspan="1">
                    <named-content xmlns:xlink="http://www.w3.org/1999/xlink" content-type="dwc:verbatimCoordinates" xlink:type="simple">-12.571389, -70.094444</named-content>
                  </td><td rowspan="1" colspan="1"/><td rowspan="1" colspan="1"><italic><tp:taxon-name><tp:taxon-name-part taxon-name-part-type="genus" reg="Epilampra">Epilampra</tp:taxon-name-part> <tp:taxon-name-part taxon-name-part-type="species" reg="conferta">conferta</tp:taxon-name-part></tp:taxon-name></italic> “barra”</td></tr><tr><td rowspan="1" colspan="1">UIRB-PE-26-46</td><td rowspan="1" colspan="1">1</td><td rowspan="1" colspan="1">male</td><td rowspan="1" colspan="1">adult</td><td rowspan="1" colspan="1">2024-7-11</td><td rowspan="1" colspan="1"/><td rowspan="1" colspan="1">Hand collected</td><td rowspan="1" colspan="1">Emmy F. Medina E., Jared Martin, Johanna Schwartz, Dominic Evangelista</td><td rowspan="1" colspan="1">Peru</td><td rowspan="1" colspan="1">Madre de Dios</td><td rowspan="1" colspan="1">Finca Las Piedras Research Station</td><td rowspan="1" colspan="1"/><td rowspan="1" colspan="1">Trails in forest near station at night</td><td rowspan="1" colspan="1">
                    <named-content xmlns:xlink="http://www.w3.org/1999/xlink" content-type="dwc:verbatimCoordinates" xlink:type="simple">-12.2258, -69.1143</named-content>
                  </td><td rowspan="1" colspan="1"/><td rowspan="1" colspan="1"><italic><tp:taxon-name><tp:taxon-name-part taxon-name-part-type="genus" reg="Epilampra">Epilampra</tp:taxon-name-part> <tp:taxon-name-part taxon-name-part-type="species" reg="conferta">conferta</tp:taxon-name-part></tp:taxon-name></italic> “barra”</td></tr><tr><td rowspan="1" colspan="1">AUDE-PE-1-74</td><td rowspan="1" colspan="1">1</td><td rowspan="1" colspan="1">male</td><td rowspan="1" colspan="1">adult</td><td rowspan="1" colspan="1">2021-7-4</td><td rowspan="1" colspan="1"/><td rowspan="1" colspan="1">night. Hand collected</td><td rowspan="1" colspan="1">Evangelista-Huaman, Evangelista-Huaman, Medina Espinoza</td><td rowspan="1" colspan="1">Peru</td><td rowspan="1" colspan="1">Madre de Dios</td><td rowspan="1" colspan="1">Los Amigos Research Station</td><td rowspan="1" colspan="1"/><td rowspan="1" colspan="1">Lowland forest</td><td rowspan="1" colspan="1">
                    <named-content xmlns:xlink="http://www.w3.org/1999/xlink" content-type="dwc:verbatimCoordinates" xlink:type="simple">-12.571389, -70.094444</named-content>
                  </td><td rowspan="1" colspan="1"/><td rowspan="1" colspan="1"><italic><tp:taxon-name><tp:taxon-name-part taxon-name-part-type="genus" reg="Epilampra">Epilampra</tp:taxon-name-part> <tp:taxon-name-part taxon-name-part-type="species" reg="conferta">conferta</tp:taxon-name-part></tp:taxon-name></italic> “placa”</td></tr><tr><td rowspan="1" colspan="1">AUDE-PE-1-84</td><td rowspan="1" colspan="1">1</td><td rowspan="1" colspan="1">male</td><td rowspan="1" colspan="1">adult</td><td rowspan="1" colspan="1">2021-7-3</td><td rowspan="1" colspan="1"/><td rowspan="1" colspan="1">day. Hand collected</td><td rowspan="1" colspan="1">Evangelista-Huaman, Evangelista-Huaman, Medina Espinoza</td><td rowspan="1" colspan="1">Peru</td><td rowspan="1" colspan="1">Madre de Dios</td><td rowspan="1" colspan="1">Los Amigos Research Station</td><td rowspan="1" colspan="1"/><td rowspan="1" colspan="1">Plataforma trail</td><td rowspan="1" colspan="1">
                    <named-content xmlns:xlink="http://www.w3.org/1999/xlink" content-type="dwc:verbatimCoordinates" xlink:type="simple">-12.565481, -70.1027</named-content>
                  </td><td rowspan="1" colspan="1"/><td rowspan="1" colspan="1"><italic><tp:taxon-name><tp:taxon-name-part taxon-name-part-type="genus" reg="Epilampra">Epilampra</tp:taxon-name-part> <tp:taxon-name-part taxon-name-part-type="species" reg="conferta">conferta</tp:taxon-name-part></tp:taxon-name></italic> “placa”</td></tr><tr><td rowspan="1" colspan="1">AUDE-PE-1-86</td><td rowspan="1" colspan="1">1</td><td rowspan="1" colspan="1">male</td><td rowspan="1" colspan="1">adult</td><td rowspan="1" colspan="1">2021-7-4</td><td rowspan="1" colspan="1"/><td rowspan="1" colspan="1">night. Hand collected</td><td rowspan="1" colspan="1">Evangelista-Huaman, Evangelista-Huaman, Medina Espinoza</td><td rowspan="1" colspan="1">Peru</td><td rowspan="1" colspan="1">Madre de Dios</td><td rowspan="1" colspan="1">Los Amigos Research Station</td><td rowspan="1" colspan="1"/><td rowspan="1" colspan="1">Lowland forest</td><td rowspan="1" colspan="1">
                    <named-content xmlns:xlink="http://www.w3.org/1999/xlink" content-type="dwc:verbatimCoordinates" xlink:type="simple">-12.571389, -70.094444</named-content>
                  </td><td rowspan="1" colspan="1"/><td rowspan="1" colspan="1"><italic><tp:taxon-name><tp:taxon-name-part taxon-name-part-type="genus" reg="Epilampra">Epilampra</tp:taxon-name-part> <tp:taxon-name-part taxon-name-part-type="species" reg="conferta">conferta</tp:taxon-name-part></tp:taxon-name></italic> “placa”</td></tr><tr><td rowspan="1" colspan="1">AUDE-PE-1-87</td><td rowspan="1" colspan="1">1</td><td rowspan="1" colspan="1">female</td><td rowspan="1" colspan="1">adult</td><td rowspan="1" colspan="1">2021-7-4</td><td rowspan="1" colspan="1"/><td rowspan="1" colspan="1">night. Hand collected</td><td rowspan="1" colspan="1">Evangelista-Huaman, Evangelista-Huaman, Medina Espinoza</td><td rowspan="1" colspan="1">Peru</td><td rowspan="1" colspan="1">Madre de Dios</td><td rowspan="1" colspan="1">Los Amigos Research Station</td><td rowspan="1" colspan="1"/><td rowspan="1" colspan="1">Lowland forest</td><td rowspan="1" colspan="1">
                    <named-content xmlns:xlink="http://www.w3.org/1999/xlink" content-type="dwc:verbatimCoordinates" xlink:type="simple">-12.571389, -70.094444</named-content>
                  </td><td rowspan="1" colspan="1"/><td rowspan="1" colspan="1"><italic><tp:taxon-name><tp:taxon-name-part taxon-name-part-type="genus" reg="Epilampra">Epilampra</tp:taxon-name-part> <tp:taxon-name-part taxon-name-part-type="species" reg="conferta">conferta</tp:taxon-name-part></tp:taxon-name></italic> “placa”</td></tr><tr><td rowspan="1" colspan="1">AUDE-PE-3-59</td><td rowspan="1" colspan="1">1</td><td rowspan="1" colspan="1">male</td><td rowspan="1" colspan="1">adult</td><td rowspan="1" colspan="1">2021-6-29</td><td rowspan="1" colspan="1">on forest floor</td><td rowspan="1" colspan="1">night. Hand collected</td><td rowspan="1" colspan="1">Evangelista-Huaman, Evangelista-Huaman, Medina Espinoza</td><td rowspan="1" colspan="1">Peru</td><td rowspan="1" colspan="1">Madre de Dios</td><td rowspan="1" colspan="1">Ecoaventuras Amazonica</td><td rowspan="1" colspan="1"/><td rowspan="1" colspan="1"/><td rowspan="1" colspan="1">
                    <named-content xmlns:xlink="http://www.w3.org/1999/xlink" content-type="dwc:verbatimCoordinates" xlink:type="simple">-12.505556, -69.173889</named-content>
                  </td><td rowspan="1" colspan="1"/><td rowspan="1" colspan="1"><italic><tp:taxon-name><tp:taxon-name-part taxon-name-part-type="genus" reg="Epilampra">Epilampra</tp:taxon-name-part> <tp:taxon-name-part taxon-name-part-type="species" reg="conferta">conferta</tp:taxon-name-part></tp:taxon-name></italic> “placa”</td></tr><tr><td rowspan="1" colspan="1">AUDE-PE-3-68</td><td rowspan="1" colspan="1">1</td><td rowspan="1" colspan="1"/><td rowspan="1" colspan="1">adult</td><td rowspan="1" colspan="1">2021-7-4</td><td rowspan="1" colspan="1"/><td rowspan="1" colspan="1">night. Hand collected</td><td rowspan="1" colspan="1">Evangelista-Huaman, Evangelista-Huaman, Medina Espinoza</td><td rowspan="1" colspan="1">Peru</td><td rowspan="1" colspan="1">Madre de Dios</td><td rowspan="1" colspan="1">Los Amigos Research Station</td><td rowspan="1" colspan="1"/><td rowspan="1" colspan="1">Lowland forest</td><td rowspan="1" colspan="1">
                    <named-content xmlns:xlink="http://www.w3.org/1999/xlink" content-type="dwc:verbatimCoordinates" xlink:type="simple">-12.571389, -70.094444</named-content>
                  </td><td rowspan="1" colspan="1"/><td rowspan="1" colspan="1"><italic><tp:taxon-name><tp:taxon-name-part taxon-name-part-type="genus" reg="Epilampra">Epilampra</tp:taxon-name-part> <tp:taxon-name-part taxon-name-part-type="species" reg="conferta">conferta</tp:taxon-name-part></tp:taxon-name></italic> “placa”</td></tr><tr><td rowspan="1" colspan="1">AUDE-PE-3-69</td><td rowspan="1" colspan="1">1</td><td rowspan="1" colspan="1">male</td><td rowspan="1" colspan="1">adult</td><td rowspan="1" colspan="1">2021-7-3</td><td rowspan="1" colspan="1"/><td rowspan="1" colspan="1">night. Hand collected</td><td rowspan="1" colspan="1">Evangelista-Huaman, Evangelista-Huaman, Medina Espinoza</td><td rowspan="1" colspan="1">Peru</td><td rowspan="1" colspan="1">Madre de Dios</td><td rowspan="1" colspan="1">Los Amigos Research Station</td><td rowspan="1" colspan="1"/><td rowspan="1" colspan="1">Plataforma trail</td><td rowspan="1" colspan="1">
                    <named-content xmlns:xlink="http://www.w3.org/1999/xlink" content-type="dwc:verbatimCoordinates" xlink:type="simple">-12.565481, -70.1027</named-content>
                  </td><td rowspan="1" colspan="1"/><td rowspan="1" colspan="1"><italic><tp:taxon-name><tp:taxon-name-part taxon-name-part-type="genus" reg="Epilampra">Epilampra</tp:taxon-name-part> <tp:taxon-name-part taxon-name-part-type="species" reg="conferta">conferta</tp:taxon-name-part></tp:taxon-name></italic> “placa”</td></tr><tr><td rowspan="1" colspan="1">AUDE-PE-3-74</td><td rowspan="1" colspan="1">1</td><td rowspan="1" colspan="1">male</td><td rowspan="1" colspan="1">adult</td><td rowspan="1" colspan="1">2021-7-3</td><td rowspan="1" colspan="1"/><td rowspan="1" colspan="1">day. Hand collected</td><td rowspan="1" colspan="1">Evangelista-Huaman, Evangelista-Huaman, Medina Espinoza</td><td rowspan="1" colspan="1">Peru</td><td rowspan="1" colspan="1">Madre de Dios</td><td rowspan="1" colspan="1">Los Amigos Research Station</td><td rowspan="1" colspan="1"/><td rowspan="1" colspan="1">Plataforma trail</td><td rowspan="1" colspan="1">
                    <named-content xmlns:xlink="http://www.w3.org/1999/xlink" content-type="dwc:verbatimCoordinates" xlink:type="simple">-12.565481, -70.1027</named-content>
                  </td><td rowspan="1" colspan="1"/><td rowspan="1" colspan="1"><italic><tp:taxon-name><tp:taxon-name-part taxon-name-part-type="genus" reg="Epilampra">Epilampra</tp:taxon-name-part> <tp:taxon-name-part taxon-name-part-type="species" reg="conferta">conferta</tp:taxon-name-part></tp:taxon-name></italic> “placa”</td></tr><tr><td rowspan="1" colspan="1">AUDE-PE-3-75</td><td rowspan="1" colspan="1">1</td><td rowspan="1" colspan="1">male</td><td rowspan="1" colspan="1">adult</td><td rowspan="1" colspan="1">2021-7-6</td><td rowspan="1" colspan="1"/><td rowspan="1" colspan="1">night. Hand collected</td><td rowspan="1" colspan="1">Evangelista-Huaman, Evangelista-Huaman, Medina Espinoza</td><td rowspan="1" colspan="1">Peru</td><td rowspan="1" colspan="1">Madre de Dios</td><td rowspan="1" colspan="1">Los Amigos Research Station</td><td rowspan="1" colspan="1"/><td rowspan="1" colspan="1">Trail 17 &amp; 2</td><td rowspan="1" colspan="1">
                    <named-content xmlns:xlink="http://www.w3.org/1999/xlink" content-type="dwc:verbatimCoordinates" xlink:type="simple">-12.559556, -70.107667</named-content>
                  </td><td rowspan="1" colspan="1"/><td rowspan="1" colspan="1"><italic><tp:taxon-name><tp:taxon-name-part taxon-name-part-type="genus" reg="Epilampra">Epilampra</tp:taxon-name-part> <tp:taxon-name-part taxon-name-part-type="species" reg="conferta">conferta</tp:taxon-name-part></tp:taxon-name></italic> “placa”</td></tr><tr><td rowspan="1" colspan="1">AUDE-PE-3-79</td><td rowspan="1" colspan="1">1</td><td rowspan="1" colspan="1">female</td><td rowspan="1" colspan="1">adult</td><td rowspan="1" colspan="1">2021-7-6</td><td rowspan="1" colspan="1"/><td rowspan="1" colspan="1">night. Hand collected</td><td rowspan="1" colspan="1">Evangelista-Huaman, Evangelista-Huaman, Medina Espinoza</td><td rowspan="1" colspan="1">Peru</td><td rowspan="1" colspan="1">Madre de Dios</td><td rowspan="1" colspan="1">Los Amigos Research Station</td><td rowspan="1" colspan="1"/><td rowspan="1" colspan="1">Trail 10</td><td rowspan="1" colspan="1">
                    <named-content xmlns:xlink="http://www.w3.org/1999/xlink" content-type="dwc:verbatimCoordinates" xlink:type="simple">-12.566389, -70.099722</named-content>
                  </td><td rowspan="1" colspan="1"/><td rowspan="1" colspan="1"><italic><tp:taxon-name><tp:taxon-name-part taxon-name-part-type="genus" reg="Epilampra">Epilampra</tp:taxon-name-part> <tp:taxon-name-part taxon-name-part-type="species" reg="conferta">conferta</tp:taxon-name-part></tp:taxon-name></italic> “placa”</td></tr><tr><td rowspan="1" colspan="1">AUDE-PE-3-87</td><td rowspan="1" colspan="1">1</td><td rowspan="1" colspan="1">male</td><td rowspan="1" colspan="1">adult</td><td rowspan="1" colspan="1">2021-7-4</td><td rowspan="1" colspan="1"/><td rowspan="1" colspan="1">night. Hand collected</td><td rowspan="1" colspan="1">Evangelista-Huaman, Evangelista-Huaman, Medina Espinoza</td><td rowspan="1" colspan="1">Peru</td><td rowspan="1" colspan="1">Madre de Dios</td><td rowspan="1" colspan="1">Los Amigos Research Station</td><td rowspan="1" colspan="1"/><td rowspan="1" colspan="1">Lowland forest</td><td rowspan="1" colspan="1">
                    <named-content xmlns:xlink="http://www.w3.org/1999/xlink" content-type="dwc:verbatimCoordinates" xlink:type="simple">-12.571389, -70.094444</named-content>
                  </td><td rowspan="1" colspan="1"/><td rowspan="1" colspan="1"><italic><tp:taxon-name><tp:taxon-name-part taxon-name-part-type="genus" reg="Epilampra">Epilampra</tp:taxon-name-part> <tp:taxon-name-part taxon-name-part-type="species" reg="conferta">conferta</tp:taxon-name-part></tp:taxon-name></italic> “placa”</td></tr><tr><td rowspan="1" colspan="1">UIRB-PE-23-77</td><td rowspan="1" colspan="1">1</td><td rowspan="1" colspan="1">female</td><td rowspan="1" colspan="1">adult</td><td rowspan="1" colspan="1">2024-7-24</td><td rowspan="1" colspan="1"/><td rowspan="1" colspan="1">Hand collected</td><td rowspan="1" colspan="1">Emmy F. Medina E., Jared Martin, Johanna Schwartz, Dominic Evangelista</td><td rowspan="1" colspan="1">Peru</td><td rowspan="1" colspan="1">Madre de Dios</td><td rowspan="1" colspan="1">Kawsay Biological Station</td><td rowspan="1" colspan="1"/><td rowspan="1" colspan="1">Probably collected on trails D and X at night</td><td rowspan="1" colspan="1">
                    <named-content xmlns:xlink="http://www.w3.org/1999/xlink" content-type="dwc:verbatimCoordinates" xlink:type="simple">-12.5364, -69.0084</named-content>
                  </td><td rowspan="1" colspan="1"/><td rowspan="1" colspan="1"><italic><tp:taxon-name><tp:taxon-name-part taxon-name-part-type="genus" reg="Epilampra">Epilampra</tp:taxon-name-part> <tp:taxon-name-part taxon-name-part-type="species" reg="conferta">conferta</tp:taxon-name-part></tp:taxon-name></italic> “placa”</td></tr><tr><td rowspan="1" colspan="1">UIRB-PE-23-80</td><td rowspan="1" colspan="1">1</td><td rowspan="1" colspan="1">female</td><td rowspan="1" colspan="1">adult</td><td rowspan="1" colspan="1">2024-7-21</td><td rowspan="1" colspan="1"/><td rowspan="1" colspan="1">Hand collected</td><td rowspan="1" colspan="1">Emmy F. Medina E., Jared Martin, Johanna Schwartz, Dominic Evangelista</td><td rowspan="1" colspan="1">Peru</td><td rowspan="1" colspan="1">Madre de Dios</td><td rowspan="1" colspan="1">Kawsay Biological Station</td><td rowspan="1" colspan="1"/><td rowspan="1" colspan="1">Lindero trail to concession edge (at night)</td><td rowspan="1" colspan="1">
                    <named-content xmlns:xlink="http://www.w3.org/1999/xlink" content-type="dwc:verbatimCoordinates" xlink:type="simple">-12.532, -69.01</named-content>
                  </td><td rowspan="1" colspan="1"/><td rowspan="1" colspan="1"><italic><tp:taxon-name><tp:taxon-name-part taxon-name-part-type="genus" reg="Epilampra">Epilampra</tp:taxon-name-part> <tp:taxon-name-part taxon-name-part-type="species" reg="conferta">conferta</tp:taxon-name-part></tp:taxon-name></italic> “placa”</td></tr><tr><td rowspan="1" colspan="1">UIRB-PE-23-97</td><td rowspan="1" colspan="1">1</td><td rowspan="1" colspan="1">male</td><td rowspan="1" colspan="1">adult</td><td rowspan="1" colspan="1">2024-7-11</td><td rowspan="1" colspan="1"/><td rowspan="1" colspan="1">Hand collected</td><td rowspan="1" colspan="1">Emmy F. Medina E., Jared Martin, Johanna Schwartz, Dominic Evangelista</td><td rowspan="1" colspan="1">Peru</td><td rowspan="1" colspan="1">Madre de Dios</td><td rowspan="1" colspan="1">Finca Las Piedras Research Station</td><td rowspan="1" colspan="1"/><td rowspan="1" colspan="1">Trails in forest, near station at night</td><td rowspan="1" colspan="1">
                    <named-content xmlns:xlink="http://www.w3.org/1999/xlink" content-type="dwc:verbatimCoordinates" xlink:type="simple">-12.2285, -69.1143</named-content>
                  </td><td rowspan="1" colspan="1"/><td rowspan="1" colspan="1"><italic><tp:taxon-name><tp:taxon-name-part taxon-name-part-type="genus" reg="Epilampra">Epilampra</tp:taxon-name-part> <tp:taxon-name-part taxon-name-part-type="species" reg="conferta">conferta</tp:taxon-name-part></tp:taxon-name></italic> “placa”</td></tr><tr><td rowspan="1" colspan="1">UIRB-PE-23-99</td><td rowspan="1" colspan="1">1</td><td rowspan="1" colspan="1">female</td><td rowspan="1" colspan="1">adult</td><td rowspan="1" colspan="1">2024-7-11</td><td rowspan="1" colspan="1"/><td rowspan="1" colspan="1">Hand collected</td><td rowspan="1" colspan="1">Emmy F. Medina E., Jared Martin, Johanna Schwartz, Dominic Evangelista</td><td rowspan="1" colspan="1">Peru</td><td rowspan="1" colspan="1">Madre de Dios</td><td rowspan="1" colspan="1">Finca Las Piedras Research Station</td><td rowspan="1" colspan="1"/><td rowspan="1" colspan="1">Trails in forest, near station at night</td><td rowspan="1" colspan="1">
                    <named-content xmlns:xlink="http://www.w3.org/1999/xlink" content-type="dwc:verbatimCoordinates" xlink:type="simple">-12.2285, -69.1143</named-content>
                  </td><td rowspan="1" colspan="1"/><td rowspan="1" colspan="1"><italic><tp:taxon-name><tp:taxon-name-part taxon-name-part-type="genus" reg="Epilampra">Epilampra</tp:taxon-name-part> <tp:taxon-name-part taxon-name-part-type="species" reg="conferta">conferta</tp:taxon-name-part></tp:taxon-name></italic> “placa”</td></tr><tr><td rowspan="1" colspan="1">UIRB-PE-24-02</td><td rowspan="1" colspan="1">1</td><td rowspan="1" colspan="1">male</td><td rowspan="1" colspan="1">adult</td><td rowspan="1" colspan="1">2024-7-18</td><td rowspan="1" colspan="1"/><td rowspan="1" colspan="1">Hand collected</td><td rowspan="1" colspan="1">Emmy F. Medina E., Jared Martin, Johanna Schwartz, Dominic Evangelista</td><td rowspan="1" colspan="1">Peru</td><td rowspan="1" colspan="1">Madre de Dios</td><td rowspan="1" colspan="1">Kawsay Biological Station</td><td rowspan="1" colspan="1"/><td rowspan="1" colspan="1">Within concession, near station, atnight</td><td rowspan="1" colspan="1">
                    <named-content xmlns:xlink="http://www.w3.org/1999/xlink" content-type="dwc:verbatimCoordinates" xlink:type="simple">-12.5282, -69.0141</named-content>
                  </td><td rowspan="1" colspan="1"/><td rowspan="1" colspan="1"><italic><tp:taxon-name><tp:taxon-name-part taxon-name-part-type="genus" reg="Epilampra">Epilampra</tp:taxon-name-part> <tp:taxon-name-part taxon-name-part-type="species" reg="conferta">conferta</tp:taxon-name-part></tp:taxon-name></italic> “placa”</td></tr><tr><td rowspan="1" colspan="1">UIRB-PE-24-03</td><td rowspan="1" colspan="1">1</td><td rowspan="1" colspan="1">male</td><td rowspan="1" colspan="1">adult</td><td rowspan="1" colspan="1">2024-7-18</td><td rowspan="1" colspan="1"/><td rowspan="1" colspan="1">Hand collected</td><td rowspan="1" colspan="1">Emmy F. Medina E., Jared Martin, Johanna Schwartz, Dominic Evangelista</td><td rowspan="1" colspan="1">Peru</td><td rowspan="1" colspan="1">Madre de Dios</td><td rowspan="1" colspan="1">Kawsay Biological Station</td><td rowspan="1" colspan="1"/><td rowspan="1" colspan="1">Within concession, near station, atnight</td><td rowspan="1" colspan="1">
                    <named-content xmlns:xlink="http://www.w3.org/1999/xlink" content-type="dwc:verbatimCoordinates" xlink:type="simple">-12.5282, -69.0141</named-content>
                  </td><td rowspan="1" colspan="1"/><td rowspan="1" colspan="1"><italic><tp:taxon-name><tp:taxon-name-part taxon-name-part-type="genus" reg="Epilampra">Epilampra</tp:taxon-name-part> <tp:taxon-name-part taxon-name-part-type="species" reg="conferta">conferta</tp:taxon-name-part></tp:taxon-name></italic> “placa”</td></tr><tr><td rowspan="1" colspan="1">UIRB-PE-24-04</td><td rowspan="1" colspan="1">1</td><td rowspan="1" colspan="1">male</td><td rowspan="1" colspan="1">adult</td><td rowspan="1" colspan="1">2024-7-13</td><td rowspan="1" colspan="1"/><td rowspan="1" colspan="1">Hand collected</td><td rowspan="1" colspan="1">Emmy F. Medina E., Jared Martin, Johanna Schwartz, Dominic Evangelista</td><td rowspan="1" colspan="1">Peru</td><td rowspan="1" colspan="1">Madre de Dios</td><td rowspan="1" colspan="1">Finca Las Piedras Research Station</td><td rowspan="1" colspan="1"/><td rowspan="1" colspan="1">Trails in forest, near station at night</td><td rowspan="1" colspan="1">
                    <named-content xmlns:xlink="http://www.w3.org/1999/xlink" content-type="dwc:verbatimCoordinates" xlink:type="simple">-12.2285, -69.1143</named-content>
                  </td><td rowspan="1" colspan="1"/><td rowspan="1" colspan="1"><italic><tp:taxon-name><tp:taxon-name-part taxon-name-part-type="genus" reg="Epilampra">Epilampra</tp:taxon-name-part> <tp:taxon-name-part taxon-name-part-type="species" reg="conferta">conferta</tp:taxon-name-part></tp:taxon-name></italic> “placa”</td></tr><tr><td rowspan="1" colspan="1">UIRB-PE-24-05</td><td rowspan="1" colspan="1">1</td><td rowspan="1" colspan="1">male</td><td rowspan="1" colspan="1">adult</td><td rowspan="1" colspan="1">2024-7-13</td><td rowspan="1" colspan="1"/><td rowspan="1" colspan="1">Hand collected</td><td rowspan="1" colspan="1">Emmy F. Medina E., Jared Martin, Johanna Schwartz, Dominic Evangelista</td><td rowspan="1" colspan="1">Peru</td><td rowspan="1" colspan="1">Madre de Dios</td><td rowspan="1" colspan="1">Finca Las Piedras Research Station</td><td rowspan="1" colspan="1"/><td rowspan="1" colspan="1">Trails in forest, near station at night</td><td rowspan="1" colspan="1">
                    <named-content xmlns:xlink="http://www.w3.org/1999/xlink" content-type="dwc:verbatimCoordinates" xlink:type="simple">-12.2285, -69.1143</named-content>
                  </td><td rowspan="1" colspan="1"/><td rowspan="1" colspan="1"><italic><tp:taxon-name><tp:taxon-name-part taxon-name-part-type="genus" reg="Epilampra">Epilampra</tp:taxon-name-part> <tp:taxon-name-part taxon-name-part-type="species" reg="conferta">conferta</tp:taxon-name-part></tp:taxon-name></italic> “placa”</td></tr><tr><td rowspan="1" colspan="1">UIRB-PE-24-06</td><td rowspan="1" colspan="1">1</td><td rowspan="1" colspan="1">male</td><td rowspan="1" colspan="1">adult</td><td rowspan="1" colspan="1">2024-7-13</td><td rowspan="1" colspan="1"/><td rowspan="1" colspan="1">Hand collected</td><td rowspan="1" colspan="1">Emmy F. Medina E., Jared Martin, Johanna Schwartz, Dominic Evangelista</td><td rowspan="1" colspan="1">Peru</td><td rowspan="1" colspan="1">Madre de Dios</td><td rowspan="1" colspan="1">Finca Las Piedras Research Station</td><td rowspan="1" colspan="1"/><td rowspan="1" colspan="1">Trails in forest, near station at night</td><td rowspan="1" colspan="1">
                    <named-content xmlns:xlink="http://www.w3.org/1999/xlink" content-type="dwc:verbatimCoordinates" xlink:type="simple">-12.2285, -69.1143</named-content>
                  </td><td rowspan="1" colspan="1"/><td rowspan="1" colspan="1"><italic><tp:taxon-name><tp:taxon-name-part taxon-name-part-type="genus" reg="Epilampra">Epilampra</tp:taxon-name-part> <tp:taxon-name-part taxon-name-part-type="species" reg="conferta">conferta</tp:taxon-name-part></tp:taxon-name></italic> “placa”</td></tr><tr><td rowspan="1" colspan="1">UIRB-PE-24-07</td><td rowspan="1" colspan="1">1</td><td rowspan="1" colspan="1">female</td><td rowspan="1" colspan="1">adult</td><td rowspan="1" colspan="1">2024-7-25</td><td rowspan="1" colspan="1"/><td rowspan="1" colspan="1">Hand collected</td><td rowspan="1" colspan="1">Emmy F. Medina E., Jared Martin, Johanna Schwartz, Dominic Evangelista</td><td rowspan="1" colspan="1">Peru</td><td rowspan="1" colspan="1">Madre de Dios</td><td rowspan="1" colspan="1">Kawsay Biological Station</td><td rowspan="1" colspan="1"/><td rowspan="1" colspan="1">Lindero trail or near station in concession</td><td rowspan="1" colspan="1">
                    <named-content xmlns:xlink="http://www.w3.org/1999/xlink" content-type="dwc:verbatimCoordinates" xlink:type="simple">-12.537, -69.004</named-content>
                  </td><td rowspan="1" colspan="1"/><td rowspan="1" colspan="1"><italic><tp:taxon-name><tp:taxon-name-part taxon-name-part-type="genus" reg="Epilampra">Epilampra</tp:taxon-name-part> <tp:taxon-name-part taxon-name-part-type="species" reg="conferta">conferta</tp:taxon-name-part></tp:taxon-name></italic> “placa”</td></tr><tr><td rowspan="1" colspan="1">UIRB-PE-24-09</td><td rowspan="1" colspan="1">1</td><td rowspan="1" colspan="1">female</td><td rowspan="1" colspan="1">adult</td><td rowspan="1" colspan="1">2024-7-23</td><td rowspan="1" colspan="1"/><td rowspan="1" colspan="1">Hand collected</td><td rowspan="1" colspan="1">Emmy F. Medina E., Jared Martin, Johanna Schwartz, Dominic Evangelista</td><td rowspan="1" colspan="1">Peru</td><td rowspan="1" colspan="1">Madre de Dios</td><td rowspan="1" colspan="1">Kawsay Biological Station</td><td rowspan="1" colspan="1"/><td rowspan="1" colspan="1">Trail E at night</td><td rowspan="1" colspan="1">
                    <named-content xmlns:xlink="http://www.w3.org/1999/xlink" content-type="dwc:verbatimCoordinates" xlink:type="simple">-12.536, -69.008</named-content>
                  </td><td rowspan="1" colspan="1"/><td rowspan="1" colspan="1"><italic><tp:taxon-name><tp:taxon-name-part taxon-name-part-type="genus" reg="Epilampra">Epilampra</tp:taxon-name-part> <tp:taxon-name-part taxon-name-part-type="species" reg="conferta">conferta</tp:taxon-name-part></tp:taxon-name></italic> “placa”</td></tr><tr><td rowspan="1" colspan="1">UIRB-PE-24-11</td><td rowspan="1" colspan="1">1</td><td rowspan="1" colspan="1">female</td><td rowspan="1" colspan="1">adult</td><td rowspan="1" colspan="1">2024-7-25</td><td rowspan="1" colspan="1"/><td rowspan="1" colspan="1">Hand collected</td><td rowspan="1" colspan="1">Emmy F. Medina E., Jared Martin, Johanna Schwartz, Dominic Evangelista</td><td rowspan="1" colspan="1">Peru</td><td rowspan="1" colspan="1">Madre de Dios</td><td rowspan="1" colspan="1">Kawsay Biological Station</td><td rowspan="1" colspan="1"/><td rowspan="1" colspan="1">Lindero trail or near station in concession</td><td rowspan="1" colspan="1">
                    <named-content xmlns:xlink="http://www.w3.org/1999/xlink" content-type="dwc:verbatimCoordinates" xlink:type="simple">-12.537, -69.004</named-content>
                  </td><td rowspan="1" colspan="1"/><td rowspan="1" colspan="1"><italic><tp:taxon-name><tp:taxon-name-part taxon-name-part-type="genus" reg="Epilampra">Epilampra</tp:taxon-name-part> <tp:taxon-name-part taxon-name-part-type="species" reg="conferta">conferta</tp:taxon-name-part></tp:taxon-name></italic> “placa”</td></tr><tr><td rowspan="1" colspan="1">UIRB-PE-26-44</td><td rowspan="1" colspan="1">1</td><td rowspan="1" colspan="1">male</td><td rowspan="1" colspan="1">adult</td><td rowspan="1" colspan="1">2024-7-15</td><td rowspan="1" colspan="1"/><td rowspan="1" colspan="1">Hand collected</td><td rowspan="1" colspan="1">Emmy F. Medina E., Jared Martin, Johanna Schwartz, Dominic Evangelista</td><td rowspan="1" colspan="1">Peru</td><td rowspan="1" colspan="1">Madre de Dios</td><td rowspan="1" colspan="1">Finca Las Piedras Research Station</td><td rowspan="1" colspan="1"/><td rowspan="1" colspan="1">Anaconda and Tapir trail, night hike</td><td rowspan="1" colspan="1">
                    <named-content xmlns:xlink="http://www.w3.org/1999/xlink" content-type="dwc:verbatimCoordinates" xlink:type="simple">-12.2273, -69.1075</named-content>
                  </td><td rowspan="1" colspan="1"/><td rowspan="1" colspan="1"><italic><tp:taxon-name><tp:taxon-name-part taxon-name-part-type="genus" reg="Epilampra">Epilampra</tp:taxon-name-part> <tp:taxon-name-part taxon-name-part-type="species" reg="conferta">conferta</tp:taxon-name-part></tp:taxon-name></italic> “placa”</td></tr><tr><td rowspan="1" colspan="1">UIRB-PE-26-48</td><td rowspan="1" colspan="1">1</td><td rowspan="1" colspan="1">male</td><td rowspan="1" colspan="1">adult</td><td rowspan="1" colspan="1">2024-7-14</td><td rowspan="1" colspan="1"/><td rowspan="1" colspan="1">Hand collected</td><td rowspan="1" colspan="1">Emmy F. Medina E., Jared Martin, Johanna Schwartz, Dominic Evangelista</td><td rowspan="1" colspan="1">Peru</td><td rowspan="1" colspan="1">Madre de Dios</td><td rowspan="1" colspan="1">Finca Las Piedras Research Station</td><td rowspan="1" colspan="1"/><td rowspan="1" colspan="1">Trails in forest, near station at night</td><td rowspan="1" colspan="1">
                    <named-content xmlns:xlink="http://www.w3.org/1999/xlink" content-type="dwc:verbatimCoordinates" xlink:type="simple">-12.2285, -69.1143</named-content>
                  </td><td rowspan="1" colspan="1"/><td rowspan="1" colspan="1"><italic><tp:taxon-name><tp:taxon-name-part taxon-name-part-type="genus" reg="Epilampra">Epilampra</tp:taxon-name-part> <tp:taxon-name-part taxon-name-part-type="species" reg="conferta">conferta</tp:taxon-name-part></tp:taxon-name></italic> “placa”</td></tr><tr><td rowspan="1" colspan="1">UIRB-PE-26-80</td><td rowspan="1" colspan="1">1</td><td rowspan="1" colspan="1">male</td><td rowspan="1" colspan="1">adult</td><td rowspan="1" colspan="1">2024-7-16</td><td rowspan="1" colspan="1"/><td rowspan="1" colspan="1"/><td rowspan="1" colspan="1">Emmy F. Medina E., Jared Martin, Johanna Schwartz, Dominic Evangelista</td><td rowspan="1" colspan="1">Peru</td><td rowspan="1" colspan="1">Madre de Dios</td><td rowspan="1" colspan="1">Finca Las Piedras Research Station</td><td rowspan="1" colspan="1"/><td rowspan="1" colspan="1">Night hike (Lindero, Tapir, Unguruhaui, Castana trails)</td><td rowspan="1" colspan="1">
                    <named-content xmlns:xlink="http://www.w3.org/1999/xlink" content-type="dwc:verbatimCoordinates" xlink:type="simple">-12.2262, -69.1124</named-content>
                  </td><td rowspan="1" colspan="1"/><td rowspan="1" colspan="1"><italic><tp:taxon-name><tp:taxon-name-part taxon-name-part-type="genus" reg="Epilampra">Epilampra</tp:taxon-name-part> <tp:taxon-name-part taxon-name-part-type="species" reg="conferta">conferta</tp:taxon-name-part></tp:taxon-name></italic> “placa”</td></tr><tr><td rowspan="1" colspan="1">UIRB-PE-25-77</td><td rowspan="1" colspan="1">1</td><td rowspan="1" colspan="1">female</td><td rowspan="1" colspan="1">adult</td><td rowspan="1" colspan="1">2024-7-18</td><td rowspan="1" colspan="1"/><td rowspan="1" colspan="1">Hand collected</td><td rowspan="1" colspan="1">Emmy F. Medina E., Jared Martin, Johanna Schwartz, Dominic Evangelista</td><td rowspan="1" colspan="1">Peru</td><td rowspan="1" colspan="1">Madre de Dios</td><td rowspan="1" colspan="1">Kawsay Biological Station</td><td rowspan="1" colspan="1">175</td><td rowspan="1" colspan="1">Within concession, near station, atnight</td><td rowspan="1" colspan="1">
                    <named-content xmlns:xlink="http://www.w3.org/1999/xlink" content-type="dwc:verbatimCoordinates" xlink:type="simple">-12.5282, -69.0141</named-content>
                  </td><td rowspan="1" colspan="1"/><td rowspan="1" colspan="1"><italic><tp:taxon-name><tp:taxon-name-part taxon-name-part-type="genus" reg="Epilampra">Epilampra</tp:taxon-name-part> <tp:taxon-name-part taxon-name-part-type="species" reg="sofia">sofia</tp:taxon-name-part></tp:taxon-name></italic> Vanker, Medina-Espinoza, Evangelista</td></tr><tr><td rowspan="1" colspan="1">UIRB-PE-26-37</td><td rowspan="1" colspan="1">1</td><td rowspan="1" colspan="1">male</td><td rowspan="1" colspan="1">adult</td><td rowspan="1" colspan="1">2024-7-18</td><td rowspan="1" colspan="1"/><td rowspan="1" colspan="1">Hand collected</td><td rowspan="1" colspan="1">Emmy F. Medina E., Jared Martin, Johanna Schwartz, Dominic Evangelista</td><td rowspan="1" colspan="1">Peru</td><td rowspan="1" colspan="1">Madre de Dios</td><td rowspan="1" colspan="1">Kawsay Biological Station</td><td rowspan="1" colspan="1">175</td><td rowspan="1" colspan="1">Within concession, near station, atnight</td><td rowspan="1" colspan="1">
                    <named-content xmlns:xlink="http://www.w3.org/1999/xlink" content-type="dwc:verbatimCoordinates" xlink:type="simple">-12.5282, -69.0141</named-content>
                  </td><td rowspan="1" colspan="1">holotype of <italic><tp:taxon-name><tp:taxon-name-part taxon-name-part-type="genus" reg="Epilampra">Epilampra</tp:taxon-name-part> <tp:taxon-name-part taxon-name-part-type="species" reg="sofia">sofia</tp:taxon-name-part></tp:taxon-name></italic></td><td rowspan="1" colspan="1"><italic><tp:taxon-name><tp:taxon-name-part taxon-name-part-type="genus" reg="Epilampra">Epilampra</tp:taxon-name-part> <tp:taxon-name-part taxon-name-part-type="species" reg="sofia">sofia</tp:taxon-name-part></tp:taxon-name></italic> Vanker, Medina-Espinoza, Evangelista</td></tr><tr><td rowspan="1" colspan="1">AUDE-PE-1-83</td><td rowspan="1" colspan="1">1</td><td rowspan="1" colspan="1">male</td><td rowspan="1" colspan="1">adult</td><td rowspan="1" colspan="1">2021-7-3</td><td rowspan="1" colspan="1"/><td rowspan="1" colspan="1">day. Hand collected</td><td rowspan="1" colspan="1">Evangelista-Huaman, Evangelista-Huaman, Medina Espinoza</td><td rowspan="1" colspan="1">Peru</td><td rowspan="1" colspan="1">Madre de Dios</td><td rowspan="1" colspan="1">Los Amigos Research Station</td><td rowspan="1" colspan="1"/><td rowspan="1" colspan="1">Plataforma trail</td><td rowspan="1" colspan="1">
                    <named-content xmlns:xlink="http://www.w3.org/1999/xlink" content-type="dwc:verbatimCoordinates" xlink:type="simple">-12.565481, -70.1027</named-content>
                  </td><td rowspan="1" colspan="1">holotype of <italic><tp:taxon-name><tp:taxon-name-part taxon-name-part-type="genus" reg="Epilampra">Epilampra</tp:taxon-name-part> <tp:taxon-name-part taxon-name-part-type="species" reg="paititi">paititi</tp:taxon-name-part></tp:taxon-name></italic></td><td rowspan="1" colspan="1"><italic><tp:taxon-name><tp:taxon-name-part taxon-name-part-type="genus" reg="Epilampra">Epilampra</tp:taxon-name-part> <tp:taxon-name-part taxon-name-part-type="species" reg="paititi">paititi</tp:taxon-name-part></tp:taxon-name></italic> Vanker, Medina-Espinoza, Evangelista</td></tr><tr><td rowspan="1" colspan="1">UIRB-PE-20-37</td><td rowspan="1" colspan="1">1</td><td rowspan="1" colspan="1"/><td rowspan="1" colspan="1">juvenile</td><td rowspan="1" colspan="1">2024-7-13</td><td rowspan="1" colspan="1"/><td rowspan="1" colspan="1">Hand collected</td><td rowspan="1" colspan="1">Emmy F. Medina E., Jared Martin, Johanna Schwartz, Dominic Evangelista</td><td rowspan="1" colspan="1">Peru</td><td rowspan="1" colspan="1">Madre de Dios</td><td rowspan="1" colspan="1">Finca Las Piedras Research Station</td><td rowspan="1" colspan="1">265</td><td rowspan="1" colspan="1">Trails in forest, near station at night</td><td rowspan="1" colspan="1">
                    <named-content xmlns:xlink="http://www.w3.org/1999/xlink" content-type="dwc:verbatimCoordinates" xlink:type="simple">-12.2285, -69.1143</named-content>
                  </td><td rowspan="1" colspan="1"/><td rowspan="1" colspan="1">
                    <italic>
                      <tp:taxon-name>
                        <tp:taxon-name-part taxon-name-part-type="genus" reg="Phortioeca">Phortioeca</tp:taxon-name-part>
                      </tp:taxon-name>
                    </italic>
                  </td></tr><tr><td rowspan="1" colspan="1">UIRB-PE-20-38</td><td rowspan="1" colspan="1">1</td><td rowspan="1" colspan="1"/><td rowspan="1" colspan="1">juvenile</td><td rowspan="1" colspan="1">2024-7-13</td><td rowspan="1" colspan="1"/><td rowspan="1" colspan="1">Hand collected</td><td rowspan="1" colspan="1">Emmy F. Medina E., Jared Martin, Johanna Schwartz, Dominic Evangelista</td><td rowspan="1" colspan="1">Peru</td><td rowspan="1" colspan="1">Madre de Dios</td><td rowspan="1" colspan="1">Finca Las Piedras Research Station</td><td rowspan="1" colspan="1">265</td><td rowspan="1" colspan="1">Trails in forest, near station at night</td><td rowspan="1" colspan="1">
                    <named-content xmlns:xlink="http://www.w3.org/1999/xlink" content-type="dwc:verbatimCoordinates" xlink:type="simple">-12.2285, -69.1143</named-content>
                  </td><td rowspan="1" colspan="1"/><td rowspan="1" colspan="1">
                    <italic>
                      <tp:taxon-name>
                        <tp:taxon-name-part taxon-name-part-type="genus" reg="Phortioeca">Phortioeca</tp:taxon-name-part>
                      </tp:taxon-name>
                    </italic>
                  </td></tr><tr><td rowspan="1" colspan="1">UIRB-PE-20-39</td><td rowspan="1" colspan="1">1</td><td rowspan="1" colspan="1"/><td rowspan="1" colspan="1">juvenile</td><td rowspan="1" colspan="1">2024-7-13</td><td rowspan="1" colspan="1"/><td rowspan="1" colspan="1">Hand collected</td><td rowspan="1" colspan="1">Emmy F. Medina E., Jared Martin, Johanna Schwartz, Dominic Evangelista</td><td rowspan="1" colspan="1">Peru</td><td rowspan="1" colspan="1">Madre de Dios</td><td rowspan="1" colspan="1">Finca Las Piedras Research Station</td><td rowspan="1" colspan="1">265</td><td rowspan="1" colspan="1">Trails in forest, near station at night</td><td rowspan="1" colspan="1">
                    <named-content xmlns:xlink="http://www.w3.org/1999/xlink" content-type="dwc:verbatimCoordinates" xlink:type="simple">-12.2285, -69.1143</named-content>
                  </td><td rowspan="1" colspan="1"/><td rowspan="1" colspan="1">
                    <italic>
                      <tp:taxon-name>
                        <tp:taxon-name-part taxon-name-part-type="genus" reg="Phortioeca">Phortioeca</tp:taxon-name-part>
                      </tp:taxon-name>
                    </italic>
                  </td></tr><tr><td rowspan="1" colspan="1">UIRB-PE-20-40</td><td rowspan="1" colspan="1">1</td><td rowspan="1" colspan="1"/><td rowspan="1" colspan="1">juvenile</td><td rowspan="1" colspan="1">2024-7-13</td><td rowspan="1" colspan="1"/><td rowspan="1" colspan="1">Hand collected</td><td rowspan="1" colspan="1">Emmy F. Medina E., Jared Martin, Johanna Schwartz, Dominic Evangelista</td><td rowspan="1" colspan="1">Peru</td><td rowspan="1" colspan="1">Madre de Dios</td><td rowspan="1" colspan="1">Finca Las Piedras Research Station</td><td rowspan="1" colspan="1">265</td><td rowspan="1" colspan="1">Trails in forest, near station at night</td><td rowspan="1" colspan="1">
                    <named-content xmlns:xlink="http://www.w3.org/1999/xlink" content-type="dwc:verbatimCoordinates" xlink:type="simple">-12.2285, -69.1143</named-content>
                  </td><td rowspan="1" colspan="1"/><td rowspan="1" colspan="1">
                    <italic>
                      <tp:taxon-name>
                        <tp:taxon-name-part taxon-name-part-type="genus" reg="Phortioeca">Phortioeca</tp:taxon-name-part>
                      </tp:taxon-name>
                    </italic>
                  </td></tr><tr><td rowspan="1" colspan="1">UIRB-PE-20-41</td><td rowspan="1" colspan="1">1</td><td rowspan="1" colspan="1"/><td rowspan="1" colspan="1">juvenile</td><td rowspan="1" colspan="1">2024-7-13</td><td rowspan="1" colspan="1"/><td rowspan="1" colspan="1">Hand collected</td><td rowspan="1" colspan="1">Emmy F. Medina E., Jared Martin, Johanna Schwartz, Dominic Evangelista</td><td rowspan="1" colspan="1">Peru</td><td rowspan="1" colspan="1">Madre de Dios</td><td rowspan="1" colspan="1">Finca Las Piedras Research Station</td><td rowspan="1" colspan="1">265</td><td rowspan="1" colspan="1">Trails in forest, near station at night</td><td rowspan="1" colspan="1">
                    <named-content xmlns:xlink="http://www.w3.org/1999/xlink" content-type="dwc:verbatimCoordinates" xlink:type="simple">-12.2285, -69.1143</named-content>
                  </td><td rowspan="1" colspan="1"/><td rowspan="1" colspan="1">
                    <italic>
                      <tp:taxon-name>
                        <tp:taxon-name-part taxon-name-part-type="genus" reg="Phortioeca">Phortioeca</tp:taxon-name-part>
                      </tp:taxon-name>
                    </italic>
                  </td></tr><tr><td rowspan="1" colspan="1">UIRB-PE-20-42</td><td rowspan="1" colspan="1">1</td><td rowspan="1" colspan="1"/><td rowspan="1" colspan="1">juvenile</td><td rowspan="1" colspan="1">2024-7-13</td><td rowspan="1" colspan="1"/><td rowspan="1" colspan="1">Hand collected</td><td rowspan="1" colspan="1">Emmy F. Medina E., Jared Martin, Johanna Schwartz, Dominic Evangelista</td><td rowspan="1" colspan="1">Peru</td><td rowspan="1" colspan="1">Madre de Dios</td><td rowspan="1" colspan="1">Finca Las Piedras Research Station</td><td rowspan="1" colspan="1">265</td><td rowspan="1" colspan="1">Trails in forest, near station at night</td><td rowspan="1" colspan="1">
                    <named-content xmlns:xlink="http://www.w3.org/1999/xlink" content-type="dwc:verbatimCoordinates" xlink:type="simple">-12.2285, -69.1143</named-content>
                  </td><td rowspan="1" colspan="1"/><td rowspan="1" colspan="1">
                    <italic>
                      <tp:taxon-name>
                        <tp:taxon-name-part taxon-name-part-type="genus" reg="Phortioeca">Phortioeca</tp:taxon-name-part>
                      </tp:taxon-name>
                    </italic>
                  </td></tr><tr><td rowspan="1" colspan="1">UIRB-PE-20-43</td><td rowspan="1" colspan="1">1</td><td rowspan="1" colspan="1"/><td rowspan="1" colspan="1">juvenile</td><td rowspan="1" colspan="1">2024-7-13</td><td rowspan="1" colspan="1"/><td rowspan="1" colspan="1">Hand collected</td><td rowspan="1" colspan="1">Emmy F. Medina E., Jared Martin, Johanna Schwartz, Dominic Evangelista</td><td rowspan="1" colspan="1">Peru</td><td rowspan="1" colspan="1">Madre de Dios</td><td rowspan="1" colspan="1">Finca Las Piedras Research Station</td><td rowspan="1" colspan="1">265</td><td rowspan="1" colspan="1">Trails in forest, near station at night</td><td rowspan="1" colspan="1">
                    <named-content xmlns:xlink="http://www.w3.org/1999/xlink" content-type="dwc:verbatimCoordinates" xlink:type="simple">-12.2285, -69.1143</named-content>
                  </td><td rowspan="1" colspan="1"/><td rowspan="1" colspan="1">
                    <italic>
                      <tp:taxon-name>
                        <tp:taxon-name-part taxon-name-part-type="genus" reg="Phortioeca">Phortioeca</tp:taxon-name-part>
                      </tp:taxon-name>
                    </italic>
                  </td></tr><tr><td rowspan="1" colspan="1">UIRB-PE-20-44</td><td rowspan="1" colspan="1">1</td><td rowspan="1" colspan="1"/><td rowspan="1" colspan="1">juvenile</td><td rowspan="1" colspan="1">2024-7-13</td><td rowspan="1" colspan="1"/><td rowspan="1" colspan="1">Hand collected</td><td rowspan="1" colspan="1">Emmy F. Medina E., Jared Martin, Johanna Schwartz, Dominic Evangelista</td><td rowspan="1" colspan="1">Peru</td><td rowspan="1" colspan="1">Madre de Dios</td><td rowspan="1" colspan="1">Finca Las Piedras Research Station</td><td rowspan="1" colspan="1">265</td><td rowspan="1" colspan="1">Trails in forest, near station at night</td><td rowspan="1" colspan="1">
                    <named-content xmlns:xlink="http://www.w3.org/1999/xlink" content-type="dwc:verbatimCoordinates" xlink:type="simple">-12.2285, -69.1143</named-content>
                  </td><td rowspan="1" colspan="1"/><td rowspan="1" colspan="1">
                    <italic>
                      <tp:taxon-name>
                        <tp:taxon-name-part taxon-name-part-type="genus" reg="Phortioeca">Phortioeca</tp:taxon-name-part>
                      </tp:taxon-name>
                    </italic>
                  </td></tr><tr><td rowspan="1" colspan="1">UIRB-PE-20-45</td><td rowspan="1" colspan="1">1</td><td rowspan="1" colspan="1"/><td rowspan="1" colspan="1">juvenile</td><td rowspan="1" colspan="1">2024-7-13</td><td rowspan="1" colspan="1"/><td rowspan="1" colspan="1">Hand collected</td><td rowspan="1" colspan="1">Emmy F. Medina E., Jared Martin, Johanna Schwartz, Dominic Evangelista</td><td rowspan="1" colspan="1">Peru</td><td rowspan="1" colspan="1">Madre de Dios</td><td rowspan="1" colspan="1">Finca Las Piedras Research Station</td><td rowspan="1" colspan="1">265</td><td rowspan="1" colspan="1">Trails in forest, near station at night</td><td rowspan="1" colspan="1">
                    <named-content xmlns:xlink="http://www.w3.org/1999/xlink" content-type="dwc:verbatimCoordinates" xlink:type="simple">-12.2285, -69.1143</named-content>
                  </td><td rowspan="1" colspan="1"/><td rowspan="1" colspan="1">
                    <italic>
                      <tp:taxon-name>
                        <tp:taxon-name-part taxon-name-part-type="genus" reg="Phortioeca">Phortioeca</tp:taxon-name-part>
                      </tp:taxon-name>
                    </italic>
                  </td></tr><tr><td rowspan="1" colspan="1">UIRB-PE-26-59</td><td rowspan="1" colspan="1">1</td><td rowspan="1" colspan="1"/><td rowspan="1" colspan="1">juvenile</td><td rowspan="1" colspan="1">2024-7-16</td><td rowspan="1" colspan="1"/><td rowspan="1" colspan="1">Hand collected</td><td rowspan="1" colspan="1">Emmy F. Medina E., Jared Martin, Johanna Schwartz, Dominic Evangelista</td><td rowspan="1" colspan="1">Peru</td><td rowspan="1" colspan="1">Madre de Dios</td><td rowspan="1" colspan="1">Finca Las Piedras Research Station</td><td rowspan="1" colspan="1">264</td><td rowspan="1" colspan="1">Night hike (Lindero, Tapir, Unguruhaui, Castana trails)</td><td rowspan="1" colspan="1">
                    <named-content xmlns:xlink="http://www.w3.org/1999/xlink" content-type="dwc:verbatimCoordinates" xlink:type="simple">-12.2262, -69.1124</named-content>
                  </td><td rowspan="1" colspan="1"/><td rowspan="1" colspan="1">
                    <italic>
                      <tp:taxon-name>
                        <tp:taxon-name-part taxon-name-part-type="genus" reg="Phortioeca">Phortioeca</tp:taxon-name-part>
                      </tp:taxon-name>
                    </italic>
                  </td></tr><tr><td rowspan="1" colspan="1">AUDE-PE-1-69</td><td rowspan="1" colspan="1">1</td><td rowspan="1" colspan="1">male</td><td rowspan="1" colspan="1">adult</td><td rowspan="1" colspan="1">2021-7-6</td><td rowspan="1" colspan="1"/><td rowspan="1" colspan="1">night. Hand collected</td><td rowspan="1" colspan="1">Evangelista-Huaman, Evangelista-Huaman, Medina Espinoza</td><td rowspan="1" colspan="1">Peru</td><td rowspan="1" colspan="1">Madre de Dios</td><td rowspan="1" colspan="1">Los Amigos Research Station</td><td rowspan="1" colspan="1"/><td rowspan="1" colspan="1">Trail 10</td><td rowspan="1" colspan="1">
                    <named-content xmlns:xlink="http://www.w3.org/1999/xlink" content-type="dwc:verbatimCoordinates" xlink:type="simple">-12.566389, -70.099722</named-content>
                  </td><td rowspan="1" colspan="1">holotype of <italic><tp:taxon-name><tp:taxon-name-part taxon-name-part-type="genus" reg="Lanxoblatta">Lanxoblatta</tp:taxon-name-part> <tp:taxon-name-part taxon-name-part-type="species" reg="patriciae">patriciae</tp:taxon-name-part></tp:taxon-name></italic></td><td rowspan="1" colspan="1"><italic><tp:taxon-name><tp:taxon-name-part taxon-name-part-type="genus" reg="Lanxoblatta">Lanxoblatta</tp:taxon-name-part> <tp:taxon-name-part taxon-name-part-type="species" reg="patriciae">patriciae</tp:taxon-name-part></tp:taxon-name></italic> Vanker, Medina-Espinoza, Evangelista</td></tr><tr><td rowspan="1" colspan="1">AUDE-PE-1-89</td><td rowspan="1" colspan="1">1</td><td rowspan="1" colspan="1">male</td><td rowspan="1" colspan="1">adult</td><td rowspan="1" colspan="1">2021-7-6</td><td rowspan="1" colspan="1"/><td rowspan="1" colspan="1">night. Hand collected</td><td rowspan="1" colspan="1">Evangelista-Huaman, Evangelista-Huaman, Medina Espinoza</td><td rowspan="1" colspan="1">Peru</td><td rowspan="1" colspan="1">Madre de Dios</td><td rowspan="1" colspan="1">Los Amigos Research Station</td><td rowspan="1" colspan="1"/><td rowspan="1" colspan="1">Trail 17 &amp; 2</td><td rowspan="1" colspan="1">
                    <named-content xmlns:xlink="http://www.w3.org/1999/xlink" content-type="dwc:verbatimCoordinates" xlink:type="simple">-12.559556, -70.107667</named-content>
                  </td><td rowspan="1" colspan="1"/><td rowspan="1" colspan="1"><italic><tp:taxon-name><tp:taxon-name-part taxon-name-part-type="genus" reg="Lanxoblatta">Lanxoblatta</tp:taxon-name-part> <tp:taxon-name-part taxon-name-part-type="species" reg="patriciae">patriciae</tp:taxon-name-part></tp:taxon-name></italic> Vanker, Medina-Espinoza, Evangelista</td></tr><tr><td rowspan="1" colspan="1">AUDE-PE-1-90</td><td rowspan="1" colspan="1">1</td><td rowspan="1" colspan="1">male</td><td rowspan="1" colspan="1">adult</td><td rowspan="1" colspan="1">2021-7-2</td><td rowspan="1" colspan="1"/><td rowspan="1" colspan="1">night</td><td rowspan="1" colspan="1">Evangelista-Huaman, Evangelista-Huaman, Medina Espinoza</td><td rowspan="1" colspan="1">Peru</td><td rowspan="1" colspan="1">Madre de Dios</td><td rowspan="1" colspan="1">Los Amigos Research Station</td><td rowspan="1" colspan="1"/><td rowspan="1" colspan="1">in/ around buildings</td><td rowspan="1" colspan="1">
                    <named-content xmlns:xlink="http://www.w3.org/1999/xlink" content-type="dwc:verbatimCoordinates" xlink:type="simple">-12.569139, -70.100361</named-content>
                  </td><td rowspan="1" colspan="1"/><td rowspan="1" colspan="1"><italic><tp:taxon-name><tp:taxon-name-part taxon-name-part-type="genus" reg="Lanxoblatta">Lanxoblatta</tp:taxon-name-part> <tp:taxon-name-part taxon-name-part-type="species" reg="patriciae">patriciae</tp:taxon-name-part></tp:taxon-name></italic> Vanker, Medina-Espinoza, Evangelista</td></tr><tr><td rowspan="1" colspan="1">UIRB-PE-26-61</td><td rowspan="1" colspan="1">1</td><td rowspan="1" colspan="1">male</td><td rowspan="1" colspan="1">adult</td><td rowspan="1" colspan="1">2024-7-16</td><td rowspan="1" colspan="1"/><td rowspan="1" colspan="1">Hand collected</td><td rowspan="1" colspan="1">Emmy F. Medina E., Jared Martin, Johanna Schwartz, Dominic Evangelista</td><td rowspan="1" colspan="1">Peru</td><td rowspan="1" colspan="1">Madre de Dios</td><td rowspan="1" colspan="1">Finca Las Piedras Research Station</td><td rowspan="1" colspan="1"/><td rowspan="1" colspan="1">Night hike (Lindero, Tapir, Unguruhaui, Castana trails)</td><td rowspan="1" colspan="1">
                    <named-content xmlns:xlink="http://www.w3.org/1999/xlink" content-type="dwc:verbatimCoordinates" xlink:type="simple">-12.2262, -69.1124</named-content>
                  </td><td rowspan="1" colspan="1"/><td rowspan="1" colspan="1"><italic><tp:taxon-name><tp:taxon-name-part taxon-name-part-type="genus" reg="Lanxoblatta">Lanxoblatta</tp:taxon-name-part> <tp:taxon-name-part taxon-name-part-type="species" reg="patriciae">patriciae</tp:taxon-name-part></tp:taxon-name></italic> Vanker, Medina-Espinoza, Evangelista</td></tr><tr><td rowspan="1" colspan="1">UIRB-PE-26-62</td><td rowspan="1" colspan="1">1</td><td rowspan="1" colspan="1">female</td><td rowspan="1" colspan="1">adult</td><td rowspan="1" colspan="1">2024-7-16</td><td rowspan="1" colspan="1"/><td rowspan="1" colspan="1">Hand collected</td><td rowspan="1" colspan="1">Emmy F. Medina E., Jared Martin, Johanna Schwartz, Dominic Evangelista</td><td rowspan="1" colspan="1">Peru</td><td rowspan="1" colspan="1">Madre de Dios</td><td rowspan="1" colspan="1">Finca Las Piedras Research Station</td><td rowspan="1" colspan="1"/><td rowspan="1" colspan="1">Night hike (Lindero, Tapir, Unguruhaui, Castana trails)</td><td rowspan="1" colspan="1">
                    <named-content xmlns:xlink="http://www.w3.org/1999/xlink" content-type="dwc:verbatimCoordinates" xlink:type="simple">-12.2262, -69.1124</named-content>
                  </td><td rowspan="1" colspan="1"/><td rowspan="1" colspan="1"><italic><tp:taxon-name><tp:taxon-name-part taxon-name-part-type="genus" reg="Lanxoblatta">Lanxoblatta</tp:taxon-name-part> <tp:taxon-name-part taxon-name-part-type="species" reg="patriciae">patriciae</tp:taxon-name-part></tp:taxon-name></italic> Vanker, Medina-Espinoza, Evangelista</td></tr><tr><td rowspan="1" colspan="1">UIRB-PE-26-74</td><td rowspan="1" colspan="1">1</td><td rowspan="1" colspan="1">female</td><td rowspan="1" colspan="1">adult</td><td rowspan="1" colspan="1">2024-7-15</td><td rowspan="1" colspan="1"/><td rowspan="1" colspan="1">Hand collected</td><td rowspan="1" colspan="1">Emmy F. Medina E., Jared Martin, Johanna Schwartz, Dominic Evangelista</td><td rowspan="1" colspan="1">Peru</td><td rowspan="1" colspan="1">Madre de Dios</td><td rowspan="1" colspan="1">Finca Las Piedras Research Station</td><td rowspan="1" colspan="1"/><td rowspan="1" colspan="1">Anaconda and Tapir trail, night hike</td><td rowspan="1" colspan="1">
                    <named-content xmlns:xlink="http://www.w3.org/1999/xlink" content-type="dwc:verbatimCoordinates" xlink:type="simple">-12.2273, -69.1075</named-content>
                  </td><td rowspan="1" colspan="1"/><td rowspan="1" colspan="1"><italic><tp:taxon-name><tp:taxon-name-part taxon-name-part-type="genus" reg="Lanxoblatta">Lanxoblatta</tp:taxon-name-part> <tp:taxon-name-part taxon-name-part-type="species" reg="patriciae">patriciae</tp:taxon-name-part></tp:taxon-name></italic> Vanker, Medina-Espinoza, Evangelista</td></tr><tr><td rowspan="1" colspan="1">UIRB-PE-26-75</td><td rowspan="1" colspan="1">1</td><td rowspan="1" colspan="1">male</td><td rowspan="1" colspan="1">adult</td><td rowspan="1" colspan="1">2024-7-15</td><td rowspan="1" colspan="1"/><td rowspan="1" colspan="1">Hand collected</td><td rowspan="1" colspan="1">Emmy F. Medina E., Jared Martin, Johanna Schwartz, Dominic Evangelista</td><td rowspan="1" colspan="1">Peru</td><td rowspan="1" colspan="1">Madre de Dios</td><td rowspan="1" colspan="1">Finca Las Piedras Research Station</td><td rowspan="1" colspan="1"/><td rowspan="1" colspan="1">Anaconda and Tapir trail, night hike</td><td rowspan="1" colspan="1">
                    <named-content xmlns:xlink="http://www.w3.org/1999/xlink" content-type="dwc:verbatimCoordinates" xlink:type="simple">-12.2273, -69.1075</named-content>
                  </td><td rowspan="1" colspan="1"/><td rowspan="1" colspan="1"><italic><tp:taxon-name><tp:taxon-name-part taxon-name-part-type="genus" reg="Lanxoblatta">Lanxoblatta</tp:taxon-name-part> <tp:taxon-name-part taxon-name-part-type="species" reg="patriciae">patriciae</tp:taxon-name-part></tp:taxon-name></italic> Vanker, Medina-Espinoza, Evangelista</td></tr><tr><td rowspan="1" colspan="1">UIRB-PE-26-76</td><td rowspan="1" colspan="1">1</td><td rowspan="1" colspan="1">male</td><td rowspan="1" colspan="1">adult</td><td rowspan="1" colspan="1">2024-7-15</td><td rowspan="1" colspan="1">wood</td><td rowspan="1" colspan="1">Hand collected</td><td rowspan="1" colspan="1">Emmy F. Medina E., Jared Martin, Johanna Schwartz, Dominic Evangelista</td><td rowspan="1" colspan="1">Peru</td><td rowspan="1" colspan="1">Madre de Dios</td><td rowspan="1" colspan="1">Finca Las Piedras Research Station</td><td rowspan="1" colspan="1"/><td rowspan="1" colspan="1">Anaconda and Tapir trail, night hike</td><td rowspan="1" colspan="1">
                    <named-content xmlns:xlink="http://www.w3.org/1999/xlink" content-type="dwc:verbatimCoordinates" xlink:type="simple">-12.2273, -69.1075</named-content>
                  </td><td rowspan="1" colspan="1"/><td rowspan="1" colspan="1"><italic><tp:taxon-name><tp:taxon-name-part taxon-name-part-type="genus" reg="Lanxoblatta">Lanxoblatta</tp:taxon-name-part> <tp:taxon-name-part taxon-name-part-type="species" reg="patriciae">patriciae</tp:taxon-name-part></tp:taxon-name></italic> Vanker, Medina-Espinoza, Evangelista</td></tr><tr><td rowspan="1" colspan="1">UIRB-PE-26-77</td><td rowspan="1" colspan="1">1</td><td rowspan="1" colspan="1"/><td rowspan="1" colspan="1">juvenile</td><td rowspan="1" colspan="1">2024-7-15</td><td rowspan="1" colspan="1">wood</td><td rowspan="1" colspan="1">Hand collected</td><td rowspan="1" colspan="1">Emmy F. Medina E., Jared Martin, Johanna Schwartz, Dominic Evangelista</td><td rowspan="1" colspan="1">Peru</td><td rowspan="1" colspan="1">Madre de Dios</td><td rowspan="1" colspan="1">Finca Las Piedras Research Station</td><td rowspan="1" colspan="1"/><td rowspan="1" colspan="1">Anaconda and Tapir trail, night hike</td><td rowspan="1" colspan="1">
                    <named-content xmlns:xlink="http://www.w3.org/1999/xlink" content-type="dwc:verbatimCoordinates" xlink:type="simple">-12.2273, -69.1075</named-content>
                  </td><td rowspan="1" colspan="1"/><td rowspan="1" colspan="1"><italic><tp:taxon-name><tp:taxon-name-part taxon-name-part-type="genus" reg="Lanxoblatta">Lanxoblatta</tp:taxon-name-part> <tp:taxon-name-part taxon-name-part-type="species" reg="patriciae">patriciae</tp:taxon-name-part></tp:taxon-name></italic> Vanker, Medina-Espinoza, Evangelista</td></tr><tr><td rowspan="1" colspan="1">UIRB-PE-26-81</td><td rowspan="1" colspan="1">1</td><td rowspan="1" colspan="1"/><td rowspan="1" colspan="1">juvenile</td><td rowspan="1" colspan="1">2024-7-20</td><td rowspan="1" colspan="1">wood</td><td rowspan="1" colspan="1">Hand collected</td><td rowspan="1" colspan="1">Emmy F. Medina E., Jared Martin, Johanna Schwartz, Dominic Evangelista</td><td rowspan="1" colspan="1">Peru</td><td rowspan="1" colspan="1">Madre de Dios</td><td rowspan="1" colspan="1">Kawsay Biological Station</td><td rowspan="1" colspan="1"/><td rowspan="1" colspan="1">Within concession, near station, atnight</td><td rowspan="1" colspan="1">
                    <named-content xmlns:xlink="http://www.w3.org/1999/xlink" content-type="dwc:verbatimCoordinates" xlink:type="simple">-12.5282, -69.0141</named-content>
                  </td><td rowspan="1" colspan="1"/><td rowspan="1" colspan="1"><italic><tp:taxon-name><tp:taxon-name-part taxon-name-part-type="genus" reg="Lanxoblatta">Lanxoblatta</tp:taxon-name-part> <tp:taxon-name-part taxon-name-part-type="species" reg="patriciae">patriciae</tp:taxon-name-part></tp:taxon-name></italic> Vanker, Medina-Espinoza, Evangelista</td></tr><tr><td rowspan="1" colspan="1">UIRB-PE-26-82</td><td rowspan="1" colspan="1">1</td><td rowspan="1" colspan="1"/><td rowspan="1" colspan="1">juvenile</td><td rowspan="1" colspan="1">2024-7-20</td><td rowspan="1" colspan="1"/><td rowspan="1" colspan="1">Hand collected</td><td rowspan="1" colspan="1">Emmy F. Medina E., Jared Martin, Johanna Schwartz, Dominic Evangelista</td><td rowspan="1" colspan="1">Peru</td><td rowspan="1" colspan="1">Madre de Dios</td><td rowspan="1" colspan="1">Kawsay Biological Station</td><td rowspan="1" colspan="1"/><td rowspan="1" colspan="1">Within concession, near station, atnight</td><td rowspan="1" colspan="1">
                    <named-content xmlns:xlink="http://www.w3.org/1999/xlink" content-type="dwc:verbatimCoordinates" xlink:type="simple">-12.5282, -69.0141</named-content>
                  </td><td rowspan="1" colspan="1"/><td rowspan="1" colspan="1"><italic><tp:taxon-name><tp:taxon-name-part taxon-name-part-type="genus" reg="Lanxoblatta">Lanxoblatta</tp:taxon-name-part> <tp:taxon-name-part taxon-name-part-type="species" reg="patriciae">patriciae</tp:taxon-name-part></tp:taxon-name></italic> Vanker, Medina-Espinoza, Evangelista</td></tr><tr><td rowspan="1" colspan="1">UIRB-PE-26-83</td><td rowspan="1" colspan="1">1</td><td rowspan="1" colspan="1"/><td rowspan="1" colspan="1">juvenile</td><td rowspan="1" colspan="1">2024-7-20</td><td rowspan="1" colspan="1"/><td rowspan="1" colspan="1">Hand collected</td><td rowspan="1" colspan="1">Emmy F. Medina E., Jared Martin, Johanna Schwartz, Dominic Evangelista</td><td rowspan="1" colspan="1">Peru</td><td rowspan="1" colspan="1">Madre de Dios</td><td rowspan="1" colspan="1">Kawsay Biological Station</td><td rowspan="1" colspan="1"/><td rowspan="1" colspan="1">Within concession, near station, atnight</td><td rowspan="1" colspan="1">
                    <named-content xmlns:xlink="http://www.w3.org/1999/xlink" content-type="dwc:verbatimCoordinates" xlink:type="simple">-12.5282, -69.0141</named-content>
                  </td><td rowspan="1" colspan="1"/><td rowspan="1" colspan="1"><italic><tp:taxon-name><tp:taxon-name-part taxon-name-part-type="genus" reg="Lanxoblatta">Lanxoblatta</tp:taxon-name-part> <tp:taxon-name-part taxon-name-part-type="species" reg="patriciae">patriciae</tp:taxon-name-part></tp:taxon-name></italic> Vanker, Medina-Espinoza, Evangelista</td></tr><tr><td rowspan="1" colspan="1">AUDE-PE-1-93</td><td rowspan="1" colspan="1">1</td><td rowspan="1" colspan="1"/><td rowspan="1" colspan="1">adult</td><td rowspan="1" colspan="1">2021-7-6</td><td rowspan="1" colspan="1">On wood</td><td rowspan="1" colspan="1">night. Hand collected</td><td rowspan="1" colspan="1">Evangelista-Huaman, Evangelista-Huaman, Medina Espinoza</td><td rowspan="1" colspan="1">Peru</td><td rowspan="1" colspan="1">Madre de Dios</td><td rowspan="1" colspan="1">Los Amigos Research Station</td><td rowspan="1" colspan="1"/><td rowspan="1" colspan="1">Trail 17 &amp; 2</td><td rowspan="1" colspan="1">
                    <named-content xmlns:xlink="http://www.w3.org/1999/xlink" content-type="dwc:verbatimCoordinates" xlink:type="simple">-12.559556, -70.107667</named-content>
                  </td><td rowspan="1" colspan="1"/><td rowspan="1" colspan="1">
                    <italic>
                      <tp:taxon-name>
                        <tp:taxon-name-part taxon-name-part-type="genus" reg="Blaberus">Blaberus</tp:taxon-name-part>
                      </tp:taxon-name>
                    </italic>
                  </td></tr><tr><td rowspan="1" colspan="1">AUDE-PE-1-94</td><td rowspan="1" colspan="1">1</td><td rowspan="1" colspan="1"/><td rowspan="1" colspan="1">juvenile</td><td rowspan="1" colspan="1">2021-6-29</td><td rowspan="1" colspan="1">On wood</td><td rowspan="1" colspan="1">night. Hand collected</td><td rowspan="1" colspan="1">Evangelista-Huaman, Evangelista-Huaman, Medina Espinoza</td><td rowspan="1" colspan="1">Peru</td><td rowspan="1" colspan="1">Madre de Dios</td><td rowspan="1" colspan="1">Ecoaventuras Amazonica</td><td rowspan="1" colspan="1"/><td rowspan="1" colspan="1"/><td rowspan="1" colspan="1">
                    <named-content xmlns:xlink="http://www.w3.org/1999/xlink" content-type="dwc:verbatimCoordinates" xlink:type="simple">-12.505556, -69.173889</named-content>
                  </td><td rowspan="1" colspan="1"/><td rowspan="1" colspan="1">
                    <italic>
                      <tp:taxon-name>
                        <tp:taxon-name-part taxon-name-part-type="genus" reg="Blaberus">Blaberus</tp:taxon-name-part>
                      </tp:taxon-name>
                    </italic>
                  </td></tr><tr><td rowspan="1" colspan="1">AUDE-PE-1-97</td><td rowspan="1" colspan="1">1</td><td rowspan="1" colspan="1"/><td rowspan="1" colspan="1">juvenile</td><td rowspan="1" colspan="1">2021-7-3</td><td rowspan="1" colspan="1"/><td rowspan="1" colspan="1">day. Hand collected</td><td rowspan="1" colspan="1">Evangelista-Huaman, Evangelista-Huaman, Medina Espinoza</td><td rowspan="1" colspan="1">Peru</td><td rowspan="1" colspan="1">Madre de Dios</td><td rowspan="1" colspan="1">Los Amigos Research Station</td><td rowspan="1" colspan="1"/><td rowspan="1" colspan="1">Plataforma trail</td><td rowspan="1" colspan="1">
                    <named-content xmlns:xlink="http://www.w3.org/1999/xlink" content-type="dwc:verbatimCoordinates" xlink:type="simple">-12.565481, -70.1027</named-content>
                  </td><td rowspan="1" colspan="1"/><td rowspan="1" colspan="1">
                    <italic>
                      <tp:taxon-name>
                        <tp:taxon-name-part taxon-name-part-type="genus" reg="Blaberus">Blaberus</tp:taxon-name-part>
                      </tp:taxon-name>
                    </italic>
                  </td></tr><tr><td rowspan="1" colspan="1">AUDE-PE-1-98</td><td rowspan="1" colspan="1">1</td><td rowspan="1" colspan="1"/><td rowspan="1" colspan="1">juvenile</td><td rowspan="1" colspan="1">2021-7-30</td><td rowspan="1" colspan="1"/><td rowspan="1" colspan="1">night. Hand collected</td><td rowspan="1" colspan="1">Evangelista-Huaman, Evangelista-Huaman, Medina Espinoza</td><td rowspan="1" colspan="1">Peru</td><td rowspan="1" colspan="1">Madre de Dios</td><td rowspan="1" colspan="1">Puerto Maldonado</td><td rowspan="1" colspan="1"/><td rowspan="1" colspan="1">“Camungo” trail</td><td rowspan="1" colspan="1">
                    <named-content xmlns:xlink="http://www.w3.org/1999/xlink" content-type="dwc:verbatimCoordinates" xlink:type="simple">-12.628833, -69.189694</named-content>
                  </td><td rowspan="1" colspan="1"/><td rowspan="1" colspan="1">
                    <italic>
                      <tp:taxon-name>
                        <tp:taxon-name-part taxon-name-part-type="genus" reg="Blaberus">Blaberus</tp:taxon-name-part>
                      </tp:taxon-name>
                    </italic>
                  </td></tr><tr><td rowspan="1" colspan="1">UIRB-PE-20-01</td><td rowspan="1" colspan="1">1</td><td rowspan="1" colspan="1"/><td rowspan="1" colspan="1">juvenile</td><td rowspan="1" colspan="1">2024-7-12</td><td rowspan="1" colspan="1"/><td rowspan="1" colspan="1">Hand collected</td><td rowspan="1" colspan="1">Emmy F. Medina E., Jared Martin, Johanna Schwartz, Dominic Evangelista</td><td rowspan="1" colspan="1">Peru</td><td rowspan="1" colspan="1">Madre de Dios</td><td rowspan="1" colspan="1">Finca Las Piedras Research Station</td><td rowspan="1" colspan="1"/><td rowspan="1" colspan="1">Trails in forest, near station at night</td><td rowspan="1" colspan="1">
                    <named-content xmlns:xlink="http://www.w3.org/1999/xlink" content-type="dwc:verbatimCoordinates" xlink:type="simple">-12.2285, -69.1143</named-content>
                  </td><td rowspan="1" colspan="1"/><td rowspan="1" colspan="1">
                    <italic>
                      <tp:taxon-name>
                        <tp:taxon-name-part taxon-name-part-type="genus" reg="Blaberus">Blaberus</tp:taxon-name-part>
                      </tp:taxon-name>
                    </italic>
                  </td></tr><tr><td rowspan="1" colspan="1">UIRB-PE-20-02</td><td rowspan="1" colspan="1">1</td><td rowspan="1" colspan="1"/><td rowspan="1" colspan="1">juvenile</td><td rowspan="1" colspan="1">2024-7-12</td><td rowspan="1" colspan="1"/><td rowspan="1" colspan="1">Hand collected</td><td rowspan="1" colspan="1">Emmy F. Medina E., Jared Martin, Johanna Schwartz, Dominic Evangelista</td><td rowspan="1" colspan="1">Peru</td><td rowspan="1" colspan="1">Madre de Dios</td><td rowspan="1" colspan="1">Finca Las Piedras Research Station</td><td rowspan="1" colspan="1"/><td rowspan="1" colspan="1">Trails in forest, near station at night</td><td rowspan="1" colspan="1">
                    <named-content xmlns:xlink="http://www.w3.org/1999/xlink" content-type="dwc:verbatimCoordinates" xlink:type="simple">-12.2285, -69.1143</named-content>
                  </td><td rowspan="1" colspan="1"/><td rowspan="1" colspan="1">
                    <italic>
                      <tp:taxon-name>
                        <tp:taxon-name-part taxon-name-part-type="genus" reg="Blaberus">Blaberus</tp:taxon-name-part>
                      </tp:taxon-name>
                    </italic>
                  </td></tr><tr><td rowspan="1" colspan="1">UIRB-PE-20-03</td><td rowspan="1" colspan="1">1</td><td rowspan="1" colspan="1"/><td rowspan="1" colspan="1">juvenile</td><td rowspan="1" colspan="1">2024-7-22</td><td rowspan="1" colspan="1"/><td rowspan="1" colspan="1">Hand collected</td><td rowspan="1" colspan="1">Emmy F. Medina E., Jared Martin, Johanna Schwartz, Dominic Evangelista</td><td rowspan="1" colspan="1">Peru</td><td rowspan="1" colspan="1">Madre de Dios</td><td rowspan="1" colspan="1">Kawsay Biological Station</td><td rowspan="1" colspan="1"/><td rowspan="1" colspan="1">Within concession forestatnight</td><td rowspan="1" colspan="1">
                    <named-content xmlns:xlink="http://www.w3.org/1999/xlink" content-type="dwc:verbatimCoordinates" xlink:type="simple">-12.537, -69.004</named-content>
                  </td><td rowspan="1" colspan="1"/><td rowspan="1" colspan="1">
                    <italic>
                      <tp:taxon-name>
                        <tp:taxon-name-part taxon-name-part-type="genus" reg="Blaberus">Blaberus</tp:taxon-name-part>
                      </tp:taxon-name>
                    </italic>
                  </td></tr><tr><td rowspan="1" colspan="1">UIRB-PE-20-04</td><td rowspan="1" colspan="1">1</td><td rowspan="1" colspan="1"/><td rowspan="1" colspan="1">juvenile</td><td rowspan="1" colspan="1">2024-7-22</td><td rowspan="1" colspan="1"/><td rowspan="1" colspan="1">Hand collected</td><td rowspan="1" colspan="1">Emmy F. Medina E., Jared Martin, Johanna Schwartz, Dominic Evangelista</td><td rowspan="1" colspan="1">Peru</td><td rowspan="1" colspan="1">Madre de Dios</td><td rowspan="1" colspan="1">Kawsay Biological Station</td><td rowspan="1" colspan="1"/><td rowspan="1" colspan="1">Within concession forestatnight</td><td rowspan="1" colspan="1">
                    <named-content xmlns:xlink="http://www.w3.org/1999/xlink" content-type="dwc:verbatimCoordinates" xlink:type="simple">-12.537, -69.004</named-content>
                  </td><td rowspan="1" colspan="1"/><td rowspan="1" colspan="1">
                    <italic>
                      <tp:taxon-name>
                        <tp:taxon-name-part taxon-name-part-type="genus" reg="Blaberus">Blaberus</tp:taxon-name-part>
                      </tp:taxon-name>
                    </italic>
                  </td></tr><tr><td rowspan="1" colspan="1">UIRB-PE-20-05</td><td rowspan="1" colspan="1">1</td><td rowspan="1" colspan="1"/><td rowspan="1" colspan="1">juvenile</td><td rowspan="1" colspan="1">2024-7-22</td><td rowspan="1" colspan="1"/><td rowspan="1" colspan="1">Hand collected</td><td rowspan="1" colspan="1">Emmy F. Medina E., Jared Martin, Johanna Schwartz, Dominic Evangelista</td><td rowspan="1" colspan="1">Peru</td><td rowspan="1" colspan="1">Madre de Dios</td><td rowspan="1" colspan="1">Kawsay Biological Station</td><td rowspan="1" colspan="1"/><td rowspan="1" colspan="1">Within concession forestatnight</td><td rowspan="1" colspan="1">
                    <named-content xmlns:xlink="http://www.w3.org/1999/xlink" content-type="dwc:verbatimCoordinates" xlink:type="simple">-12.537, -69.004</named-content>
                  </td><td rowspan="1" colspan="1"/><td rowspan="1" colspan="1">
                    <italic>
                      <tp:taxon-name>
                        <tp:taxon-name-part taxon-name-part-type="genus" reg="Blaberus">Blaberus</tp:taxon-name-part>
                      </tp:taxon-name>
                    </italic>
                  </td></tr><tr><td rowspan="1" colspan="1">UIRB-PE-20-06</td><td rowspan="1" colspan="1">1</td><td rowspan="1" colspan="1"/><td rowspan="1" colspan="1">juvenile</td><td rowspan="1" colspan="1">2024-7-22</td><td rowspan="1" colspan="1"/><td rowspan="1" colspan="1">Hand collected</td><td rowspan="1" colspan="1">Emmy F. Medina E., Jared Martin, Johanna Schwartz, Dominic Evangelista</td><td rowspan="1" colspan="1">Peru</td><td rowspan="1" colspan="1">Madre de Dios</td><td rowspan="1" colspan="1">Kawsay Biological Station</td><td rowspan="1" colspan="1"/><td rowspan="1" colspan="1">Within concession forestatnight</td><td rowspan="1" colspan="1">
                    <named-content xmlns:xlink="http://www.w3.org/1999/xlink" content-type="dwc:verbatimCoordinates" xlink:type="simple">-12.537, -69.004</named-content>
                  </td><td rowspan="1" colspan="1"/><td rowspan="1" colspan="1">
                    <italic>
                      <tp:taxon-name>
                        <tp:taxon-name-part taxon-name-part-type="genus" reg="Blaberus">Blaberus</tp:taxon-name-part>
                      </tp:taxon-name>
                    </italic>
                  </td></tr><tr><td rowspan="1" colspan="1">UIRB-PE-20-07</td><td rowspan="1" colspan="1">1</td><td rowspan="1" colspan="1"/><td rowspan="1" colspan="1">juvenile</td><td rowspan="1" colspan="1">2024-7-24</td><td rowspan="1" colspan="1"/><td rowspan="1" colspan="1">Hand collected</td><td rowspan="1" colspan="1">Emmy F. Medina E., Jared Martin, Johanna Schwartz, Dominic Evangelista</td><td rowspan="1" colspan="1">Peru</td><td rowspan="1" colspan="1">Madre de Dios</td><td rowspan="1" colspan="1">Kawsay Biological Station</td><td rowspan="1" colspan="1"/><td rowspan="1" colspan="1">Probably collected on trails D and X at night</td><td rowspan="1" colspan="1">
                    <named-content xmlns:xlink="http://www.w3.org/1999/xlink" content-type="dwc:verbatimCoordinates" xlink:type="simple">-12.5364, -69.0084</named-content>
                  </td><td rowspan="1" colspan="1"/><td rowspan="1" colspan="1">
                    <italic>
                      <tp:taxon-name>
                        <tp:taxon-name-part taxon-name-part-type="genus" reg="Blaberus">Blaberus</tp:taxon-name-part>
                      </tp:taxon-name>
                    </italic>
                  </td></tr><tr><td rowspan="1" colspan="1">UIRB-PE-20-08</td><td rowspan="1" colspan="1">1</td><td rowspan="1" colspan="1"/><td rowspan="1" colspan="1">juvenile</td><td rowspan="1" colspan="1">2024-7-20</td><td rowspan="1" colspan="1"/><td rowspan="1" colspan="1">Hand collected</td><td rowspan="1" colspan="1">Emmy F. Medina E., Jared Martin, Johanna Schwartz, Dominic Evangelista</td><td rowspan="1" colspan="1">Peru</td><td rowspan="1" colspan="1">Madre de Dios</td><td rowspan="1" colspan="1">Kawsay Biological Station</td><td rowspan="1" colspan="1"/><td rowspan="1" colspan="1">Within concession, near station, atnight</td><td rowspan="1" colspan="1">
                    <named-content xmlns:xlink="http://www.w3.org/1999/xlink" content-type="dwc:verbatimCoordinates" xlink:type="simple">-12.5282, -69.0141</named-content>
                  </td><td rowspan="1" colspan="1"/><td rowspan="1" colspan="1">
                    <italic>
                      <tp:taxon-name>
                        <tp:taxon-name-part taxon-name-part-type="genus" reg="Blaberus">Blaberus</tp:taxon-name-part>
                      </tp:taxon-name>
                    </italic>
                  </td></tr><tr><td rowspan="1" colspan="1">UIRB-PE-20-09</td><td rowspan="1" colspan="1">1</td><td rowspan="1" colspan="1"/><td rowspan="1" colspan="1">juvenile</td><td rowspan="1" colspan="1">2024-7-20</td><td rowspan="1" colspan="1"/><td rowspan="1" colspan="1">Hand collected</td><td rowspan="1" colspan="1">Emmy F. Medina E., Jared Martin, Johanna Schwartz, Dominic Evangelista</td><td rowspan="1" colspan="1">Peru</td><td rowspan="1" colspan="1">Madre de Dios</td><td rowspan="1" colspan="1">Kawsay Biological Station</td><td rowspan="1" colspan="1"/><td rowspan="1" colspan="1">Within concession, near station, atnight</td><td rowspan="1" colspan="1">
                    <named-content xmlns:xlink="http://www.w3.org/1999/xlink" content-type="dwc:verbatimCoordinates" xlink:type="simple">-12.5282, -69.0141</named-content>
                  </td><td rowspan="1" colspan="1"/><td rowspan="1" colspan="1">
                    <italic>
                      <tp:taxon-name>
                        <tp:taxon-name-part taxon-name-part-type="genus" reg="Blaberus">Blaberus</tp:taxon-name-part>
                      </tp:taxon-name>
                    </italic>
                  </td></tr><tr><td rowspan="1" colspan="1">UIRB-PE-20-10</td><td rowspan="1" colspan="1">1</td><td rowspan="1" colspan="1"/><td rowspan="1" colspan="1">juvenile</td><td rowspan="1" colspan="1">2024-7-16</td><td rowspan="1" colspan="1"/><td rowspan="1" colspan="1">Hand collected</td><td rowspan="1" colspan="1">Emmy F. Medina E., Jared Martin, Johanna Schwartz, Dominic Evangelista</td><td rowspan="1" colspan="1">Peru</td><td rowspan="1" colspan="1">Madre de Dios</td><td rowspan="1" colspan="1">Finca Las Piedras Research Station</td><td rowspan="1" colspan="1"/><td rowspan="1" colspan="1">Night hike (Lindero, Tapir, Unguruhaui, Castana trails)</td><td rowspan="1" colspan="1">
                    <named-content xmlns:xlink="http://www.w3.org/1999/xlink" content-type="dwc:verbatimCoordinates" xlink:type="simple">-12.2262, -69.1124</named-content>
                  </td><td rowspan="1" colspan="1"/><td rowspan="1" colspan="1">
                    <italic>
                      <tp:taxon-name>
                        <tp:taxon-name-part taxon-name-part-type="genus" reg="Blaberus">Blaberus</tp:taxon-name-part>
                      </tp:taxon-name>
                    </italic>
                  </td></tr><tr><td rowspan="1" colspan="1">UIRB-PE-20-12</td><td rowspan="1" colspan="1">1</td><td rowspan="1" colspan="1"/><td rowspan="1" colspan="1">juvenile</td><td rowspan="1" colspan="1">2024-7-19</td><td rowspan="1" colspan="1"/><td rowspan="1" colspan="1">Hand collected</td><td rowspan="1" colspan="1">Emmy F. Medina E., Jared Martin, Johanna Schwartz, Dominic Evangelista</td><td rowspan="1" colspan="1">Peru</td><td rowspan="1" colspan="1">Madre de Dios</td><td rowspan="1" colspan="1">Kawsay Biological Station</td><td rowspan="1" colspan="1"/><td rowspan="1" colspan="1">Within concession, near station, atnight</td><td rowspan="1" colspan="1">
                    <named-content xmlns:xlink="http://www.w3.org/1999/xlink" content-type="dwc:verbatimCoordinates" xlink:type="simple">-12.5282, -69.0141</named-content>
                  </td><td rowspan="1" colspan="1"/><td rowspan="1" colspan="1">
                    <italic>
                      <tp:taxon-name>
                        <tp:taxon-name-part taxon-name-part-type="genus" reg="Blaberus">Blaberus</tp:taxon-name-part>
                      </tp:taxon-name>
                    </italic>
                  </td></tr><tr><td rowspan="1" colspan="1">UIRB-PE-20-13</td><td rowspan="1" colspan="1">1</td><td rowspan="1" colspan="1"/><td rowspan="1" colspan="1">juvenile</td><td rowspan="1" colspan="1">2024-7-19</td><td rowspan="1" colspan="1"/><td rowspan="1" colspan="1">Hand collected</td><td rowspan="1" colspan="1">Emmy F. Medina E., Jared Martin, Johanna Schwartz, Dominic Evangelista</td><td rowspan="1" colspan="1">Peru</td><td rowspan="1" colspan="1">Madre de Dios</td><td rowspan="1" colspan="1">Kawsay Biological Station</td><td rowspan="1" colspan="1"/><td rowspan="1" colspan="1">Within concession, near station, atnight</td><td rowspan="1" colspan="1">
                    <named-content xmlns:xlink="http://www.w3.org/1999/xlink" content-type="dwc:verbatimCoordinates" xlink:type="simple">-12.5282, -69.0141</named-content>
                  </td><td rowspan="1" colspan="1"/><td rowspan="1" colspan="1">
                    <italic>
                      <tp:taxon-name>
                        <tp:taxon-name-part taxon-name-part-type="genus" reg="Blaberus">Blaberus</tp:taxon-name-part>
                      </tp:taxon-name>
                    </italic>
                  </td></tr><tr><td rowspan="1" colspan="1">UIRB-PE-20-14</td><td rowspan="1" colspan="1">1</td><td rowspan="1" colspan="1"/><td rowspan="1" colspan="1">juvenile</td><td rowspan="1" colspan="1">2024-7-19</td><td rowspan="1" colspan="1"/><td rowspan="1" colspan="1">Hand collected</td><td rowspan="1" colspan="1">Emmy F. Medina E., Jared Martin, Johanna Schwartz, Dominic Evangelista</td><td rowspan="1" colspan="1">Peru</td><td rowspan="1" colspan="1">Madre de Dios</td><td rowspan="1" colspan="1">Kawsay Biological Station</td><td rowspan="1" colspan="1"/><td rowspan="1" colspan="1">Within concession, near station, atnight</td><td rowspan="1" colspan="1">
                    <named-content xmlns:xlink="http://www.w3.org/1999/xlink" content-type="dwc:verbatimCoordinates" xlink:type="simple">-12.5282, -69.0141</named-content>
                  </td><td rowspan="1" colspan="1"/><td rowspan="1" colspan="1">
                    <italic>
                      <tp:taxon-name>
                        <tp:taxon-name-part taxon-name-part-type="genus" reg="Blaberus">Blaberus</tp:taxon-name-part>
                      </tp:taxon-name>
                    </italic>
                  </td></tr><tr><td rowspan="1" colspan="1">UIRB-PE-20-15</td><td rowspan="1" colspan="1">1</td><td rowspan="1" colspan="1"/><td rowspan="1" colspan="1">juvenile</td><td rowspan="1" colspan="1">2024-7-19</td><td rowspan="1" colspan="1"/><td rowspan="1" colspan="1">Hand collected</td><td rowspan="1" colspan="1">Emmy F. Medina E., Jared Martin, Johanna Schwartz, Dominic Evangelista</td><td rowspan="1" colspan="1">Peru</td><td rowspan="1" colspan="1">Madre de Dios</td><td rowspan="1" colspan="1">Kawsay Biological Station</td><td rowspan="1" colspan="1"/><td rowspan="1" colspan="1">Within concession, near station, atnight</td><td rowspan="1" colspan="1">
                    <named-content xmlns:xlink="http://www.w3.org/1999/xlink" content-type="dwc:verbatimCoordinates" xlink:type="simple">-12.5282, -69.0141</named-content>
                  </td><td rowspan="1" colspan="1"/><td rowspan="1" colspan="1">
                    <italic>
                      <tp:taxon-name>
                        <tp:taxon-name-part taxon-name-part-type="genus" reg="Blaberus">Blaberus</tp:taxon-name-part>
                      </tp:taxon-name>
                    </italic>
                  </td></tr><tr><td rowspan="1" colspan="1">UIRB-PE-20-16</td><td rowspan="1" colspan="1">1</td><td rowspan="1" colspan="1"/><td rowspan="1" colspan="1">juvenile</td><td rowspan="1" colspan="1">2024-7-19</td><td rowspan="1" colspan="1"/><td rowspan="1" colspan="1">Hand collected</td><td rowspan="1" colspan="1">Emmy F. Medina E., Jared Martin, Johanna Schwartz, Dominic Evangelista</td><td rowspan="1" colspan="1">Peru</td><td rowspan="1" colspan="1">Madre de Dios</td><td rowspan="1" colspan="1">Kawsay Biological Station</td><td rowspan="1" colspan="1"/><td rowspan="1" colspan="1">Within concession, near station, atnight</td><td rowspan="1" colspan="1">
                    <named-content xmlns:xlink="http://www.w3.org/1999/xlink" content-type="dwc:verbatimCoordinates" xlink:type="simple">-12.5282, -69.0141</named-content>
                  </td><td rowspan="1" colspan="1"/><td rowspan="1" colspan="1">
                    <italic>
                      <tp:taxon-name>
                        <tp:taxon-name-part taxon-name-part-type="genus" reg="Blaberus">Blaberus</tp:taxon-name-part>
                      </tp:taxon-name>
                    </italic>
                  </td></tr><tr><td rowspan="1" colspan="1">UIRB-PE-20-17</td><td rowspan="1" colspan="1">1</td><td rowspan="1" colspan="1"/><td rowspan="1" colspan="1">juvenile</td><td rowspan="1" colspan="1">2024-7-19</td><td rowspan="1" colspan="1"/><td rowspan="1" colspan="1">Hand collected</td><td rowspan="1" colspan="1">Emmy F. Medina E., Jared Martin, Johanna Schwartz, Dominic Evangelista</td><td rowspan="1" colspan="1">Peru</td><td rowspan="1" colspan="1">Madre de Dios</td><td rowspan="1" colspan="1">Kawsay Biological Station</td><td rowspan="1" colspan="1"/><td rowspan="1" colspan="1">Within concession, near station, atnight</td><td rowspan="1" colspan="1">
                    <named-content xmlns:xlink="http://www.w3.org/1999/xlink" content-type="dwc:verbatimCoordinates" xlink:type="simple">-12.5282, -69.0141</named-content>
                  </td><td rowspan="1" colspan="1"/><td rowspan="1" colspan="1">
                    <italic>
                      <tp:taxon-name>
                        <tp:taxon-name-part taxon-name-part-type="genus" reg="Blaberus">Blaberus</tp:taxon-name-part>
                      </tp:taxon-name>
                    </italic>
                  </td></tr><tr><td rowspan="1" colspan="1">UIRB-PE-20-18</td><td rowspan="1" colspan="1">1</td><td rowspan="1" colspan="1"/><td rowspan="1" colspan="1">juvenile</td><td rowspan="1" colspan="1">2024-7-19</td><td rowspan="1" colspan="1">In wood with <tp:taxon-name><tp:taxon-name-part taxon-name-part-type="family" reg="Passalidae">Passalidae</tp:taxon-name-part></tp:taxon-name></td><td rowspan="1" colspan="1">Hand collected</td><td rowspan="1" colspan="1">Emmy F. Medina E., Jared Martin, Johanna Schwartz, Dominic Evangelista</td><td rowspan="1" colspan="1">Peru</td><td rowspan="1" colspan="1">Madre de Dios</td><td rowspan="1" colspan="1">Kawsay Biological Station</td><td rowspan="1" colspan="1"/><td rowspan="1" colspan="1">Within concession, near station, atnight</td><td rowspan="1" colspan="1">
                    <named-content xmlns:xlink="http://www.w3.org/1999/xlink" content-type="dwc:verbatimCoordinates" xlink:type="simple">-12.5282, -69.0141</named-content>
                  </td><td rowspan="1" colspan="1"/><td rowspan="1" colspan="1">
                    <italic>
                      <tp:taxon-name>
                        <tp:taxon-name-part taxon-name-part-type="genus" reg="Blaberus">Blaberus</tp:taxon-name-part>
                      </tp:taxon-name>
                    </italic>
                  </td></tr><tr><td rowspan="1" colspan="1">UIRB-PE-20-21</td><td rowspan="1" colspan="1">1</td><td rowspan="1" colspan="1"/><td rowspan="1" colspan="1">juvenile</td><td rowspan="1" colspan="1">2024-7-19</td><td rowspan="1" colspan="1">In wood with <tp:taxon-name><tp:taxon-name-part taxon-name-part-type="family" reg="Passalidae">Passalidae</tp:taxon-name-part></tp:taxon-name></td><td rowspan="1" colspan="1">Hand collected</td><td rowspan="1" colspan="1">Emmy F. Medina E., Jared Martin, Johanna Schwartz, Dominic Evangelista</td><td rowspan="1" colspan="1">Peru</td><td rowspan="1" colspan="1">Madre de Dios</td><td rowspan="1" colspan="1">Kawsay Biological Station</td><td rowspan="1" colspan="1"/><td rowspan="1" colspan="1">Within concession, near station, atnight</td><td rowspan="1" colspan="1">
                    <named-content xmlns:xlink="http://www.w3.org/1999/xlink" content-type="dwc:verbatimCoordinates" xlink:type="simple">-12.5282, -69.0141</named-content>
                  </td><td rowspan="1" colspan="1"/><td rowspan="1" colspan="1">
                    <italic>
                      <tp:taxon-name>
                        <tp:taxon-name-part taxon-name-part-type="genus" reg="Blaberus">Blaberus</tp:taxon-name-part>
                      </tp:taxon-name>
                    </italic>
                  </td></tr><tr><td rowspan="1" colspan="1">UIRB-PE-20-22</td><td rowspan="1" colspan="1">1</td><td rowspan="1" colspan="1"/><td rowspan="1" colspan="1">juvenile</td><td rowspan="1" colspan="1">2024-7-19</td><td rowspan="1" colspan="1"/><td rowspan="1" colspan="1">Hand collected</td><td rowspan="1" colspan="1">Emmy F. Medina E., Jared Martin, Johanna Schwartz, Dominic Evangelista</td><td rowspan="1" colspan="1">Peru</td><td rowspan="1" colspan="1">Madre de Dios</td><td rowspan="1" colspan="1">Kawsay Biological Station</td><td rowspan="1" colspan="1"/><td rowspan="1" colspan="1">Within concession, near station, atnight</td><td rowspan="1" colspan="1">
                    <named-content xmlns:xlink="http://www.w3.org/1999/xlink" content-type="dwc:verbatimCoordinates" xlink:type="simple">-12.5282, -69.0141</named-content>
                  </td><td rowspan="1" colspan="1"/><td rowspan="1" colspan="1">
                    <italic>
                      <tp:taxon-name>
                        <tp:taxon-name-part taxon-name-part-type="genus" reg="Blaberus">Blaberus</tp:taxon-name-part>
                      </tp:taxon-name>
                    </italic>
                  </td></tr><tr><td rowspan="1" colspan="1">UIRB-PE-20-23</td><td rowspan="1" colspan="1">1</td><td rowspan="1" colspan="1"/><td rowspan="1" colspan="1">juvenile</td><td rowspan="1" colspan="1">2024-7-19</td><td rowspan="1" colspan="1"/><td rowspan="1" colspan="1">Hand collected</td><td rowspan="1" colspan="1">Emmy F. Medina E., Jared Martin, Johanna Schwartz, Dominic Evangelista</td><td rowspan="1" colspan="1">Peru</td><td rowspan="1" colspan="1">Madre de Dios</td><td rowspan="1" colspan="1">Kawsay Biological Station</td><td rowspan="1" colspan="1"/><td rowspan="1" colspan="1">Within concession, near station, atnight</td><td rowspan="1" colspan="1">
                    <named-content xmlns:xlink="http://www.w3.org/1999/xlink" content-type="dwc:verbatimCoordinates" xlink:type="simple">-12.5282, -69.0141</named-content>
                  </td><td rowspan="1" colspan="1"/><td rowspan="1" colspan="1">
                    <italic>
                      <tp:taxon-name>
                        <tp:taxon-name-part taxon-name-part-type="genus" reg="Blaberus">Blaberus</tp:taxon-name-part>
                      </tp:taxon-name>
                    </italic>
                  </td></tr><tr><td rowspan="1" colspan="1">UIRB-PE-20-24</td><td rowspan="1" colspan="1">1</td><td rowspan="1" colspan="1"/><td rowspan="1" colspan="1">juvenile</td><td rowspan="1" colspan="1">2024-7-19</td><td rowspan="1" colspan="1"/><td rowspan="1" colspan="1">Hand collected</td><td rowspan="1" colspan="1">Emmy F. Medina E., Jared Martin, Johanna Schwartz, Dominic Evangelista</td><td rowspan="1" colspan="1">Peru</td><td rowspan="1" colspan="1">Madre de Dios</td><td rowspan="1" colspan="1">Kawsay Biological Station</td><td rowspan="1" colspan="1"/><td rowspan="1" colspan="1">Within concession, near station, atnight</td><td rowspan="1" colspan="1">
                    <named-content xmlns:xlink="http://www.w3.org/1999/xlink" content-type="dwc:verbatimCoordinates" xlink:type="simple">-12.5282, -69.0141</named-content>
                  </td><td rowspan="1" colspan="1"/><td rowspan="1" colspan="1">
                    <italic>
                      <tp:taxon-name>
                        <tp:taxon-name-part taxon-name-part-type="genus" reg="Blaberus">Blaberus</tp:taxon-name-part>
                      </tp:taxon-name>
                    </italic>
                  </td></tr><tr><td rowspan="1" colspan="1">UIRB-PE-20-25</td><td rowspan="1" colspan="1">1</td><td rowspan="1" colspan="1"/><td rowspan="1" colspan="1">juvenile</td><td rowspan="1" colspan="1">2024-7-19</td><td rowspan="1" colspan="1"/><td rowspan="1" colspan="1">Hand collected</td><td rowspan="1" colspan="1">Emmy F. Medina E., Jared Martin, Johanna Schwartz, Dominic Evangelista</td><td rowspan="1" colspan="1">Peru</td><td rowspan="1" colspan="1">Madre de Dios</td><td rowspan="1" colspan="1">Kawsay Biological Station</td><td rowspan="1" colspan="1"/><td rowspan="1" colspan="1">Within concession, near station, atnight</td><td rowspan="1" colspan="1">
                    <named-content xmlns:xlink="http://www.w3.org/1999/xlink" content-type="dwc:verbatimCoordinates" xlink:type="simple">-12.5282, -69.0141</named-content>
                  </td><td rowspan="1" colspan="1"/><td rowspan="1" colspan="1">
                    <italic>
                      <tp:taxon-name>
                        <tp:taxon-name-part taxon-name-part-type="genus" reg="Blaberus">Blaberus</tp:taxon-name-part>
                      </tp:taxon-name>
                    </italic>
                  </td></tr><tr><td rowspan="1" colspan="1">UIRB-PE-20-26</td><td rowspan="1" colspan="1">1</td><td rowspan="1" colspan="1"/><td rowspan="1" colspan="1">juvenile</td><td rowspan="1" colspan="1">2024-7-19</td><td rowspan="1" colspan="1"/><td rowspan="1" colspan="1">Hand collected</td><td rowspan="1" colspan="1">Emmy F. Medina E., Jared Martin, Johanna Schwartz, Dominic Evangelista</td><td rowspan="1" colspan="1">Peru</td><td rowspan="1" colspan="1">Madre de Dios</td><td rowspan="1" colspan="1">Kawsay Biological Station</td><td rowspan="1" colspan="1"/><td rowspan="1" colspan="1">Within concession, near station, atnight</td><td rowspan="1" colspan="1">
                    <named-content xmlns:xlink="http://www.w3.org/1999/xlink" content-type="dwc:verbatimCoordinates" xlink:type="simple">-12.5282, -69.0141</named-content>
                  </td><td rowspan="1" colspan="1"/><td rowspan="1" colspan="1">
                    <italic>
                      <tp:taxon-name>
                        <tp:taxon-name-part taxon-name-part-type="genus" reg="Blaberus">Blaberus</tp:taxon-name-part>
                      </tp:taxon-name>
                    </italic>
                  </td></tr><tr><td rowspan="1" colspan="1">UIRB-PE-20-27</td><td rowspan="1" colspan="1">1</td><td rowspan="1" colspan="1"/><td rowspan="1" colspan="1">juvenile</td><td rowspan="1" colspan="1">2024-7-24</td><td rowspan="1" colspan="1"/><td rowspan="1" colspan="1">Hand collected</td><td rowspan="1" colspan="1">Emmy F. Medina E., Jared Martin, Johanna Schwartz, Dominic Evangelista</td><td rowspan="1" colspan="1">Peru</td><td rowspan="1" colspan="1">Madre de Dios</td><td rowspan="1" colspan="1">Kawsay Biological Station</td><td rowspan="1" colspan="1"/><td rowspan="1" colspan="1">Probably collected on trails D and X at night</td><td rowspan="1" colspan="1">
                    <named-content xmlns:xlink="http://www.w3.org/1999/xlink" content-type="dwc:verbatimCoordinates" xlink:type="simple">-12.5364, -69.0084</named-content>
                  </td><td rowspan="1" colspan="1"/><td rowspan="1" colspan="1">
                    <italic>
                      <tp:taxon-name>
                        <tp:taxon-name-part taxon-name-part-type="genus" reg="Blaberus">Blaberus</tp:taxon-name-part>
                      </tp:taxon-name>
                    </italic>
                  </td></tr><tr><td rowspan="1" colspan="1">UIRB-PE-20-28</td><td rowspan="1" colspan="1">1</td><td rowspan="1" colspan="1"/><td rowspan="1" colspan="1">juvenile</td><td rowspan="1" colspan="1">2024-7-23</td><td rowspan="1" colspan="1"/><td rowspan="1" colspan="1">Hand collected</td><td rowspan="1" colspan="1">Emmy F. Medina E., Jared Martin, Johanna Schwartz, Dominic Evangelista</td><td rowspan="1" colspan="1">Peru</td><td rowspan="1" colspan="1">Madre de Dios</td><td rowspan="1" colspan="1">Kawsay Biological Station</td><td rowspan="1" colspan="1"/><td rowspan="1" colspan="1">Trail E at night</td><td rowspan="1" colspan="1">
                    <named-content xmlns:xlink="http://www.w3.org/1999/xlink" content-type="dwc:verbatimCoordinates" xlink:type="simple">-12.536, -69.008</named-content>
                  </td><td rowspan="1" colspan="1"/><td rowspan="1" colspan="1">
                    <italic>
                      <tp:taxon-name>
                        <tp:taxon-name-part taxon-name-part-type="genus" reg="Blaberus">Blaberus</tp:taxon-name-part>
                      </tp:taxon-name>
                    </italic>
                  </td></tr><tr><td rowspan="1" colspan="1">UIRB-PE-20-29</td><td rowspan="1" colspan="1">1</td><td rowspan="1" colspan="1"/><td rowspan="1" colspan="1">juvenile</td><td rowspan="1" colspan="1">2024-7-23</td><td rowspan="1" colspan="1"/><td rowspan="1" colspan="1">Hand collected</td><td rowspan="1" colspan="1">Emmy F. Medina E., Jared Martin, Johanna Schwartz, Dominic Evangelista</td><td rowspan="1" colspan="1">Peru</td><td rowspan="1" colspan="1">Madre de Dios</td><td rowspan="1" colspan="1">Kawsay Biological Station</td><td rowspan="1" colspan="1"/><td rowspan="1" colspan="1">Trail E at night</td><td rowspan="1" colspan="1">
                    <named-content xmlns:xlink="http://www.w3.org/1999/xlink" content-type="dwc:verbatimCoordinates" xlink:type="simple">-12.536, -69.008</named-content>
                  </td><td rowspan="1" colspan="1"/><td rowspan="1" colspan="1">
                    <italic>
                      <tp:taxon-name>
                        <tp:taxon-name-part taxon-name-part-type="genus" reg="Blaberus">Blaberus</tp:taxon-name-part>
                      </tp:taxon-name>
                    </italic>
                  </td></tr><tr><td rowspan="1" colspan="1">UIRB-PE-20-30</td><td rowspan="1" colspan="1">1</td><td rowspan="1" colspan="1"/><td rowspan="1" colspan="1">juvenile</td><td rowspan="1" colspan="1">2024-7-23</td><td rowspan="1" colspan="1"/><td rowspan="1" colspan="1">Hand collected</td><td rowspan="1" colspan="1">Emmy F. Medina E., Jared Martin, Johanna Schwartz, Dominic Evangelista</td><td rowspan="1" colspan="1">Peru</td><td rowspan="1" colspan="1">Madre de Dios</td><td rowspan="1" colspan="1">Kawsay Biological Station</td><td rowspan="1" colspan="1"/><td rowspan="1" colspan="1">Trail E at night</td><td rowspan="1" colspan="1">
                    <named-content xmlns:xlink="http://www.w3.org/1999/xlink" content-type="dwc:verbatimCoordinates" xlink:type="simple">-12.536, -69.008</named-content>
                  </td><td rowspan="1" colspan="1"/><td rowspan="1" colspan="1">
                    <italic>
                      <tp:taxon-name>
                        <tp:taxon-name-part taxon-name-part-type="genus" reg="Blaberus">Blaberus</tp:taxon-name-part>
                      </tp:taxon-name>
                    </italic>
                  </td></tr><tr><td rowspan="1" colspan="1">UIRB-PE-20-31</td><td rowspan="1" colspan="1">1</td><td rowspan="1" colspan="1"/><td rowspan="1" colspan="1">juvenile</td><td rowspan="1" colspan="1">2024-7-23</td><td rowspan="1" colspan="1"/><td rowspan="1" colspan="1">Hand collected</td><td rowspan="1" colspan="1">Emmy F. Medina E., Jared Martin, Johanna Schwartz, Dominic Evangelista</td><td rowspan="1" colspan="1">Peru</td><td rowspan="1" colspan="1">Madre de Dios</td><td rowspan="1" colspan="1">Kawsay Biological Station</td><td rowspan="1" colspan="1"/><td rowspan="1" colspan="1">Trail E at night</td><td rowspan="1" colspan="1">
                    <named-content xmlns:xlink="http://www.w3.org/1999/xlink" content-type="dwc:verbatimCoordinates" xlink:type="simple">-12.536, -69.008</named-content>
                  </td><td rowspan="1" colspan="1"/><td rowspan="1" colspan="1">
                    <italic>
                      <tp:taxon-name>
                        <tp:taxon-name-part taxon-name-part-type="genus" reg="Blaberus">Blaberus</tp:taxon-name-part>
                      </tp:taxon-name>
                    </italic>
                  </td></tr><tr><td rowspan="1" colspan="1">UIRB-PE-20-32</td><td rowspan="1" colspan="1">1</td><td rowspan="1" colspan="1"/><td rowspan="1" colspan="1">juvenile</td><td rowspan="1" colspan="1">2024-7-13</td><td rowspan="1" colspan="1"/><td rowspan="1" colspan="1">Hand collected</td><td rowspan="1" colspan="1">Emmy F. Medina E., Jared Martin, Johanna Schwartz, Dominic Evangelista</td><td rowspan="1" colspan="1">Peru</td><td rowspan="1" colspan="1">Madre de Dios</td><td rowspan="1" colspan="1">Finca Las Piedras Research Station</td><td rowspan="1" colspan="1"/><td rowspan="1" colspan="1">Trails in forest, near station at night</td><td rowspan="1" colspan="1">
                    <named-content xmlns:xlink="http://www.w3.org/1999/xlink" content-type="dwc:verbatimCoordinates" xlink:type="simple">-12.2285, -69.1143</named-content>
                  </td><td rowspan="1" colspan="1"/><td rowspan="1" colspan="1">
                    <italic>
                      <tp:taxon-name>
                        <tp:taxon-name-part taxon-name-part-type="genus" reg="Blaberus">Blaberus</tp:taxon-name-part>
                      </tp:taxon-name>
                    </italic>
                  </td></tr><tr><td rowspan="1" colspan="1">UIRB-PE-20-34</td><td rowspan="1" colspan="1">1</td><td rowspan="1" colspan="1"/><td rowspan="1" colspan="1">juvenile</td><td rowspan="1" colspan="1">2024-7-18</td><td rowspan="1" colspan="1"/><td rowspan="1" colspan="1">Hand collected</td><td rowspan="1" colspan="1">Emmy F. Medina E., Jared Martin, Johanna Schwartz, Dominic Evangelista</td><td rowspan="1" colspan="1">Peru</td><td rowspan="1" colspan="1">Madre de Dios</td><td rowspan="1" colspan="1">Kawsay Biological Station</td><td rowspan="1" colspan="1"/><td rowspan="1" colspan="1">Within concession, near station, atnight</td><td rowspan="1" colspan="1">
                    <named-content xmlns:xlink="http://www.w3.org/1999/xlink" content-type="dwc:verbatimCoordinates" xlink:type="simple">-12.5282, -69.0141</named-content>
                  </td><td rowspan="1" colspan="1"/><td rowspan="1" colspan="1">
                    <italic>
                      <tp:taxon-name>
                        <tp:taxon-name-part taxon-name-part-type="genus" reg="Blaberus">Blaberus</tp:taxon-name-part>
                      </tp:taxon-name>
                    </italic>
                  </td></tr><tr><td rowspan="1" colspan="1">UIRB-PE-20-36</td><td rowspan="1" colspan="1">1</td><td rowspan="1" colspan="1"/><td rowspan="1" colspan="1">juvenile</td><td rowspan="1" colspan="1">2024-7-18</td><td rowspan="1" colspan="1"/><td rowspan="1" colspan="1">Hand collected</td><td rowspan="1" colspan="1">Emmy F. Medina E., Jared Martin, Johanna Schwartz, Dominic Evangelista</td><td rowspan="1" colspan="1">Peru</td><td rowspan="1" colspan="1">Madre de Dios</td><td rowspan="1" colspan="1">Kawsay Biological Station</td><td rowspan="1" colspan="1"/><td rowspan="1" colspan="1">Within concession, near station, atnight</td><td rowspan="1" colspan="1">
                    <named-content xmlns:xlink="http://www.w3.org/1999/xlink" content-type="dwc:verbatimCoordinates" xlink:type="simple">-12.5282, -69.0141</named-content>
                  </td><td rowspan="1" colspan="1"/><td rowspan="1" colspan="1">
                    <italic>
                      <tp:taxon-name>
                        <tp:taxon-name-part taxon-name-part-type="genus" reg="Blaberus">Blaberus</tp:taxon-name-part>
                      </tp:taxon-name>
                    </italic>
                  </td></tr><tr><td rowspan="1" colspan="1">UIRB-PE-20-46</td><td rowspan="1" colspan="1">1</td><td rowspan="1" colspan="1"/><td rowspan="1" colspan="1">adult</td><td rowspan="1" colspan="1">2024-7-19</td><td rowspan="1" colspan="1"/><td rowspan="1" colspan="1">Hand collected</td><td rowspan="1" colspan="1">Emmy F. Medina E., Jared Martin, Johanna Schwartz, Dominic Evangelista</td><td rowspan="1" colspan="1">Peru</td><td rowspan="1" colspan="1">Madre de Dios</td><td rowspan="1" colspan="1">Kawsay Biological Station</td><td rowspan="1" colspan="1"/><td rowspan="1" colspan="1">At camp</td><td rowspan="1" colspan="1">
                    <named-content xmlns:xlink="http://www.w3.org/1999/xlink" content-type="dwc:verbatimCoordinates" xlink:type="simple">-12.5282, -69.0141</named-content>
                  </td><td rowspan="1" colspan="1"/><td rowspan="1" colspan="1">
                    <italic>
                      <tp:taxon-name>
                        <tp:taxon-name-part taxon-name-part-type="genus" reg="Blaberus">Blaberus</tp:taxon-name-part>
                      </tp:taxon-name>
                    </italic>
                  </td></tr><tr><td rowspan="1" colspan="1">UIRB-PE-20-47</td><td rowspan="1" colspan="1">1</td><td rowspan="1" colspan="1"/><td rowspan="1" colspan="1">adult</td><td rowspan="1" colspan="1">2024-7-25</td><td rowspan="1" colspan="1"/><td rowspan="1" colspan="1">Hand collected</td><td rowspan="1" colspan="1">Emmy F. Medina E., Jared Martin, Johanna Schwartz, Dominic Evangelista</td><td rowspan="1" colspan="1">Peru</td><td rowspan="1" colspan="1">Madre de Dios</td><td rowspan="1" colspan="1">Kawsay Biological Station</td><td rowspan="1" colspan="1"/><td rowspan="1" colspan="1">Lindero trail or near station in concession</td><td rowspan="1" colspan="1">
                    <named-content xmlns:xlink="http://www.w3.org/1999/xlink" content-type="dwc:verbatimCoordinates" xlink:type="simple">-12.537, -69.004</named-content>
                  </td><td rowspan="1" colspan="1"/><td rowspan="1" colspan="1">
                    <italic>
                      <tp:taxon-name>
                        <tp:taxon-name-part taxon-name-part-type="genus" reg="Blaberus">Blaberus</tp:taxon-name-part>
                      </tp:taxon-name>
                    </italic>
                  </td></tr><tr><td rowspan="1" colspan="1">UIRB-PE-20-48</td><td rowspan="1" colspan="1">1</td><td rowspan="1" colspan="1"/><td rowspan="1" colspan="1">adult</td><td rowspan="1" colspan="1">2024-7-25</td><td rowspan="1" colspan="1"/><td rowspan="1" colspan="1">Hand collected</td><td rowspan="1" colspan="1">Emmy F. Medina E., Jared Martin, Johanna Schwartz, Dominic Evangelista</td><td rowspan="1" colspan="1">Peru</td><td rowspan="1" colspan="1">Madre de Dios</td><td rowspan="1" colspan="1">Kawsay Biological Station</td><td rowspan="1" colspan="1"/><td rowspan="1" colspan="1">Lindero trail or near station in concession</td><td rowspan="1" colspan="1">
                    <named-content xmlns:xlink="http://www.w3.org/1999/xlink" content-type="dwc:verbatimCoordinates" xlink:type="simple">-12.537, -69.004</named-content>
                  </td><td rowspan="1" colspan="1"/><td rowspan="1" colspan="1">
                    <italic>
                      <tp:taxon-name>
                        <tp:taxon-name-part taxon-name-part-type="genus" reg="Blaberus">Blaberus</tp:taxon-name-part>
                      </tp:taxon-name>
                    </italic>
                  </td></tr><tr><td rowspan="1" colspan="1">UIRB-PE-20-69</td><td rowspan="1" colspan="1">1</td><td rowspan="1" colspan="1"/><td rowspan="1" colspan="1">juvenile</td><td rowspan="1" colspan="1">2024-7-18</td><td rowspan="1" colspan="1"/><td rowspan="1" colspan="1">Hand collected</td><td rowspan="1" colspan="1">Emmy F. Medina E., Jared Martin, Johanna Schwartz, Dominic Evangelista</td><td rowspan="1" colspan="1">Peru</td><td rowspan="1" colspan="1">Madre de Dios</td><td rowspan="1" colspan="1">Kawsay Biological Station</td><td rowspan="1" colspan="1"/><td rowspan="1" colspan="1">Within concession, near station, atnight</td><td rowspan="1" colspan="1">
                    <named-content xmlns:xlink="http://www.w3.org/1999/xlink" content-type="dwc:verbatimCoordinates" xlink:type="simple">-12.5282, -69.0141</named-content>
                  </td><td rowspan="1" colspan="1"/><td rowspan="1" colspan="1">
                    <tp:taxon-name>
                      <tp:taxon-name-part taxon-name-part-type="tribe" reg="Hormeticini">Hormeticini</tp:taxon-name-part>
                    </tp:taxon-name>
                  </td></tr><tr><td rowspan="1" colspan="1">UIRB-PE-21-04</td><td rowspan="1" colspan="1">1</td><td rowspan="1" colspan="1"/><td rowspan="1" colspan="1">juvenile</td><td rowspan="1" colspan="1">2024-7-22</td><td rowspan="1" colspan="1"/><td rowspan="1" colspan="1">Hand collected</td><td rowspan="1" colspan="1">Emmy F. Medina E., Jared Martin, Johanna Schwartz, Dominic Evangelista</td><td rowspan="1" colspan="1">Peru</td><td rowspan="1" colspan="1">Madre de Dios</td><td rowspan="1" colspan="1">Kawsay Biological Station</td><td rowspan="1" colspan="1"/><td rowspan="1" colspan="1">Within concession forestatnight</td><td rowspan="1" colspan="1">
                    <named-content xmlns:xlink="http://www.w3.org/1999/xlink" content-type="dwc:verbatimCoordinates" xlink:type="simple">-12.537, -69.004</named-content>
                  </td><td rowspan="1" colspan="1"/><td rowspan="1" colspan="1">
                    <tp:taxon-name>
                      <tp:taxon-name-part taxon-name-part-type="tribe" reg="Hormeticini">Hormeticini</tp:taxon-name-part>
                    </tp:taxon-name>
                  </td></tr><tr><td rowspan="1" colspan="1">UIRB-PE-21-20</td><td rowspan="1" colspan="1">1</td><td rowspan="1" colspan="1"/><td rowspan="1" colspan="1">juvenile</td><td rowspan="1" colspan="1">2024-7</td><td rowspan="1" colspan="1"/><td rowspan="1" colspan="1"/><td rowspan="1" colspan="1">Emmy F. Medina E., Jared Martin, Johanna Schwartz, Dominic Evangelista</td><td rowspan="1" colspan="1">Peru</td><td rowspan="1" colspan="1">Madre de Dios</td><td rowspan="1" colspan="1">Madre de Dios</td><td rowspan="1" colspan="1"/><td rowspan="1" colspan="1">Unk. Locality</td><td rowspan="1" colspan="1"/><td rowspan="1" colspan="1"/><td rowspan="1" colspan="1">
                    <tp:taxon-name>
                      <tp:taxon-name-part taxon-name-part-type="tribe" reg="Hormeticini">Hormeticini</tp:taxon-name-part>
                    </tp:taxon-name>
                  </td></tr><tr><td rowspan="1" colspan="1">UIRB-PE-29-40</td><td rowspan="1" colspan="1">1</td><td rowspan="1" colspan="1"/><td rowspan="1" colspan="1">juvenile</td><td rowspan="1" colspan="1">2024-7-23</td><td rowspan="1" colspan="1"/><td rowspan="1" colspan="1">Hand collected</td><td rowspan="1" colspan="1">Emmy F. Medina E., Jared Martin, Johanna Schwartz, Dominic Evangelista</td><td rowspan="1" colspan="1">Peru</td><td rowspan="1" colspan="1">Madre de Dios</td><td rowspan="1" colspan="1">Kawsay Biological Station</td><td rowspan="1" colspan="1"/><td rowspan="1" colspan="1">Trail E at night</td><td rowspan="1" colspan="1">
                    <named-content xmlns:xlink="http://www.w3.org/1999/xlink" content-type="dwc:verbatimCoordinates" xlink:type="simple">-12.536, -69.008</named-content>
                  </td><td rowspan="1" colspan="1"/><td rowspan="1" colspan="1">
                    <tp:taxon-name>
                      <tp:taxon-name-part taxon-name-part-type="tribe" reg="Hormeticini">Hormeticini</tp:taxon-name-part>
                    </tp:taxon-name>
                  </td></tr><tr><td rowspan="1" colspan="1">UIRB-PE-30-76</td><td rowspan="1" colspan="1">1</td><td rowspan="1" colspan="1">male</td><td rowspan="1" colspan="1">adult</td><td rowspan="1" colspan="1">2024-7-20 to 23</td><td rowspan="1" colspan="1"/><td rowspan="1" colspan="1"/><td rowspan="1" colspan="1">Emmy F. Medina E., Jared Martin, Johanna Schwartz, Dominic Evangelista</td><td rowspan="1" colspan="1">Peru</td><td rowspan="1" colspan="1">Madre de Dios</td><td rowspan="1" colspan="1">Kawsay Biological Station</td><td rowspan="1" colspan="1"/><td rowspan="1" colspan="1"/><td rowspan="1" colspan="1">
                    <named-content xmlns:xlink="http://www.w3.org/1999/xlink" content-type="dwc:verbatimCoordinates" xlink:type="simple">-12.5282, -69.0141</named-content>
                  </td><td rowspan="1" colspan="1"/><td rowspan="1" colspan="1"><italic><tp:taxon-name><tp:taxon-name-part taxon-name-part-type="genus" reg="Phoetalia">Phoetalia</tp:taxon-name-part> <tp:taxon-name-part taxon-name-part-type="species" reg="pallida">pallida</tp:taxon-name-part></tp:taxon-name></italic> (Brunner von Wattenwyl, 1865)</td></tr><tr><td rowspan="1" colspan="1">UIRB-PE-30-77</td><td rowspan="1" colspan="1">1</td><td rowspan="1" colspan="1">female</td><td rowspan="1" colspan="1">adult</td><td rowspan="1" colspan="1">2024-7-17 to 20</td><td rowspan="1" colspan="1"/><td rowspan="1" colspan="1"/><td rowspan="1" colspan="1">Emmy F. Medina E., Jared Martin, Johanna Schwartz, Dominic Evangelista</td><td rowspan="1" colspan="1">Peru</td><td rowspan="1" colspan="1">Madre de Dios</td><td rowspan="1" colspan="1">Kawsay Biological Station</td><td rowspan="1" colspan="1"/><td rowspan="1" colspan="1">Collected in or near camp</td><td rowspan="1" colspan="1">
                    <named-content xmlns:xlink="http://www.w3.org/1999/xlink" content-type="dwc:verbatimCoordinates" xlink:type="simple">-12.5282, -69.0141</named-content>
                  </td><td rowspan="1" colspan="1"/><td rowspan="1" colspan="1"><italic><tp:taxon-name><tp:taxon-name-part taxon-name-part-type="genus" reg="Phoetalia">Phoetalia</tp:taxon-name-part> <tp:taxon-name-part taxon-name-part-type="species" reg="amigo">amigo</tp:taxon-name-part></tp:taxon-name></italic> Vanker, Medina-Espinoza, Evangelista</td></tr><tr><td rowspan="1" colspan="1">AUDE-PE-1-95</td><td rowspan="1" colspan="1">1</td><td rowspan="1" colspan="1">male</td><td rowspan="1" colspan="1">adult</td><td rowspan="1" colspan="1">2021-7-5 to 8</td><td rowspan="1" colspan="1"/><td rowspan="1" colspan="1">night.</td><td rowspan="1" colspan="1">Evangelista-Huaman, Evangelista-Huaman, Medina Espinoza</td><td rowspan="1" colspan="1">Peru</td><td rowspan="1" colspan="1">Madre de Dios</td><td rowspan="1" colspan="1">Los Amigos Research Station</td><td rowspan="1" colspan="1"/><td rowspan="1" colspan="1">in/ around buildings</td><td rowspan="1" colspan="1">
                    <named-content xmlns:xlink="http://www.w3.org/1999/xlink" content-type="dwc:verbatimCoordinates" xlink:type="simple">-12.569139, -70.100361</named-content>
                  </td><td rowspan="1" colspan="1">holotype of <italic><tp:taxon-name><tp:taxon-name-part taxon-name-part-type="genus" reg="Phoetalia">Phoetalia</tp:taxon-name-part> <tp:taxon-name-part taxon-name-part-type="species" reg="amigo">amigo</tp:taxon-name-part></tp:taxon-name></italic></td><td rowspan="1" colspan="1"><italic><tp:taxon-name><tp:taxon-name-part taxon-name-part-type="genus" reg="Phoetalia">Phoetalia</tp:taxon-name-part> <tp:taxon-name-part taxon-name-part-type="species" reg="amigo">amigo</tp:taxon-name-part></tp:taxon-name></italic> Vanker, Medina-Espinoza, Evangelista</td></tr><tr><td rowspan="1" colspan="1">AUDE-PE-1-70</td><td rowspan="1" colspan="1">1</td><td rowspan="1" colspan="1">male</td><td rowspan="1" colspan="1">adult</td><td rowspan="1" colspan="1">2021-7-3</td><td rowspan="1" colspan="1"/><td rowspan="1" colspan="1">day. Hand collected</td><td rowspan="1" colspan="1">Evangelista-Huaman, Evangelista-Huaman, Medina Espinoza</td><td rowspan="1" colspan="1">Peru</td><td rowspan="1" colspan="1">Madre de Dios</td><td rowspan="1" colspan="1">Los Amigos Research Station</td><td rowspan="1" colspan="1"/><td rowspan="1" colspan="1">Plataforma trail</td><td rowspan="1" colspan="1">
                    <named-content xmlns:xlink="http://www.w3.org/1999/xlink" content-type="dwc:verbatimCoordinates" xlink:type="simple">-12.565481, -70.1027</named-content>
                  </td><td rowspan="1" colspan="1"/><td rowspan="1" colspan="1"><italic><tp:taxon-name><tp:taxon-name-part taxon-name-part-type="genus" reg="Hyporhicnoda">Hyporhicnoda</tp:taxon-name-part> <tp:taxon-name-part taxon-name-part-type="species" reg="humilior">humilior</tp:taxon-name-part></tp:taxon-name></italic> Hebard, 1933</td></tr><tr><td rowspan="1" colspan="1">AUDE-PE-1-91</td><td rowspan="1" colspan="1">1</td><td rowspan="1" colspan="1"/><td rowspan="1" colspan="1">juvenile</td><td rowspan="1" colspan="1">2021-7-3 to 4</td><td rowspan="1" colspan="1"/><td rowspan="1" colspan="1">pitfall traps (bailed with beer)</td><td rowspan="1" colspan="1">Evangelista-Huaman, Evangelista-Huaman, Medina Espinoza</td><td rowspan="1" colspan="1">Peru</td><td rowspan="1" colspan="1">Madre de Dios</td><td rowspan="1" colspan="1">Los Amigos Research Station</td><td rowspan="1" colspan="1"/><td rowspan="1" colspan="1">Perro trail</td><td rowspan="1" colspan="1">
                    <named-content xmlns:xlink="http://www.w3.org/1999/xlink" content-type="dwc:verbatimCoordinates" xlink:type="simple">-12.563028, -70.103556</named-content>
                  </td><td rowspan="1" colspan="1"/><td rowspan="1" colspan="1"><italic><tp:taxon-name><tp:taxon-name-part taxon-name-part-type="genus" reg="Hyporhicnoda">Hyporhicnoda</tp:taxon-name-part> <tp:taxon-name-part taxon-name-part-type="species" reg="humilior">humilior</tp:taxon-name-part></tp:taxon-name></italic> Hebard, 1934</td></tr><tr><td rowspan="1" colspan="1">AUDE-PE-1-92</td><td rowspan="1" colspan="1">1</td><td rowspan="1" colspan="1"/><td rowspan="1" colspan="1">juvenile</td><td rowspan="1" colspan="1">2021-7-3</td><td rowspan="1" colspan="1"/><td rowspan="1" colspan="1">night. Hand collected</td><td rowspan="1" colspan="1">Evangelista-Huaman, Evangelista-Huaman, Medina Espinoza</td><td rowspan="1" colspan="1">Peru</td><td rowspan="1" colspan="1">Madre de Dios</td><td rowspan="1" colspan="1">Los Amigos Research Station</td><td rowspan="1" colspan="1"/><td rowspan="1" colspan="1">Plataforma trail</td><td rowspan="1" colspan="1">
                    <named-content xmlns:xlink="http://www.w3.org/1999/xlink" content-type="dwc:verbatimCoordinates" xlink:type="simple">-12.565481, -70.1027</named-content>
                  </td><td rowspan="1" colspan="1"/><td rowspan="1" colspan="1"><italic><tp:taxon-name><tp:taxon-name-part taxon-name-part-type="genus" reg="Hyporhicnoda">Hyporhicnoda</tp:taxon-name-part> <tp:taxon-name-part taxon-name-part-type="species" reg="humilior">humilior</tp:taxon-name-part></tp:taxon-name></italic> Hebard, 1935</td></tr><tr><td rowspan="1" colspan="1">AUDE-PE-2-92</td><td rowspan="1" colspan="1">1</td><td rowspan="1" colspan="1">male</td><td rowspan="1" colspan="1">adult</td><td rowspan="1" colspan="1">2021-7-6</td><td rowspan="1" colspan="1"/><td rowspan="1" colspan="1">LED white light trap at night in field</td><td rowspan="1" colspan="1">Evangelista-Huaman, Evangelista-Huaman, Medina Espinoza</td><td rowspan="1" colspan="1">Peru</td><td rowspan="1" colspan="1">Madre de Dios</td><td rowspan="1" colspan="1">Los Amigos Research Station</td><td rowspan="1" colspan="1"/><td rowspan="1" colspan="1"/><td rowspan="1" colspan="1">
                    <named-content xmlns:xlink="http://www.w3.org/1999/xlink" content-type="dwc:verbatimCoordinates" xlink:type="simple">-12.569139, -70.100361</named-content>
                  </td><td rowspan="1" colspan="1"/><td rowspan="1" colspan="1"><italic><tp:taxon-name><tp:taxon-name-part taxon-name-part-type="genus" reg="Achroblatta">Achroblatta</tp:taxon-name-part> <tp:taxon-name-part taxon-name-part-type="species" reg="luteola">luteola</tp:taxon-name-part></tp:taxon-name></italic> (Blanchard, 1843)</td></tr><tr><td rowspan="1" colspan="1">AUDE-PE-2-97</td><td rowspan="1" colspan="1">1</td><td rowspan="1" colspan="1">male</td><td rowspan="1" colspan="1">adult</td><td rowspan="1" colspan="1">2021-7-6</td><td rowspan="1" colspan="1"/><td rowspan="1" colspan="1"/><td rowspan="1" colspan="1">Evangelista-Huaman, Evangelista-Huaman, Medina Espinoza</td><td rowspan="1" colspan="1">Peru</td><td rowspan="1" colspan="1">Madre de Dios</td><td rowspan="1" colspan="1">Los Amigos Research Station</td><td rowspan="1" colspan="1"/><td rowspan="1" colspan="1">in/ around buildings</td><td rowspan="1" colspan="1">
                    <named-content xmlns:xlink="http://www.w3.org/1999/xlink" content-type="dwc:verbatimCoordinates" xlink:type="simple">-12.569139, -70.100361</named-content>
                  </td><td rowspan="1" colspan="1"/><td rowspan="1" colspan="1"><italic><tp:taxon-name><tp:taxon-name-part taxon-name-part-type="genus" reg="Achroblatta">Achroblatta</tp:taxon-name-part> <tp:taxon-name-part taxon-name-part-type="species" reg="luteola">luteola</tp:taxon-name-part></tp:taxon-name></italic> (Blanchard, 1843)</td></tr><tr><td rowspan="1" colspan="1">AUDE-PE-2-99</td><td rowspan="1" colspan="1">1</td><td rowspan="1" colspan="1">male</td><td rowspan="1" colspan="1">adult</td><td rowspan="1" colspan="1">2021-7-6</td><td rowspan="1" colspan="1"/><td rowspan="1" colspan="1">LED white light trap at night in field</td><td rowspan="1" colspan="1">Evangelista-Huaman, Evangelista-Huaman, Medina Espinoza</td><td rowspan="1" colspan="1">Peru</td><td rowspan="1" colspan="1">Madre de Dios</td><td rowspan="1" colspan="1">Los Amigos Research Station</td><td rowspan="1" colspan="1"/><td rowspan="1" colspan="1"/><td rowspan="1" colspan="1">
                    <named-content xmlns:xlink="http://www.w3.org/1999/xlink" content-type="dwc:verbatimCoordinates" xlink:type="simple">-12.569139, -70.100361</named-content>
                  </td><td rowspan="1" colspan="1"/><td rowspan="1" colspan="1"><italic><tp:taxon-name><tp:taxon-name-part taxon-name-part-type="genus" reg="Achroblatta">Achroblatta</tp:taxon-name-part> <tp:taxon-name-part taxon-name-part-type="species" reg="luteola">luteola</tp:taxon-name-part></tp:taxon-name></italic> (Blanchard, 1843)</td></tr><tr><td rowspan="1" colspan="1">AUDE-PE-3-60</td><td rowspan="1" colspan="1">1</td><td rowspan="1" colspan="1">male</td><td rowspan="1" colspan="1">adult</td><td rowspan="1" colspan="1">2021-7-6</td><td rowspan="1" colspan="1"/><td rowspan="1" colspan="1">LED white light trap at night in field</td><td rowspan="1" colspan="1">Evangelista-Huaman, Evangelista-Huaman, Medina Espinoza</td><td rowspan="1" colspan="1">Peru</td><td rowspan="1" colspan="1">Madre de Dios</td><td rowspan="1" colspan="1">Los Amigos Research Station</td><td rowspan="1" colspan="1"/><td rowspan="1" colspan="1">in/ around buildings</td><td rowspan="1" colspan="1">
                    <named-content xmlns:xlink="http://www.w3.org/1999/xlink" content-type="dwc:verbatimCoordinates" xlink:type="simple">-12.569139, -70.100361</named-content>
                  </td><td rowspan="1" colspan="1"/><td rowspan="1" colspan="1">
                    <italic>
                      <tp:taxon-name>
                        <tp:taxon-name-part taxon-name-part-type="genus" reg="Panchlora">Panchlora</tp:taxon-name-part>
                      </tp:taxon-name>
                    </italic>
                  </td></tr><tr><td rowspan="1" colspan="1">AUDE-PE-3-62</td><td rowspan="1" colspan="1">1</td><td rowspan="1" colspan="1">male</td><td rowspan="1" colspan="1">adult</td><td rowspan="1" colspan="1">2021-7-6</td><td rowspan="1" colspan="1"/><td rowspan="1" colspan="1">LED white light trap at night in field</td><td rowspan="1" colspan="1">Evangelista-Huaman, Evangelista-Huaman, Medina Espinoza</td><td rowspan="1" colspan="1">Peru</td><td rowspan="1" colspan="1">Madre de Dios</td><td rowspan="1" colspan="1">Los Amigos Research Station</td><td rowspan="1" colspan="1"/><td rowspan="1" colspan="1">in/ around buildings</td><td rowspan="1" colspan="1">
                    <named-content xmlns:xlink="http://www.w3.org/1999/xlink" content-type="dwc:verbatimCoordinates" xlink:type="simple">-12.569139, -70.100361</named-content>
                  </td><td rowspan="1" colspan="1"/><td rowspan="1" colspan="1">
                    <italic>
                      <tp:taxon-name>
                        <tp:taxon-name-part taxon-name-part-type="genus" reg="Panchlora">Panchlora</tp:taxon-name-part>
                      </tp:taxon-name>
                    </italic>
                  </td></tr><tr><td rowspan="1" colspan="1">AUDE-PE-3-66</td><td rowspan="1" colspan="1">1</td><td rowspan="1" colspan="1">male</td><td rowspan="1" colspan="1">adult</td><td rowspan="1" colspan="1">2021-7-5</td><td rowspan="1" colspan="1"/><td rowspan="1" colspan="1">LED white light trap at night in field</td><td rowspan="1" colspan="1">Evangelista-Huaman, Evangelista-Huaman, Medina Espinoza</td><td rowspan="1" colspan="1">Peru</td><td rowspan="1" colspan="1">Madre de Dios</td><td rowspan="1" colspan="1">Los Amigos Research Station</td><td rowspan="1" colspan="1"/><td rowspan="1" colspan="1">in/ around buildings</td><td rowspan="1" colspan="1">
                    <named-content xmlns:xlink="http://www.w3.org/1999/xlink" content-type="dwc:verbatimCoordinates" xlink:type="simple">-12.569139, -70.100361</named-content>
                  </td><td rowspan="1" colspan="1"/><td rowspan="1" colspan="1">
                    <italic>
                      <tp:taxon-name>
                        <tp:taxon-name-part taxon-name-part-type="genus" reg="Panchlora">Panchlora</tp:taxon-name-part>
                      </tp:taxon-name>
                    </italic>
                  </td></tr><tr><td rowspan="1" colspan="1">AUDE-PE-3-67</td><td rowspan="1" colspan="1">1</td><td rowspan="1" colspan="1">male</td><td rowspan="1" colspan="1">adult</td><td rowspan="1" colspan="1">2021-7-6</td><td rowspan="1" colspan="1"/><td rowspan="1" colspan="1">LED white light trap at night in field</td><td rowspan="1" colspan="1">Evangelista-Huaman, Evangelista-Huaman, Medina Espinoza</td><td rowspan="1" colspan="1">Peru</td><td rowspan="1" colspan="1">Madre de Dios</td><td rowspan="1" colspan="1">Los Amigos Research Station</td><td rowspan="1" colspan="1"/><td rowspan="1" colspan="1">in/ around buildings</td><td rowspan="1" colspan="1">
                    <named-content xmlns:xlink="http://www.w3.org/1999/xlink" content-type="dwc:verbatimCoordinates" xlink:type="simple">-12.569139, -70.100361</named-content>
                  </td><td rowspan="1" colspan="1"/><td rowspan="1" colspan="1">
                    <italic>
                      <tp:taxon-name>
                        <tp:taxon-name-part taxon-name-part-type="genus" reg="Panchlora">Panchlora</tp:taxon-name-part>
                      </tp:taxon-name>
                    </italic>
                  </td></tr><tr><td rowspan="1" colspan="1">AUDE-PE-3-71</td><td rowspan="1" colspan="1">1</td><td rowspan="1" colspan="1">male</td><td rowspan="1" colspan="1">adult</td><td rowspan="1" colspan="1">2021-7-6</td><td rowspan="1" colspan="1"/><td rowspan="1" colspan="1">LED white light trap at night in field</td><td rowspan="1" colspan="1">Evangelista-Huaman, Evangelista-Huaman, Medina Espinoza</td><td rowspan="1" colspan="1">Peru</td><td rowspan="1" colspan="1">Madre de Dios</td><td rowspan="1" colspan="1">Los Amigos Research Station</td><td rowspan="1" colspan="1"/><td rowspan="1" colspan="1">in/ around buildings</td><td rowspan="1" colspan="1">
                    <named-content xmlns:xlink="http://www.w3.org/1999/xlink" content-type="dwc:verbatimCoordinates" xlink:type="simple">-12.569139, -70.100361</named-content>
                  </td><td rowspan="1" colspan="1"/><td rowspan="1" colspan="1">
                    <italic>
                      <tp:taxon-name>
                        <tp:taxon-name-part taxon-name-part-type="genus" reg="Panchlora">Panchlora</tp:taxon-name-part>
                      </tp:taxon-name>
                    </italic>
                  </td></tr><tr><td rowspan="1" colspan="1">AUDE-PE-3-73</td><td rowspan="1" colspan="1">1</td><td rowspan="1" colspan="1">male</td><td rowspan="1" colspan="1">adult</td><td rowspan="1" colspan="1">2021-7-6</td><td rowspan="1" colspan="1"/><td rowspan="1" colspan="1">LED white light trap at night in field</td><td rowspan="1" colspan="1">Evangelista-Huaman, Evangelista-Huaman, Medina Espinoza</td><td rowspan="1" colspan="1">Peru</td><td rowspan="1" colspan="1">Madre de Dios</td><td rowspan="1" colspan="1">Los Amigos Research Station</td><td rowspan="1" colspan="1"/><td rowspan="1" colspan="1">in/ around buildings</td><td rowspan="1" colspan="1">
                    <named-content xmlns:xlink="http://www.w3.org/1999/xlink" content-type="dwc:verbatimCoordinates" xlink:type="simple">-12.569139, -70.100361</named-content>
                  </td><td rowspan="1" colspan="1"/><td rowspan="1" colspan="1">
                    <italic>
                      <tp:taxon-name>
                        <tp:taxon-name-part taxon-name-part-type="genus" reg="Panchlora">Panchlora</tp:taxon-name-part>
                      </tp:taxon-name>
                    </italic>
                  </td></tr><tr><td rowspan="1" colspan="1">AUDE-PE-3-82</td><td rowspan="1" colspan="1">1</td><td rowspan="1" colspan="1">male</td><td rowspan="1" colspan="1">adult</td><td rowspan="1" colspan="1">2021-7-6</td><td rowspan="1" colspan="1"/><td rowspan="1" colspan="1">LED white light trap at night in field</td><td rowspan="1" colspan="1">Evangelista-Huaman, Evangelista-Huaman, Medina Espinoza</td><td rowspan="1" colspan="1">Peru</td><td rowspan="1" colspan="1">Madre de Dios</td><td rowspan="1" colspan="1">Los Amigos Research Station</td><td rowspan="1" colspan="1"/><td rowspan="1" colspan="1">in/ around buildings</td><td rowspan="1" colspan="1">
                    <named-content xmlns:xlink="http://www.w3.org/1999/xlink" content-type="dwc:verbatimCoordinates" xlink:type="simple">-12.569139, -70.100361</named-content>
                  </td><td rowspan="1" colspan="1"/><td rowspan="1" colspan="1">
                    <italic>
                      <tp:taxon-name>
                        <tp:taxon-name-part taxon-name-part-type="genus" reg="Panchlora">Panchlora</tp:taxon-name-part>
                      </tp:taxon-name>
                    </italic>
                  </td></tr><tr><td rowspan="1" colspan="1">AUDE-PE-3-83</td><td rowspan="1" colspan="1">1</td><td rowspan="1" colspan="1">male</td><td rowspan="1" colspan="1">adult</td><td rowspan="1" colspan="1">2021-7-5</td><td rowspan="1" colspan="1"/><td rowspan="1" colspan="1">LED white light trap at night in field</td><td rowspan="1" colspan="1">Evangelista-Huaman, Evangelista-Huaman, Medina Espinoza</td><td rowspan="1" colspan="1">Peru</td><td rowspan="1" colspan="1">Madre de Dios</td><td rowspan="1" colspan="1">Los Amigos Research Station</td><td rowspan="1" colspan="1"/><td rowspan="1" colspan="1">in/ around buildings</td><td rowspan="1" colspan="1">
                    <named-content xmlns:xlink="http://www.w3.org/1999/xlink" content-type="dwc:verbatimCoordinates" xlink:type="simple">-12.569139, -70.100361</named-content>
                  </td><td rowspan="1" colspan="1"/><td rowspan="1" colspan="1">
                    <italic>
                      <tp:taxon-name>
                        <tp:taxon-name-part taxon-name-part-type="genus" reg="Panchlora">Panchlora</tp:taxon-name-part>
                      </tp:taxon-name>
                    </italic>
                  </td></tr><tr><td rowspan="1" colspan="1">AUDE-PE-3-84</td><td rowspan="1" colspan="1">1</td><td rowspan="1" colspan="1">male</td><td rowspan="1" colspan="1">adult</td><td rowspan="1" colspan="1">2021-7-6</td><td rowspan="1" colspan="1"/><td rowspan="1" colspan="1">LED white light trap at night in field</td><td rowspan="1" colspan="1">Evangelista-Huaman, Evangelista-Huaman, Medina Espinoza</td><td rowspan="1" colspan="1">Peru</td><td rowspan="1" colspan="1">Madre de Dios</td><td rowspan="1" colspan="1">Los Amigos Research Station</td><td rowspan="1" colspan="1"/><td rowspan="1" colspan="1">in/ around buildings</td><td rowspan="1" colspan="1">
                    <named-content xmlns:xlink="http://www.w3.org/1999/xlink" content-type="dwc:verbatimCoordinates" xlink:type="simple">-12.569139, -70.100361</named-content>
                  </td><td rowspan="1" colspan="1"/><td rowspan="1" colspan="1">
                    <italic>
                      <tp:taxon-name>
                        <tp:taxon-name-part taxon-name-part-type="genus" reg="Panchlora">Panchlora</tp:taxon-name-part>
                      </tp:taxon-name>
                    </italic>
                  </td></tr><tr><td rowspan="1" colspan="1">AUDE-PE-3-85</td><td rowspan="1" colspan="1">1</td><td rowspan="1" colspan="1">male</td><td rowspan="1" colspan="1">adult</td><td rowspan="1" colspan="1">2021-7-6</td><td rowspan="1" colspan="1"/><td rowspan="1" colspan="1">LED white light trap at night in field</td><td rowspan="1" colspan="1">Evangelista-Huaman, Evangelista-Huaman, Medina Espinoza</td><td rowspan="1" colspan="1">Peru</td><td rowspan="1" colspan="1">Madre de Dios</td><td rowspan="1" colspan="1">Los Amigos Research Station</td><td rowspan="1" colspan="1"/><td rowspan="1" colspan="1">in/ around buildings</td><td rowspan="1" colspan="1">
                    <named-content xmlns:xlink="http://www.w3.org/1999/xlink" content-type="dwc:verbatimCoordinates" xlink:type="simple">-12.569139, -70.100361</named-content>
                  </td><td rowspan="1" colspan="1"/><td rowspan="1" colspan="1">
                    <italic>
                      <tp:taxon-name>
                        <tp:taxon-name-part taxon-name-part-type="genus" reg="Panchlora">Panchlora</tp:taxon-name-part>
                      </tp:taxon-name>
                    </italic>
                  </td></tr><tr><td rowspan="1" colspan="1">AUDE-PE-3-88</td><td rowspan="1" colspan="1">1</td><td rowspan="1" colspan="1">male</td><td rowspan="1" colspan="1">adult</td><td rowspan="1" colspan="1">2021-7-6</td><td rowspan="1" colspan="1"/><td rowspan="1" colspan="1">LED white light trap at night in field</td><td rowspan="1" colspan="1">Evangelista-Huaman, Evangelista-Huaman, Medina Espinoza</td><td rowspan="1" colspan="1">Peru</td><td rowspan="1" colspan="1">Madre de Dios</td><td rowspan="1" colspan="1">Los Amigos Research Station</td><td rowspan="1" colspan="1"/><td rowspan="1" colspan="1">in/ around buildings</td><td rowspan="1" colspan="1">
                    <named-content xmlns:xlink="http://www.w3.org/1999/xlink" content-type="dwc:verbatimCoordinates" xlink:type="simple">-12.569139, -70.100361</named-content>
                  </td><td rowspan="1" colspan="1"/><td rowspan="1" colspan="1">
                    <italic>
                      <tp:taxon-name>
                        <tp:taxon-name-part taxon-name-part-type="genus" reg="Panchlora">Panchlora</tp:taxon-name-part>
                      </tp:taxon-name>
                    </italic>
                  </td></tr><tr><td rowspan="1" colspan="1">AUDE-PE-3-93</td><td rowspan="1" colspan="1">1</td><td rowspan="1" colspan="1">male</td><td rowspan="1" colspan="1">adult</td><td rowspan="1" colspan="1">2021-7-5</td><td rowspan="1" colspan="1"/><td rowspan="1" colspan="1">LED white light trap at night in field</td><td rowspan="1" colspan="1">Evangelista-Huaman, Evangelista-Huaman, Medina Espinoza</td><td rowspan="1" colspan="1">Peru</td><td rowspan="1" colspan="1">Madre de Dios</td><td rowspan="1" colspan="1">Los Amigos Research Station</td><td rowspan="1" colspan="1"/><td rowspan="1" colspan="1">in/ around buildings</td><td rowspan="1" colspan="1">
                    <named-content xmlns:xlink="http://www.w3.org/1999/xlink" content-type="dwc:verbatimCoordinates" xlink:type="simple">-12.569139, -70.100361</named-content>
                  </td><td rowspan="1" colspan="1"/><td rowspan="1" colspan="1">
                    <italic>
                      <tp:taxon-name>
                        <tp:taxon-name-part taxon-name-part-type="genus" reg="Panchlora">Panchlora</tp:taxon-name-part>
                      </tp:taxon-name>
                    </italic>
                  </td></tr><tr><td rowspan="1" colspan="1">AUDE-PE-3-95</td><td rowspan="1" colspan="1">1</td><td rowspan="1" colspan="1">male</td><td rowspan="1" colspan="1">adult</td><td rowspan="1" colspan="1">2021-7-6</td><td rowspan="1" colspan="1"/><td rowspan="1" colspan="1">LED white light trap at night in field</td><td rowspan="1" colspan="1">Evangelista-Huaman, Evangelista-Huaman, Medina Espinoza</td><td rowspan="1" colspan="1">Peru</td><td rowspan="1" colspan="1">Madre de Dios</td><td rowspan="1" colspan="1">Los Amigos Research Station</td><td rowspan="1" colspan="1"/><td rowspan="1" colspan="1">in/ around buildings</td><td rowspan="1" colspan="1">
                    <named-content xmlns:xlink="http://www.w3.org/1999/xlink" content-type="dwc:verbatimCoordinates" xlink:type="simple">-12.569139, -70.100361</named-content>
                  </td><td rowspan="1" colspan="1"/><td rowspan="1" colspan="1">
                    <italic>
                      <tp:taxon-name>
                        <tp:taxon-name-part taxon-name-part-type="genus" reg="Panchlora">Panchlora</tp:taxon-name-part>
                      </tp:taxon-name>
                    </italic>
                  </td></tr><tr><td rowspan="1" colspan="1">AUDE-PE-4-58</td><td rowspan="1" colspan="1">1</td><td rowspan="1" colspan="1">female</td><td rowspan="1" colspan="1">adult</td><td rowspan="1" colspan="1">2021-7-1</td><td rowspan="1" colspan="1"/><td rowspan="1" colspan="1">night. Hand collected</td><td rowspan="1" colspan="1">Evangelista-Huaman, Evangelista-Huaman, Medina Espinoza</td><td rowspan="1" colspan="1">Peru</td><td rowspan="1" colspan="1">Madre de Dios</td><td rowspan="1" colspan="1">Puerto Maldonado</td><td rowspan="1" colspan="1"/><td rowspan="1" colspan="1">“Camungo” trail</td><td rowspan="1" colspan="1">
                    <named-content xmlns:xlink="http://www.w3.org/1999/xlink" content-type="dwc:verbatimCoordinates" xlink:type="simple">-12.628833, -69.189694</named-content>
                  </td><td rowspan="1" colspan="1"/><td rowspan="1" colspan="1">
                    <italic>
                      <tp:taxon-name>
                        <tp:taxon-name-part taxon-name-part-type="genus" reg="Panchlora">Panchlora</tp:taxon-name-part>
                      </tp:taxon-name>
                    </italic>
                  </td></tr><tr><td rowspan="1" colspan="1">AUDE-PE-4-59</td><td rowspan="1" colspan="1">1</td><td rowspan="1" colspan="1">male</td><td rowspan="1" colspan="1">adult</td><td rowspan="1" colspan="1">2021-7-6</td><td rowspan="1" colspan="1"/><td rowspan="1" colspan="1">LED white light trap at night in field</td><td rowspan="1" colspan="1">Evangelista-Huaman, Evangelista-Huaman, Medina Espinoza</td><td rowspan="1" colspan="1">Peru</td><td rowspan="1" colspan="1">Madre de Dios</td><td rowspan="1" colspan="1">Los Amigos Research Station</td><td rowspan="1" colspan="1"/><td rowspan="1" colspan="1">in/ around buildings</td><td rowspan="1" colspan="1">
                    <named-content xmlns:xlink="http://www.w3.org/1999/xlink" content-type="dwc:verbatimCoordinates" xlink:type="simple">-12.569139, -70.100361</named-content>
                  </td><td rowspan="1" colspan="1"/><td rowspan="1" colspan="1">
                    <italic>
                      <tp:taxon-name>
                        <tp:taxon-name-part taxon-name-part-type="genus" reg="Panchlora">Panchlora</tp:taxon-name-part>
                      </tp:taxon-name>
                    </italic>
                  </td></tr><tr><td rowspan="1" colspan="1">AUDE-PE-4-60</td><td rowspan="1" colspan="1">1</td><td rowspan="1" colspan="1">male</td><td rowspan="1" colspan="1">adult</td><td rowspan="1" colspan="1">2021-7-6</td><td rowspan="1" colspan="1"/><td rowspan="1" colspan="1">LED white light trap at night in field</td><td rowspan="1" colspan="1">Evangelista-Huaman, Evangelista-Huaman, Medina Espinoza</td><td rowspan="1" colspan="1">Peru</td><td rowspan="1" colspan="1">Madre de Dios</td><td rowspan="1" colspan="1">Los Amigos Research Station</td><td rowspan="1" colspan="1"/><td rowspan="1" colspan="1">in/ around buildings</td><td rowspan="1" colspan="1">
                    <named-content xmlns:xlink="http://www.w3.org/1999/xlink" content-type="dwc:verbatimCoordinates" xlink:type="simple">-12.569139, -70.100361</named-content>
                  </td><td rowspan="1" colspan="1"/><td rowspan="1" colspan="1">
                    <italic>
                      <tp:taxon-name>
                        <tp:taxon-name-part taxon-name-part-type="genus" reg="Panchlora">Panchlora</tp:taxon-name-part>
                      </tp:taxon-name>
                    </italic>
                  </td></tr><tr><td rowspan="1" colspan="1">AUDE-PE-4-61</td><td rowspan="1" colspan="1">1</td><td rowspan="1" colspan="1">male</td><td rowspan="1" colspan="1">adult</td><td rowspan="1" colspan="1">2021-7-6</td><td rowspan="1" colspan="1"/><td rowspan="1" colspan="1">LED white light trap at night in field</td><td rowspan="1" colspan="1">Evangelista-Huaman, Evangelista-Huaman, Medina Espinoza</td><td rowspan="1" colspan="1">Peru</td><td rowspan="1" colspan="1">Madre de Dios</td><td rowspan="1" colspan="1">Los Amigos Research Station</td><td rowspan="1" colspan="1"/><td rowspan="1" colspan="1">in/ around buildings</td><td rowspan="1" colspan="1">
                    <named-content xmlns:xlink="http://www.w3.org/1999/xlink" content-type="dwc:verbatimCoordinates" xlink:type="simple">-12.569139, -70.100361</named-content>
                  </td><td rowspan="1" colspan="1"/><td rowspan="1" colspan="1">
                    <italic>
                      <tp:taxon-name>
                        <tp:taxon-name-part taxon-name-part-type="genus" reg="Panchlora">Panchlora</tp:taxon-name-part>
                      </tp:taxon-name>
                    </italic>
                  </td></tr><tr><td rowspan="1" colspan="1">AUDE-PE-4-62</td><td rowspan="1" colspan="1">1</td><td rowspan="1" colspan="1">male</td><td rowspan="1" colspan="1">adult</td><td rowspan="1" colspan="1">2021-7-6</td><td rowspan="1" colspan="1"/><td rowspan="1" colspan="1">night. Hand collected</td><td rowspan="1" colspan="1">Evangelista-Huaman, Evangelista-Huaman, Medina Espinoza</td><td rowspan="1" colspan="1">Peru</td><td rowspan="1" colspan="1">Madre de Dios</td><td rowspan="1" colspan="1">Los Amigos Research Station</td><td rowspan="1" colspan="1"/><td rowspan="1" colspan="1">Trail 17 &amp; 2</td><td rowspan="1" colspan="1">
                    <named-content xmlns:xlink="http://www.w3.org/1999/xlink" content-type="dwc:verbatimCoordinates" xlink:type="simple">-12.559556, -70.107667</named-content>
                  </td><td rowspan="1" colspan="1"/><td rowspan="1" colspan="1">
                    <italic>
                      <tp:taxon-name>
                        <tp:taxon-name-part taxon-name-part-type="genus" reg="Panchlora">Panchlora</tp:taxon-name-part>
                      </tp:taxon-name>
                    </italic>
                  </td></tr><tr><td rowspan="1" colspan="1">AUDE-PE-4-63</td><td rowspan="1" colspan="1">1</td><td rowspan="1" colspan="1">male</td><td rowspan="1" colspan="1">adult</td><td rowspan="1" colspan="1">2021-7-6</td><td rowspan="1" colspan="1"/><td rowspan="1" colspan="1">LED white light trap at night in field</td><td rowspan="1" colspan="1">Evangelista-Huaman, Evangelista-Huaman, Medina Espinoza</td><td rowspan="1" colspan="1">Peru</td><td rowspan="1" colspan="1">Madre de Dios</td><td rowspan="1" colspan="1">Los Amigos Research Station</td><td rowspan="1" colspan="1"/><td rowspan="1" colspan="1">in/ around buildings</td><td rowspan="1" colspan="1">
                    <named-content xmlns:xlink="http://www.w3.org/1999/xlink" content-type="dwc:verbatimCoordinates" xlink:type="simple">-12.569139, -70.100361</named-content>
                  </td><td rowspan="1" colspan="1"/><td rowspan="1" colspan="1">
                    <italic>
                      <tp:taxon-name>
                        <tp:taxon-name-part taxon-name-part-type="genus" reg="Panchlora">Panchlora</tp:taxon-name-part>
                      </tp:taxon-name>
                    </italic>
                  </td></tr><tr><td rowspan="1" colspan="1">AUDE-PE-9-51</td><td rowspan="1" colspan="1">1</td><td rowspan="1" colspan="1">male</td><td rowspan="1" colspan="1">adult</td><td rowspan="1" colspan="1">2021-7-6</td><td rowspan="1" colspan="1"/><td rowspan="1" colspan="1">LED white light trap at night in field</td><td rowspan="1" colspan="1">Evangelista-Huaman, Evangelista-Huaman, Medina Espinoza</td><td rowspan="1" colspan="1">Peru</td><td rowspan="1" colspan="1">Madre de Dios</td><td rowspan="1" colspan="1">Los Amigos Research Station</td><td rowspan="1" colspan="1"/><td rowspan="1" colspan="1">in/ around buildings</td><td rowspan="1" colspan="1">
                    <named-content xmlns:xlink="http://www.w3.org/1999/xlink" content-type="dwc:verbatimCoordinates" xlink:type="simple">-12.569139, -70.100361</named-content>
                  </td><td rowspan="1" colspan="1"/><td rowspan="1" colspan="1">
                    <italic>
                      <tp:taxon-name>
                        <tp:taxon-name-part taxon-name-part-type="genus" reg="Panchlora">Panchlora</tp:taxon-name-part>
                      </tp:taxon-name>
                    </italic>
                  </td></tr><tr><td rowspan="1" colspan="1">AUDE-PE-9-52</td><td rowspan="1" colspan="1">1</td><td rowspan="1" colspan="1">male</td><td rowspan="1" colspan="1">adult</td><td rowspan="1" colspan="1">2021-7-6</td><td rowspan="1" colspan="1"/><td rowspan="1" colspan="1">LED white light trap at night in field</td><td rowspan="1" colspan="1">Evangelista-Huaman, Evangelista-Huaman, Medina Espinoza</td><td rowspan="1" colspan="1">Peru</td><td rowspan="1" colspan="1">Madre de Dios</td><td rowspan="1" colspan="1">Los Amigos Research Station</td><td rowspan="1" colspan="1"/><td rowspan="1" colspan="1">in/ around buildings</td><td rowspan="1" colspan="1">
                    <named-content xmlns:xlink="http://www.w3.org/1999/xlink" content-type="dwc:verbatimCoordinates" xlink:type="simple">-12.569139, -70.100361</named-content>
                  </td><td rowspan="1" colspan="1"/><td rowspan="1" colspan="1">
                    <italic>
                      <tp:taxon-name>
                        <tp:taxon-name-part taxon-name-part-type="genus" reg="Panchlora">Panchlora</tp:taxon-name-part>
                      </tp:taxon-name>
                    </italic>
                  </td></tr><tr><td rowspan="1" colspan="1">AUDE-PE-9-53</td><td rowspan="1" colspan="1">1</td><td rowspan="1" colspan="1">male</td><td rowspan="1" colspan="1">adult</td><td rowspan="1" colspan="1">2021-7-5</td><td rowspan="1" colspan="1"/><td rowspan="1" colspan="1">LED light trap at night in field</td><td rowspan="1" colspan="1">Evangelista-Huaman, Evangelista-Huaman, Medina Espinoza</td><td rowspan="1" colspan="1">Peru</td><td rowspan="1" colspan="1">Madre de Dios</td><td rowspan="1" colspan="1">Los Amigos Research Station</td><td rowspan="1" colspan="1"/><td rowspan="1" colspan="1">in/ around buildings</td><td rowspan="1" colspan="1">
                    <named-content xmlns:xlink="http://www.w3.org/1999/xlink" content-type="dwc:verbatimCoordinates" xlink:type="simple">-12.569139, -70.100361</named-content>
                  </td><td rowspan="1" colspan="1"/><td rowspan="1" colspan="1">
                    <italic>
                      <tp:taxon-name>
                        <tp:taxon-name-part taxon-name-part-type="genus" reg="Panchlora">Panchlora</tp:taxon-name-part>
                      </tp:taxon-name>
                    </italic>
                  </td></tr><tr><td rowspan="1" colspan="1">AUDE-PE-9-54</td><td rowspan="1" colspan="1">1</td><td rowspan="1" colspan="1">male</td><td rowspan="1" colspan="1">adult</td><td rowspan="1" colspan="1">2021-7-5</td><td rowspan="1" colspan="1"/><td rowspan="1" colspan="1">LED white light trap at night in field</td><td rowspan="1" colspan="1">Evangelista-Huaman, Evangelista-Huaman, Medina Espinoza</td><td rowspan="1" colspan="1">Peru</td><td rowspan="1" colspan="1">Madre de Dios</td><td rowspan="1" colspan="1">Los Amigos Research Station</td><td rowspan="1" colspan="1"/><td rowspan="1" colspan="1">in/ around buildings</td><td rowspan="1" colspan="1">
                    <named-content xmlns:xlink="http://www.w3.org/1999/xlink" content-type="dwc:verbatimCoordinates" xlink:type="simple">-12.569139, -70.100361</named-content>
                  </td><td rowspan="1" colspan="1"/><td rowspan="1" colspan="1">
                    <italic>
                      <tp:taxon-name>
                        <tp:taxon-name-part taxon-name-part-type="genus" reg="Panchlora">Panchlora</tp:taxon-name-part>
                      </tp:taxon-name>
                    </italic>
                  </td></tr><tr><td rowspan="1" colspan="1">AUDE-PE-9-55</td><td rowspan="1" colspan="1">1</td><td rowspan="1" colspan="1">male</td><td rowspan="1" colspan="1">adult</td><td rowspan="1" colspan="1">2021-7-6</td><td rowspan="1" colspan="1"/><td rowspan="1" colspan="1">LED white light trap at night in field</td><td rowspan="1" colspan="1">Evangelista-Huaman, Evangelista-Huaman, Medina Espinoza</td><td rowspan="1" colspan="1">Peru</td><td rowspan="1" colspan="1">Madre de Dios</td><td rowspan="1" colspan="1">Los Amigos Research Station</td><td rowspan="1" colspan="1"/><td rowspan="1" colspan="1">in/ around buildings</td><td rowspan="1" colspan="1">
                    <named-content xmlns:xlink="http://www.w3.org/1999/xlink" content-type="dwc:verbatimCoordinates" xlink:type="simple">-12.569139, -70.100361</named-content>
                  </td><td rowspan="1" colspan="1"/><td rowspan="1" colspan="1">
                    <italic>
                      <tp:taxon-name>
                        <tp:taxon-name-part taxon-name-part-type="genus" reg="Panchlora">Panchlora</tp:taxon-name-part>
                      </tp:taxon-name>
                    </italic>
                  </td></tr><tr><td rowspan="1" colspan="1">AUDE-PE-9-56</td><td rowspan="1" colspan="1">1</td><td rowspan="1" colspan="1"/><td rowspan="1" colspan="1">adult</td><td rowspan="1" colspan="1">2021-7-6</td><td rowspan="1" colspan="1"/><td rowspan="1" colspan="1">LED light trap at night in field</td><td rowspan="1" colspan="1">Evangelista-Huaman, Evangelista-Huaman, Medina Espinoza</td><td rowspan="1" colspan="1">Peru</td><td rowspan="1" colspan="1">Madre de Dios</td><td rowspan="1" colspan="1">Los Amigos Research Station</td><td rowspan="1" colspan="1"/><td rowspan="1" colspan="1">in/ around buildings</td><td rowspan="1" colspan="1">
                    <named-content xmlns:xlink="http://www.w3.org/1999/xlink" content-type="dwc:verbatimCoordinates" xlink:type="simple">-12.569139, -70.100361</named-content>
                  </td><td rowspan="1" colspan="1"/><td rowspan="1" colspan="1">
                    <italic>
                      <tp:taxon-name>
                        <tp:taxon-name-part taxon-name-part-type="genus" reg="Panchlora">Panchlora</tp:taxon-name-part>
                      </tp:taxon-name>
                    </italic>
                  </td></tr><tr><td rowspan="1" colspan="1">AUDE-PE-9-58</td><td rowspan="1" colspan="1">1</td><td rowspan="1" colspan="1">male</td><td rowspan="1" colspan="1">adult</td><td rowspan="1" colspan="1">2021-7-5</td><td rowspan="1" colspan="1"/><td rowspan="1" colspan="1">LED light trap at night in field</td><td rowspan="1" colspan="1">Evangelista-Huaman, Evangelista-Huaman, Medina Espinoza</td><td rowspan="1" colspan="1">Peru</td><td rowspan="1" colspan="1">Madre de Dios</td><td rowspan="1" colspan="1">Los Amigos Research Station</td><td rowspan="1" colspan="1"/><td rowspan="1" colspan="1">in/ around buildings</td><td rowspan="1" colspan="1">
                    <named-content xmlns:xlink="http://www.w3.org/1999/xlink" content-type="dwc:verbatimCoordinates" xlink:type="simple">-12.569139, -70.100361</named-content>
                  </td><td rowspan="1" colspan="1"/><td rowspan="1" colspan="1">
                    <italic>
                      <tp:taxon-name>
                        <tp:taxon-name-part taxon-name-part-type="genus" reg="Panchlora">Panchlora</tp:taxon-name-part>
                      </tp:taxon-name>
                    </italic>
                  </td></tr><tr><td rowspan="1" colspan="1">AUDE-PE-9-59</td><td rowspan="1" colspan="1">1</td><td rowspan="1" colspan="1">male</td><td rowspan="1" colspan="1">adult</td><td rowspan="1" colspan="1">2021-7-5</td><td rowspan="1" colspan="1"/><td rowspan="1" colspan="1">LED white light trap at night in field</td><td rowspan="1" colspan="1">Evangelista-Huaman, Evangelista-Huaman, Medina Espinoza</td><td rowspan="1" colspan="1">Peru</td><td rowspan="1" colspan="1">Madre de Dios</td><td rowspan="1" colspan="1">Los Amigos Research Station</td><td rowspan="1" colspan="1"/><td rowspan="1" colspan="1">in/ around buildings</td><td rowspan="1" colspan="1">
                    <named-content xmlns:xlink="http://www.w3.org/1999/xlink" content-type="dwc:verbatimCoordinates" xlink:type="simple">-12.569139, -70.100361</named-content>
                  </td><td rowspan="1" colspan="1"/><td rowspan="1" colspan="1">
                    <italic>
                      <tp:taxon-name>
                        <tp:taxon-name-part taxon-name-part-type="genus" reg="Panchlora">Panchlora</tp:taxon-name-part>
                      </tp:taxon-name>
                    </italic>
                  </td></tr><tr><td rowspan="1" colspan="1">AUDE-PE-9-60</td><td rowspan="1" colspan="1">1</td><td rowspan="1" colspan="1">female</td><td rowspan="1" colspan="1">adult</td><td rowspan="1" colspan="1">2021-7-6</td><td rowspan="1" colspan="1"/><td rowspan="1" colspan="1">LED light trap at night in field</td><td rowspan="1" colspan="1">Evangelista-Huaman, Evangelista-Huaman, Medina Espinoza</td><td rowspan="1" colspan="1">Peru</td><td rowspan="1" colspan="1">Madre de Dios</td><td rowspan="1" colspan="1">Los Amigos Research Station</td><td rowspan="1" colspan="1"/><td rowspan="1" colspan="1">in/ around buildings</td><td rowspan="1" colspan="1">
                    <named-content xmlns:xlink="http://www.w3.org/1999/xlink" content-type="dwc:verbatimCoordinates" xlink:type="simple">-12.569139, -70.100361</named-content>
                  </td><td rowspan="1" colspan="1"/><td rowspan="1" colspan="1">
                    <italic>
                      <tp:taxon-name>
                        <tp:taxon-name-part taxon-name-part-type="genus" reg="Panchlora">Panchlora</tp:taxon-name-part>
                      </tp:taxon-name>
                    </italic>
                  </td></tr><tr><td rowspan="1" colspan="1">UIRB-PE-33-63</td><td rowspan="1" colspan="1">1</td><td rowspan="1" colspan="1">male</td><td rowspan="1" colspan="1">adult</td><td rowspan="1" colspan="1">2024-7-18</td><td rowspan="1" colspan="1">In Wood with <tp:taxon-name><tp:taxon-name-part taxon-name-part-type="family" reg="Passalidae">Passalidae</tp:taxon-name-part></tp:taxon-name> and <tp:taxon-name><tp:taxon-name-part taxon-name-part-type="order" reg="Isoptera">Isoptera</tp:taxon-name-part></tp:taxon-name></td><td rowspan="1" colspan="1">Hand collected</td><td rowspan="1" colspan="1">Emmy F. Medina E., Jared Martin, Johanna Schwartz, Dominic Evangelista</td><td rowspan="1" colspan="1">Peru</td><td rowspan="1" colspan="1">Madre de Dios</td><td rowspan="1" colspan="1">Kawsay Biological Station</td><td rowspan="1" colspan="1"/><td rowspan="1" colspan="1">Within concession, near station, atnight</td><td rowspan="1" colspan="1">
                    <named-content xmlns:xlink="http://www.w3.org/1999/xlink" content-type="dwc:verbatimCoordinates" xlink:type="simple">-12.5282, -69.0141</named-content>
                  </td><td rowspan="1" colspan="1"/><td rowspan="1" colspan="1">
                    <italic>
                      <tp:taxon-name>
                        <tp:taxon-name-part taxon-name-part-type="genus" reg="Panchlora">Panchlora</tp:taxon-name-part>
                      </tp:taxon-name>
                    </italic>
                  </td></tr><tr><td rowspan="1" colspan="1">AUDE-PE-1-71</td><td rowspan="1" colspan="1">1</td><td rowspan="1" colspan="1"/><td rowspan="1" colspan="1">juvenile</td><td rowspan="1" colspan="1">2021-7-6</td><td rowspan="1" colspan="1"/><td rowspan="1" colspan="1">night. Hand collected</td><td rowspan="1" colspan="1">Evangelista-Huaman, Evangelista-Huaman, Medina Espinoza</td><td rowspan="1" colspan="1">Peru</td><td rowspan="1" colspan="1">Madre de Dios</td><td rowspan="1" colspan="1">Los Amigos Research Station</td><td rowspan="1" colspan="1"/><td rowspan="1" colspan="1">Trail 17 &amp; 2</td><td rowspan="1" colspan="1">
                    <named-content xmlns:xlink="http://www.w3.org/1999/xlink" content-type="dwc:verbatimCoordinates" xlink:type="simple">-12.559556, -70.107667</named-content>
                  </td><td rowspan="1" colspan="1"/><td rowspan="1" colspan="1">
                    <tp:taxon-name>
                      <tp:taxon-name-part taxon-name-part-type="subfamily" reg="Panchlorinae">Panchlorinae</tp:taxon-name-part>
                    </tp:taxon-name>
                  </td></tr><tr><td rowspan="1" colspan="1">AUDE-PE-2-95</td><td rowspan="1" colspan="1">1</td><td rowspan="1" colspan="1"/><td rowspan="1" colspan="1">juvenile</td><td rowspan="1" colspan="1">2021-7-6</td><td rowspan="1" colspan="1"/><td rowspan="1" colspan="1">night. Hand collected</td><td rowspan="1" colspan="1">Evangelista-Huaman, Evangelista-Huaman, Medina Espinoza</td><td rowspan="1" colspan="1">Peru</td><td rowspan="1" colspan="1">Madre de Dios</td><td rowspan="1" colspan="1">Los Amigos Research Station</td><td rowspan="1" colspan="1"/><td rowspan="1" colspan="1">Trail 17 &amp; 2</td><td rowspan="1" colspan="1">
                    <named-content xmlns:xlink="http://www.w3.org/1999/xlink" content-type="dwc:verbatimCoordinates" xlink:type="simple">-12.559556, -70.107667</named-content>
                  </td><td rowspan="1" colspan="1"/><td rowspan="1" colspan="1">
                    <tp:taxon-name>
                      <tp:taxon-name-part taxon-name-part-type="subfamily" reg="Panchlorinae">Panchlorinae</tp:taxon-name-part>
                    </tp:taxon-name>
                  </td></tr><tr><td rowspan="1" colspan="1">UIRB-PE-25-99</td><td rowspan="1" colspan="1">1</td><td rowspan="1" colspan="1"/><td rowspan="1" colspan="1">juvenile</td><td rowspan="1" colspan="1">2024-7-11</td><td rowspan="1" colspan="1"/><td rowspan="1" colspan="1">Hand collected</td><td rowspan="1" colspan="1">Emmy F. Medina E., Jared Martin, Johanna Schwartz, Dominic Evangelista</td><td rowspan="1" colspan="1">Peru</td><td rowspan="1" colspan="1">Madre de Dios</td><td rowspan="1" colspan="1">Finca Las Piedras Research Station</td><td rowspan="1" colspan="1">265</td><td rowspan="1" colspan="1">Trails in forest, near station at night</td><td rowspan="1" colspan="1">
                    <named-content xmlns:xlink="http://www.w3.org/1999/xlink" content-type="dwc:verbatimCoordinates" xlink:type="simple">-12.2285, -69.1143</named-content>
                  </td><td rowspan="1" colspan="1"/><td rowspan="1" colspan="1">
                    <tp:taxon-name>
                      <tp:taxon-name-part taxon-name-part-type="subfamily" reg="Panchlorinae">Panchlorinae</tp:taxon-name-part>
                    </tp:taxon-name>
                  </td></tr><tr><td rowspan="1" colspan="1">UIRB-PE-31-07</td><td rowspan="1" colspan="1">1</td><td rowspan="1" colspan="1"/><td rowspan="1" colspan="1">juvenile</td><td rowspan="1" colspan="1">2024-7-16</td><td rowspan="1" colspan="1"/><td rowspan="1" colspan="1">Hand collected</td><td rowspan="1" colspan="1">Emmy F. Medina E., Jared Martin, Johanna Schwartz, Dominic Evangelista</td><td rowspan="1" colspan="1">Peru</td><td rowspan="1" colspan="1">Madre de Dios</td><td rowspan="1" colspan="1">Finca Las Piedras Research Station</td><td rowspan="1" colspan="1">264</td><td rowspan="1" colspan="1">Night hike (Lindero, Tapir, Unguruhaui, Castana trails)</td><td rowspan="1" colspan="1">
                    <named-content xmlns:xlink="http://www.w3.org/1999/xlink" content-type="dwc:verbatimCoordinates" xlink:type="simple">-12.2262, -69.1124</named-content>
                  </td><td rowspan="1" colspan="1"/><td rowspan="1" colspan="1">
                    <tp:taxon-name>
                      <tp:taxon-name-part taxon-name-part-type="subfamily" reg="Panchlorinae">Panchlorinae</tp:taxon-name-part>
                    </tp:taxon-name>
                  </td></tr></tbody></table></table-wrap></tp:treatment-sec></tp:taxon-treatment>
