# Supplementary material for: Blaberidae (Blattodea) of Madre de Dios, Peru and a key to Epilamprinae s. s
Source: Zookeys. 2026 Jun 4;1281:171–232. doi: 10.3897/zookeys.1281.178573 (PMC13261311; doi:10.3897/zookeys.1281.178573)
Supplement: Supplementary material 1 — Checklist of Blaberidae species in Peru and in the department of Madre de Dios [file zookeys-1281-171_article-178573__-s001.xlsx]

## Sheet: Blaberidae of Peru
						`+ = confirmed presence; ~ = probable presence based on nearby records; unk = information lacking	Lit = literature; iNat = iNaturlist; new = new collection based record
	Subfamily	Genus	Species		Present in Peru?1	Present in Madre De Dios?2	Record type3	Count in Peru	Count in MDD
	Blaberinae	Blaberus		Blaberus Serville, 1831	+	+	Lit, iNat, new		1
	Blaberinae	Blaberus	Blaberus parabolicus	Walker, 1868	+	unk.	Lit	1
	Blaberinae	Blaberus	Blaberus peruvianus	Jurberg, Albuquerque, Rebordoes, Goncalves & Felippe, 1977	+	unk.	Lit	1
	Blaberinae	Blaberus	Blaberus scutatus	Saussure & Zehntner, 1894	+	unk.	Lit	1
	Blaberinae	Blaberus	Blaberus valleyanus	Lopes & Oliveira, 2013	+	unk.	Lit	1
	Blaberinae	Blaberus	Blaberus yuracianus	Lopes & Oliveira, 2013	+	unk.	Lit	1
	Blaberinae	Eublaberus		Eublaberus Hebard, 1920	+	+	iNat
	Blaberinae	Eublaberus	Eublaberus posticus	(Erichson, 1848)	+	unk.	Lit	1
	Blaberinae	Eublaberus	Eublaberus distanti	(Kirby, 1903)	+	+	iNat	1	1
	Blaberinae	Eublaberus	Eublaberus marajoara	Rocha e Silva, 1972	~	~	iNat	1	1
	Blaberinae		Hormeticini sp.		+	+	new		1
	Blaberinae	Oxycercus		Bolívar, 1881	+	unk.	Lit
	Blaberinae	Oxycercus	Oxycercus peruvianus	Bolívar, 1881	+	unk.	Lit	1
	Blaberinae	Phoetalia		Stål, 1874	+	+	new
	Blaberinae	Phoetalia	Phoetalia pallida	(Brunner von Wattenwyl, 1865)	+	+	Lit, new	1	1
	Blaberinae	Phoetalia	Phoetalia amigo	sp. nov.	+	+	new	1	1
	Blaberinae	Hyporhicnoda		Hebard, 1920	+	+	new
	Blaberinae	Hyporhicnoda	Hyporhicnoda humilior	Hebard, 1933	+	+	new	1	1
	Blaberinae or Zetoborinae	Schultesia		Roth, 1973	+	+	iNat
	Blaberinae or Zetoborinae	Schultesia	Schultesia lamprydiformis	Roth, 1973	+	+	iNat	1	1
	Epilamprinae	Epilampra		Burmeister, 1838	+	+	Lit, iNat, new
	Epilamprinae	Epilampra	Epilampra azteca	Saussure, 1868	+	+	iNat, new	1	1
	Epilamprinae	Epilampra	Epilampra conferta	Walker, 1868	+	+	Lit, iNat, new	1	1
	Epilamprinae	Epilampra	Epilampra conspersa	Burmeister, 1838	+	+	Lit	1	1
	Epilamprinae	Epilampra	Epilampra sp. cf. hamiltoni4	(Rehn, 1903)	+	+	Lit	1	1
	Epilamprinae	Epilampra	Epilampra yompori	sp. nov.	+	+	new	1	1
	Epilamprinae	Epilampra	Epilampra grisea	(De Geer, 1773)	+	+	new	1	1
	Epilamprinae	Epilampra	Epilampra opaca	Walker, 1868	+	+	new	1	1
	Epilamprinae	Epilampra	Epilampra homage	sp. nov.	+	+	new	1	1
	Epilamprinae	Epilampra	Epilampra wandpero	sp. nov.	+	+	new	1	1
	Epilamprinae	Epilampra	Epilampra sodalis	Walker, 1868	+	+	new	1	1
	Epilamprinae	Epilampra	Epilampra paititi	sp. nov.	+	+	new	1	1
	Epilamprinae	Galiblatta		Hebard, 1926	+	+	iNat, new
	Epilamprinae	Galiblatta	Galiblatta sp.		+	+	iNat, new	1	1
	Epilamprinae	Orchidoeca		Gurney & Roth, 1976	+	unk.
	Epilamprinae	Orchidoeca	Orchidoeca peruvia	Gurney & Roth, 1976	+	unk.	Lit	1
	Panchlorinae	Achroblatta		Saussure, 1893	+	+	iNat, new
	Panchlorinae	Achroblatta	Achroblatta luteola	(Blanchard, 1843)	+	+	iNat, new	1	1
	Panchlorinae	Anchoblatta		Shelford, 1909	+	+	iNat, Lit		1
	Panchlorinae	Anchoblatta	Anchoblatta signifera	(Scudder, 1875)	+	unk.	Lit	1
	Panchlorinae	Panchlora		Burmeister, 1838	+	+	iNat, new		3
	Panchlorinae	Panchlora	Panchlora kozaneki	Vidlicka, 2016	+	+	iNat	1	1
	Panchlorinae	Panchlora	Panchlora exoleta	Burmeister, 1838	+	unk.	Lit	1
	Panchlorinae	Panchlora	Panchlora moxa	Saussure, 1862	+	unk.	Lit	1
	Panchlorinae	Panchlora	Panchlora peruana	Saussure, 1864	+	unk.	Lit	1
	Panchlorinae	Pelloblatta		Rehn, 1903	+	+	new
	Panchlorinae	Pelloblatta	Pelloblatta sp.		+	+	new	1	1
	Pycnoscelinae	Proscratea		Burmeister, 1838	+	~
	Pycnoscelinae	Proscratea	Proscratea peruana	Saussure, 1862	+	unk.	Lit	1
	Pycnoscelinae	Pycnoscelus		Scudder, 1862	+	+	iNat
	Pycnoscelinae	Pycnoscelus	Pycnoscelus surinamensis	(Linnaeus, 1758)	+	+	iNat	1	1
	Zetoborinae	Phortioeca		Saussure, 1862	+	+	iNat, new		1
	Zetoborinae	Phortioeca	Phortioeca andeana	Rehn, 1928	+	unk.	Lit	1
	Zetoborinae	Phortioeca	Phortioeca peruana	Saussure, 1862	+	unk.	Lit	1
	Zetoborinae	Tribonium		Saussure, 1862	~	~	iNat	1	1
	Zetoborinae	Tribonoidea		Shelford, 1908	+	unk.	Lit
	Zetoborinae	Tribonoidea	Tribonoidea oniscosoma	(Saussure, 1895)	+	unk.	Lit	1
	Zetoborinae	Lanxoblatta		Hebard, 1931	+	+	iNat, new
	Zetoborinae	Lanxoblatta	Lanxoblatta patriciae	sp. nov.	+	+	new	1	1
							Total count	40	31
									0.775
