# Supplementary material for: Blaberidae (Blattodea) of Madre de Dios, Peru and a key to Epilamprinae s. s
Source: Zookeys. 2026 Jun 4;1281:171–232. doi: 10.3897/zookeys.1281.178573 (PMC13261311; doi:10.3897/zookeys.1281.178573)
Supplement: Supplementary material 2 — New blaberidae occurence data in Madre De Dios, Peru [file zookeys-1281-171_article-178573__-s002.csv]

id	modified	basisOfRecord	occurrenceID	catalogNumber	recordedBy	individualCount	organismQuantity	organismQuantityType	sex	lifeStage	eventDate	year	month	day	verbatimEventDate	habitat	samplingProtocol	collector	continent	country	countryCode	stateProvince	county	municipality	locality	verbatimElevation	locationRemarks	decimalLatitude	decimalLongitude	geodeticDatum	typeStatus	typifiedName	identifiedBy	identifiedByID	scientificName	kingdom	phylum	class	order	family	genus	subgenus	specificEpithet	taxonRank	scientificNameAuthorship
UIRB-PE-20-70	2025-10-17	PreservedSpecimen	UIRB-PE-20-70	PE-20-70	Roach Brain Lab	1	1	individuals	female	adult	2024-7-25	2024	7	25	25/Jul/2024		Hand collected	Emmy F. Medina E., Jared Martin, Johanna Schwartz, Dominic Evangelista	South America	Peru	PE	Madre de Dios			Kawsay Biological Station	193	Lindero trail or near station in concession	-12.537	-69.004	EPSG:4326			Dominic A. Evangelista	https://orcid.org/0000-0003-3910-5099	Galiblatta	Animalia	Arthropoda	Insecta	Blattodea	Blaberidae	Galiblatta			genus
UIRB-PE-21-07	2025-10-17	PreservedSpecimen	UIRB-PE-21-07	PE-21-07	Roach Brain Lab	1	1	individuals	female	adult	2024-7-18	2024	7	18	18/Jul/2024	in wood with Passalidae	Hand collected	Emmy F. Medina E., Jared Martin, Johanna Schwartz, Dominic Evangelista	South America	Peru	PE	Madre de Dios			Kawsay Biological Station	175	Within concession, near station, @night	-12.5282	-69.0141	EPSG:4326			Dominic A. Evangelista	https://orcid.org/0000-0003-3910-5100	Galiblatta	Animalia	Arthropoda	Insecta	Blattodea	Blaberidae	Galiblatta			genus
UIRB-PE-22-51	2025-10-17	PreservedSpecimen	UIRB-PE-22-51	PE-22-51	Roach Brain Lab	1	1	individuals		juvenile	2024-7-18	2024	7	18	18/Jul/2024		Hand collected	Emmy F. Medina E., Jared Martin, Johanna Schwartz, Dominic Evangelista	South America	Peru	PE	Madre de Dios			Kawsay Biological Station	175	Within concession, near station, @night	-12.5282	-69.0141	EPSG:4326			Dominic A. Evangelista	https://orcid.org/0000-0003-3910-5101	Galiblatta	Animalia	Arthropoda	Insecta	Blattodea	Blaberidae	Galiblatta			genus
UIRB-PE-22-53	2025-10-17	PreservedSpecimen	UIRB-PE-22-53	PE-22-53	Roach Brain Lab	1	1	individuals		juvenile	2024-7-18	2024	7	18	18/Jul/2024		Hand collected	Emmy F. Medina E., Jared Martin, Johanna Schwartz, Dominic Evangelista	South America	Peru	PE	Madre de Dios			Kawsay Biological Station	175	Within concession, near station, @night	-12.5282	-69.0141	EPSG:4326			Dominic A. Evangelista	https://orcid.org/0000-0003-3910-5102	Galiblatta	Animalia	Arthropoda	Insecta	Blattodea	Blaberidae	Galiblatta			genus
UIRB-PE-29-66	2025-10-17	PreservedSpecimen	UIRB-PE-29-66	PE-29-66	Roach Brain Lab	1	1	individuals		juvenile	2024-7-17 to 20	2024	7	17 to 20	17to20/Jul/2024		Hand collected	Emmy F. Medina E., Jared Martin, Johanna Schwartz, Dominic Evangelista	South America	Peru	PE	Madre de Dios			Kawsay Biological Station	175	Collected in or near camp	-12.5267	-69.0162	EPSG:4326			Dominic A. Evangelista	https://orcid.org/0000-0003-3910-5103	Galiblatta	Animalia	Arthropoda	Insecta	Blattodea	Blaberidae	Galiblatta			genus
UIRB-PE-30-78	2025-10-17	PreservedSpecimen	UIRB-PE-30-78	PE-30-78	Roach Brain Lab	1	1	individuals		juvenile	2024-7-25	2024	7	25	25/Jul/2024		Hand collected	Emmy F. Medina E., Jared Martin, Johanna Schwartz, Dominic Evangelista	South America	Peru	PE	Madre de Dios			Kawsay Biological Station	193	Lindero trail or near station in concession	-12.537	-69.004	EPSG:4326			Dominic A. Evangelista	https://orcid.org/0000-0003-3910-5104	Galiblatta	Animalia	Arthropoda	Insecta	Blattodea	Blaberidae	Galiblatta			genus
UIRB-PE-32-15	2025-10-17	PreservedSpecimen	UIRB-PE-32-15	PE-32-15	Roach Brain Lab	1	1	individuals		juvenile	2024-7-18	2024	7	18	18/Jul/2024		Hand collected	Emmy F. Medina E., Jared Martin, Johanna Schwartz, Dominic Evangelista	South America	Peru	PE	Madre de Dios			Kawsay Biological Station	175	Within concession, near station, @night	-12.5282	-69.0141	EPSG:4326			Dominic A. Evangelista	https://orcid.org/0000-0003-3910-5105	Galiblatta	Animalia	Arthropoda	Insecta	Blattodea	Blaberidae	Galiblatta			genus
AUDE-PE-3-76	2025-10-17	PreservedSpecimen	AUDE-PE-3-76	PE-3-76	Roach Brain Lab	1	1	individuals		juvenile	2021-7-1	2021	7	1	1/07/2021			Evangelista-Huaman, Evangelista-Huaman, Medina Espinoza	South America	Peru	PE	Madre de Dios			Los Amigos Research Station		Cocha Lobos trail	-12.571056	-70.094889	EPSG:4326			Vanker, Medina-Espinoza, Evangelista	https://orcid.org/0000-0003-3910-5106	Epilampra yompori sp. nov Vanker, Medina-Espinoza, Evangelista	Animalia	Arthropoda	Insecta	Blattodea	Blaberidae	Epilampra		yompori	species	Vanker, Medina-Espinoza, Evangelista
UIRB-PE-23-76	2025-10-17	PreservedSpecimen	UIRB-PE-23-76	PE-23-76	Roach Brain Lab	1	1	individuals	male	adult	2024-7-13	2024	7	13	13/Jul/2024		Hand collected	Emmy F. Medina E., Jared Martin, Johanna Schwartz, Dominic Evangelista	South America	Peru	PE	Madre de Dios			Finca Las Piedras Research Station	265	Trails in forest, near station at night	-12.2285	-69.1143	EPSG:4326	holotype of Epilampra yompori	Epilampra yompori Vanker, Medina-Espinoza, Evangelista	Vanker, Medina-Espinoza, Evangelista	https://orcid.org/0000-0003-3910-5107	Epilampra yompori sp. nov Vanker, Medina-Espinoza, Evangelista	Animalia	Arthropoda	Insecta	Blattodea	Blaberidae	Epilampra		yompori	species	Vanker, Medina-Espinoza, Evangelista
UIRB-PE-23-93	2025-10-17	PreservedSpecimen	UIRB-PE-23-93	PE-23-93	Roach Brain Lab	1	1	individuals		juvenile	2024-7-24	2024	7	24	24/Jul/2024		Hand collected	Emmy F. Medina E., Jared Martin, Johanna Schwartz, Dominic Evangelista	South America	Peru	PE	Madre de Dios			Kawsay Biological Station	185	Probably collected on trails D and X @ night	-12.5364	-69.0084	EPSG:4326			Vanker, Medina-Espinoza, Evangelista	https://orcid.org/0000-0003-3910-5108	Epilampra yompori sp. nov Vanker, Medina-Espinoza, Evangelista	Animalia	Arthropoda	Insecta	Blattodea	Blaberidae	Epilampra		yompori	species	Vanker, Medina-Espinoza, Evangelista
UIRB-PE-25-35	2025-10-17	PreservedSpecimen	UIRB-PE-25-35	PE-25-35	Roach Brain Lab	1	1	individuals		juvenile	2024-7-20	2024	7	20	20/Jul/2024		Hand collected	Emmy F. Medina E., Jared Martin, Johanna Schwartz, Dominic Evangelista	South America	Peru	PE	Madre de Dios			Kawsay Biological Station	175	Within concession, near station, @night	-12.5282	-69.0141	EPSG:4326			Vanker, Medina-Espinoza, Evangelista	https://orcid.org/0000-0003-3910-5109	Epilampra yompori sp. nov Vanker, Medina-Espinoza, Evangelista	Animalia	Arthropoda	Insecta	Blattodea	Blaberidae	Epilampra		yompori	species	Vanker, Medina-Espinoza, Evangelista
UIRB-PE-25-36	2025-10-17	PreservedSpecimen	UIRB-PE-25-36	PE-25-36	Roach Brain Lab	1	1	individuals		juvenile	2024-7-20	2024	7	20	20/Jul/2024		Hand collected	Emmy F. Medina E., Jared Martin, Johanna Schwartz, Dominic Evangelista	South America	Peru	PE	Madre de Dios			Kawsay Biological Station	175	Within concession, near station, @night	-12.5282	-69.0141	EPSG:4326			Vanker, Medina-Espinoza, Evangelista	https://orcid.org/0000-0003-3910-5110	Epilampra yompori sp. nov Vanker, Medina-Espinoza, Evangelista	Animalia	Arthropoda	Insecta	Blattodea	Blaberidae	Epilampra		yompori	species	Vanker, Medina-Espinoza, Evangelista
UIRB-PE-25-42	2025-10-17	PreservedSpecimen	UIRB-PE-25-42	PE-25-42	Roach Brain Lab	1	1	individuals	female	adult	2024-7-16	2024	7	16	16/Jul/2024		Hand collected	Emmy F. Medina E., Jared Martin, Johanna Schwartz, Dominic Evangelista	South America	Peru	PE	Madre de Dios			Finca Las Piedras Research Station	264	Night hike (Lindero, Tapir, Unguruhaui, Castana trails)	-12.2262	-69.1124	EPSG:4326			Vanker, Medina-Espinoza, Evangelista	https://orcid.org/0000-0003-3910-5111	Epilampra yompori sp. nov Vanker, Medina-Espinoza, Evangelista	Animalia	Arthropoda	Insecta	Blattodea	Blaberidae	Epilampra		yompori	species	Vanker, Medina-Espinoza, Evangelista
UIRB-PE-25-78	2025-10-17	PreservedSpecimen	UIRB-PE-25-78	PE-25-78	Roach Brain Lab	1	1	individuals		juvenile	2024-7-15	2024	7	15	15/Jul/2024		Hand collected	Emmy F. Medina E., Jared Martin, Johanna Schwartz, Dominic Evangelista	South America	Peru	PE	Madre de Dios			Finca Las Piedras Research Station	264	Anaconda and Tapir trail, night hike	-12.2273	-69.1075	EPSG:4326			Vanker, Medina-Espinoza, Evangelista	https://orcid.org/0000-0003-3910-5112	Epilampra yompori sp. nov Vanker, Medina-Espinoza, Evangelista	Animalia	Arthropoda	Insecta	Blattodea	Blaberidae	Epilampra		yompori	species	Vanker, Medina-Espinoza, Evangelista
UIRB-PE-26-23	2025-10-17	PreservedSpecimen	UIRB-PE-26-23	PE-26-23	Roach Brain Lab	1	1	individuals		juvenile	2024-7-23	2024	7	23	23/Jul/2024		Hand collected	Emmy F. Medina E., Jared Martin, Johanna Schwartz, Dominic Evangelista	South America	Peru	PE	Madre de Dios			Kawsay Biological Station	185	Trail E (@night)	-12.536	-69.008	EPSG:4326			Vanker, Medina-Espinoza, Evangelista	https://orcid.org/0000-0003-3910-5113	Epilampra yompori sp. nov Vanker, Medina-Espinoza, Evangelista	Animalia	Arthropoda	Insecta	Blattodea	Blaberidae	Epilampra		yompori	species	Vanker, Medina-Espinoza, Evangelista
UIRB-PE-26-25	2025-10-17	PreservedSpecimen	UIRB-PE-26-25	PE-26-25	Roach Brain Lab	1	1	individuals		juvenile	2024-7-23	2024	7	23	23/Jul/2024		Hand collected	Emmy F. Medina E., Jared Martin, Johanna Schwartz, Dominic Evangelista	South America	Peru	PE	Madre de Dios			Kawsay Biological Station	185	Trail E (@night)	-12.536	-69.008	EPSG:4326			Vanker, Medina-Espinoza, Evangelista	https://orcid.org/0000-0003-3910-5114	Epilampra yompori sp. nov Vanker, Medina-Espinoza, Evangelista	Animalia	Arthropoda	Insecta	Blattodea	Blaberidae	Epilampra		yompori	species	Vanker, Medina-Espinoza, Evangelista
UIRB-PE-26-38	2025-10-17	PreservedSpecimen	UIRB-PE-26-38	PE-26-38	Roach Brain Lab	1	1	individuals		juvenile	2024-7-11	2024	7	11	11 � Jul. � 2024		Hand collected	Emmy F. Medina E., Jared Martin, Johanna Schwartz, Dominic Evangelista	South America	Peru	PE	Madre de Dios			Finca Las Piedras Research Station	265	Trails in forest near station at night	-12.2258	-69.1143	EPSG:4326			Vanker, Medina-Espinoza, Evangelista	https://orcid.org/0000-0003-3910-5115	Epilampra yompori sp. nov Vanker, Medina-Espinoza, Evangelista	Animalia	Arthropoda	Insecta	Blattodea	Blaberidae	Epilampra		yompori	species	Vanker, Medina-Espinoza, Evangelista
UIRB-PE-31-51	2025-10-17	PreservedSpecimen	UIRB-PE-31-51	PE-31-51	Roach Brain Lab	1	1	individuals		juvenile	2024-7-15	2024	7	15	15/Jul/2024		Hand collected	Emmy F. Medina E., Jared Martin, Johanna Schwartz, Dominic Evangelista	South America	Peru	PE	Madre de Dios			Finca Las Piedras Research Station	264	Anaconda and Tapir trail, night hike	-12.2273	-69.1075	EPSG:4326			Vanker, Medina-Espinoza, Evangelista	https://orcid.org/0000-0003-3910-5116	Epilampra yompori sp. nov Vanker, Medina-Espinoza, Evangelista	Animalia	Arthropoda	Insecta	Blattodea	Blaberidae	Epilampra		yompori	species	Vanker, Medina-Espinoza, Evangelista
AUDE-PE-1-85	2025-10-17	PreservedSpecimen	AUDE-PE-1-85	PE-1-85	Roach Brain Lab	1	1	individuals	male	adult	2021-6-25	2021	6	25	6/25/2021		night. Hand collected	Evangelista-Huaman, Evangelista-Huaman, Medina Espinoza	South America	Peru	PE	Madre de Dios			Puerto Maldonado		Kapievi Ecovillage			EPSG:4326			Dominic A. Evangelista	https://orcid.org/0000-0003-3910-5117	Epilampra grisea (De Geer, 1773)	Animalia	Arthropoda	Insecta	Blattodea	Blaberidae	Epilampra	Abdomennigrum	grisea	species	(De Geer, 1773)
AUDE-PE-3-91	2025-10-17	PreservedSpecimen	AUDE-PE-3-91	PE-3-91	Roach Brain Lab	1	1	individuals	female	adult	2021-6-25 to 30	2021	6	25 to 30	6/25-30/2021		night. Hand collected	Evangelista-Huaman, Evangelista-Huaman, Medina Espinoza	South America	Peru	PE	Madre de Dios			Puerto Maldonado		Kapievi Ecovillage			EPSG:4326			Dominic A. Evangelista	https://orcid.org/0000-0003-3910-5118	Epilampra grisea (De Geer, 1773)	Animalia	Arthropoda	Insecta	Blattodea	Blaberidae	Epilampra	Abdomennigrum	grisea	species	(De Geer, 1773)
UIRB-PE-24-15	2025-10-17	PreservedSpecimen	UIRB-PE-24-15	PE-24-15	Roach Brain Lab	1	1	individuals	female	adult	2024-7-23	2024	7	23	23-Jul-24		Hand collected	Emmy F. Medina E., Jared Martin, Johanna Schwartz, Dominic Evangelista	South America	Peru	PE	Madre de Dios			Kawsay Biological Station	185	Trail E @ night	-12.536	-69.008	EPSG:4326			Dominic A. Evangelista	https://orcid.org/0000-0003-3910-5119	Epilampra grisea (De Geer, 1773)	Animalia	Arthropoda	Insecta	Blattodea	Blaberidae	Epilampra	Abdomennigrum	grisea	species	(De Geer, 1773)
UIRB-PE-26-53	2025-10-17	PreservedSpecimen	UIRB-PE-26-53	PE-26-53	Roach Brain Lab	1	1	individuals	female	adult	2024-7-24	2024	7	24	24-Jul-24		Hand collected	Emmy F. Medina E., Jared Martin, Johanna Schwartz, Dominic Evangelista	South America	Peru	PE	Madre de Dios			Kawsay Biological Station	185	Probably collected on trails D and X @ night	-12.5364	-69.0084	EPSG:4326			Dominic A. Evangelista	https://orcid.org/0000-0003-3910-5120	Epilampra grisea (De Geer, 1773)	Animalia	Arthropoda	Insecta	Blattodea	Blaberidae	Epilampra	Abdomennigrum	grisea	species	(De Geer, 1773)
UIRB-PE-26-54	2025-10-17	PreservedSpecimen	UIRB-PE-26-54	PE-26-54	Roach Brain Lab	1	1	individuals	male	adult	2024-7-22 to 23	2024	7	22 to 23	22 to 23 � Jul. � 2024		Pitfall traps baited with fish in ground	Emmy F. Medina E., Jared Martin, Johanna Schwartz, Dominic Evangelista	South America	Peru	PE	Madre de Dios			Kawsay Biological Station	185	Lindero trail	-12.5316	-69.0072	EPSG:4326			Dominic A. Evangelista	https://orcid.org/0000-0003-3910-5121	Epilampra grisea (De Geer, 1773)	Animalia	Arthropoda	Insecta	Blattodea	Blaberidae	Epilampra	Abdomennigrum	grisea	species	(De Geer, 1773)
UIRB-PE-26-45	2025-10-17	PreservedSpecimen	UIRB-PE-26-45	PE-26-45	Roach Brain Lab	1	1	individuals	male	adult	2024-7-15	2024	7	15	15-Jul-24		Hand collected	Emmy F. Medina E., Jared Martin, Johanna Schwartz, Dominic Evangelista	South America	Peru	PE	Madre de Dios			Finca Las Piedras Research Station	264	Anaconda and Tapir trail, night hike	-12.2273	-69.1075	EPSG:4326			Dominic A. Evangelista	https://orcid.org/0000-0003-3910-5122	Epilampra opaca Walker, 1868�	Animalia	Arthropoda	Insecta	Blattodea	Blaberidae	Epilampra	Burmeisteri	opaca	species	Walker, 1868�
UIRB-PE-26-56	2025-10-17	PreservedSpecimen	UIRB-PE-26-56	PE-26-56	Roach Brain Lab	1	1	individuals	male	adult	2024-7-11	2024	7	11	11 � Jul. � 2024		Hand collected	Emmy F. Medina E., Jared Martin, Johanna Schwartz, Dominic Evangelista	South America	Peru	PE	Madre de Dios			Finca Las Piedras Research Station	265	Trails in forest near station at night	-12.2258	-69.1143	EPSG:4326			Dominic A. Evangelista	https://orcid.org/0000-0003-3910-5123	Epilampra opaca Walker, 1868�	Animalia	Arthropoda	Insecta	Blattodea	Blaberidae	Epilampra	Burmeisteri	opaca	species	Walker, 1868�
AUDE-PE-1-88	2025-10-17	PreservedSpecimen	AUDE-PE-1-88	PE-1-88	Roach Brain Lab	1	1	individuals	male	adult	2021-7-6	2021	7	6	6/7/2021		day. Hand collected	Evangelista-Huaman, Evangelista-Huaman, Medina Espinoza	South America	Peru	PE	Madre de Dios			Los Amigos Research Station		Plataforma trail	-12.563056	-70.103333	EPSG:4326	holotype of Epilampra homage	Epilampra homage Vanker, Medina-Espinoza, Evangelista	Vanker, Medina-Espinoza, Evangelista	https://orcid.org/0000-0003-3910-5124	Epilampra homage sp. nov Vanker, Medina-Espinoza, Evangelista	Animalia	Arthropoda	Insecta	Blattodea	Blaberidae	Epilampra	Burmeisteri	homage	species	Vanker, Medina-Espinoza, Evangelista
AUDE-PE-3-63	2025-10-17	PreservedSpecimen	AUDE-PE-3-63	PE-3-63	Roach Brain Lab	1	1	individuals	male	adult	2021-7-4	2021	7	4	4/7/2021		night. Hand collected	Evangelista-Huaman, Evangelista-Huaman, Medina Espinoza	South America	Peru	PE	Madre de Dios			Los Amigos Research Station		Lowland forest	-12.571389	-70.094444	EPSG:4326			Vanker, Medina-Espinoza, Evangelista	https://orcid.org/0000-0003-3910-5125	Epilampra homage sp. nov Vanker, Medina-Espinoza, Evangelista	Animalia	Arthropoda	Insecta	Blattodea	Blaberidae	Epilampra	Burmeisteri	homage	species	Vanker, Medina-Espinoza, Evangelista
AUDE-PE-3-64	2025-10-17	PreservedSpecimen	AUDE-PE-3-64	PE-3-64	Roach Brain Lab	1	1	individuals	male	adult	2021-7-4	2021	7	4	4/7/2021		night. Hand collected	Evangelista-Huaman, Evangelista-Huaman, Medina Espinoza	South America	Peru	PE	Madre de Dios			Los Amigos Research Station		Lowland forest	-12.571389	-70.094444	EPSG:4326			Vanker, Medina-Espinoza, Evangelista	https://orcid.org/0000-0003-3910-5126	Epilampra homage sp. nov Vanker, Medina-Espinoza, Evangelista	Animalia	Arthropoda	Insecta	Blattodea	Blaberidae	Epilampra	Burmeisteri	homage	species	Vanker, Medina-Espinoza, Evangelista
UIRB-PE-24-14	2025-10-17	PreservedSpecimen	UIRB-PE-24-14	PE-24-14	Roach Brain Lab	1	1	individuals	male	adult	2024-7-14	2024	7	14	14-Jul-24		Hand collected	Emmy F. Medina E., Jared Martin, Johanna Schwartz, Dominic Evangelista	South America	Peru	PE	Madre de Dios			Finca Las Piedras Research Station	265	Trails in forest, near station at night	-12.2285	-69.1143	EPSG:4326			Vanker, Medina-Espinoza, Evangelista	https://orcid.org/0000-0003-3910-5127	Epilampra homage sp. nov Vanker, Medina-Espinoza, Evangelista	Animalia	Arthropoda	Insecta	Blattodea	Blaberidae	Epilampra	Burmeisteri	homage	species	Vanker, Medina-Espinoza, Evangelista
UIRB-PE-26-70	2025-10-17	PreservedSpecimen	UIRB-PE-26-70	PE-26-70	Roach Brain Lab	1	1	individuals	male	adult	2024-7-16	2024	7	16	16-Jul-24		Hand collected	Emmy F. Medina E., Jared Martin, Johanna Schwartz, Dominic Evangelista	South America	Peru	PE	Madre de Dios			Finca Las Piedras Research Station	264	Night hike (Lindero, Tapir, Unguruhaui, Castana trails)	-12.2262	-69.1124	EPSG:4326			Vanker, Medina-Espinoza, Evangelista	https://orcid.org/0000-0003-3910-5128	Epilampra homage sp. nov Vanker, Medina-Espinoza, Evangelista	Animalia	Arthropoda	Insecta	Blattodea	Blaberidae	Epilampra	Burmeisteri	homage	species	Vanker, Medina-Espinoza, Evangelista
AUDE-PE-3-86	2025-10-17	PreservedSpecimen	AUDE-PE-3-86	PE-3-86	Roach Brain Lab	1	1	individuals	male	adult	2021-6-29	2021	6	29	6/29/2021	on forest floor	night. Hand collected	Evangelista-Huaman, Evangelista-Huaman, Medina Espinoza	South America	Peru	PE	Madre de Dios			Ecoaventuras Amazonica			-12.505556	-69.173889	EPSG:4326	holotype of Epilampra wandpero	Epilampra wandpero Vanker, Medina-Espinoza, Evangelista	Vanker, Medina-Espinoza, Evangelista	https://orcid.org/0000-0003-3910-5133	Epilampra wandpero sp. nov Vanker, Medina-Espinoza, Evangelista	Animalia	Arthropoda	Insecta	Blattodea	Blaberidae	Epilampra	Burmeisteri	wandpero	species	Vanker, Medina-Espinoza, Evangelista
AUDE-PE-2-85	2025-10-17	PreservedSpecimen	AUDE-PE-2-85	PE-2-85	Roach Brain Lab	1	1	individuals	male	adult	2021-6-25	2021	6	25	6/25/2021		night. Hand collected	Evangelista-Huaman, Evangelista-Huaman, Medina Espinoza	South America	Peru	PE	Madre de Dios			Puerto Maldonado		Kapievi Ecovillage	-12.612083	-69.196111	EPSG:4326			Vanker, Medina-Espinoza, Evangelista	https://orcid.org/0000-0003-3910-5129	Epilampra wandpero sp. nov Vanker, Medina-Espinoza, Evangelista	Animalia	Arthropoda	Insecta	Blattodea	Blaberidae	Epilampra	Burmeisteri	wandpero	species	Vanker, Medina-Espinoza, Evangelista
AUDE-PE-3-70	2025-10-17	PreservedSpecimen	AUDE-PE-3-70	PE-3-70	Roach Brain Lab	1	1	individuals	male	adult	2021-7-4	2021	7	4	4/7/2021		night. Hand collected	Evangelista-Huaman, Evangelista-Huaman, Medina Espinoza	South America	Peru	PE	Madre de Dios			Los Amigos Research Station		Lowland forest	-12.571389	-70.094444	EPSG:4326			Vanker, Medina-Espinoza, Evangelista	https://orcid.org/0000-0003-3910-5130	Epilampra wandpero sp. nov Vanker, Medina-Espinoza, Evangelista	Animalia	Arthropoda	Insecta	Blattodea	Blaberidae	Epilampra	Burmeisteri	wandpero	species	Vanker, Medina-Espinoza, Evangelista
AUDE-PE-3-72	2025-10-17	PreservedSpecimen	AUDE-PE-3-72	PE-3-72	Roach Brain Lab	1	1	individuals	male	adult	2021-6-26	2021	6	26	6/26/2021		night. Hand collected	Evangelista-Huaman, Evangelista-Huaman, Medina Espinoza	South America	Peru	PE	Madre de Dios			Puerto Maldonado		"Camungo" trail	-12.628833	-69.189694	EPSG:4326			Vanker, Medina-Espinoza, Evangelista	https://orcid.org/0000-0003-3910-5131	Epilampra wandpero sp. nov Vanker, Medina-Espinoza, Evangelista	Animalia	Arthropoda	Insecta	Blattodea	Blaberidae	Epilampra	Burmeisteri	wandpero	species	Vanker, Medina-Espinoza, Evangelista
AUDE-PE-3-80	2025-10-17	PreservedSpecimen	AUDE-PE-3-80	PE-3-80	Roach Brain Lab	1	1	individuals	male	adult	2021-7-1	2021	7	1	1/7/2021		night. Hand collected	Evangelista-Huaman, Evangelista-Huaman, Medina Espinoza	South America	Peru	PE	Madre de Dios			Puerto Maldonado		"Camungo" trail	-12.628833	-69.189694	EPSG:4326			Vanker, Medina-Espinoza, Evangelista	https://orcid.org/0000-0003-3910-5132	Epilampra wandpero sp. nov Vanker, Medina-Espinoza, Evangelista	Animalia	Arthropoda	Insecta	Blattodea	Blaberidae	Epilampra	Burmeisteri	wandpero	species	Vanker, Medina-Espinoza, Evangelista
AUDE-PE-3-90	2025-10-17	PreservedSpecimen	AUDE-PE-3-90	PE-3-90	Roach Brain Lab	1	1	individuals	male	adult	2021-7-4	2021	7	4	4/7/2021		night. Hand collected	Evangelista-Huaman, Evangelista-Huaman, Medina Espinoza	South America	Peru	PE	Madre de Dios			Los Amigos Research Station		Lowland forest	-12.571389	-70.094444	EPSG:4326			Vanker, Medina-Espinoza, Evangelista	https://orcid.org/0000-0003-3910-5134	Epilampra wandpero sp. nov Vanker, Medina-Espinoza, Evangelista	Animalia	Arthropoda	Insecta	Blattodea	Blaberidae	Epilampra	Burmeisteri	wandpero	species	Vanker, Medina-Espinoza, Evangelista
UIRB-PE-23-86	2025-10-17	PreservedSpecimen	UIRB-PE-23-86	PE-23-86	Roach Brain Lab	1	1	individuals	male	adult	2024-7-19	2024	7	19	19-Jul-24		Hand collected	Emmy F. Medina E., Jared Martin, Johanna Schwartz, Dominic Evangelista	South America	Peru	PE	Madre de Dios			Kawsay Biological Station	175	Within concession, near station, @night	-12.5282	-69.0141	EPSG:4326			Vanker, Medina-Espinoza, Evangelista	https://orcid.org/0000-0003-3910-5135	Epilampra wandpero sp. nov Vanker, Medina-Espinoza, Evangelista	Animalia	Arthropoda	Insecta	Blattodea	Blaberidae	Epilampra	Burmeisteri	wandpero	species	Vanker, Medina-Espinoza, Evangelista
UIRB-PE-23-94	2025-10-17	PreservedSpecimen	UIRB-PE-23-94	PE-23-94	Roach Brain Lab	1	1	individuals	male	adult	2024-7-19	2024	7	19	19-Jul-24		Hand collected	Emmy F. Medina E., Jared Martin, Johanna Schwartz, Dominic Evangelista	South America	Peru	PE	Madre de Dios			Kawsay Biological Station	175	Within concession, near station, @night	-12.5282	-69.0141	EPSG:4326			Vanker, Medina-Espinoza, Evangelista	https://orcid.org/0000-0003-3910-5136	Epilampra wandpero sp. nov Vanker, Medina-Espinoza, Evangelista	Animalia	Arthropoda	Insecta	Blattodea	Blaberidae	Epilampra	Burmeisteri	wandpero	species	Vanker, Medina-Espinoza, Evangelista
UIRB-PE-23-95	2025-10-17	PreservedSpecimen	UIRB-PE-23-95	PE-23-95	Roach Brain Lab	1	1	individuals	male	adult	2024-7-19	2024	7	19	19-Jul-24		Hand collected	Emmy F. Medina E., Jared Martin, Johanna Schwartz, Dominic Evangelista	South America	Peru	PE	Madre de Dios			Kawsay Biological Station	175	Within concession, near station, @night	-12.5282	-69.0141	EPSG:4326			Vanker, Medina-Espinoza, Evangelista	https://orcid.org/0000-0003-3910-5137	Epilampra wandpero sp. nov Vanker, Medina-Espinoza, Evangelista	Animalia	Arthropoda	Insecta	Blattodea	Blaberidae	Epilampra	Burmeisteri	wandpero	species	Vanker, Medina-Espinoza, Evangelista
UIRB-PE-23-96	2025-10-17	PreservedSpecimen	UIRB-PE-23-96	PE-23-96	Roach Brain Lab	1	1	individuals	male	adult	2024-7-19	2024	7	19	19-Jul-24		Hand collected	Emmy F. Medina E., Jared Martin, Johanna Schwartz, Dominic Evangelista	South America	Peru	PE	Madre de Dios			Kawsay Biological Station	175	Within concession, near station, @night	-12.5282	-69.0141	EPSG:4326			Vanker, Medina-Espinoza, Evangelista	https://orcid.org/0000-0003-3910-5138	Epilampra wandpero sp. nov Vanker, Medina-Espinoza, Evangelista	Animalia	Arthropoda	Insecta	Blattodea	Blaberidae	Epilampra	Burmeisteri	wandpero	species	Vanker, Medina-Espinoza, Evangelista
UIRB-PE-23-98	2025-10-17	PreservedSpecimen	UIRB-PE-23-98	PE-23-98	Roach Brain Lab	1	1	individuals	male	adult	2024-7-19	2024	7	19	19-Jul-24		Hand collected	Emmy F. Medina E., Jared Martin, Johanna Schwartz, Dominic Evangelista	South America	Peru	PE	Madre de Dios			Kawsay Biological Station	175	Within concession, near station, @night	-12.5282	-69.0141	EPSG:4326			Vanker, Medina-Espinoza, Evangelista	https://orcid.org/0000-0003-3910-5139	Epilampra wandpero sp. nov Vanker, Medina-Espinoza, Evangelista	Animalia	Arthropoda	Insecta	Blattodea	Blaberidae	Epilampra	Burmeisteri	wandpero	species	Vanker, Medina-Espinoza, Evangelista
UIRB-PE-24-01	2025-10-17	PreservedSpecimen	UIRB-PE-24-01	PE-24-01	Roach Brain Lab	1	1	individuals	male	adult	2024-7-18	2024	7	18	18-Jul-24		Hand collected	Emmy F. Medina E., Jared Martin, Johanna Schwartz, Dominic Evangelista	South America	Peru	PE	Madre de Dios			Kawsay Biological Station	175	Within concession, near station, @night	-12.5282	-69.0141	EPSG:4326			Vanker, Medina-Espinoza, Evangelista	https://orcid.org/0000-0003-3910-5140	Epilampra wandpero sp. nov Vanker, Medina-Espinoza, Evangelista	Animalia	Arthropoda	Insecta	Blattodea	Blaberidae	Epilampra	Burmeisteri	wandpero	species	Vanker, Medina-Espinoza, Evangelista
UIRB-PE-26-42	2025-10-17	PreservedSpecimen	UIRB-PE-26-42	PE-26-42	Roach Brain Lab	1	1	individuals	male	adult	2024-7-23	2024	7	23	23-Jul-24		Hand collected	Emmy F. Medina E., Jared Martin, Johanna Schwartz, Dominic Evangelista	South America	Peru	PE	Madre de Dios			Kawsay Biological Station	185	Trail E @ night	-12.536	-69.008	EPSG:4326			Vanker, Medina-Espinoza, Evangelista	https://orcid.org/0000-0003-3910-5141	Epilampra wandpero sp. nov Vanker, Medina-Espinoza, Evangelista	Animalia	Arthropoda	Insecta	Blattodea	Blaberidae	Epilampra	Burmeisteri	wandpero	species	Vanker, Medina-Espinoza, Evangelista
UIRB-PE-26-50	2025-10-17	PreservedSpecimen	UIRB-PE-26-50	PE-26-50	Roach Brain Lab	1	1	individuals	male	adult	2024-7-22	2024	7	22	22-Jul-24		Hand collected	Emmy F. Medina E., Jared Martin, Johanna Schwartz, Dominic Evangelista	South America	Peru	PE	Madre de Dios			Kawsay Biological Station	193	Within concession, near station, @night	-12.537	-69.004	EPSG:4326			Vanker, Medina-Espinoza, Evangelista	https://orcid.org/0000-0003-3910-5142	Epilampra wandpero sp. nov Vanker, Medina-Espinoza, Evangelista	Animalia	Arthropoda	Insecta	Blattodea	Blaberidae	Epilampra	Burmeisteri	wandpero	species	Vanker, Medina-Espinoza, Evangelista
UIRB-PE-26-51	2025-10-17	PreservedSpecimen	UIRB-PE-26-51	PE-26-51	Roach Brain Lab	1	1	individuals	male	adult	2024-7-22	2024	7	22	22-Jul-24		Hand collected	Emmy F. Medina E., Jared Martin, Johanna Schwartz, Dominic Evangelista	South America	Peru	PE	Madre de Dios			Kawsay Biological Station	193	Within concession, near station, @night	-12.537	-69.004	EPSG:4326			Vanker, Medina-Espinoza, Evangelista	https://orcid.org/0000-0003-3910-5143	Epilampra wandpero sp. nov Vanker, Medina-Espinoza, Evangelista	Animalia	Arthropoda	Insecta	Blattodea	Blaberidae	Epilampra	Burmeisteri	wandpero	species	Vanker, Medina-Espinoza, Evangelista
UIRB-PE-26-55	2025-10-17	PreservedSpecimen	UIRB-PE-26-55	PE-26-55	Roach Brain Lab	1	1	individuals	male	adult	2024-7-24	2024	7	24	24-Jul-24		Hand collected	Emmy F. Medina E., Jared Martin, Johanna Schwartz, Dominic Evangelista	South America	Peru	PE	Madre de Dios			Kawsay Biological Station	185	Probably collected on trails D and X @ night	-12.5364	-69.0084	EPSG:4326			Vanker, Medina-Espinoza, Evangelista	https://orcid.org/0000-0003-3910-5144	Epilampra wandpero sp. nov Vanker, Medina-Espinoza, Evangelista	Animalia	Arthropoda	Insecta	Blattodea	Blaberidae	Epilampra	Burmeisteri	wandpero	species	Vanker, Medina-Espinoza, Evangelista
UIRB-PE-26-71	2025-10-17	PreservedSpecimen	UIRB-PE-26-71	PE-26-71	Roach Brain Lab	1	1	individuals	male	adult	2024-7-17	2024	7	17	17 to 20/Jul/2024			Emmy F. Medina E., Jared Martin, Johanna Schwartz, Dominic Evangelista	South America	Peru	PE	Madre de Dios			Kawsay Biological Station	175	Collected in or near camp	-12.5282	-69.0141	EPSG:4326			Vanker, Medina-Espinoza, Evangelista	https://orcid.org/0000-0003-3910-5145	Epilampra wandpero sp. nov Vanker, Medina-Espinoza, Evangelista	Animalia	Arthropoda	Insecta	Blattodea	Blaberidae	Epilampra	Burmeisteri	wandpero	species	Vanker, Medina-Espinoza, Evangelista
UIRB-PE-26-41	2025-10-17	PreservedSpecimen	UIRB-PE-26-41	PE-26-41	Roach Brain Lab	1	1	individuals	female	adult	2024-7-23	2024	7	23	23-Jul-24		Hand collected	Emmy F. Medina E., Jared Martin, Johanna Schwartz, Dominic Evangelista	South America	Peru	PE	Madre de Dios			Kawsay Biological Station	185	Trail E @ night	-12.536	-69.008	EPSG:4326			Vanker, Medina-Espinoza, Evangelista	https://orcid.org/0000-0003-3910-5146	Epilampra wandpero sp. nov Vanker, Medina-Espinoza, Evangelista	Animalia	Arthropoda	Insecta	Blattodea	Blaberidae	Epilampra	Burmeisteri	wandpero	species	Vanker, Medina-Espinoza, Evangelista
UIRB-PE-26-43	2025-10-17	PreservedSpecimen	UIRB-PE-26-43	PE-26-43	Roach Brain Lab	1	1	individuals	female	adult	2024-7-23	2024	7	23	23-Jul-24		Hand collected	Emmy F. Medina E., Jared Martin, Johanna Schwartz, Dominic Evangelista	South America	Peru	PE	Madre de Dios			Kawsay Biological Station	185	Trail E @ night	-12.536	-69.008	EPSG:4326			Vanker, Medina-Espinoza, Evangelista	https://orcid.org/0000-0003-3910-5147	Epilampra wandpero sp. nov Vanker, Medina-Espinoza, Evangelista	Animalia	Arthropoda	Insecta	Blattodea	Blaberidae	Epilampra	Burmeisteri	wandpero	species	Vanker, Medina-Espinoza, Evangelista
UIRB-PE-26-49	2025-10-17	PreservedSpecimen	UIRB-PE-26-49	PE-26-49	Roach Brain Lab	1	1	individuals	female	adult	2024-7-22	2024	7	22	22-Jul-24		Hand collected	Emmy F. Medina E., Jared Martin, Johanna Schwartz, Dominic Evangelista	South America	Peru	PE	Madre de Dios			Kawsay Biological Station	193	Within concession, near station, @night	-12.537	-69.004	EPSG:4326			Vanker, Medina-Espinoza, Evangelista	https://orcid.org/0000-0003-3910-5148	Epilampra wandpero sp. nov Vanker, Medina-Espinoza, Evangelista	Animalia	Arthropoda	Insecta	Blattodea	Blaberidae	Epilampra	Burmeisteri	wandpero	species	Vanker, Medina-Espinoza, Evangelista
UIRB-PE-26-52	2025-10-17	PreservedSpecimen	UIRB-PE-26-52	PE-26-52	Roach Brain Lab	1	1	individuals	female	adult	2024-7-24	2024	7	24	24-Jul-24		Hand collected	Emmy F. Medina E., Jared Martin, Johanna Schwartz, Dominic Evangelista	South America	Peru	PE	Madre de Dios			Kawsay Biological Station	185	Probably collected on trails D and X @ night	-12.5364	-69.0084	EPSG:4326			Vanker, Medina-Espinoza, Evangelista	https://orcid.org/0000-0003-3910-5149	Epilampra wandpero sp. nov Vanker, Medina-Espinoza, Evangelista	Animalia	Arthropoda	Insecta	Blattodea	Blaberidae	Epilampra	Burmeisteri	wandpero	species	Vanker, Medina-Espinoza, Evangelista
UIRB-PE-26-72	2025-10-17	PreservedSpecimen	UIRB-PE-26-72	PE-26-72	Roach Brain Lab	1	1	individuals	female	adult	2024-7-17	2024	7	17	17 to 20/Jul/2024			Emmy F. Medina E., Jared Martin, Johanna Schwartz, Dominic Evangelista	South America	Peru	PE	Madre de Dios			Kawsay Biological Station	175	Collected in or near camp	-12.5282	-69.0141	EPSG:4326			Vanker, Medina-Espinoza, Evangelista	https://orcid.org/0000-0003-3910-5150	Epilampra wandpero sp. nov Vanker, Medina-Espinoza, Evangelista	Animalia	Arthropoda	Insecta	Blattodea	Blaberidae	Epilampra	Burmeisteri	wandpero	species	Vanker, Medina-Espinoza, Evangelista
AUDE-PE-3-92	2025-10-17	PreservedSpecimen	AUDE-PE-3-92	PE-3-92	Roach Brain Lab	1	1	individuals	female	adult	2021-7-4	2021	7	4	4/7/2021		night. Hand collected	Evangelista-Huaman, Evangelista-Huaman, Medina Espinoza	South America	Peru	PE	Madre de Dios			Los Amigos Research Station		Lowland forest	-12.571389	-70.094444	EPSG:4326			Dominic A. Evangelista	https://orcid.org/0000-0003-3910-5151	Epilampra sp. cf. azteca	Animalia	Arthropoda	Insecta	Blattodea	Blaberidae	Epilampra	Burmeisteri		species
AUDE-PE-3-96	2025-10-17	PreservedSpecimen	AUDE-PE-3-96	PE-3-96	Roach Brain Lab	1	1	individuals	male	adult	2021-7-3	2021	7	3	3/7/2021		day. Hand collected	Evangelista-Huaman, Evangelista-Huaman, Medina Espinoza	South America	Peru	PE	Madre de Dios			Los Amigos Research Station		Plataforma trail	-12.563056	-70.103333	EPSG:4326			Dominic A. Evangelista	https://orcid.org/0000-0003-3910-5152	Epilampra sp. cf. azteca	Animalia	Arthropoda	Insecta	Blattodea	Blaberidae	Epilampra	Burmeisteri		species
AUDE-PE-1-67	2025-10-17	PreservedSpecimen	AUDE-PE-1-67	PE-1-67	Roach Brain Lab	1	1	individuals	male	adult	2021-7-6	2021	7	6	6/7/2021		night. Hand collected	Evangelista-Huaman, Evangelista-Huaman, Medina Espinoza	South America	Peru	PE	Madre de Dios			Los Amigos Research Station		Trail 10	-12.566389	-70.099722	EPSG:4326			Dominic A. Evangelista	https://orcid.org/0000-0003-3910-5153	Epilampra conferta barra	Animalia	Arthropoda	Insecta	Blattodea	Blaberidae	Epilampra	Mexicana	conferta	subespecies	Walker, 1868
AUDE-PE-1-82	2025-10-17	PreservedSpecimen	AUDE-PE-1-82	PE-1-82	Roach Brain Lab	1	1	individuals	male	adult	2021-7-6	2021	7	6	6/7/2021		night. Hand collected	Evangelista-Huaman, Evangelista-Huaman, Medina Espinoza	South America	Peru	PE	Madre de Dios			Los Amigos Research Station		Trail 10	-12.566389	-70.099722	EPSG:4326			Dominic A. Evangelista	https://orcid.org/0000-0003-3910-5154	Epilampra conferta barra	Animalia	Arthropoda	Insecta	Blattodea	Blaberidae	Epilampra	Mexicana	conferta	subespecies	Walker, 1869
AUDE-PE-2-61	2025-10-17	PreservedSpecimen	AUDE-PE-2-61	PE-2-61	Roach Brain Lab	1	1	individuals	male	adult	2021-7-3	2021	7	3	3/7/2021		night. Hand collected	Evangelista-Huaman, Evangelista-Huaman, Medina Espinoza	South America	Peru	PE	Madre de Dios			Los Amigos Research Station		Plataforma trail	-12.565481	-70.1027	EPSG:4326			Dominic A. Evangelista	https://orcid.org/0000-0003-3910-5155	Epilampra conferta barra	Animalia	Arthropoda	Insecta	Blattodea	Blaberidae	Epilampra	Mexicana	conferta	subespecies	Walker, 1870
AUDE-PE-2-63	2025-10-17	PreservedSpecimen	AUDE-PE-2-63	PE-2-63	Roach Brain Lab	1	1	individuals	male	adult	2021-7-3	2021	7	3	3/7/2021		day. Hand collected	Evangelista-Huaman, Evangelista-Huaman, Medina Espinoza	South America	Peru	PE	Madre de Dios			Los Amigos Research Station		Plataforma trail	-12.565481	-70.1027	EPSG:4326			Dominic A. Evangelista	https://orcid.org/0000-0003-3910-5156	Epilampra conferta barra	Animalia	Arthropoda	Insecta	Blattodea	Blaberidae	Epilampra	Mexicana	conferta	subespecies	Walker, 1871
AUDE-PE-2-64	2025-10-17	PreservedSpecimen	AUDE-PE-2-64	PE-2-64	Roach Brain Lab	1	1	individuals	male	adult	2021-7-6	2021	7	6	6/7/2021		night. Hand collected	Evangelista-Huaman, Evangelista-Huaman, Medina Espinoza	South America	Peru	PE	Madre de Dios			Los Amigos Research Station		Trail 10	-12.566389	-70.099722	EPSG:4326			Dominic A. Evangelista	https://orcid.org/0000-0003-3910-5157	Epilampra conferta barra	Animalia	Arthropoda	Insecta	Blattodea	Blaberidae	Epilampra	Mexicana	conferta	subespecies	Walker, 1872
AUDE-PE-2-66	2025-10-17	PreservedSpecimen	AUDE-PE-2-66	PE-2-66	Roach Brain Lab	1	1	individuals	male	adult	2021-7-6	2021	7	6	6/7/2021		night. Hand collected	Evangelista-Huaman, Evangelista-Huaman, Medina Espinoza	South America	Peru	PE	Madre de Dios			Los Amigos Research Station		Trail 10	-12.566389	-70.099722	EPSG:4326			Dominic A. Evangelista	https://orcid.org/0000-0003-3910-5158	Epilampra conferta barra	Animalia	Arthropoda	Insecta	Blattodea	Blaberidae	Epilampra	Mexicana	conferta	subespecies	Walker, 1873
AUDE-PE-2-94	2025-10-17	PreservedSpecimen	AUDE-PE-2-94	PE-2-94	Roach Brain Lab	1	1	individuals	male	adult	2021-7-4	2021	7	4	4/7/2021		night. Hand collected	Evangelista-Huaman, Evangelista-Huaman, Medina Espinoza	South America	Peru	PE	Madre de Dios			Los Amigos Research Station		Lowland forest	-12.571389	-70.094444	EPSG:4326			Dominic A. Evangelista	https://orcid.org/0000-0003-3910-5159	Epilampra conferta barra	Animalia	Arthropoda	Insecta	Blattodea	Blaberidae	Epilampra	Mexicana	conferta	subespecies	Walker, 1874
UIRB-PE-26-46	2025-10-17	PreservedSpecimen	UIRB-PE-26-46	PE-26-46	Roach Brain Lab	1	1	individuals	male	adult	2024-7-11	2024	7	11	11 � Jul. � 2024		Hand collected	Emmy F. Medina E., Jared Martin, Johanna Schwartz, Dominic Evangelista	South America	Peru	PE	Madre de Dios			Finca Las Piedras Research Station		Trails in forest near station at night	-12.2258	-69.1143	EPSG:4326			Dominic A. Evangelista	https://orcid.org/0000-0003-3910-5160	Epilampra conferta barra	Animalia	Arthropoda	Insecta	Blattodea	Blaberidae	Epilampra	Mexicana	conferta	subespecies	Walker, 1875
AUDE-PE-1-74	2025-10-17	PreservedSpecimen	AUDE-PE-1-74	PE-1-74	Roach Brain Lab	1	1	individuals	male	adult	2021-7-4	2021	7	4	4/7/2021		night. Hand collected	Evangelista-Huaman, Evangelista-Huaman, Medina Espinoza	South America	Peru	PE	Madre de Dios			Los Amigos Research Station		Lowland forest	-12.571389	-70.094444	EPSG:4326			Dominic A. Evangelista	https://orcid.org/0000-0003-3910-5161	Epilampra conferta placa	Animalia	Arthropoda	Insecta	Blattodea	Blaberidae	Epilampra	Mexicana	conferta	subespecies	Walker, 1876
AUDE-PE-1-84	2025-10-17	PreservedSpecimen	AUDE-PE-1-84	PE-1-84	Roach Brain Lab	1	1	individuals	male	adult	2021-7-3	2021	7	3	3/7/2021		day. Hand collected	Evangelista-Huaman, Evangelista-Huaman, Medina Espinoza	South America	Peru	PE	Madre de Dios			Los Amigos Research Station		Plataforma trail	-12.565481	-70.1027	EPSG:4326			Dominic A. Evangelista	https://orcid.org/0000-0003-3910-5162	Epilampra conferta placa	Animalia	Arthropoda	Insecta	Blattodea	Blaberidae	Epilampra	Mexicana	conferta	subespecies	Walker, 1877
AUDE-PE-1-86	2025-10-17	PreservedSpecimen	AUDE-PE-1-86	PE-1-86	Roach Brain Lab	1	1	individuals	male	adult	2021-7-4	2021	7	4	4/7/2021		night. Hand collected	Evangelista-Huaman, Evangelista-Huaman, Medina Espinoza	South America	Peru	PE	Madre de Dios			Los Amigos Research Station		Lowland forest	-12.571389	-70.094444	EPSG:4326			Dominic A. Evangelista	https://orcid.org/0000-0003-3910-5163	Epilampra conferta placa	Animalia	Arthropoda	Insecta	Blattodea	Blaberidae	Epilampra	Mexicana	conferta	subespecies	Walker, 1878
AUDE-PE-1-87	2025-10-17	PreservedSpecimen	AUDE-PE-1-87	PE-1-87	Roach Brain Lab	1	1	individuals	female	adult	2021-7-4	2021	7	4	4/7/2021		night. Hand collected	Evangelista-Huaman, Evangelista-Huaman, Medina Espinoza	South America	Peru	PE	Madre de Dios			Los Amigos Research Station		Lowland forest	-12.571389	-70.094444	EPSG:4326			Dominic A. Evangelista	https://orcid.org/0000-0003-3910-5164	Epilampra conferta placa	Animalia	Arthropoda	Insecta	Blattodea	Blaberidae	Epilampra	Mexicana	conferta	subespecies	Walker, 1879
AUDE-PE-3-59	2025-10-17	PreservedSpecimen	AUDE-PE-3-59	PE-3-59	Roach Brain Lab	1	1	individuals	male	adult	2021-6-29	2021	6	29	6/29/2021	on forest floor	night. Hand collected	Evangelista-Huaman, Evangelista-Huaman, Medina Espinoza	South America	Peru	PE	Madre de Dios			Ecoaventuras Amazonica			-12.505556	-69.173889	EPSG:4326			Dominic A. Evangelista	https://orcid.org/0000-0003-3910-5165	Epilampra conferta placa	Animalia	Arthropoda	Insecta	Blattodea	Blaberidae	Epilampra	Mexicana	conferta	subespecies	Walker, 1880
AUDE-PE-3-68	2025-10-17	PreservedSpecimen	AUDE-PE-3-68	PE-3-68	Roach Brain Lab	1	1	individuals		adult	2021-7-4	2021	7	4	4/7/2021		night. Hand collected	Evangelista-Huaman, Evangelista-Huaman, Medina Espinoza	South America	Peru	PE	Madre de Dios			Los Amigos Research Station		Lowland forest	-12.571389	-70.094444	EPSG:4326			Dominic A. Evangelista	https://orcid.org/0000-0003-3910-5166	Epilampra conferta placa	Animalia	Arthropoda	Insecta	Blattodea	Blaberidae	Epilampra	Mexicana	conferta	subespecies	Walker, 1881
AUDE-PE-3-69	2025-10-17	PreservedSpecimen	AUDE-PE-3-69	PE-3-69	Roach Brain Lab	1	1	individuals	male	adult	2021-7-3	2021	7	3	3/7/2021		night. Hand collected	Evangelista-Huaman, Evangelista-Huaman, Medina Espinoza	South America	Peru	PE	Madre de Dios			Los Amigos Research Station		Plataforma trail	-12.565481	-70.1027	EPSG:4326			Dominic A. Evangelista	https://orcid.org/0000-0003-3910-5167	Epilampra conferta placa	Animalia	Arthropoda	Insecta	Blattodea	Blaberidae	Epilampra	Mexicana	conferta	subespecies	Walker, 1882
AUDE-PE-3-74	2025-10-17	PreservedSpecimen	AUDE-PE-3-74	PE-3-74	Roach Brain Lab	1	1	individuals	male	adult	2021-7-3	2021	7	3	3/7/2021		day. Hand collected	Evangelista-Huaman, Evangelista-Huaman, Medina Espinoza	South America	Peru	PE	Madre de Dios			Los Amigos Research Station		Plataforma trail	-12.565481	-70.1027	EPSG:4326			Dominic A. Evangelista	https://orcid.org/0000-0003-3910-5168	Epilampra conferta placa	Animalia	Arthropoda	Insecta	Blattodea	Blaberidae	Epilampra	Mexicana	conferta	subespecies	Walker, 1883
AUDE-PE-3-75	2025-10-17	PreservedSpecimen	AUDE-PE-3-75	PE-3-75	Roach Brain Lab	1	1	individuals	male	adult	2021-7-6	2021	7	6	6/7/2021		night. Hand collected	Evangelista-Huaman, Evangelista-Huaman, Medina Espinoza	South America	Peru	PE	Madre de Dios			Los Amigos Research Station		Trail 17 & 2	-12.559556	-70.107667	EPSG:4326			Dominic A. Evangelista	https://orcid.org/0000-0003-3910-5169	Epilampra conferta placa	Animalia	Arthropoda	Insecta	Blattodea	Blaberidae	Epilampra	Mexicana	conferta	subespecies	Walker, 1884
AUDE-PE-3-79	2025-10-17	PreservedSpecimen	AUDE-PE-3-79	PE-3-79	Roach Brain Lab	1	1	individuals	female	adult	2021-7-6	2021	7	6	6/7/2021		night. Hand collected	Evangelista-Huaman, Evangelista-Huaman, Medina Espinoza	South America	Peru	PE	Madre de Dios			Los Amigos Research Station		Trail 10	-12.566389	-70.099722	EPSG:4326			Dominic A. Evangelista	https://orcid.org/0000-0003-3910-5170	Epilampra conferta placa	Animalia	Arthropoda	Insecta	Blattodea	Blaberidae	Epilampra	Mexicana	conferta	subespecies	Walker, 1885
AUDE-PE-3-87	2025-10-17	PreservedSpecimen	AUDE-PE-3-87	PE-3-87	Roach Brain Lab	1	1	individuals	male	adult	2021-7-4	2021	7	4	4/7/2021		night. Hand collected	Evangelista-Huaman, Evangelista-Huaman, Medina Espinoza	South America	Peru	PE	Madre de Dios			Los Amigos Research Station		Lowland forest	-12.571389	-70.094444	EPSG:4326			Dominic A. Evangelista	https://orcid.org/0000-0003-3910-5171	Epilampra conferta placa	Animalia	Arthropoda	Insecta	Blattodea	Blaberidae	Epilampra	Mexicana	conferta	subespecies	Walker, 1886
UIRB-PE-23-77	2025-10-17	PreservedSpecimen	UIRB-PE-23-77	PE-23-77	Roach Brain Lab	1	1	individuals	female	adult	2024-7-24	2024	7	24	24-Jul-24		Hand collected	Emmy F. Medina E., Jared Martin, Johanna Schwartz, Dominic Evangelista	South America	Peru	PE	Madre de Dios			Kawsay Biological Station		Probably collected on trails D and X @ night	-12.5364	-69.0084	EPSG:4326			Dominic A. Evangelista	https://orcid.org/0000-0003-3910-5172	Epilampra conferta placa	Animalia	Arthropoda	Insecta	Blattodea	Blaberidae	Epilampra	Mexicana	conferta	subespecies	Walker, 1887
UIRB-PE-23-80	2025-10-17	PreservedSpecimen	UIRB-PE-23-80	PE-23-80	Roach Brain Lab	1	1	individuals	female	adult	2024-7-21	2024	7	21	21-Jul-24		Hand collected	Emmy F. Medina E., Jared Martin, Johanna Schwartz, Dominic Evangelista	South America	Peru	PE	Madre de Dios			Kawsay Biological Station		Lindero trail to concession edge (@ night)	-12.532	-69.01	EPSG:4326			Dominic A. Evangelista	https://orcid.org/0000-0003-3910-5173	Epilampra conferta placa	Animalia	Arthropoda	Insecta	Blattodea	Blaberidae	Epilampra	Mexicana	conferta	subespecies	Walker, 1888
UIRB-PE-23-97	2025-10-17	PreservedSpecimen	UIRB-PE-23-97	PE-23-97	Roach Brain Lab	1	1	individuals	male	adult	2024-7-11	2024	7	11	11-Jul-24		Hand collected	Emmy F. Medina E., Jared Martin, Johanna Schwartz, Dominic Evangelista	South America	Peru	PE	Madre de Dios			Finca Las Piedras Research Station		Trails in forest, near station at night	-12.2285	-69.1143	EPSG:4326			Dominic A. Evangelista	https://orcid.org/0000-0003-3910-5174	Epilampra conferta placa	Animalia	Arthropoda	Insecta	Blattodea	Blaberidae	Epilampra	Mexicana	conferta	subespecies	Walker, 1889
UIRB-PE-23-99	2025-10-17	PreservedSpecimen	UIRB-PE-23-99	PE-23-99	Roach Brain Lab	1	1	individuals	female	adult	2024-7-11	2024	7	11	11-Jul-24		Hand collected	Emmy F. Medina E., Jared Martin, Johanna Schwartz, Dominic Evangelista	South America	Peru	PE	Madre de Dios			Finca Las Piedras Research Station		Trails in forest, near station at night	-12.2285	-69.1143	EPSG:4326			Dominic A. Evangelista	https://orcid.org/0000-0003-3910-5175	Epilampra conferta placa	Animalia	Arthropoda	Insecta	Blattodea	Blaberidae	Epilampra	Mexicana	conferta	subespecies	Walker, 1890
UIRB-PE-24-02	2025-10-17	PreservedSpecimen	UIRB-PE-24-02	PE-24-02	Roach Brain Lab	1	1	individuals	male	adult	2024-7-18	2024	7	18	18-Jul-24		Hand collected	Emmy F. Medina E., Jared Martin, Johanna Schwartz, Dominic Evangelista	South America	Peru	PE	Madre de Dios			Kawsay Biological Station		Within concession, near station, @night	-12.5282	-69.0141	EPSG:4326			Dominic A. Evangelista	https://orcid.org/0000-0003-3910-5176	Epilampra conferta placa	Animalia	Arthropoda	Insecta	Blattodea	Blaberidae	Epilampra	Mexicana	conferta	subespecies	Walker, 1891
UIRB-PE-24-03	2025-10-17	PreservedSpecimen	UIRB-PE-24-03	PE-24-03	Roach Brain Lab	1	1	individuals	male	adult	2024-7-18	2024	7	18	18-Jul-24		Hand collected	Emmy F. Medina E., Jared Martin, Johanna Schwartz, Dominic Evangelista	South America	Peru	PE	Madre de Dios			Kawsay Biological Station		Within concession, near station, @night	-12.5282	-69.0141	EPSG:4326			Dominic A. Evangelista	https://orcid.org/0000-0003-3910-5177	Epilampra conferta placa	Animalia	Arthropoda	Insecta	Blattodea	Blaberidae	Epilampra	Mexicana	conferta	subespecies	Walker, 1892
UIRB-PE-24-04	2025-10-17	PreservedSpecimen	UIRB-PE-24-04	PE-24-04	Roach Brain Lab	1	1	individuals	male	adult	2024-7-13	2024	7	13	13-Jul-24		Hand collected	Emmy F. Medina E., Jared Martin, Johanna Schwartz, Dominic Evangelista	South America	Peru	PE	Madre de Dios			Finca Las Piedras Research Station		Trails in forest, near station at night	-12.2285	-69.1143	EPSG:4326			Dominic A. Evangelista	https://orcid.org/0000-0003-3910-5178	Epilampra conferta placa	Animalia	Arthropoda	Insecta	Blattodea	Blaberidae	Epilampra	Mexicana	conferta	subespecies	Walker, 1893
UIRB-PE-24-05	2025-10-17	PreservedSpecimen	UIRB-PE-24-05	PE-24-05	Roach Brain Lab	1	1	individuals	male	adult	2024-7-13	2024	7	13	13-Jul-24		Hand collected	Emmy F. Medina E., Jared Martin, Johanna Schwartz, Dominic Evangelista	South America	Peru	PE	Madre de Dios			Finca Las Piedras Research Station		Trails in forest, near station at night	-12.2285	-69.1143	EPSG:4326			Dominic A. Evangelista	https://orcid.org/0000-0003-3910-5179	Epilampra conferta placa	Animalia	Arthropoda	Insecta	Blattodea	Blaberidae	Epilampra	Mexicana	conferta	subespecies	Walker, 1894
UIRB-PE-24-06	2025-10-17	PreservedSpecimen	UIRB-PE-24-06	PE-24-06	Roach Brain Lab	1	1	individuals	male	adult	2024-7-13	2024	7	13	13-Jul-24		Hand collected	Emmy F. Medina E., Jared Martin, Johanna Schwartz, Dominic Evangelista	South America	Peru	PE	Madre de Dios			Finca Las Piedras Research Station		Trails in forest, near station at night	-12.2285	-69.1143	EPSG:4326			Dominic A. Evangelista	https://orcid.org/0000-0003-3910-5180	Epilampra conferta placa	Animalia	Arthropoda	Insecta	Blattodea	Blaberidae	Epilampra	Mexicana	conferta	subespecies	Walker, 1895
UIRB-PE-24-07	2025-10-17	PreservedSpecimen	UIRB-PE-24-07	PE-24-07	Roach Brain Lab	1	1	individuals	female	adult	2024-7-25	2024	7	25	25-Jul-24		Hand collected	Emmy F. Medina E., Jared Martin, Johanna Schwartz, Dominic Evangelista	South America	Peru	PE	Madre de Dios			Kawsay Biological Station		Lindero trail or near station in concession	-12.537	-69.004	EPSG:4326			Dominic A. Evangelista	https://orcid.org/0000-0003-3910-5181	Epilampra conferta placa	Animalia	Arthropoda	Insecta	Blattodea	Blaberidae	Epilampra	Mexicana	conferta	subespecies	Walker, 1896
UIRB-PE-24-09	2025-10-17	PreservedSpecimen	UIRB-PE-24-09	PE-24-09	Roach Brain Lab	1	1	individuals	female	adult	2024-7-23	2024	7	23	23-Jul-24		Hand collected	Emmy F. Medina E., Jared Martin, Johanna Schwartz, Dominic Evangelista	South America	Peru	PE	Madre de Dios			Kawsay Biological Station		Trail E @ night	-12.536	-69.008	EPSG:4326			Dominic A. Evangelista	https://orcid.org/0000-0003-3910-5182	Epilampra conferta placa	Animalia	Arthropoda	Insecta	Blattodea	Blaberidae	Epilampra	Mexicana	conferta	subespecies	Walker, 1897
UIRB-PE-24-11	2025-10-17	PreservedSpecimen	UIRB-PE-24-11	PE-24-11	Roach Brain Lab	1	1	individuals	female	adult	2024-7-25	2024	7	25	25-Jul-24		Hand collected	Emmy F. Medina E., Jared Martin, Johanna Schwartz, Dominic Evangelista	South America	Peru	PE	Madre de Dios			Kawsay Biological Station		Lindero trail or near station in concession	-12.537	-69.004	EPSG:4326			Dominic A. Evangelista	https://orcid.org/0000-0003-3910-5183	Epilampra conferta placa	Animalia	Arthropoda	Insecta	Blattodea	Blaberidae	Epilampra	Mexicana	conferta	subespecies	Walker, 1898
UIRB-PE-26-44	2025-10-17	PreservedSpecimen	UIRB-PE-26-44	PE-26-44	Roach Brain Lab	1	1	individuals	male	adult	2024-7-15	2024	7	15	15-Jul-24		Hand collected	Emmy F. Medina E., Jared Martin, Johanna Schwartz, Dominic Evangelista	South America	Peru	PE	Madre de Dios			Finca Las Piedras Research Station		Anaconda and Tapir trail, night hike	-12.2273	-69.1075	EPSG:4326			Dominic A. Evangelista	https://orcid.org/0000-0003-3910-5184	Epilampra conferta placa	Animalia	Arthropoda	Insecta	Blattodea	Blaberidae	Epilampra	Mexicana	conferta	subespecies	Walker, 1899
UIRB-PE-26-48	2025-10-17	PreservedSpecimen	UIRB-PE-26-48	PE-26-48	Roach Brain Lab	1	1	individuals	male	adult	2024-7-14	2024	7	14	14-Jul-24		Hand collected	Emmy F. Medina E., Jared Martin, Johanna Schwartz, Dominic Evangelista	South America	Peru	PE	Madre de Dios			Finca Las Piedras Research Station		Trails in forest, near station at night	-12.2285	-69.1143	EPSG:4326			Dominic A. Evangelista	https://orcid.org/0000-0003-3910-5185	Epilampra conferta placa	Animalia	Arthropoda	Insecta	Blattodea	Blaberidae	Epilampra	Mexicana	conferta	subespecies	Walker, 1900
UIRB-PE-26-80	2025-10-17	PreservedSpecimen	UIRB-PE-26-80	PE-26-80	Roach Brain Lab	1	1	individuals	male	adult	2024-7-16	2024	7	16	16-Jul-24			Emmy F. Medina E., Jared Martin, Johanna Schwartz, Dominic Evangelista	South America	Peru	PE	Madre de Dios			Finca Las Piedras Research Station		Night hike (Lindero, Tapir, Unguruhaui, Castana trails)	-12.2262	-69.1124	EPSG:4326			Dominic A. Evangelista	https://orcid.org/0000-0003-3910-5186	Epilampra conferta placa	Animalia	Arthropoda	Insecta	Blattodea	Blaberidae	Epilampra	Mexicana	conferta	subespecies	Walker, 1901
UIRB-PE-25-77	2025-10-17	PreservedSpecimen	UIRB-PE-25-77	PE-25-77	Roach Brain Lab	1	1	individuals	female	adult	2024-7-18	2024	7	18	18-Jul-24		Hand collected	Emmy F. Medina E., Jared Martin, Johanna Schwartz, Dominic Evangelista	South America	Peru	PE	Madre de Dios			Kawsay Biological Station	175	Within concession, near station, @night	-12.5282	-69.0141	EPSG:4326			Vanker, Medina-Espinoza, Evangelista	https://orcid.org/0000-0003-3910-5187	Epilampra sofia sp. nov Vanker, Medina-Espinoza, Evangelista	Animalia	Arthropoda	Insecta	Blattodea	Blaberidae	Epilampra	Sodalis	sofia	species	Vanker, Medina-Espinoza, Evangelista
UIRB-PE-26-37	2025-10-17	PreservedSpecimen	UIRB-PE-26-37	PE-26-37	Roach Brain Lab	1	1	individuals	male	adult	2024-7-18	2024	7	18	18-Jul-24		Hand collected	Emmy F. Medina E., Jared Martin, Johanna Schwartz, Dominic Evangelista	South America	Peru	PE	Madre de Dios			Kawsay Biological Station	175	Within concession, near station, @night	-12.5282	-69.0141	EPSG:4326	holotype of Epilampra sofia	Epilampra sofia Vanker, Medina-Espinoza, Evangelista	Vanker, Medina-Espinoza, Evangelista	https://orcid.org/0000-0003-3910-5188	Epilampra sofia sp. nov Vanker, Medina-Espinoza, Evangelista	Animalia	Arthropoda	Insecta	Blattodea	Blaberidae	Epilampra	Sodalis	sofia	species	Vanker, Medina-Espinoza, Evangelista
AUDE-PE-1-83	2025-10-17	PreservedSpecimen	AUDE-PE-1-83	PE-1-83	Roach Brain Lab	1	1	individuals	male	adult	2021-7-3	2021	7	3	3/7/2021		day. Hand collected	Evangelista-Huaman, Evangelista-Huaman, Medina Espinoza	South America	Peru	PE	Madre de Dios			Los Amigos Research Station		Plataforma trail	-12.565481	-70.1027	EPSG:4326	holotype of Epilampra paititi	Epilampra paititi Vanker, Medina-Espinoza, Evangelista	Vanker, Medina-Espinoza, Evangelista	https://orcid.org/0000-0003-3910-5189	Epilampra paititi sp. nov. Vanker, Medina-Espinoza, Evangelista	Animalia	Arthropoda	Insecta	Blattodea	Blaberidae	Epilampra	Paititi	paititi	species	Vanker, Medina-Espinoza, Evangelista
UIRB-PE-20-37	2025-10-17	PreservedSpecimen	UIRB-PE-20-37	PE-20-37	Roach Brain Lab	1	1	individuals		juvenile	2024-7-13	2024	7	13	13-Jul-24		Hand collected	Emmy F. Medina E., Jared Martin, Johanna Schwartz, Dominic Evangelista	South America	Peru	PE	Madre de Dios			Finca Las Piedras Research Station	265	Trails in forest, near station at night	-12.2285	-69.1143	EPSG:4326			Dominic A. Evangelista	https://orcid.org/0000-0003-3910-5190	Phortioeca	Animalia	Arthropoda	Insecta	Blattodea	Blaberidae	Phortioeca			genus
UIRB-PE-20-38	2025-10-17	PreservedSpecimen	UIRB-PE-20-38	PE-20-38	Roach Brain Lab	1	1	individuals		juvenile	2024-7-13	2024	7	13	13-Jul-24		Hand collected	Emmy F. Medina E., Jared Martin, Johanna Schwartz, Dominic Evangelista	South America	Peru	PE	Madre de Dios			Finca Las Piedras Research Station	265	Trails in forest, near station at night	-12.2285	-69.1143	EPSG:4326			Dominic A. Evangelista	https://orcid.org/0000-0003-3910-5191	Phortioeca	Animalia	Arthropoda	Insecta	Blattodea	Blaberidae	Phortioeca			genus
UIRB-PE-20-39	2025-10-17	PreservedSpecimen	UIRB-PE-20-39	PE-20-39	Roach Brain Lab	1	1	individuals		juvenile	2024-7-13	2024	7	13	13-Jul-24		Hand collected	Emmy F. Medina E., Jared Martin, Johanna Schwartz, Dominic Evangelista	South America	Peru	PE	Madre de Dios			Finca Las Piedras Research Station	265	Trails in forest, near station at night	-12.2285	-69.1143	EPSG:4326			Dominic A. Evangelista	https://orcid.org/0000-0003-3910-5192	Phortioeca	Animalia	Arthropoda	Insecta	Blattodea	Blaberidae	Phortioeca			genus
UIRB-PE-20-40	2025-10-17	PreservedSpecimen	UIRB-PE-20-40	PE-20-40	Roach Brain Lab	1	1	individuals		juvenile	2024-7-13	2024	7	13	13-Jul-24		Hand collected	Emmy F. Medina E., Jared Martin, Johanna Schwartz, Dominic Evangelista	South America	Peru	PE	Madre de Dios			Finca Las Piedras Research Station	265	Trails in forest, near station at night	-12.2285	-69.1143	EPSG:4326			Dominic A. Evangelista	https://orcid.org/0000-0003-3910-5193	Phortioeca	Animalia	Arthropoda	Insecta	Blattodea	Blaberidae	Phortioeca			genus
UIRB-PE-20-41	2025-10-17	PreservedSpecimen	UIRB-PE-20-41	PE-20-41	Roach Brain Lab	1	1	individuals		juvenile	2024-7-13	2024	7	13	13-Jul-24		Hand collected	Emmy F. Medina E., Jared Martin, Johanna Schwartz, Dominic Evangelista	South America	Peru	PE	Madre de Dios			Finca Las Piedras Research Station	265	Trails in forest, near station at night	-12.2285	-69.1143	EPSG:4326			Dominic A. Evangelista	https://orcid.org/0000-0003-3910-5194	Phortioeca	Animalia	Arthropoda	Insecta	Blattodea	Blaberidae	Phortioeca			genus
UIRB-PE-20-42	2025-10-17	PreservedSpecimen	UIRB-PE-20-42	PE-20-42	Roach Brain Lab	1	1	individuals		juvenile	2024-7-13	2024	7	13	13-Jul-24		Hand collected	Emmy F. Medina E., Jared Martin, Johanna Schwartz, Dominic Evangelista	South America	Peru	PE	Madre de Dios			Finca Las Piedras Research Station	265	Trails in forest, near station at night	-12.2285	-69.1143	EPSG:4326			Dominic A. Evangelista	https://orcid.org/0000-0003-3910-5195	Phortioeca	Animalia	Arthropoda	Insecta	Blattodea	Blaberidae	Phortioeca			genus
UIRB-PE-20-43	2025-10-17	PreservedSpecimen	UIRB-PE-20-43	PE-20-43	Roach Brain Lab	1	1	individuals		juvenile	2024-7-13	2024	7	13	13-Jul-24		Hand collected	Emmy F. Medina E., Jared Martin, Johanna Schwartz, Dominic Evangelista	South America	Peru	PE	Madre de Dios			Finca Las Piedras Research Station	265	Trails in forest, near station at night	-12.2285	-69.1143	EPSG:4326			Dominic A. Evangelista	https://orcid.org/0000-0003-3910-5196	Phortioeca	Animalia	Arthropoda	Insecta	Blattodea	Blaberidae	Phortioeca			genus
UIRB-PE-20-44	2025-10-17	PreservedSpecimen	UIRB-PE-20-44	PE-20-44	Roach Brain Lab	1	1	individuals		juvenile	2024-7-13	2024	7	13	13-Jul-24		Hand collected	Emmy F. Medina E., Jared Martin, Johanna Schwartz, Dominic Evangelista	South America	Peru	PE	Madre de Dios			Finca Las Piedras Research Station	265	Trails in forest, near station at night	-12.2285	-69.1143	EPSG:4326			Dominic A. Evangelista	https://orcid.org/0000-0003-3910-5197	Phortioeca	Animalia	Arthropoda	Insecta	Blattodea	Blaberidae	Phortioeca			genus
UIRB-PE-20-45	2025-10-17	PreservedSpecimen	UIRB-PE-20-45	PE-20-45	Roach Brain Lab	1	1	individuals		juvenile	2024-7-13	2024	7	13	13-Jul-24		Hand collected	Emmy F. Medina E., Jared Martin, Johanna Schwartz, Dominic Evangelista	South America	Peru	PE	Madre de Dios			Finca Las Piedras Research Station	265	Trails in forest, near station at night	-12.2285	-69.1143	EPSG:4326			Dominic A. Evangelista	https://orcid.org/0000-0003-3910-5198	Phortioeca	Animalia	Arthropoda	Insecta	Blattodea	Blaberidae	Phortioeca			genus
UIRB-PE-26-59	2025-10-17	PreservedSpecimen	UIRB-PE-26-59	PE-26-59	Roach Brain Lab	1	1	individuals		juvenile	2024-7-16	2024	7	16	16-Jul-24		Hand collected	Emmy F. Medina E., Jared Martin, Johanna Schwartz, Dominic Evangelista	South America	Peru	PE	Madre de Dios			Finca Las Piedras Research Station	264	Night hike (Lindero, Tapir, Unguruhaui, Castana trails)	-12.2262	-69.1124	EPSG:4326			Dominic A. Evangelista	https://orcid.org/0000-0003-3910-5199	Phortioeca	Animalia	Arthropoda	Insecta	Blattodea	Blaberidae	Phortioeca			genus
AUDE-PE-1-69	2025-10-17	PreservedSpecimen	AUDE-PE-1-69	PE-1-69	Roach Brain Lab	1	1	individuals	male	adult	2021-7-6	2021	7	6	6/7/2021		night. Hand collected	Evangelista-Huaman, Evangelista-Huaman, Medina Espinoza	South America	Peru	PE	Madre de Dios			Los Amigos Research Station		Trail 10	-12.566389	-70.099722	EPSG:4326	holotype of Lanxoblatta patriciae	Lanxoblatta patriciae Vanker, Medina-Espinoza, Evangelista	Vanker, Medina-Espinoza, Evangelista	https://orcid.org/0000-0003-3910-5200	Lanxoblatta patriciae Vanker, Medina-Espinoza, Evangelista	Animalia	Arthropoda	Insecta	Blattodea	Blaberidae	Lanxoblatta		patriciae	species	Vanker, Medina-Espinoza, Evangelista
AUDE-PE-1-89	2025-10-17	PreservedSpecimen	AUDE-PE-1-89	PE-1-89	Roach Brain Lab	1	1	individuals	male	adult	2021-7-6	2021	7	6	6/7/2021		night. Hand collected	Evangelista-Huaman, Evangelista-Huaman, Medina Espinoza	South America	Peru	PE	Madre de Dios			Los Amigos Research Station		Trail 17 & 2	-12.559556	-70.107667	EPSG:4326			Vanker, Medina-Espinoza, Evangelista	https://orcid.org/0000-0003-3910-5201	Lanxoblatta patriciae Vanker, Medina-Espinoza, Evangelista	Animalia	Arthropoda	Insecta	Blattodea	Blaberidae	Lanxoblatta		patriciae	species	Vanker, Medina-Espinoza, Evangelista
AUDE-PE-1-90	2025-10-17	PreservedSpecimen	AUDE-PE-1-90	PE-1-90	Roach Brain Lab	1	1	individuals	male	adult	2021-7-2	2021	7	2	2/7/2021		night	Evangelista-Huaman, Evangelista-Huaman, Medina Espinoza	South America	Peru	PE	Madre de Dios			Los Amigos Research Station		in/ around buildings	-12.569139	-70.100361	EPSG:4326			Vanker, Medina-Espinoza, Evangelista	https://orcid.org/0000-0003-3910-5202	Lanxoblatta patriciae Vanker, Medina-Espinoza, Evangelista	Animalia	Arthropoda	Insecta	Blattodea	Blaberidae	Lanxoblatta		patriciae	species	Vanker, Medina-Espinoza, Evangelista
UIRB-PE-26-61	2025-10-17	PreservedSpecimen	UIRB-PE-26-61	PE-26-61	Roach Brain Lab	1	1	individuals	male	adult	2024-7-16	2024	7	16	16-Jul-24		Hand collected	Emmy F. Medina E., Jared Martin, Johanna Schwartz, Dominic Evangelista	South America	Peru	PE	Madre de Dios			Finca Las Piedras Research Station		Night hike (Lindero, Tapir, Unguruhaui, Castana trails)	-12.2262	-69.1124	EPSG:4326			Vanker, Medina-Espinoza, Evangelista	https://orcid.org/0000-0003-3910-5203	Lanxoblatta patriciae Vanker, Medina-Espinoza, Evangelista	Animalia	Arthropoda	Insecta	Blattodea	Blaberidae	Lanxoblatta		patriciae	species	Vanker, Medina-Espinoza, Evangelista
UIRB-PE-26-62	2025-10-17	PreservedSpecimen	UIRB-PE-26-62	PE-26-62	Roach Brain Lab	1	1	individuals	female	adult	2024-7-16	2024	7	16	16-Jul-24		Hand collected	Emmy F. Medina E., Jared Martin, Johanna Schwartz, Dominic Evangelista	South America	Peru	PE	Madre de Dios			Finca Las Piedras Research Station		Night hike (Lindero, Tapir, Unguruhaui, Castana trails)	-12.2262	-69.1124	EPSG:4326			Vanker, Medina-Espinoza, Evangelista	https://orcid.org/0000-0003-3910-5204	Lanxoblatta patriciae Vanker, Medina-Espinoza, Evangelista	Animalia	Arthropoda	Insecta	Blattodea	Blaberidae	Lanxoblatta		patriciae	species	Vanker, Medina-Espinoza, Evangelista
UIRB-PE-26-74	2025-10-17	PreservedSpecimen	UIRB-PE-26-74	PE-26-74	Roach Brain Lab	1	1	individuals	female	adult	2024-7-15	2024	7	15	15-Jul-24		Hand collected	Emmy F. Medina E., Jared Martin, Johanna Schwartz, Dominic Evangelista	South America	Peru	PE	Madre de Dios			Finca Las Piedras Research Station		Anaconda and Tapir trail, night hike	-12.2273	-69.1075	EPSG:4326			Vanker, Medina-Espinoza, Evangelista	https://orcid.org/0000-0003-3910-5205	Lanxoblatta patriciae Vanker, Medina-Espinoza, Evangelista	Animalia	Arthropoda	Insecta	Blattodea	Blaberidae	Lanxoblatta		patriciae	species	Vanker, Medina-Espinoza, Evangelista
UIRB-PE-26-75	2025-10-17	PreservedSpecimen	UIRB-PE-26-75	PE-26-75	Roach Brain Lab	1	1	individuals	male	adult	2024-7-15	2024	7	15	15-Jul-24		Hand collected	Emmy F. Medina E., Jared Martin, Johanna Schwartz, Dominic Evangelista	South America	Peru	PE	Madre de Dios			Finca Las Piedras Research Station		Anaconda and Tapir trail, night hike	-12.2273	-69.1075	EPSG:4326			Vanker, Medina-Espinoza, Evangelista	https://orcid.org/0000-0003-3910-5206	Lanxoblatta patriciae Vanker, Medina-Espinoza, Evangelista	Animalia	Arthropoda	Insecta	Blattodea	Blaberidae	Lanxoblatta		patriciae	species	Vanker, Medina-Espinoza, Evangelista
UIRB-PE-26-76	2025-10-17	PreservedSpecimen	UIRB-PE-26-76	PE-26-76	Roach Brain Lab	1	1	individuals	male	adult	2024-7-15	2024	7	15	15-Jul-24	wood	Hand collected	Emmy F. Medina E., Jared Martin, Johanna Schwartz, Dominic Evangelista	South America	Peru	PE	Madre de Dios			Finca Las Piedras Research Station		Anaconda and Tapir trail, night hike	-12.2273	-69.1075	EPSG:4326			Vanker, Medina-Espinoza, Evangelista	https://orcid.org/0000-0003-3910-5207	Lanxoblatta patriciae Vanker, Medina-Espinoza, Evangelista	Animalia	Arthropoda	Insecta	Blattodea	Blaberidae	Lanxoblatta		patriciae	species	Vanker, Medina-Espinoza, Evangelista
UIRB-PE-26-77	2025-10-17	PreservedSpecimen	UIRB-PE-26-77	PE-26-77	Roach Brain Lab	1	1	individuals		juvenile	2024-7-15	2024	7	15	15-Jul-24	wood	Hand collected	Emmy F. Medina E., Jared Martin, Johanna Schwartz, Dominic Evangelista	South America	Peru	PE	Madre de Dios			Finca Las Piedras Research Station		Anaconda and Tapir trail, night hike	-12.2273	-69.1075	EPSG:4326			Vanker, Medina-Espinoza, Evangelista	https://orcid.org/0000-0003-3910-5208	Lanxoblatta patriciae Vanker, Medina-Espinoza, Evangelista	Animalia	Arthropoda	Insecta	Blattodea	Blaberidae	Lanxoblatta		patriciae	species	Vanker, Medina-Espinoza, Evangelista
UIRB-PE-26-81	2025-10-17	PreservedSpecimen	UIRB-PE-26-81	PE-26-81	Roach Brain Lab	1	1	individuals		juvenile	2024-7-20	2024	7	20	20-Jul-24	wood	Hand collected	Emmy F. Medina E., Jared Martin, Johanna Schwartz, Dominic Evangelista	South America	Peru	PE	Madre de Dios			Kawsay Biological Station		Within concession, near station, @night	-12.5282	-69.0141	EPSG:4326			Vanker, Medina-Espinoza, Evangelista	https://orcid.org/0000-0003-3910-5209	Lanxoblatta patriciae Vanker, Medina-Espinoza, Evangelista	Animalia	Arthropoda	Insecta	Blattodea	Blaberidae	Lanxoblatta		patriciae	species	Vanker, Medina-Espinoza, Evangelista
UIRB-PE-26-82	2025-10-17	PreservedSpecimen	UIRB-PE-26-82	PE-26-82	Roach Brain Lab	1	1	individuals		juvenile	2024-7-20	2024	7	20	20-Jul-24		Hand collected	Emmy F. Medina E., Jared Martin, Johanna Schwartz, Dominic Evangelista	South America	Peru	PE	Madre de Dios			Kawsay Biological Station		Within concession, near station, @night	-12.5282	-69.0141	EPSG:4326			Vanker, Medina-Espinoza, Evangelista	https://orcid.org/0000-0003-3910-5210	Lanxoblatta patriciae Vanker, Medina-Espinoza, Evangelista	Animalia	Arthropoda	Insecta	Blattodea	Blaberidae	Lanxoblatta		patriciae	species	Vanker, Medina-Espinoza, Evangelista
UIRB-PE-26-83	2025-10-17	PreservedSpecimen	UIRB-PE-26-83	PE-26-83	Roach Brain Lab	1	1	individuals		juvenile	2024-7-20	2024	7	20	20-Jul-24		Hand collected	Emmy F. Medina E., Jared Martin, Johanna Schwartz, Dominic Evangelista	South America	Peru	PE	Madre de Dios			Kawsay Biological Station		Within concession, near station, @night	-12.5282	-69.0141	EPSG:4326			Vanker, Medina-Espinoza, Evangelista	https://orcid.org/0000-0003-3910-5211	Lanxoblatta patriciae Vanker, Medina-Espinoza, Evangelista	Animalia	Arthropoda	Insecta	Blattodea	Blaberidae	Lanxoblatta		patriciae	species	Vanker, Medina-Espinoza, Evangelista
AUDE-PE-1-93	2025-10-17	PreservedSpecimen	AUDE-PE-1-93	PE-1-93	Roach Brain Lab	1	1	individuals		adult	2021-7-6	2021	7	6	6/7/2021	On wood	night. Hand collected	Evangelista-Huaman, Evangelista-Huaman, Medina Espinoza	South America	Peru	PE	Madre de Dios			Los Amigos Research Station		Trail 17 & 2	-12.559556	-70.107667	EPSG:4326			Dominic A. Evangelista	https://orcid.org/0000-0003-3910-5212	Blaberus	Animalia	Arthropoda	Insecta	Blattodea	Blaberidae	Blaberus			genus
AUDE-PE-1-94	2025-10-17	PreservedSpecimen	AUDE-PE-1-94	PE-1-94	Roach Brain Lab	1	1	individuals		juvenile	2021-6-29	2021	6	29	6/29/2021	On wood	night. Hand collected	Evangelista-Huaman, Evangelista-Huaman, Medina Espinoza	South America	Peru	PE	Madre de Dios			Ecoaventuras Amazonica			-12.505556	-69.173889	EPSG:4326			Dominic A. Evangelista	https://orcid.org/0000-0003-3910-5213	Blaberus	Animalia	Arthropoda	Insecta	Blattodea	Blaberidae	Blaberus			genus
AUDE-PE-1-97	2025-10-17	PreservedSpecimen	AUDE-PE-1-97	PE-1-97	Roach Brain Lab	1	1	individuals		juvenile	2021-7-3	2021	7	3	3/7/2021		day. Hand collected	Evangelista-Huaman, Evangelista-Huaman, Medina Espinoza	South America	Peru	PE	Madre de Dios			Los Amigos Research Station		Plataforma trail	-12.565481	-70.1027	EPSG:4326			Dominic A. Evangelista	https://orcid.org/0000-0003-3910-5214	Blaberus	Animalia	Arthropoda	Insecta	Blattodea	Blaberidae	Blaberus			genus
AUDE-PE-1-98	2025-10-17	PreservedSpecimen	AUDE-PE-1-98	PE-1-98	Roach Brain Lab	1	1	individuals		juvenile	2021-7-30	2021	7	30	7/30/2021		night. Hand collected	Evangelista-Huaman, Evangelista-Huaman, Medina Espinoza	South America	Peru	PE	Madre de Dios			Puerto Maldonado		"Camungo" trail	-12.628833	-69.189694	EPSG:4326			Dominic A. Evangelista	https://orcid.org/0000-0003-3910-5215	Blaberus	Animalia	Arthropoda	Insecta	Blattodea	Blaberidae	Blaberus			genus
UIRB-PE-20-01	2025-10-17	PreservedSpecimen	UIRB-PE-20-01	PE-20-01	Roach Brain Lab	1	1	individuals		juvenile	2024-7-12	2024	7	12	12-Jul-24		Hand collected	Emmy F. Medina E., Jared Martin, Johanna Schwartz, Dominic Evangelista	South America	Peru	PE	Madre de Dios			Finca Las Piedras Research Station		Trails in forest, near station at night	-12.2285	-69.1143	EPSG:4326			Dominic A. Evangelista	https://orcid.org/0000-0003-3910-5216	Blaberus	Animalia	Arthropoda	Insecta	Blattodea	Blaberidae	Blaberus			genus
UIRB-PE-20-02	2025-10-17	PreservedSpecimen	UIRB-PE-20-02	PE-20-02	Roach Brain Lab	1	1	individuals		juvenile	2024-7-12	2024	7	12	12-Jul-24		Hand collected	Emmy F. Medina E., Jared Martin, Johanna Schwartz, Dominic Evangelista	South America	Peru	PE	Madre de Dios			Finca Las Piedras Research Station		Trails in forest, near station at night	-12.2285	-69.1143	EPSG:4326			Dominic A. Evangelista	https://orcid.org/0000-0003-3910-5217	Blaberus	Animalia	Arthropoda	Insecta	Blattodea	Blaberidae	Blaberus			genus
UIRB-PE-20-03	2025-10-17	PreservedSpecimen	UIRB-PE-20-03	PE-20-03	Roach Brain Lab	1	1	individuals		juvenile	2024-7-22	2024	7	22	22-Jul-24		Hand collected	Emmy F. Medina E., Jared Martin, Johanna Schwartz, Dominic Evangelista	South America	Peru	PE	Madre de Dios			Kawsay Biological Station		Within concession forest@night	-12.537	-69.004	EPSG:4326			Dominic A. Evangelista	https://orcid.org/0000-0003-3910-5218	Blaberus	Animalia	Arthropoda	Insecta	Blattodea	Blaberidae	Blaberus			genus
UIRB-PE-20-04	2025-10-17	PreservedSpecimen	UIRB-PE-20-04	PE-20-04	Roach Brain Lab	1	1	individuals		juvenile	2024-7-22	2024	7	22	22-Jul-24		Hand collected	Emmy F. Medina E., Jared Martin, Johanna Schwartz, Dominic Evangelista	South America	Peru	PE	Madre de Dios			Kawsay Biological Station		Within concession forest@night	-12.537	-69.004	EPSG:4326			Dominic A. Evangelista	https://orcid.org/0000-0003-3910-5219	Blaberus	Animalia	Arthropoda	Insecta	Blattodea	Blaberidae	Blaberus			genus
UIRB-PE-20-05	2025-10-17	PreservedSpecimen	UIRB-PE-20-05	PE-20-05	Roach Brain Lab	1	1	individuals		juvenile	2024-7-22	2024	7	22	22-Jul-24		Hand collected	Emmy F. Medina E., Jared Martin, Johanna Schwartz, Dominic Evangelista	South America	Peru	PE	Madre de Dios			Kawsay Biological Station		Within concession forest@night	-12.537	-69.004	EPSG:4326			Dominic A. Evangelista	https://orcid.org/0000-0003-3910-5220	Blaberus	Animalia	Arthropoda	Insecta	Blattodea	Blaberidae	Blaberus			genus
UIRB-PE-20-06	2025-10-17	PreservedSpecimen	UIRB-PE-20-06	PE-20-06	Roach Brain Lab	1	1	individuals		juvenile	2024-7-22	2024	7	22	22-Jul-24		Hand collected	Emmy F. Medina E., Jared Martin, Johanna Schwartz, Dominic Evangelista	South America	Peru	PE	Madre de Dios			Kawsay Biological Station		Within concession forest@night	-12.537	-69.004	EPSG:4326			Dominic A. Evangelista	https://orcid.org/0000-0003-3910-5221	Blaberus	Animalia	Arthropoda	Insecta	Blattodea	Blaberidae	Blaberus			genus
UIRB-PE-20-07	2025-10-17	PreservedSpecimen	UIRB-PE-20-07	PE-20-07	Roach Brain Lab	1	1	individuals		juvenile	2024-7-24	2024	7	24	24-Jul-24		Hand collected	Emmy F. Medina E., Jared Martin, Johanna Schwartz, Dominic Evangelista	South America	Peru	PE	Madre de Dios			Kawsay Biological Station		Probably collected on trails D and X @ night	-12.5364	-69.0084	EPSG:4326			Dominic A. Evangelista	https://orcid.org/0000-0003-3910-5222	Blaberus	Animalia	Arthropoda	Insecta	Blattodea	Blaberidae	Blaberus			genus
UIRB-PE-20-08	2025-10-17	PreservedSpecimen	UIRB-PE-20-08	PE-20-08	Roach Brain Lab	1	1	individuals		juvenile	2024-7-20	2024	7	20	20-Jul-24		Hand collected	Emmy F. Medina E., Jared Martin, Johanna Schwartz, Dominic Evangelista	South America	Peru	PE	Madre de Dios			Kawsay Biological Station		Within concession, near station, @night	-12.5282	-69.0141	EPSG:4326			Dominic A. Evangelista	https://orcid.org/0000-0003-3910-5223	Blaberus	Animalia	Arthropoda	Insecta	Blattodea	Blaberidae	Blaberus			genus
UIRB-PE-20-09	2025-10-17	PreservedSpecimen	UIRB-PE-20-09	PE-20-09	Roach Brain Lab	1	1	individuals		juvenile	2024-7-20	2024	7	20	20-Jul-24		Hand collected	Emmy F. Medina E., Jared Martin, Johanna Schwartz, Dominic Evangelista	South America	Peru	PE	Madre de Dios			Kawsay Biological Station		Within concession, near station, @night	-12.5282	-69.0141	EPSG:4326			Dominic A. Evangelista	https://orcid.org/0000-0003-3910-5224	Blaberus	Animalia	Arthropoda	Insecta	Blattodea	Blaberidae	Blaberus			genus
UIRB-PE-20-10	2025-10-17	PreservedSpecimen	UIRB-PE-20-10	PE-20-10	Roach Brain Lab	1	1	individuals		juvenile	2024-7-16	2024	7	16	16-Jul-24		Hand collected	Emmy F. Medina E., Jared Martin, Johanna Schwartz, Dominic Evangelista	South America	Peru	PE	Madre de Dios			Finca Las Piedras Research Station		Night hike (Lindero, Tapir, Unguruhaui, Castana trails)	-12.2262	-69.1124	EPSG:4326			Dominic A. Evangelista	https://orcid.org/0000-0003-3910-5225	Blaberus	Animalia	Arthropoda	Insecta	Blattodea	Blaberidae	Blaberus			genus
UIRB-PE-20-12	2025-10-17	PreservedSpecimen	UIRB-PE-20-12	PE-20-12	Roach Brain Lab	1	1	individuals		juvenile	2024-7-19	2024	7	19	19-Jul-24		Hand collected	Emmy F. Medina E., Jared Martin, Johanna Schwartz, Dominic Evangelista	South America	Peru	PE	Madre de Dios			Kawsay Biological Station		Within concession, near station, @night	-12.5282	-69.0141	EPSG:4326			Dominic A. Evangelista	https://orcid.org/0000-0003-3910-5226	Blaberus	Animalia	Arthropoda	Insecta	Blattodea	Blaberidae	Blaberus			genus
UIRB-PE-20-13	2025-10-17	PreservedSpecimen	UIRB-PE-20-13	PE-20-13	Roach Brain Lab	1	1	individuals		juvenile	2024-7-19	2024	7	19	19-Jul-24		Hand collected	Emmy F. Medina E., Jared Martin, Johanna Schwartz, Dominic Evangelista	South America	Peru	PE	Madre de Dios			Kawsay Biological Station		Within concession, near station, @night	-12.5282	-69.0141	EPSG:4326			Dominic A. Evangelista	https://orcid.org/0000-0003-3910-5227	Blaberus	Animalia	Arthropoda	Insecta	Blattodea	Blaberidae	Blaberus			genus
UIRB-PE-20-14	2025-10-17	PreservedSpecimen	UIRB-PE-20-14	PE-20-14	Roach Brain Lab	1	1	individuals		juvenile	2024-7-19	2024	7	19	19-Jul-24		Hand collected	Emmy F. Medina E., Jared Martin, Johanna Schwartz, Dominic Evangelista	South America	Peru	PE	Madre de Dios			Kawsay Biological Station		Within concession, near station, @night	-12.5282	-69.0141	EPSG:4326			Dominic A. Evangelista	https://orcid.org/0000-0003-3910-5228	Blaberus	Animalia	Arthropoda	Insecta	Blattodea	Blaberidae	Blaberus			genus
UIRB-PE-20-15	2025-10-17	PreservedSpecimen	UIRB-PE-20-15	PE-20-15	Roach Brain Lab	1	1	individuals		juvenile	2024-7-19	2024	7	19	19-Jul-24		Hand collected	Emmy F. Medina E., Jared Martin, Johanna Schwartz, Dominic Evangelista	South America	Peru	PE	Madre de Dios			Kawsay Biological Station		Within concession, near station, @night	-12.5282	-69.0141	EPSG:4326			Dominic A. Evangelista	https://orcid.org/0000-0003-3910-5229	Blaberus	Animalia	Arthropoda	Insecta	Blattodea	Blaberidae	Blaberus			genus
UIRB-PE-20-16	2025-10-17	PreservedSpecimen	UIRB-PE-20-16	PE-20-16	Roach Brain Lab	1	1	individuals		juvenile	2024-7-19	2024	7	19	19-Jul-24		Hand collected	Emmy F. Medina E., Jared Martin, Johanna Schwartz, Dominic Evangelista	South America	Peru	PE	Madre de Dios			Kawsay Biological Station		Within concession, near station, @night	-12.5282	-69.0141	EPSG:4326			Dominic A. Evangelista	https://orcid.org/0000-0003-3910-5230	Blaberus	Animalia	Arthropoda	Insecta	Blattodea	Blaberidae	Blaberus			genus
UIRB-PE-20-17	2025-10-17	PreservedSpecimen	UIRB-PE-20-17	PE-20-17	Roach Brain Lab	1	1	individuals		juvenile	2024-7-19	2024	7	19	19-Jul-24		Hand collected	Emmy F. Medina E., Jared Martin, Johanna Schwartz, Dominic Evangelista	South America	Peru	PE	Madre de Dios			Kawsay Biological Station		Within concession, near station, @night	-12.5282	-69.0141	EPSG:4326			Dominic A. Evangelista	https://orcid.org/0000-0003-3910-5231	Blaberus	Animalia	Arthropoda	Insecta	Blattodea	Blaberidae	Blaberus			genus
UIRB-PE-20-18	2025-10-17	PreservedSpecimen	UIRB-PE-20-18	PE-20-18	Roach Brain Lab	1	1	individuals		juvenile	2024-7-19	2024	7	19	19-Jul-24	In wood with Passalidae	Hand collected	Emmy F. Medina E., Jared Martin, Johanna Schwartz, Dominic Evangelista	South America	Peru	PE	Madre de Dios			Kawsay Biological Station		Within concession, near station, @night	-12.5282	-69.0141	EPSG:4326			Dominic A. Evangelista	https://orcid.org/0000-0003-3910-5232	Blaberus	Animalia	Arthropoda	Insecta	Blattodea	Blaberidae	Blaberus			genus
UIRB-PE-20-21	2025-10-17	PreservedSpecimen	UIRB-PE-20-21	PE-20-21	Roach Brain Lab	1	1	individuals		juvenile	2024-7-19	2024	7	19	19-Jul-24	In wood with Passalidae	Hand collected	Emmy F. Medina E., Jared Martin, Johanna Schwartz, Dominic Evangelista	South America	Peru	PE	Madre de Dios			Kawsay Biological Station		Within concession, near station, @night	-12.5282	-69.0141	EPSG:4326			Dominic A. Evangelista	https://orcid.org/0000-0003-3910-5233	Blaberus	Animalia	Arthropoda	Insecta	Blattodea	Blaberidae	Blaberus			genus
UIRB-PE-20-22	2025-10-17	PreservedSpecimen	UIRB-PE-20-22	PE-20-22	Roach Brain Lab	1	1	individuals		juvenile	2024-7-19	2024	7	19	19-Jul-24		Hand collected	Emmy F. Medina E., Jared Martin, Johanna Schwartz, Dominic Evangelista	South America	Peru	PE	Madre de Dios			Kawsay Biological Station		Within concession, near station, @night	-12.5282	-69.0141	EPSG:4326			Dominic A. Evangelista	https://orcid.org/0000-0003-3910-5234	Blaberus	Animalia	Arthropoda	Insecta	Blattodea	Blaberidae	Blaberus			genus
UIRB-PE-20-23	2025-10-17	PreservedSpecimen	UIRB-PE-20-23	PE-20-23	Roach Brain Lab	1	1	individuals		juvenile	2024-7-19	2024	7	19	19-Jul-24		Hand collected	Emmy F. Medina E., Jared Martin, Johanna Schwartz, Dominic Evangelista	South America	Peru	PE	Madre de Dios			Kawsay Biological Station		Within concession, near station, @night	-12.5282	-69.0141	EPSG:4326			Dominic A. Evangelista	https://orcid.org/0000-0003-3910-5235	Blaberus	Animalia	Arthropoda	Insecta	Blattodea	Blaberidae	Blaberus			genus
UIRB-PE-20-24	2025-10-17	PreservedSpecimen	UIRB-PE-20-24	PE-20-24	Roach Brain Lab	1	1	individuals		juvenile	2024-7-19	2024	7	19	19-Jul-24		Hand collected	Emmy F. Medina E., Jared Martin, Johanna Schwartz, Dominic Evangelista	South America	Peru	PE	Madre de Dios			Kawsay Biological Station		Within concession, near station, @night	-12.5282	-69.0141	EPSG:4326			Dominic A. Evangelista	https://orcid.org/0000-0003-3910-5236	Blaberus	Animalia	Arthropoda	Insecta	Blattodea	Blaberidae	Blaberus			genus
UIRB-PE-20-25	2025-10-17	PreservedSpecimen	UIRB-PE-20-25	PE-20-25	Roach Brain Lab	1	1	individuals		juvenile	2024-7-19	2024	7	19	19-Jul-24		Hand collected	Emmy F. Medina E., Jared Martin, Johanna Schwartz, Dominic Evangelista	South America	Peru	PE	Madre de Dios			Kawsay Biological Station		Within concession, near station, @night	-12.5282	-69.0141	EPSG:4326			Dominic A. Evangelista	https://orcid.org/0000-0003-3910-5237	Blaberus	Animalia	Arthropoda	Insecta	Blattodea	Blaberidae	Blaberus			genus
UIRB-PE-20-26	2025-10-17	PreservedSpecimen	UIRB-PE-20-26	PE-20-26	Roach Brain Lab	1	1	individuals		juvenile	2024-7-19	2024	7	19	19-Jul-24		Hand collected	Emmy F. Medina E., Jared Martin, Johanna Schwartz, Dominic Evangelista	South America	Peru	PE	Madre de Dios			Kawsay Biological Station		Within concession, near station, @night	-12.5282	-69.0141	EPSG:4326			Dominic A. Evangelista	https://orcid.org/0000-0003-3910-5238	Blaberus	Animalia	Arthropoda	Insecta	Blattodea	Blaberidae	Blaberus			genus
UIRB-PE-20-27	2025-10-17	PreservedSpecimen	UIRB-PE-20-27	PE-20-27	Roach Brain Lab	1	1	individuals		juvenile	2024-7-24	2024	7	24	24-Jul-24		Hand collected	Emmy F. Medina E., Jared Martin, Johanna Schwartz, Dominic Evangelista	South America	Peru	PE	Madre de Dios			Kawsay Biological Station		Probably collected on trails D and X @ night	-12.5364	-69.0084	EPSG:4326			Dominic A. Evangelista	https://orcid.org/0000-0003-3910-5239	Blaberus	Animalia	Arthropoda	Insecta	Blattodea	Blaberidae	Blaberus			genus
UIRB-PE-20-28	2025-10-17	PreservedSpecimen	UIRB-PE-20-28	PE-20-28	Roach Brain Lab	1	1	individuals		juvenile	2024-7-23	2024	7	23	23-Jul-24		Hand collected	Emmy F. Medina E., Jared Martin, Johanna Schwartz, Dominic Evangelista	South America	Peru	PE	Madre de Dios			Kawsay Biological Station		Trail E @ night	-12.536	-69.008	EPSG:4326			Dominic A. Evangelista	https://orcid.org/0000-0003-3910-5240	Blaberus	Animalia	Arthropoda	Insecta	Blattodea	Blaberidae	Blaberus			genus
UIRB-PE-20-29	2025-10-17	PreservedSpecimen	UIRB-PE-20-29	PE-20-29	Roach Brain Lab	1	1	individuals		juvenile	2024-7-23	2024	7	23	23-Jul-24		Hand collected	Emmy F. Medina E., Jared Martin, Johanna Schwartz, Dominic Evangelista	South America	Peru	PE	Madre de Dios			Kawsay Biological Station		Trail E @ night	-12.536	-69.008	EPSG:4326			Dominic A. Evangelista	https://orcid.org/0000-0003-3910-5241	Blaberus	Animalia	Arthropoda	Insecta	Blattodea	Blaberidae	Blaberus			genus
UIRB-PE-20-30	2025-10-17	PreservedSpecimen	UIRB-PE-20-30	PE-20-30	Roach Brain Lab	1	1	individuals		juvenile	2024-7-23	2024	7	23	23-Jul-24		Hand collected	Emmy F. Medina E., Jared Martin, Johanna Schwartz, Dominic Evangelista	South America	Peru	PE	Madre de Dios			Kawsay Biological Station		Trail E @ night	-12.536	-69.008	EPSG:4326			Dominic A. Evangelista	https://orcid.org/0000-0003-3910-5242	Blaberus	Animalia	Arthropoda	Insecta	Blattodea	Blaberidae	Blaberus			genus
UIRB-PE-20-31	2025-10-17	PreservedSpecimen	UIRB-PE-20-31	PE-20-31	Roach Brain Lab	1	1	individuals		juvenile	2024-7-23	2024	7	23	23-Jul-24		Hand collected	Emmy F. Medina E., Jared Martin, Johanna Schwartz, Dominic Evangelista	South America	Peru	PE	Madre de Dios			Kawsay Biological Station		Trail E @ night	-12.536	-69.008	EPSG:4326			Dominic A. Evangelista	https://orcid.org/0000-0003-3910-5243	Blaberus	Animalia	Arthropoda	Insecta	Blattodea	Blaberidae	Blaberus			genus
UIRB-PE-20-32	2025-10-17	PreservedSpecimen	UIRB-PE-20-32	PE-20-32	Roach Brain Lab	1	1	individuals		juvenile	2024-7-13	2024	7	13	13-Jul-24		Hand collected	Emmy F. Medina E., Jared Martin, Johanna Schwartz, Dominic Evangelista	South America	Peru	PE	Madre de Dios			Finca Las Piedras Research Station		Trails in forest, near station at night	-12.2285	-69.1143	EPSG:4326			Dominic A. Evangelista	https://orcid.org/0000-0003-3910-5244	Blaberus	Animalia	Arthropoda	Insecta	Blattodea	Blaberidae	Blaberus			genus
UIRB-PE-20-34	2025-10-17	PreservedSpecimen	UIRB-PE-20-34	PE-20-34	Roach Brain Lab	1	1	individuals		juvenile	2024-7-18	2024	7	18	18-Jul-24		Hand collected	Emmy F. Medina E., Jared Martin, Johanna Schwartz, Dominic Evangelista	South America	Peru	PE	Madre de Dios			Kawsay Biological Station		Within concession, near station, @night	-12.5282	-69.0141	EPSG:4326			Dominic A. Evangelista	https://orcid.org/0000-0003-3910-5245	Blaberus	Animalia	Arthropoda	Insecta	Blattodea	Blaberidae	Blaberus			genus
UIRB-PE-20-36	2025-10-17	PreservedSpecimen	UIRB-PE-20-36	PE-20-36	Roach Brain Lab	1	1	individuals		juvenile	2024-7-18	2024	7	18	18-Jul-24		Hand collected	Emmy F. Medina E., Jared Martin, Johanna Schwartz, Dominic Evangelista	South America	Peru	PE	Madre de Dios			Kawsay Biological Station		Within concession, near station, @night	-12.5282	-69.0141	EPSG:4326			Dominic A. Evangelista	https://orcid.org/0000-0003-3910-5246	Blaberus	Animalia	Arthropoda	Insecta	Blattodea	Blaberidae	Blaberus			genus
UIRB-PE-20-46	2025-10-17	PreservedSpecimen	UIRB-PE-20-46	PE-20-46	Roach Brain Lab	1	1	individuals		adult	2024-7-19	2024	7	19	19-Jul-24		Hand collected	Emmy F. Medina E., Jared Martin, Johanna Schwartz, Dominic Evangelista	South America	Peru	PE	Madre de Dios			Kawsay Biological Station		At camp	-12.5282	-69.0141	EPSG:4326			Dominic A. Evangelista	https://orcid.org/0000-0003-3910-5247	Blaberus	Animalia	Arthropoda	Insecta	Blattodea	Blaberidae	Blaberus			genus
UIRB-PE-20-47	2025-10-17	PreservedSpecimen	UIRB-PE-20-47	PE-20-47	Roach Brain Lab	1	1	individuals		adult	2024-7-25	2024	7	25	25-Jul-24		Hand collected	Emmy F. Medina E., Jared Martin, Johanna Schwartz, Dominic Evangelista	South America	Peru	PE	Madre de Dios			Kawsay Biological Station		Lindero trail or near station in concession	-12.537	-69.004	EPSG:4326			Dominic A. Evangelista	https://orcid.org/0000-0003-3910-5248	Blaberus	Animalia	Arthropoda	Insecta	Blattodea	Blaberidae	Blaberus			genus
UIRB-PE-20-48	2025-10-17	PreservedSpecimen	UIRB-PE-20-48	PE-20-48	Roach Brain Lab	1	1	individuals		adult	2024-7-25	2024	7	25	25-Jul-24		Hand collected	Emmy F. Medina E., Jared Martin, Johanna Schwartz, Dominic Evangelista	South America	Peru	PE	Madre de Dios			Kawsay Biological Station		Lindero trail or near station in concession	-12.537	-69.004	EPSG:4326			Dominic A. Evangelista	https://orcid.org/0000-0003-3910-5249	Blaberus	Animalia	Arthropoda	Insecta	Blattodea	Blaberidae	Blaberus			genus
UIRB-PE-20-69	2025-10-17	PreservedSpecimen	UIRB-PE-20-69	PE-20-69	Roach Brain Lab	1	1	individuals		juvenile	2024-7-18	2024	7	18	18-Jul-24		Hand collected	Emmy F. Medina E., Jared Martin, Johanna Schwartz, Dominic Evangelista	South America	Peru	PE	Madre de Dios			Kawsay Biological Station		Within concession, near station, @night	-12.5282	-69.0141	EPSG:4326			Dominic A. Evangelista	https://orcid.org/0000-0003-3910-5250	Hormeticini	Animalia	Arthropoda	Insecta	Blattodea	Blaberidae				tribe
UIRB-PE-21-04	2025-10-17	PreservedSpecimen	UIRB-PE-21-04	PE-21-04	Roach Brain Lab	1	1	individuals		juvenile	2024-7-22	2024	7	22	22-Jul-24		Hand collected	Emmy F. Medina E., Jared Martin, Johanna Schwartz, Dominic Evangelista	South America	Peru	PE	Madre de Dios			Kawsay Biological Station		Within concession forest@night	-12.537	-69.004	EPSG:4326			Dominic A. Evangelista	https://orcid.org/0000-0003-3910-5251	Hormeticini	Animalia	Arthropoda	Insecta	Blattodea	Blaberidae				tribe
UIRB-PE-21-20	2025-10-17	PreservedSpecimen	UIRB-PE-21-20	PE-21-20	Roach Brain Lab	1	1	individuals		juvenile	2024-7	2024	7		Jul-24			Emmy F. Medina E., Jared Martin, Johanna Schwartz, Dominic Evangelista	South America	Peru	PE	Madre de Dios			Madre de Dios		Unk. Locality			EPSG:4326			Dominic A. Evangelista	https://orcid.org/0000-0003-3910-5252	Hormeticini	Animalia	Arthropoda	Insecta	Blattodea	Blaberidae				tribe
UIRB-PE-29-40	2025-10-17	PreservedSpecimen	UIRB-PE-29-40	PE-29-40	Roach Brain Lab	1	1	individuals		juvenile	2024-7-23	2024	7	23	23-Jul-24		Hand collected	Emmy F. Medina E., Jared Martin, Johanna Schwartz, Dominic Evangelista	South America	Peru	PE	Madre de Dios			Kawsay Biological Station		Trail E @ night	-12.536	-69.008	EPSG:4326			Dominic A. Evangelista	https://orcid.org/0000-0003-3910-5253	Hormeticini	Animalia	Arthropoda	Insecta	Blattodea	Blaberidae				tribe
UIRB-PE-30-76	2025-10-17	PreservedSpecimen	UIRB-PE-30-76	PE-30-76	Roach Brain Lab	1	1	individuals	male	adult	2024-7-20 to 23	2024	7	20 to 23	20 to 23/Jul/2024			Emmy F. Medina E., Jared Martin, Johanna Schwartz, Dominic Evangelista	South America	Peru	PE	Madre de Dios			Kawsay Biological Station			-12.5282	-69.0141	EPSG:4326			Dominic A. Evangelista	https://orcid.org/0000-0003-3910-5254	Phoetalia pallida (Brunner von Wattenwyl, 1865)	Animalia	Arthropoda	Insecta	Blattodea	Blaberidae	Phoetalia		pallida	species	(Brunner von Wattenwyl, 1865)
UIRB-PE-30-77	2025-10-17	PreservedSpecimen	UIRB-PE-30-77	PE-30-77	Roach Brain Lab	1	1	individuals	female	adult	2024-7-17 to 20	2024	7	17 to 20	17 to 20/Jul/2024			Emmy F. Medina E., Jared Martin, Johanna Schwartz, Dominic Evangelista	South America	Peru	PE	Madre de Dios			Kawsay Biological Station		Collected in or near camp	-12.5282	-69.0141	EPSG:4326			Dominic A. Evangelista	https://orcid.org/0000-0003-3910-5255	Phoetalia amigo sp. nov. Vanker, Medina-Espinoza, Evangelista	Animalia	Arthropoda	Insecta	Blattodea	Blaberidae	Phoetalia		pallida	species	(Brunner von Wattenwyl, 1865)
AUDE-PE-1-95	2025-10-17	PreservedSpecimen	AUDE-PE-1-95	PE-1-95	Roach Brain Lab	1	1	individuals	male	adult	2021-7-5 to 8	2021	7	5 to 8	7/5-8/2021		night.	Evangelista-Huaman, Evangelista-Huaman, Medina Espinoza	South America	Peru	PE	Madre de Dios			Los Amigos Research Station		in/ around buildings	-12.569139	-70.100361	EPSG:4326	holotype of Phoetalia amigo	Phoetalia amigo Vanker, Medina-Espinoza, Evangelista	Vanker, Medina-Espinoza, Evangelista	https://orcid.org/0000-0003-3910-5256	Phoetalia amigo sp. nov. Vanker, Medina-Espinoza, Evangelista	Animalia	Arthropoda	Insecta	Blattodea	Blaberidae	Phoetalia		amigo	species	Vanker, Medina-Espinoza, Evangelista
AUDE-PE-1-70	2025-10-17	PreservedSpecimen	AUDE-PE-1-70	PE-1-70	Roach Brain Lab	1	1	individuals	male	adult	2021-7-3	2021	7	3	3/7/2021		day. Hand collected	Evangelista-Huaman, Evangelista-Huaman, Medina Espinoza	South America	Peru	PE	Madre de Dios			Los Amigos Research Station		Plataforma trail	-12.565481	-70.1027	EPSG:4326			Dominic A. Evangelista	https://orcid.org/0000-0003-3910-5257	Hyporhicnoda humilior Hebard, 1933	Animalia	Arthropoda	Insecta	Blattodea	Blaberidae	Hyporhicnoda		humilior	species	Hebard, 1933
AUDE-PE-1-91	2025-10-17	PreservedSpecimen	AUDE-PE-1-91	PE-1-91	Roach Brain Lab	1	1	individuals		juvenile	2021-7-3 to 4	2021	7	3 to 4	7/ 3-4/ 2021		pitfall traps ( bailed with beer)	Evangelista-Huaman, Evangelista-Huaman, Medina Espinoza	South America	Peru	PE	Madre de Dios			Los Amigos Research Station		Perro trail	-12.563028	-70.103556	EPSG:4326			Dominic A. Evangelista	https://orcid.org/0000-0003-3910-5258	Hyporhicnoda humilior Hebard, 1933	Animalia	Arthropoda	Insecta	Blattodea	Blaberidae	Hyporhicnoda		humilior	species	Hebard, 1933
AUDE-PE-1-92	2025-10-17	PreservedSpecimen	AUDE-PE-1-92	PE-1-92	Roach Brain Lab	1	1	individuals		juvenile	2021-7-3	2021	7	3	3/7/2021		night. Hand collected	Evangelista-Huaman, Evangelista-Huaman, Medina Espinoza	South America	Peru	PE	Madre de Dios			Los Amigos Research Station		Plataforma trail	-12.565481	-70.1027	EPSG:4326			Dominic A. Evangelista	https://orcid.org/0000-0003-3910-5259	Hyporhicnoda humilior Hebard, 1933	Animalia	Arthropoda	Insecta	Blattodea	Blaberidae	Hyporhicnoda		humilior	species	Hebard, 1933
AUDE-PE-2-92	2025-10-17	PreservedSpecimen	AUDE-PE-2-92	PE-2-92	Roach Brain Lab	1	1	individuals	male	adult	2021-7-6	2021	7	6	6/7/2021		LED white light trap at night in field	Evangelista-Huaman, Evangelista-Huaman, Medina Espinoza	South America	Peru	PE	Madre de Dios			Los Amigos Research Station			-12.569139	-70.100361	EPSG:4326			Dominic A. Evangelista	https://orcid.org/0000-0003-3910-5260	Achroblatta luteola (Blanchard, 1843)	Animalia	Arthropoda	Insecta	Blattodea	Blaberidae	Achroblatta		luteola	species	(Blanchard, 1843)
AUDE-PE-2-97	2025-10-17	PreservedSpecimen	AUDE-PE-2-97	PE-2-97	Roach Brain Lab	1	1	individuals	male	adult	2021-7-6	2021	7	6	6/7/2021			Evangelista-Huaman, Evangelista-Huaman, Medina Espinoza	South America	Peru	PE	Madre de Dios			Los Amigos Research Station		in/ around buildings	-12.569139	-70.100361	EPSG:4326			Dominic A. Evangelista	https://orcid.org/0000-0003-3910-5261	Achroblatta luteola (Blanchard, 1843)	Animalia	Arthropoda	Insecta	Blattodea	Blaberidae	Achroblatta		luteola	species	(Blanchard, 1843)
AUDE-PE-2-99	2025-10-17	PreservedSpecimen	AUDE-PE-2-99	PE-2-99	Roach Brain Lab	1	1	individuals	male	adult	2021-7-6	2021	7	6	6/7/2021		LED white light trap at night in field	Evangelista-Huaman, Evangelista-Huaman, Medina Espinoza	South America	Peru	PE	Madre de Dios			Los Amigos Research Station			-12.569139	-70.100361	EPSG:4326			Dominic A. Evangelista	https://orcid.org/0000-0003-3910-5262	Achroblatta luteola (Blanchard, 1843)	Animalia	Arthropoda	Insecta	Blattodea	Blaberidae	Achroblatta		luteola	species	(Blanchard, 1843)
AUDE-PE-3-60	2025-10-17	PreservedSpecimen	AUDE-PE-3-60	PE-3-60	Roach Brain Lab	1	1	individuals	male	adult	2021-7-6	2021	7	6	6/7/2021		LED white light trap at night in field	Evangelista-Huaman, Evangelista-Huaman, Medina Espinoza	South America	Peru	PE	Madre de Dios			Los Amigos Research Station		in/ around buildings	-12.569139	-70.100361	EPSG:4326			Dominic A. Evangelista	https://orcid.org/0000-0003-3910-5266	Panchlora	Animalia	Arthropoda	Insecta	Blattodea	Blaberidae	Panchlora			genus
AUDE-PE-3-62	2025-10-17	PreservedSpecimen	AUDE-PE-3-62	PE-3-62	Roach Brain Lab	1	1	individuals	male	adult	2021-7-6	2021	7	6	6/7/2021		LED white light trap at night in field	Evangelista-Huaman, Evangelista-Huaman, Medina Espinoza	South America	Peru	PE	Madre de Dios			Los Amigos Research Station		in/ around buildings	-12.569139	-70.100361	EPSG:4326			Dominic A. Evangelista	https://orcid.org/0000-0003-3910-5267	Panchlora	Animalia	Arthropoda	Insecta	Blattodea	Blaberidae	Panchlora			genus
AUDE-PE-3-66	2025-10-17	PreservedSpecimen	AUDE-PE-3-66	PE-3-66	Roach Brain Lab	1	1	individuals	male	adult	2021-7-5	2021	7	5	5/7/2021		LED white light trap at night in field	Evangelista-Huaman, Evangelista-Huaman, Medina Espinoza	South America	Peru	PE	Madre de Dios			Los Amigos Research Station		in/ around buildings	-12.569139	-70.100361	EPSG:4326			Dominic A. Evangelista	https://orcid.org/0000-0003-3910-5268	Panchlora	Animalia	Arthropoda	Insecta	Blattodea	Blaberidae	Panchlora			genus
AUDE-PE-3-67	2025-10-17	PreservedSpecimen	AUDE-PE-3-67	PE-3-67	Roach Brain Lab	1	1	individuals	male	adult	2021-7-6	2021	7	6	6/7/2021		LED white light trap at night in field	Evangelista-Huaman, Evangelista-Huaman, Medina Espinoza	South America	Peru	PE	Madre de Dios			Los Amigos Research Station		in/ around buildings	-12.569139	-70.100361	EPSG:4326			Dominic A. Evangelista	https://orcid.org/0000-0003-3910-5269	Panchlora	Animalia	Arthropoda	Insecta	Blattodea	Blaberidae	Panchlora			genus
AUDE-PE-3-71	2025-10-17	PreservedSpecimen	AUDE-PE-3-71	PE-3-71	Roach Brain Lab	1	1	individuals	male	adult	2021-7-6	2021	7	6	6/7/2021		LED white light trap at night in field	Evangelista-Huaman, Evangelista-Huaman, Medina Espinoza	South America	Peru	PE	Madre de Dios			Los Amigos Research Station		in/ around buildings	-12.569139	-70.100361	EPSG:4326			Dominic A. Evangelista	https://orcid.org/0000-0003-3910-5270	Panchlora	Animalia	Arthropoda	Insecta	Blattodea	Blaberidae	Panchlora			genus
AUDE-PE-3-73	2025-10-17	PreservedSpecimen	AUDE-PE-3-73	PE-3-73	Roach Brain Lab	1	1	individuals	male	adult	2021-7-6	2021	7	6	6/7/2021		LED white light trap at night in field	Evangelista-Huaman, Evangelista-Huaman, Medina Espinoza	South America	Peru	PE	Madre de Dios			Los Amigos Research Station		in/ around buildings	-12.569139	-70.100361	EPSG:4326			Dominic A. Evangelista	https://orcid.org/0000-0003-3910-5271	Panchlora	Animalia	Arthropoda	Insecta	Blattodea	Blaberidae	Panchlora			genus
AUDE-PE-3-82	2025-10-17	PreservedSpecimen	AUDE-PE-3-82	PE-3-82	Roach Brain Lab	1	1	individuals	male	adult	2021-7-6	2021	7	6	6/7/2021		LED white light trap at night in field	Evangelista-Huaman, Evangelista-Huaman, Medina Espinoza	South America	Peru	PE	Madre de Dios			Los Amigos Research Station		in/ around buildings	-12.569139	-70.100361	EPSG:4326			Dominic A. Evangelista	https://orcid.org/0000-0003-3910-5272	Panchlora	Animalia	Arthropoda	Insecta	Blattodea	Blaberidae	Panchlora			genus
AUDE-PE-3-83	2025-10-17	PreservedSpecimen	AUDE-PE-3-83	PE-3-83	Roach Brain Lab	1	1	individuals	male	adult	2021-7-5	2021	7	5	5/7/2021		LED white light trap at night in field	Evangelista-Huaman, Evangelista-Huaman, Medina Espinoza	South America	Peru	PE	Madre de Dios			Los Amigos Research Station		in/ around buildings	-12.569139	-70.100361	EPSG:4326			Dominic A. Evangelista	https://orcid.org/0000-0003-3910-5273	Panchlora	Animalia	Arthropoda	Insecta	Blattodea	Blaberidae	Panchlora			genus
AUDE-PE-3-84	2025-10-17	PreservedSpecimen	AUDE-PE-3-84	PE-3-84	Roach Brain Lab	1	1	individuals	male	adult	2021-7-6	2021	7	6	6/7/2021		LED white light trap at night in field	Evangelista-Huaman, Evangelista-Huaman, Medina Espinoza	South America	Peru	PE	Madre de Dios			Los Amigos Research Station		in/ around buildings	-12.569139	-70.100361	EPSG:4326			Dominic A. Evangelista	https://orcid.org/0000-0003-3910-5274	Panchlora	Animalia	Arthropoda	Insecta	Blattodea	Blaberidae	Panchlora			genus
AUDE-PE-3-85	2025-10-17	PreservedSpecimen	AUDE-PE-3-85	PE-3-85	Roach Brain Lab	1	1	individuals	male	adult	2021-7-6	2021	7	6	6/7/2021		LED white light trap at night in field	Evangelista-Huaman, Evangelista-Huaman, Medina Espinoza	South America	Peru	PE	Madre de Dios			Los Amigos Research Station		in/ around buildings	-12.569139	-70.100361	EPSG:4326			Dominic A. Evangelista	https://orcid.org/0000-0003-3910-5275	Panchlora	Animalia	Arthropoda	Insecta	Blattodea	Blaberidae	Panchlora			genus
AUDE-PE-3-88	2025-10-17	PreservedSpecimen	AUDE-PE-3-88	PE-3-88	Roach Brain Lab	1	1	individuals	male	adult	2021-7-6	2021	7	6	6/7/2021		LED white light trap at night in field	Evangelista-Huaman, Evangelista-Huaman, Medina Espinoza	South America	Peru	PE	Madre de Dios			Los Amigos Research Station		in/ around buildings	-12.569139	-70.100361	EPSG:4326			Dominic A. Evangelista	https://orcid.org/0000-0003-3910-5276	Panchlora	Animalia	Arthropoda	Insecta	Blattodea	Blaberidae	Panchlora			genus
AUDE-PE-3-93	2025-10-17	PreservedSpecimen	AUDE-PE-3-93	PE-3-93	Roach Brain Lab	1	1	individuals	male	adult	2021-7-5	2021	7	5	5/7/2021		LED white light trap at night in field	Evangelista-Huaman, Evangelista-Huaman, Medina Espinoza	South America	Peru	PE	Madre de Dios			Los Amigos Research Station		in/ around buildings	-12.569139	-70.100361	EPSG:4326			Dominic A. Evangelista	https://orcid.org/0000-0003-3910-5277	Panchlora	Animalia	Arthropoda	Insecta	Blattodea	Blaberidae	Panchlora			genus
AUDE-PE-3-95	2025-10-17	PreservedSpecimen	AUDE-PE-3-95	PE-3-95	Roach Brain Lab	1	1	individuals	male	adult	2021-7-6	2021	7	6	6/7/2021		LED white light trap at night in field	Evangelista-Huaman, Evangelista-Huaman, Medina Espinoza	South America	Peru	PE	Madre de Dios			Los Amigos Research Station		in/ around buildings	-12.569139	-70.100361	EPSG:4326			Dominic A. Evangelista	https://orcid.org/0000-0003-3910-5278	Panchlora	Animalia	Arthropoda	Insecta	Blattodea	Blaberidae	Panchlora			genus
AUDE-PE-4-58	2025-10-17	PreservedSpecimen	AUDE-PE-4-58	PE-4-58	Roach Brain Lab	1	1	individuals	female	adult	2021-7-1	2021	7	1	1/7/2021		night. Hand collected	Evangelista-Huaman, Evangelista-Huaman, Medina Espinoza	South America	Peru	PE	Madre de Dios			Puerto Maldonado		"Camungo" trail	-12.628833	-69.189694	EPSG:4326			Dominic A. Evangelista	https://orcid.org/0000-0003-3910-5279	Panchlora	Animalia	Arthropoda	Insecta	Blattodea	Blaberidae	Panchlora			genus
AUDE-PE-4-59	2025-10-17	PreservedSpecimen	AUDE-PE-4-59	PE-4-59	Roach Brain Lab	1	1	individuals	male	adult	2021-7-6	2021	7	6	6/7/2021		LED white light trap at night in field	Evangelista-Huaman, Evangelista-Huaman, Medina Espinoza	South America	Peru	PE	Madre de Dios			Los Amigos Research Station		in/ around buildings	-12.569139	-70.100361	EPSG:4326			Dominic A. Evangelista	https://orcid.org/0000-0003-3910-5280	Panchlora	Animalia	Arthropoda	Insecta	Blattodea	Blaberidae	Panchlora			genus
AUDE-PE-4-60	2025-10-17	PreservedSpecimen	AUDE-PE-4-60	PE-4-60	Roach Brain Lab	1	1	individuals	male	adult	2021-7-6	2021	7	6	6/7/2021		LED white light trap at night in field	Evangelista-Huaman, Evangelista-Huaman, Medina Espinoza	South America	Peru	PE	Madre de Dios			Los Amigos Research Station		in/ around buildings	-12.569139	-70.100361	EPSG:4326			Dominic A. Evangelista	https://orcid.org/0000-0003-3910-5281	Panchlora	Animalia	Arthropoda	Insecta	Blattodea	Blaberidae	Panchlora			genus
AUDE-PE-4-61	2025-10-17	PreservedSpecimen	AUDE-PE-4-61	PE-4-61	Roach Brain Lab	1	1	individuals	male	adult	2021-7-6	2021	7	6	6/7/2021		LED white light trap at night in field	Evangelista-Huaman, Evangelista-Huaman, Medina Espinoza	South America	Peru	PE	Madre de Dios			Los Amigos Research Station		in/ around buildings	-12.569139	-70.100361	EPSG:4326			Dominic A. Evangelista	https://orcid.org/0000-0003-3910-5282	Panchlora	Animalia	Arthropoda	Insecta	Blattodea	Blaberidae	Panchlora			genus
AUDE-PE-4-62	2025-10-17	PreservedSpecimen	AUDE-PE-4-62	PE-4-62	Roach Brain Lab	1	1	individuals	male	adult	2021-7-6	2021	7	6	6/7/2021		night. Hand collected	Evangelista-Huaman, Evangelista-Huaman, Medina Espinoza	South America	Peru	PE	Madre de Dios			Los Amigos Research Station		Trail 17 & 2	-12.559556	-70.107667	EPSG:4326			Dominic A. Evangelista	https://orcid.org/0000-0003-3910-5283	Panchlora	Animalia	Arthropoda	Insecta	Blattodea	Blaberidae	Panchlora			genus
AUDE-PE-4-63	2025-10-17	PreservedSpecimen	AUDE-PE-4-63	PE-4-63	Roach Brain Lab	1	1	individuals	male	adult	2021-7-6	2021	7	6	6/7/2021		LED white light trap at night in field	Evangelista-Huaman, Evangelista-Huaman, Medina Espinoza	South America	Peru	PE	Madre de Dios			Los Amigos Research Station		in/ around buildings	-12.569139	-70.100361	EPSG:4326			Dominic A. Evangelista	https://orcid.org/0000-0003-3910-5284	Panchlora	Animalia	Arthropoda	Insecta	Blattodea	Blaberidae	Panchlora			genus
AUDE-PE-9-51	2025-10-17	PreservedSpecimen	AUDE-PE-9-51	PE-9-51	Roach Brain Lab	1	1	individuals	male	adult	2021-7-6	2021	7	6	6/7/2021		LED white light trap at night in field	Evangelista-Huaman, Evangelista-Huaman, Medina Espinoza	South America	Peru	PE	Madre de Dios			Los Amigos Research Station		in/ around buildings	-12.569139	-70.100361	EPSG:4326			Dominic A. Evangelista	https://orcid.org/0000-0003-3910-5285	Panchlora	Animalia	Arthropoda	Insecta	Blattodea	Blaberidae	Panchlora			genus
AUDE-PE-9-52	2025-10-17	PreservedSpecimen	AUDE-PE-9-52	PE-9-52	Roach Brain Lab	1	1	individuals	male	adult	2021-7-6	2021	7	6	6/7/2021		LED white light trap at night in field	Evangelista-Huaman, Evangelista-Huaman, Medina Espinoza	South America	Peru	PE	Madre de Dios			Los Amigos Research Station		in/ around buildings	-12.569139	-70.100361	EPSG:4326			Dominic A. Evangelista	https://orcid.org/0000-0003-3910-5286	Panchlora	Animalia	Arthropoda	Insecta	Blattodea	Blaberidae	Panchlora			genus
AUDE-PE-9-53	2025-10-17	PreservedSpecimen	AUDE-PE-9-53	PE-9-53	Roach Brain Lab	1	1	individuals	male	adult	2021-7-5	2021	7	5	5/7/2021		LED light trap at night in field	Evangelista-Huaman, Evangelista-Huaman, Medina Espinoza	South America	Peru	PE	Madre de Dios			Los Amigos Research Station		in/ around buildings	-12.569139	-70.100361	EPSG:4326			Dominic A. Evangelista	https://orcid.org/0000-0003-3910-5287	Panchlora	Animalia	Arthropoda	Insecta	Blattodea	Blaberidae	Panchlora			genus
AUDE-PE-9-54	2025-10-17	PreservedSpecimen	AUDE-PE-9-54	PE-9-54	Roach Brain Lab	1	1	individuals	male	adult	2021-7-5	2021	7	5	5/7/2021		LED white light trap at night in field	Evangelista-Huaman, Evangelista-Huaman, Medina Espinoza	South America	Peru	PE	Madre de Dios			Los Amigos Research Station		in/ around buildings	-12.569139	-70.100361	EPSG:4326			Dominic A. Evangelista	https://orcid.org/0000-0003-3910-5288	Panchlora	Animalia	Arthropoda	Insecta	Blattodea	Blaberidae	Panchlora			genus
AUDE-PE-9-55	2025-10-17	PreservedSpecimen	AUDE-PE-9-55	PE-9-55	Roach Brain Lab	1	1	individuals	male	adult	2021-7-6	2021	7	6	6/7/2021		LED white light trap at night in field	Evangelista-Huaman, Evangelista-Huaman, Medina Espinoza	South America	Peru	PE	Madre de Dios			Los Amigos Research Station		in/ around buildings	-12.569139	-70.100361	EPSG:4326			Dominic A. Evangelista	https://orcid.org/0000-0003-3910-5289	Panchlora	Animalia	Arthropoda	Insecta	Blattodea	Blaberidae	Panchlora			genus
AUDE-PE-9-56	2025-10-17	PreservedSpecimen	AUDE-PE-9-56	PE-9-56	Roach Brain Lab	1	1	individuals		adult	2021-7-6	2021	7	6	6/7/2021		LED light trap at night in field	Evangelista-Huaman, Evangelista-Huaman, Medina Espinoza	South America	Peru	PE	Madre de Dios			Los Amigos Research Station		in/ around buildings	-12.569139	-70.100361	EPSG:4326			Dominic A. Evangelista	https://orcid.org/0000-0003-3910-5290	Panchlora	Animalia	Arthropoda	Insecta	Blattodea	Blaberidae	Panchlora			genus
AUDE-PE-9-58	2025-10-17	PreservedSpecimen	AUDE-PE-9-58	PE-9-58	Roach Brain Lab	1	1	individuals	male	adult	2021-7-5	2021	7	5	5/7/2021		LED light trap at night in field	Evangelista-Huaman, Evangelista-Huaman, Medina Espinoza	South America	Peru	PE	Madre de Dios			Los Amigos Research Station		in/ around buildings	-12.569139	-70.100361	EPSG:4326			Dominic A. Evangelista	https://orcid.org/0000-0003-3910-5291	Panchlora	Animalia	Arthropoda	Insecta	Blattodea	Blaberidae	Panchlora			genus
AUDE-PE-9-59	2025-10-17	PreservedSpecimen	AUDE-PE-9-59	PE-9-59	Roach Brain Lab	1	1	individuals	male	adult	2021-7-5	2021	7	5	5/7/2021		LED white light trap at night in field	Evangelista-Huaman, Evangelista-Huaman, Medina Espinoza	South America	Peru	PE	Madre de Dios			Los Amigos Research Station		in/ around buildings	-12.569139	-70.100361	EPSG:4326			Dominic A. Evangelista	https://orcid.org/0000-0003-3910-5292	Panchlora	Animalia	Arthropoda	Insecta	Blattodea	Blaberidae	Panchlora			genus
AUDE-PE-9-60	2025-10-17	PreservedSpecimen	AUDE-PE-9-60	PE-9-60	Roach Brain Lab	1	1	individuals	female	adult	2021-7-6	2021	7	6	6/7/2021		LED light trap at night in field	Evangelista-Huaman, Evangelista-Huaman, Medina Espinoza	South America	Peru	PE	Madre de Dios			Los Amigos Research Station		in/ around buildings	-12.569139	-70.100361	EPSG:4326			Dominic A. Evangelista	https://orcid.org/0000-0003-3910-5293	Panchlora	Animalia	Arthropoda	Insecta	Blattodea	Blaberidae	Panchlora			genus
UIRB-PE-33-63	2025-10-17	PreservedSpecimen	UIRB-PE-33-63	PE-33-63	Roach Brain Lab	1	1	individuals	male	adult	2024-7-18	2024	7	18	18-Jul-24	In Wood with Passalidae and Isoptera	Hand collected	Emmy F. Medina E., Jared Martin, Johanna Schwartz, Dominic Evangelista	South America	Peru	PE	Madre de Dios			Kawsay Biological Station		Within concession, near station, @night	-12.5282	-69.0141	EPSG:4326			Dominic A. Evangelista	https://orcid.org/0000-0003-3910-5294	Panchlora	Animalia	Arthropoda	Insecta	Blattodea	Blaberidae	Panchlora			genus
AUDE-PE-1-71	2025-10-17	PreservedSpecimen	AUDE-PE-1-71	PE-33-64	Roach Brain Lab	1	1	individuals		juvenile	2021-7-6	2021	7	6	6/7/2021		night. Hand collected	Evangelista-Huaman, Evangelista-Huaman, Medina Espinoza	South America	Peru	PE	Madre de Dios			Los Amigos Research Station		Trail 17 & 2	-12.559556	-70.107667	EPSG:4326			Dominic A. Evangelista	https://orcid.org/0000-0003-3910-5295	Pelloblatta	Animalia	Arthropoda	Insecta	Blattodea	Blaberidae	Pelloblatta			genus
AUDE-PE-2-95	2025-10-17	PreservedSpecimen	AUDE-PE-2-95	PE-33-65	Roach Brain Lab	1	1	individuals		juvenile	2021-7-6	2021	7	6	6/7/2021		night. Hand collected	Evangelista-Huaman, Evangelista-Huaman, Medina Espinoza	South America	Peru	PE	Madre de Dios			Los Amigos Research Station		Trail 17 & 2	-12.559556	-70.107667	EPSG:4326			Dominic A. Evangelista	https://orcid.org/0000-0003-3910-5296	Pelloblatta	Animalia	Arthropoda	Insecta	Blattodea	Blaberidae	Pelloblatta			genus
UIRB-PE-25-99	2025-10-17	PreservedSpecimen	UIRB-PE-25-99	PE-33-66	Roach Brain Lab	1	1	individuals		juvenile	2024-7-11	2024	7	11	11-Jul-24		Hand collected	Emmy F. Medina E., Jared Martin, Johanna Schwartz, Dominic Evangelista	South America	Peru	PE	Madre de Dios			Finca Las Piedras Research Station	265	Trails in forest, near station at night	-12.2285	-69.1143	EPSG:4326			Dominic A. Evangelista	https://orcid.org/0000-0003-3910-5297	Pelloblatta	Animalia	Arthropoda	Insecta	Blattodea	Blaberidae	Pelloblatta			genus
UIRB-PE-31-07	2025-10-17	PreservedSpecimen	UIRB-PE-31-07	PE-33-67	Roach Brain Lab	1	1	individuals		juvenile	2024-7-16	2024	7	16	16-Jul-24		Hand collected	Emmy F. Medina E., Jared Martin, Johanna Schwartz, Dominic Evangelista	South America	Peru	PE	Madre de Dios			Finca Las Piedras Research Station	264	Night hike (Lindero, Tapir, Unguruhaui, Castana trails)	-12.2262	-69.1124	EPSG:4326			Dominic A. Evangelista	https://orcid.org/0000-0003-3910-5298	Pelloblatta	Animalia	Arthropoda	Insecta	Blattodea	Blaberidae	Pelloblatta			genus
